# Supplementary material for: Cytosolic and Nucleosolic Calcium-Regulated Long Non-Coding RNAs and Their Target Protein-Coding Genes in Response to Hyperosmolarity and Salt Stresses in Arabidopsis thaliana
Source: Int J Mol Sci. 2025 Feb 27;26(5):2086. doi: 10.3390/ijms26052086 (PMC11900983; doi:10.3390/ijms26052086)
Supplement: Supplementary file 1 [file ijms-26-02086-s001.zip]

Archive with 15 entries (14 files):
- Supplementary Tables and Figure/
- Supplementary Tables and Figure/FS1.jpg
- Supplementary Tables and Figure/Table S1. Newly screened and known lncRNAs expressed in NaCl or sorbitol treated Arabidopsis thaliana.xlsx
- Supplementary Tables and Figure/Table S2. Length distribution of lncRNAs in NaCl or sorbitol treated Arabidopsis thaliana.xlsx
- Supplementary Tables and Figure/Table S3. The exon number of lncRNAs in NaCl or sorbitol treated Arabidopsis thaliana.xlsx
- Supplementary Tables and Figure/Table S4. DElncRNAs.xlsx
- Supplementary Tables and Figure/Table S5.DEPCGs.xlsx
- Supplementary Tables and Figure/Table S6 Calcium-regulated NaCl or sorbitol responsive lncRNAs and PCGs .xlsx
- Supplementary Tables and Figure/Table S7 Calcium regulated  lncRNAs and PCGs in WGCNA network.xlsx
- Supplementary Tables and Figure/Table S8. Calcium-regulated osmotic respnsive lncRNAs and their cis-regulated target PCGs.xlsx
- Supplementary Tables and Figure/~$cytandnuc_6h_transcript_anno.xlsx
- Supplementary Tables and Figure/~$retuyong.xlsx
- Supplementary Tables and Figure/~$Table S8. Calcium-regulated osmotic respnsive lncRNAs and their cis-regulated target PCGs in 6h treatment.xlsx
- Supplementary Tables and Figure/~$Table S9. Calcium-regulated osmotic respnsive lncRNAs and their cis-regulated target PCGs in 24h treatment.xlsx
- Supplementary Tables and Figure/~$工作簿1.xlsx
