# Supplementary material for: Cytosolic and Nucleosolic Calcium-Regulated Long Non-Coding RNAs and Their Target Protein-Coding Genes in Response to Hyperosmolarity and Salt Stresses in Arabidopsis thaliana
Source: Int J Mol Sci. 2025 Feb 27;26(5):2086. doi: 10.3390/ijms26052086 (PMC11900983; doi:10.3390/ijms26052086)
Supplement: Supplementary file 1 [file ijms-26-02086-s001.zip › Supplementary Tables and Figure/Table S1. Newly screened and known lncRNAs expressed in NaCl or sorbitol treated Arabidopsis thaliana.xlsx]

## Sheet: sheet1
Newly screened lncRNAs in Arabidopsis thaliana
tracking_id	class_code	nearest_ref_id	gene_id	gene_short_name	NES_0h_NaCl_FPKM	NLS_0h_NaCl_FPKM	WT_0h_NaCL_FPKM	NES_6h_NaCl_FPKM	NLS_6h_NaCl_FPKM	WT_6h_NaCL_FPKM	NES_24h_NaCl_FPKM	NLS_24h_NaCl_FPKM	WT_24h_NaCL_FPKM	NES_0h_sorbitol_FPKM	NLS_0h_sorbitol_FPKM	WT_0h_sorbitol_FPKM	NES_6h_sorbitol_FPKM	NLS_6h_sorbitol_FPKM	WT_6h_sorbitol_FPKM	NES_24h_sorbitol_FPKM	NLS_24h_sorbitol_FPKM	WT_24h_sorbitol_FPKM
TCONS_00024489	u	-	XLOC_007985	-	0	0	0	0.182735	0.181034	0.463192	0.14988	0	0.0521616	0	0	0.0267948	0	0	0	0	0	0
TCONS_00038995	u	-	XLOC_012867	-	0.164453	0.280047	0.119755	0.0691318	0.0917256	0	0.0482908	0.0877226	0.0800695	0.0686217	0.0548271	0.171567	0.237743	0.0715181	0.167153	0	0.0618362	0
TCONS_00018401	u	-	XLOC_006046	-	0	0.414438	0	0.0651669	0.152189	0.0317914	0	0	0.0713865	0	0.109925	0.142616	0	0.159382	0	0.0922283	0.0797048	0
TCONS_00038993	u	-	XLOC_012865	-	0	1.18915	0.209061	0	0	0.42723	0	0.924371	0	0.207686	0	0.221481	1.88169	0.334624	0	0.229036	0.22885	0
TCONS_00052803	u	-	XLOC_017550	-	0	0.0286524	0	0	0.324113	0	0	8.97e-05	0	0	0	1.35e-05	0.278158	0	0.137202	0	0.232647	0
TCONS_00057255	u	-	XLOC_019090	-	0.0685149	0.0899622	0.123648	0.0892145	0.149988	0.0164184	0.167888	0.0709662	0.0630824	0.057929	0.0965614	0.0207453	0.000358281	0.346757	0	0.156073	0.00425524	0.000464794
TCONS_00044246	u	-	XLOC_014635	-	0.054158	0.0320867	0.0565052	0.0175033	0.0346718	0	0.125663	0.0375064	0	0.147689	0.149771	0.235006	0.0877909	0.0177645	0.0974164	0.035899	0.0119258	0.0298401
TCONS_00050085	u	-	XLOC_016570	-	0.359713	0.046824	0.392599	0.176313	0.17379	0.21429	0.0567826	0.155769	0.0614309	0.163777	0.383325	0.986537	0.17173	0	0.282175	0.0305479	0.256013	0.0440606
TCONS_00035483	u	-	XLOC_011734	-	0.20201	0.0676078	0.00841146	0	0.0321014	0.00581385	0.0477839	0.153259	0	0.0134975	0	0.23238	0.0415177	0.0954942	0.128483	0.0893617	0.0432356	0.0570689
TCONS_00017149	u	-	XLOC_005596	-	0.224198	2.23e-05	0.0318312	0.12481	0.108844	2.59e-05	0.138198	0.213667	0.063767	0.173791	0.191864	0.161577	0.000877028	0.132921	0.0333105	0.287605	0.000143787	0.0623723
TCONS_00026167	u	-	XLOC_008607	-	0.104296	1.77e-06	0.0880951	0.367276	0.0469525	0.123178	0.0325492	0.131348	0.0240508	0.0905706	0.0600851	0	0.103663	0.431791	0.311304	0.0713862	0.0213996	0.073755
TCONS_00052800	u	-	XLOC_017550	-	0.0027886	0.229503	0.00131587	0.000591032	0	0	0.000653532	0	0.0191191	0.109214	0	0	0.0259724	0.000253969	0	0.224717	0	0.0765279
TCONS_00052789	u	-	XLOC_017550	-	0.0159402	0.000110183	0	0.015783	0	0.0352491	0.000153119	3.63e-05	0	0.148011	0.111724	0.210954	0	0.107248	0.0560848	0.222938	0.21979	0.0855805
TCONS_00064465	u	-	XLOC_021544	-	0.557007	0.432802	0.329921	0.14782	0.129778	0.223515	0.302626	0.41076	0.398507	0.557139	0.597593	0.490942	0.160057	0.0923131	0.112615	0.0993705	0.141244	0.0998374
TCONS_00045805	u	-	XLOC_015223	-	0.0727509	0.110041	1.23e-05	0.44494	0.353715	0.364528	0.484043	0.555236	0.163507	4.66e-05	0.239107	0.0172137	0.478975	0.326099	0.0808287	0.0816806	0.302171	0.105092
TCONS_00036003	u	-	XLOC_011901	-	0.233853	0.0230336	0.103384	0.28654	0.0106728	0.169003	0.1666	0.176361	0.337593	0.0540568	0.102931	0.221259	0.0114435	0.0177945	0.0580621	0.0507497	0.117541	0.10564
TCONS_00052799	u	-	XLOC_017550	-	0.00698926	0.0097161	0.348533	0.023834	0.0683494	0	0.0056892	0	0	0.131503	0.0384279	0.0317833	0	0.201811	0.145298	0.0883182	0.0684895	0.116576
TCONS_00005310	u	-	XLOC_001712	-	0	0.00199927	0	0	0.254311	2.75e-05	2.21e-05	0	0	0	0	0.000136201	0.0776697	0.0667614	1.59e-05	0	0	0.122368
TCONS_00039000	u	-	XLOC_012872	-	0.251626	0.502558	0.292288	0.372771	0.658848	0.338362	0.229039	0.296974	0.157948	0.173626	0.21556	0.204473	0.623607	0.660116	0.556596	0.437113	0.0210246	0.149179
TCONS_00059462	u	-	XLOC_019890	-	2.78e-05	0.0309204	0.0756351	0.0316607	1.44e-05	0.113512	7.14e-06	0.0172474	0.144186	0.0121404	1.35e-05	7.65e-06	0.0719746	0.101908	0.0465424	0.00147941	0.109454	0.212469
TCONS_00056634	u	-	XLOC_018879	-	0.738404	0.460743	0.594621	0.213627	0.220102	0.326901	0.138339	0.148561	0.268681	0.520527	0.550265	0.414444	0.221461	0.284601	0.405601	0.136512	0.2104	0.228131
TCONS_00056629	u	-	XLOC_018874	-	0.349725	0.395525	0.34825	0.282712	0.367659	0.274546	0.247962	0.20873	0.258985	0.374415	0.365029	0.511923	0.453425	0.236419	0.275115	0.395404	0.222831	0.259116
TCONS_00007705	u	-	XLOC_002573	-	0.666783	0.567696	0.255036	0.1533	0.140927	0.356059	0.213346	0.312329	0.219609	0.281077	0.64587	0.41778	0.625585	0.635349	0.304992	0.140726	0.241728	0.264964
TCONS_00059463	u	-	XLOC_019890	-	0.456448	0.28061	0.217475	0.351819	0.616449	0.437757	0.269155	0.23171	0.524309	0.518238	0.340624	0.388836	0.28105	0.217892	0.268307	0.467146	0.239095	0.328083
TCONS_00017150	u	-	XLOC_005596	-	0.293417	0.250598	0.201187	0.0107317	0.665382	0.370235	0.221881	0.216518	0.524905	0.556956	0.257764	0.311219	0.584416	0.702774	0.441176	0.692903	0.237653	0.331801
TCONS_00004810	u	-	XLOC_001523	-	0.455892	0.429558	0.273062	0.296477	0.111807	0.280207	0.134784	0.422962	0.224886	0.295992	0.288443	0.110072	0.348644	0.422474	0.389194	0.489689	0.721545	0.338543
TCONS_00016889	u	-	XLOC_005517	-	0.588957	0.637929	0.698071	0.314507	0.31566	0.204913	0.246101	0.280394	0.259899	0.54863	0.512376	0.316702	0.485351	0.395597	0.447154	0.411375	0.396724	0.347529
TCONS_00035484	u	-	XLOC_011735	-	0.0914569	1.28556	0.914085	0.132181	0	0.0408615	0.47286	0.209268	0.00254694	0.716676	0.978645	0.497486	0.125052	0.345277	0.25319	0.761474	0.876889	0.364234
TCONS_00026293	u	-	XLOC_008641	-	0.253307	0.24436	0.414276	0.629219	0.537243	0.685198	0.537009	0.696713	0.473168	0.307747	0.388045	0.471004	0.716098	0.549325	0.841983	0.507475	0.415607	0.38676
TCONS_00024487	u	-	XLOC_007983	-	0.152509	0.178539	0.0865365	0.14864	0.152054	0.0817043	0.091	0.11563	0.0747733	0.169706	0.18249	0.0326598	0.59867	0.37185	0.294807	0.0557735	0.352003	0.410157
TCONS_00022363	u	-	XLOC_007321	-	0.0223452	0	0.615656	50.0441	39.3958	38.6745	0.106756	0.160531	1.35345	0	0	0.111415	9.62299	9.20079	18.0191	0.0288611	0.0132103	0.471933
TCONS_00034588	u	-	XLOC_011431	-	0.0864075	0	0.0606957	0.358268	0.464	0.335982	0.423078	0.495388	0.214047	0	0.0567639	0	1.34875	0.205915	0.888181	1.09572	1.32637	0.478351
TCONS_00044204	u	-	XLOC_014603	-	0.493222	0.864144	0.505873	0.116786	0.032271	0.0405325	0.163452	0.277283	0.23882	0.809537	0.881471	0.363574	0.274954	0.302936	0.281483	0.544819	0.259515	0.482897
TCONS_00018403	u	-	XLOC_006046	-	0.695102	0.58679	0.37071	0.228229	0.151817	0.307746	0.296705	0.259818	0.417639	0.28149	0.869349	0.141505	0.439561	0.379175	0.564944	0.775746	0.321921	0.513009
TCONS_00009506	u	-	XLOC_003269	-	0.541818	0.339041	0.146517	1.08759	1.07366	0.749829	0.606907	0.159946	0.284942	0.427951	0.0415175	0.15981	0.602125	0.111031	0.622049	1.02009	0.431723	0.513921
TCONS_00005767	u	-	XLOC_001870	-	1.14068	1.75418	1.0571	0.159188	0.205049	0.222968	0.283881	0.176281	0.0927026	1.44491	0.768667	1.36597	0.11254	0.23553	0.528617	0.750009	0.646948	0.592119
TCONS_00005768	u	-	XLOC_001870	-	1.13395	0.237229	0.0948736	0.332484	0.275276	0.181406	0.122967	0.444858	0.401042	0.519009	0.997535	0.873605	0.0731346	0.311942	0.100487	0.110806	0.3159	0.601218
TCONS_00025163	u	-	XLOC_008238	-	0.485366	0.126546	0.649031	0.480927	1.61479	0.000342695	9.13e-05	1.11669	0.622595	0.268039	0.259786	0.846228	0.00532677	0.155497	0.284438	1.20803	0.330988	0.643169
TCONS_00017154	u	-	XLOC_005596	-	1.18126	1.58329	1.36945	0.273005	0.177996	0.418916	0.689647	0.321875	0.330064	0.879736	1.57685	1.37759	0.895751	0.463565	0.647155	1.0633	1.15231	0.662933
TCONS_00024494	u	-	XLOC_007990	-	0.173091	0.272527	0.270684	0.181442	0.0156402	0.114126	0.206368	0.131985	0.120886	0	0.288383	0.0986421	0.0163568	0.0642477	0.0318133	0.738115	0.467407	0.698661
TCONS_00038991	u	-	XLOC_012863	-	0.232301	0.0547447	0.117637	1.88936	2.38311	1.51439	1.31962	0.766271	0.556622	0.16357	0.109877	0.105819	0.36915	0.549628	1.36097	0.608051	0.77241	0.7942
TCONS_00017153	u	-	XLOC_005596	-	0.733148	1.40785	0.634368	1.4928	1.08963	0.769405	0.286097	0.393203	0.63922	1.99917	1.13913	0.747545	0.46643	0.678226	1.37831	1.05135	0.964921	0.861339
TCONS_00017151	u	-	XLOC_005596	-	0.0936651	0.213585	0.00950224	0.0104582	8.93e-05	0.0662948	0.193648	0.000355655	0.000166711	0.000155499	0.000581883	0.218939	0.169204	8.7e-06	3.69e-05	0.589479	0.864127	0.873375
TCONS_00056633	u	-	XLOC_018878	-	0.185922	0.0643347	0.303957	0.0590813	0.0580788	0.165765	0.127318	0.0642611	0.0598482	0.114692	0.347448	0.183375	0	0.0615849	0.126395	0.186432	0.192177	0.913495
TCONS_00057256	u	-	XLOC_019090	-	0.052265	0.0983623	0.0793416	0.171451	0.128192	0.529275	0.362395	0.426014	0.223005	0.128732	0.0301893	0.134061	1.08073	0.747955	0.523292	0.753859	0.772706	0.936208
TCONS_00049181	u	-	XLOC_016301	-	0.517544	0.663392	1.19164	0.0155144	0.0638718	0.0584441	0.511521	0.660038	0.269221	0.17927	0.247753	0.362441	0.779715	0.839111	0.466422	1.05459	0.463368	1.20569
TCONS_00006515	u	-	XLOC_002162	-	0.331268	0.962753	0.418353	0.650656	0.524402	0.80676	0.0686523	0.238844	0.498068	1.33754	1.11014	0.414654	1.37179	1.37866	0.774017	0.395311	0.926012	1.26688
TCONS_00018404	u	-	XLOC_006046	-	1.85535	1.33401	2.3398	1.30358	0.729438	0.876526	0.87734	1.25558	0.852722	2.00119	1.89272	2.11223	1.54594	1.10073	1.42694	1.3396	1.07373	1.37462
TCONS_00027401	u	-	XLOC_009012	-	0.127334	0.0451522	0.336841	0.0808299	0.120508	0	0.645694	0.173143	0.799287	0.0874612	0.0841158	0	0.13627	0.0821239	0	0.521882	0.70066	1.40022
TCONS_00025480	u	-	XLOC_008389	-	1.96145	1.36033	0.995077	0.814694	1.46476	1.5427	0.758743	1.56001	1.27728	1.55523	1.16935	1.61655	1.32103	1.70561	1.6402	0.819704	1.12034	1.6464
TCONS_00003450	u	-	XLOC_001038	-	1.38023	1.00338	1.7049	0.861903	1.08031	1.52328	1.41271	1.32304	0.840966	1.41657	1.21152	1.88303	1.79703	1.42247	1.59659	1.94309	1.50285	2.33421
TCONS_00006513	u	-	XLOC_002162	-	1.09316	2.39647	2.5245	1.96258	2.38998	2.2794	1.54964	2.04581	1.42655	1.16627	2.55078	2.1682	3.31637	2.2589	3.01863	1.52009	2.5518	2.58964
TCONS_00005309	u	-	XLOC_001712	-	2.71979	2.87651	2.96245	3.97139	4.30944	3.41104	2.60705	2.92792	3.08505	3.98294	3.65918	3.55667	4.04462	4.49369	2.76337	4.5557	5.04003	2.67522
TCONS_00013918	u	-	XLOC_004557	-	2.23638	2.01742	1.96193	2.59546	2.66007	2.19921	2.16297	2.16808	3.08259	2.94686	2.6814	2.25405	1.475	2.62625	2.96974	2.76712	3.24122	3.64802
TCONS_00006514	u	-	XLOC_002162	-	17.3551	21.4728	20.4408	10.8503	14.9141	10.8581	7.76329	8.22866	8.46641	17.3257	13.4475	15.5918	11.5178	10.8113	11.8096	9.31112	9.3734	9.87752
TCONS_00043219	j	AT3G24890.4	XLOC_014282	VAMP728	0.226801	0	0	0	0.0122727	0	0	0	0	0	0	0	0	0	0	0	0	0
TCONS_00040554	j	AT3G10060.1	XLOC_013358	AT3G10060	0	0	0	0	0.108505	0	0	0	0	0	0	0	0	0	0	0	0	0
TCONS_00026011	j	AT2G15310.1	XLOC_008534	ARFB1A	0.0571199	0	0	0	0	0	0.130915	0	0	0	0	0	0	0	0	0	0	0
TCONS_00028542	j	AT2G30362.2	XLOC_009379	AT2G30362	0	0	0	0	0	0	0	0.12724	0	2.12e-05	0	0	0	0	0	0	0	0
TCONS_00036231	j	AT2G33051.8	XLOC_011967	AT2G33051	0	0.00406975	0.00016082	0	0	0.0955529	0.00377075	0.0211188	0.185879	0.0281261	1.79e-05	0	0	0	0	0	0	0
TCONS_00047490	j	AT3G62530.1	XLOC_015788	AT3G62530	0	0	0	0.350187	0	0	0	0	0.392027	0	0.000304839	0	0	0	0	0	0	0
TCONS_00055058	j	AT3G55330.1	XLOC_018377	PPL1	0	0	0	0	0	0	0	0	0.106414	0	0.0414798	0	0	0	0	0	0	0
TCONS_00049302	j	AT3G09455.1	XLOC_016338	AT3G09455	0	6e-05	0	3.81e-05	0	0	0.242733	0	0	0	4.61e-05	3.33e-05	0	0	0	0	0	0
TCONS_00053640	j	AT3G47675.1	XLOC_017926	AT3G47675	0	0	0	0	0	0	0.0392954	0	0	0	0.184636	0.279605	0	0	0	0	0	0
TCONS_00039435	j	AT3G03180.1	XLOC_013011	AT3G03180	0	0	0	0	0	0	0	1.12e-05	1.24e-05	0	0	0.360839	0	0	0	0	0	0
TCONS_00025541	j	AT2G11225.1	XLOC_008408	AT2G11225	0	0	0	0	0	0	0	0	0	0	0.102835	0	0.00051558	0	0	0	0	0
TCONS_00058806	j	AT4G14695.1	XLOC_019676	AT4G14695	0	0.16901	0	0	0	0	0	0	0	0.0271259	2.75e-05	0	0.00851795	0	0	0	0	0
TCONS_00054205	j	AT3G50750.1	XLOC_018107	BEH1	0.236918	0.0899635	0.0413179	0	1.04e-05	0.0461196	0	0.100644	0	0.0603776	0	0	0	1.4e-05	0	0	0	0
TCONS_00030592	j	AT2G41000.1	XLOC_010009	AT2G41000	0.000997941	0	0.0298069	0.0379466	0.144972	0.0905939	0	0.356787	0.000118034	7.23e-05	0.000199286	0.275783	0	0	0.000221673	0	0	0
TCONS_00025720	j	AT2G11225.1	XLOC_008408	AT2G11225	0	0.00176607	0	0	0	0.0649184	0	0	0	0.132422	0	0.0346262	0	0.0481411	0.00199837	0	0	0
TCONS_00043022	j	AT3G23610.5	XLOC_014199	DSPTP1	0.201422	0	0	0	0.0422891	0	0.027035	0.0356318	0.306365	0	0	0	0	0	0.0228118	0	0	0
TCONS_00031160	j	AT2G43520.1	XLOC_010162	TI2	0	0	0	0	0	0.177988	0	0	0.0306158	0	0	0	0	0.0285409	0.0317674	0	0	0
TCONS_00046107	j	AT3G54625.2	XLOC_015335	AT3G54625	0	0.147853	0	0.207291	0.0405692	0	0.0330775	0.187634	0.0247021	0.111227	0.000535557	0.208124	0.0908589	0	0.0325927	0	0	0
TCONS_00049516	j	AT3G10605.1	XLOC_016405	AT3G10605	0.0466934	0	0.388276	0	0	0	0	0	0	0	0	0.0713571	0	0	0.0940126	0	0	0
TCONS_00035552	j	AT2G29590.1	XLOC_011766	AT2G29590	0.0840253	0.0635849	0.284434	0.0435485	0.0550384	0	0.222677	0.184565	0	0.493961	0.165477	0.00354951	0	0.000356972	0	9.36e-05	0	0
TCONS_00060900	j	AT4G25830.1	XLOC_020360	AT4G25830	0	0	0.593577	0	0	0	0	0	0	0	0	0.251475	0	0	0	0.00604685	0	0
TCONS_00018543	j	AT1G45248.2	XLOC_006093	AT1G45248	0.00782318	0	0.132718	0	0	0	0	0	0.0168036	0	0	0	0	0	0	0.0205112	0	0
TCONS_00020190	j	AT1G56260.1	XLOC_006642	MDO1	0	0	0.00129726	0	0	0.126254	0.0709793	0.0960527	0	0	0	0	0	0	0.0616873	0.0400157	0	0
TCONS_00061188	j	AT4G27745.1	XLOC_020475	AT4G27745	0	0	0	0.0309245	0.235845	0.11276	0	0.0818153	0	0	0	0	0	0.176057	0.0747316	0.091579	0	0
TCONS_00025718	j	AT2G11225.1	XLOC_008408	AT2G11225	0	0	0	0.000849539	0	0	0	0	0	0.0826471	0	0	0.0923242	0	0.0355226	0.157428	0	0
TCONS_00043220	j	AT3G24890.4	XLOC_014282	VAMP728	0	0	0.118782	0	0.000142429	0.0448613	0	0	0.097785	0.0319569	0.0273788	0.0381326	0.131699	0.0305511	0.0734389	0.216089	0	0
TCONS_00031235	j	AT2G43930.2	XLOC_010185	AT2G43930	0	0.232352	0.0307007	0	0	0	0	0.0241837	0	0	0.0823908	0	0	0.0169721	0.0206455	0.219911	0	0
TCONS_00051041	j	AT3G19010.4	XLOC_016894	AT3G19010	0.758538	1.55262	4.93123	0.522336	0.302606	2.10257	9.6307	12.0964	4.5973	0.150107	1.12652	2.61573	3.55309	3.961	4.75371	0.278759	0	0
TCONS_00000892	j	AT1G05785.4	XLOC_000267	AT1G05785	0	0.135116	0.137515	0.0797138	0	0	0.256983	0	0.0832108	0.0946022	0	0	0	0	0	0.29288	0	0
TCONS_00005358	j	AT1G31710.1	XLOC_001723	AT1G31710	0	0	0	0	0	0	0	0	0	0.151551	0	0	0	0	0	0.313437	0	0
TCONS_00048062	j	AT3G03220.1	XLOC_015966	EXPA13	0	0	0	0	0	0	0	0	0	0.863846	0.51578	0	0.000205858	0.0788601	0.709236	0.433453	0	0
TCONS_00011308	j	AT1G77080.5	XLOC_003846	MAF1	0.12527	0.0631686	0	0.0254533	0	0	0.00298685	0	0.0065061	0	0	0	0	0	0	0	6.3e-05	0
TCONS_00031230	j	AT2G43930.2	XLOC_010185	AT2G43930	0	0	0.0569757	0.000171982	1.26e-05	0	0	0	0	0.000321495	0.171211	0.105274	0.0267844	0	0	0.000203988	0.00766255	0
TCONS_00043242	j	AT3G25013.2	XLOC_014284	AT3G25013	0.0495679	0.0337191	0	4.47e-05	0.0822897	1.34e-05	0.355518	0.0732188	0.0877616	0.0851473	0.0388854	0.208264	0.0407207	0.337387	0.406408	0	0.00902384	0
TCONS_00000082	j	AT1G01448.2	XLOC_000027	AT1G01448	0.000149178	0	0.0122236	0	0	0	0	0.0340397	0	0.00364926	0.0834865	0.132054	0.00445616	0	0	0	0.0175482	0
TCONS_00020661	j	AT1G60525.1	XLOC_006795	AT1G60525	0	0	0	0	0.072423	0	0	0	0.0208348	0.0812807	0	0.0165482	0.113558	0.0448659	0.0596191	0	0.0176993	0
TCONS_00019752	j	AT1G54050.1	XLOC_006510	AT1G54050	0	0	0.0760265	0.0225933	0.118258	0.0583322	0.0552793	0	0.0736129	0	0	0	0.0293001	0	0	0.0219094	0.0262763	0
TCONS_00012350	j	AT1G02610.1	XLOC_004141	AT1G02610	0.0866654	0.0313947	0.0778182	0	0	0	3.43e-06	0.0571678	0	0.0317748	0.129963	0	0.0957677	0	0	0	0.0275577	0
TCONS_00061853	j	AT4G31330.1	XLOC_020686	AT4G31330	1.64e-05	1.46e-05	0.0472936	6.41e-06	0	1.08e-05	0.206921	0	0.0420518	4.01e-06	0.000209025	0.0839742	0.0477431	0.0468188	0.227704	0	0.0309545	0
TCONS_00024952	j	AT2G03710.2	XLOC_008153	2024-09-04	0	3.15e-05	0.0764933	0.0681111	0.0200016	9.65e-06	0.000146267	0.200416	0.0788236	0.0405923	0.0967801	3.88e-05	0.0939271	1.08e-05	0	0.000124541	0.0363458	0
TCONS_00005892	j	AT1G34350.2	XLOC_001891	AT1G34350	0	0	0	0.0493579	0	0.0438973	0	0	0	0	0	0	0	0	0.214549	0.0502524	0.0405596	0
TCONS_00000752	j	AT1G05000.2	XLOC_000220	PFA-DSP1	0.17518	0	0	0.103172	0.165015	0.18177	0.249412	0.10358	0.0771213	0.218629	0.130073	0.0250853	0.163942	0.0511016	0.279527	0.270688	0.0411754	0
TCONS_00048839	j	AT3G06778.1	XLOC_016204	AT3G06778	0	0	0	0	0	0	0	0	0	0	0	0	0.183472	0	0	0	0.0445389	0
TCONS_00061020	j	AT4G26582.1	XLOC_020411	AT4G26582	0.592561	0.345663	0	0.0528107	0.0132589	0.0283414	0.0578376	0.0583485	0.0923651	0.0061699	0.0751368	0.103599	0.0984353	0.0478374	0	0.0579374	0.052665	0
TCONS_00025699	j	AT2G11225.1	XLOC_008408	AT2G11225	0	0.162249	0	0.0333448	0.0513908	0	0.121006	0	0	0	0.000466717	0	0.0288865	0.0745655	0	0.0557522	0.0532863	0
TCONS_00049663	j	AT3G11470.1	XLOC_016450	AT3G11470	0	0.127039	0	0.0285551	0	0.180248	0.0651114	0.0991555	0.301244	0	0.195973	0.10877	0	0	0	0.0556711	0.0607422	0
TCONS_00003543	j	AT1G20065.1	XLOC_001072	AT1G20065	0.127612	0.0278592	0.0664444	0.0261476	0.000357875	0.1794	0.0826316	0.0232467	0.0721235	0	0.00616077	0.064445	0.06495	0.0240807	0.00886146	0.149434	0.0648604	0
TCONS_00059343	j	AT4G17098.1	XLOC_019845	AT4G17098	0.0648768	0	0.0463209	0.0594199	0.10045	0.037784	0.0219513	0.0843234	0.0194151	0.0185887	0.0335453	0.0238377	0.268794	0.048271	0.279301	0.24332	0.0725869	0
TCONS_00000080	j	AT1G01448.2	XLOC_000027	AT1G01448	0.525186	0.13653	0.395796	0.0810693	0	0	0.175614	0.000273141	0	0.195537	0.00667468	0.148803	0	0	0	0	0.0798125	0
TCONS_00045366	j	AT3G49780.1	XLOC_015065	PSK4	0	0	0	0	0.0637062	0.207153	0	0	0.153762	0	0	0	0	0	0	0	0.0922345	0
TCONS_00029737	j	AT2G36792.2	XLOC_009762	AT2G36792	0	0.114837	0.137182	0	0.0384662	0.0240031	3.97e-05	0	8.36e-06	9.36e-05	0	0.01186	0	0.146742	2.11e-05	0	0.11886	0
TCONS_00006184	j	AT1G36980.1	XLOC_002004	AT1G36980	0	0	0	0	0	0	0	0	0	0	0	0	0.107679	0.142413	0	0	0.125206	0
TCONS_00043814	j	AT3G27820.1	XLOC_014443	MDAR4	0.297434	0	1.38694	0	0.260821	1.17405	0.370047	1.11476	0.713271	0.00202431	0	1.24697	4.70486	3.25725	1.39217	0	0.129126	0
TCONS_00048835	j	AT3G06778.1	XLOC_016204	AT3G06778	0.153926	0.0824744	0.0499965	0.155838	0.0607752	0.127342	0.0500611	0.0852352	0.233318	0.354894	0.346337	0.0429998	0.247626	0.121055	0.151073	0.382444	0.148246	0
TCONS_00001811	j	AT1G10657.2	XLOC_000526	AT1G10657	0	0	0	0.091875	0	0	0	0	0.051161	0	0	3.84e-05	0	0	0.243808	0.0899701	0.157609	0
TCONS_00039958	j	AT3G05870.2	XLOC_013166	APC11	0.0922998	0	0.0236175	0	0.0852677	0.0708905	0	0.0537223	0.149303	0.0614666	0.129031	0.0796518	0.173283	0	0	0.0666689	0.176443	0
TCONS_00064659	j	AT4G09600.1	XLOC_021623	GASA3	8.84e-05	8.22e-05	0.000180424	0	1.27e-05	0	0	0.167723	0.123294	5.1e-05	0.000102644	0.000186333	0.252984	0.983752	0	0	0.199879	0
TCONS_00036766	j	AT2G35730.1	XLOC_012124	AT2G35730	0.0798458	0.027477	0	0	0.0733144	0	0.027653	0.0298327	0.154091	0	0.116898	0	0.0167047	0	0	0.117524	0.296	0
TCONS_00065101	j	AT4G12090.1	XLOC_021770	AT4G12090	0.232004	0.102588	0	0.0406604	0.153188	0.594673	0.11087	0.437103	0.175007	0.297169	0	0.337806	0.134194	0	0.397674	0.0389422	0.298831	0
TCONS_00006864	j	AT1G49880.1	XLOC_002297	Erv1	0.0657166	0	0	0.044042	0.0564058	0	0	0.0864302	0	0	0	0.0436342	0.140304	0.0634618	0	0	0.333352	0
TCONS_00012081	j	AT1G01020.1	XLOC_004056	ARV1	0.332588	0.318577	0.135128	0.260862	0.126264	0.405139	0.396102	0.869038	0.396783	0.539316	0.356318	0	0.0853489	0.0350306	0.311726	0.221413	0.408508	0
TCONS_00057664	j	AT4G05590.1	XLOC_019227	AT4G05590	0.191246	0	0	0	0	0	0	0.0733903	0.0816395	0	0.339592	0	0.328019	0	0.301598	0.24687	0.770265	0
TCONS_00011062	j	AT1G75600.1	XLOC_003762	AT1G75600	9.7e-05	3.4e-06	2.07e-06	0.0719295	7.28e-06	0.406597	0.150441	0.348318	0.0618383	7.62e-06	1.37e-06	5.82e-06	5.21e-06	6.7e-05	0.153523	0.0177862	2.34e-06	1.8e-06
TCONS_00027190	j	AT2G22630.1	XLOC_008944	AGL17	0	3.31e-06	0.154477	5.8e-06	1.19e-05	0	0.000122764	0.000173416	0	0	0	0	0	0	0	0	0	4.98e-06
TCONS_00052489	j	AT3G27920.1	XLOC_017420	MYB0	4e-06	0.164661	0	0.00414019	0.0953898	2.38e-05	0.000301915	8.87e-06	7.77e-06	5.61e-06	1.25e-06	1.93e-05	0.000236597	6.52e-05	0.0422268	0.104543	3.33e-06	8.01e-06
TCONS_00045499	j	AT3G51080.1	XLOC_015136	GATA6	1.38e-05	0.000115402	0	0	0	0	0	0.10075	0	0.06412	0.0902456	1.72e-05	4.29e-05	0	0.075101	0	0.159145	8.97e-06
TCONS_00008413	j	AT1G60130.2	XLOC_002879	AT1G60130	0	0	0.0649557	0.00717976	0	0	0.0508661	0	0	0	0.00756817	0.172962	0	0	0.00190294	0	0.0317953	1.99e-05
TCONS_00037906	j	AT2G42065.1	XLOC_012526	AT2G42065	0.0623827	0.0636495	0.0979631	0.0623729	0.220803	0.141408	0.232082	0.152874	0.221133	0.0403551	0.0099038	3.8e-05	0.0225843	1.37e-05	0	1.36e-05	0.00850514	2.46e-05
TCONS_00022099	j	AT1G67600.1	XLOC_007228	AT1G67600	0	0.000146441	0.310591	0.258742	0.0835642	0.0490141	0.132978	8.74e-06	0.116473	0.424574	0.466869	0.135969	0.195697	0.0816539	0	0.335498	0.0395317	2.76e-05
TCONS_00006546	j	AT1G47600.1	XLOC_002169	BGLU34	0.000731186	0.0069782	0.143796	0.195362	2.12e-05	6.71e-05	0	0.115762	0	0.00135379	0.0974707	0.121948	0.361416	0.0731974	0.228648	0.114538	0.57534	3.18e-05
TCONS_00036363	j	AT2G33710.2	XLOC_012006	AT2G33710	0.157807	0	0.120123	0	0.0339012	0.0306288	0	0	0	0	0	0	0.142177	0	0	0	0	3.65e-05
TCONS_00039809	j	AT3G05210.1	XLOC_013120	ERCC1	0.0423882	0.273406	0.0501677	0.102394	0.17811	0.133334	0.0672283	0.00603999	0.116922	0	0.226612	0.139873	0.000361527	0.137165	0.000219792	0.0004875	0.000148584	5.38e-05
TCONS_00002887	j	AT1G16640.1	XLOC_000872	AT1G16640	0	0	0.136255	0.522638	3.76e-05	0.0347315	0.0662996	0.0765344	9.51e-06	6.56e-05	0.171221	0.200862	9.33e-05	0.0179424	0.0657947	1.86e-05	0.141831	5.38e-05
TCONS_00004971	j	AT1G29590.1	XLOC_001600	eIF4E3	7.23e-06	0.000245722	2.01e-05	0.262206	0.000241852	4.29e-05	0.248349	2.58e-05	2.35e-05	7.77e-05	0.000296667	0.000393163	3.39e-05	4.97e-05	3.92e-05	5.08e-05	0.0550385	7.47e-05
TCONS_00044828	j	AT3G46668.1	XLOC_014877	AT3G46668	0	0.212007	0	0	0.000306688	5.46e-05	6.18e-05	0	0.000258731	0	0	0	0.000314255	0.907412	0	9.93e-05	0	8.33e-05
TCONS_00012460	j	AT1G03055.1	XLOC_004172	D27	0.00617543	8.59e-06	4.66e-06	0.185131	0	0	0.064473	0.000142309	0	0	0	1.63e-05	0.0858683	0.127543	0	3.03e-05	0	9.35e-05
TCONS_00056365	j	AT3G62220.1	XLOC_018785	AT3G62220	0.0409083	0.399169	0.104245	0.162786	0.000119048	0.128719	0.879329	0.503807	0.822311	0.140954	8.08e-05	0.242847	0	0.204284	0	0.270798	0.0200003	9.71e-05
TCONS_00009659	j	AT1G67792.1	XLOC_003316	AT1G67792	0.000502343	0.000162267	0.0781241	0.0926813	0.0231274	0.0170459	0.290425	4.58e-05	0.0763171	0.0432033	0.000194192	0	9.26e-05	0.0449276	0.11618	0.0672832	0.102049	0.000105148
TCONS_00061021	j	AT4G26582.1	XLOC_020411	AT4G26582	6.59e-05	0.000160992	0.000898818	0.000538104	7.46e-05	0.0537394	0.00013749	0.14842	0.13127	0	0.0780487	0.13471	0	4.55e-05	0.0257573	1.54e-05	0	0.000105529
TCONS_00005672	j	AT1G33415.4	XLOC_001831	AT1G33415	0.000610335	0.416914	0.123047	0.00861367	0.0413488	0.05887	0	0	0.0118999	0.0890944	0.165532	0.0762185	0.00492632	0.0509787	0.062088	0.0906722	0.118619	0.000107968
TCONS_00039980	j	AT3G06110.3	XLOC_013175	MKP2	0.226307	0.134137	0.0120682	0.0665348	0.0813696	0.0721151	0.0304383	0.151393	0.0156496	0.0968816	0.162036	0.0870067	0.027598	0.0780093	0.468379	0.323055	0.001556	0.000143411
TCONS_00038342	j	AT2G44255.1	XLOC_012658	AT2G44255	0	0	0	0	0.000159553	0	0	0	0.000166556	0	0	0	5.74e-05	0.130246	0	0	0	0.000152418
TCONS_00052339	j	AT3G27190.1	XLOC_017373	UKL2	0	0.00112685	1.38942	0.000436732	1.33487	2.98447	3.93265	4.00671	3.85913	0	1.69806	2.13685	2.64807	1.08192	2.83576	0.00028254	0.569926	0.000183171
TCONS_00005256	j	AT1G31020.1	XLOC_001691	TO2	0.0010841	0.535356	0.411777	0.277392	0.173329	0.00743141	1.97e-05	0.000135773	0.0024401	0.000825014	0.0265228	0.000290268	0.00127621	0.00159946	0.413826	0.00833002	0.0181553	0.000189545
TCONS_00031231	j	AT2G43930.2	XLOC_010185	AT2G43930	0.0731284	0.0760552	0.110795	0	0	0	0	0	0.137065	0	0	0.0653936	0	0.0505855	0	0.0285307	0	0.000222382
TCONS_00065622	j	AT4G14420.1	XLOC_021938	AT4G14420	0.000715585	0	0.000203085	0.426107	0.368162	0	0.000450859	0.000140191	0.000204556	0.000248787	0	0.000176349	0	0	0	0	0.000193697	0.000226443
TCONS_00043042	j	AT3G23710.1	XLOC_014206	Tic22-III	0.0014751	0.000779808	0.00119046	0.00145011	0.00129621	0.000975089	0.00177733	0.00132616	0.387332	0.000346463	0.000583715	0.000373645	0.00222617	0.00105625	0.00030195	0.000142237	0.000715987	0.000251076
TCONS_00007216	j	AT1G51645.1	XLOC_002398	AT1G51645	0	0.213984	0.19953	0	1.4e-05	1.45e-05	0.0299381	0.15625	0.000228932	0.0667268	2.56e-05	6.86e-05	0.081335	0.129142	0.0441749	0.134117	0.000116207	0.000255094
TCONS_00007178	j	AT1G51430.1	XLOC_002383	AT1G51430	0.000298019	0.000365144	0.000294709	0.598373	0.000281935	0.000518298	0.000400625	0.000317456	0.000324876	0.000317804	0.902449	0.287272	0.00025707	0.853677	0.745261	0.30271	0.000199575	0.000311262
TCONS_00020783	j	AT1G60970.1	XLOC_006827	AT1G60970	0.156665	0.0392281	0.0401075	0.102459	2.09e-05	0.128948	0.02733	0.0418444	0.135794	0.000203142	0.138575	0.265258	0.165965	0.118586	0.000786556	6.11e-05	7.35e-05	0.000607449
TCONS_00000114	j	AT1G01630.1	XLOC_000038	AT1G01630	1.02642	0	1.26402	0	1.07872	0.575268	0.906155	1.82806	1.40376	1.30336	0.120401	1.41758	0.53426	2.50857	1.36417	1.03112	0.798991	0.000773826
TCONS_00025224	j	AT2G05530.2	XLOC_008252	AT2G05530	0	0	0	0.000776724	0	0	2.69e-05	0	1.9e-05	1.1e-06	0.000456766	0.000346597	0	0.315399	0	0	2.43e-05	0.00158008
TCONS_00043251	j	AT3G25013.2	XLOC_014284	AT3G25013	0.179549	0.0805812	5.13e-05	0	0.0282691	0.0246649	0	0	1.67e-05	0	0	0.0043056	0.0131523	0.00544133	0.0276202	0.0898978	0.313874	0.00292773
TCONS_00036234	j	AT2G33051.8	XLOC_011967	AT2G33051	0	0.105291	0.13046	0.031813	0.0699977	0.0490989	0.20846	0.182619	0.0514581	0.121004	0.240738	0	0.000168631	0.384277	0.000205284	0	0.000615732	0.00398077
TCONS_00064178	j	AT4G04221.6	XLOC_021431	AT4G04221	0.000103201	0.0760449	2.88e-05	0	0	0	1.22e-05	0	0.0631253	0.149665	3.24e-05	1.08e-05	0	0	3.26e-05	0.00357483	0	0.00540453
TCONS_00028623	j	AT2G30766.2	XLOC_009398	AT2G30766	3.31e-05	0.050705	6.81e-05	0.00070334	0.135294	0.0233786	1.22843	0.596017	0.60468	0.000104562	0.000101477	0.155512	0.136343	0.745046	1.27406	0.181017	0.0609179	0.0080111
TCONS_00048311	j	AT3G04443.2	XLOC_016048	AT3G04443	0	0.0240567	0.0160486	0.0275233	0.0155357	0.0375772	0	0.013068	0.0220117	0.00744206	0	0	0.124185	0.101818	0.0277333	0.0455996	0	0.00847283
TCONS_00008439	j	AT1G60545.3	XLOC_002892	AT1G60545	0	0	0.0769904	0.0427206	0.0493781	0.116478	0.017019	0	0	0.0349486	0.0366174	0	0.117201	0.301699	0.0581553	0	0	0.0108389
TCONS_00005534	j	AT1G32570.2	XLOC_001781	AT1G32570	0	0	0.0957603	0	0	0.00898362	0	0.033181	0	0.0298135	0.0283431	0.112047	0.0182396	0	0.0105352	0	0	0.0115941
TCONS_00007420	j	AT1G53160.2	XLOC_002476	SPL4	0.0383318	0.00655718	0.00748278	0.118432	0.0336461	0.0209521	0.175958	0.0119518	0.131054	0.154185	0.0992328	0.206872	0.0737434	0.00185703	0.0679202	0.0734683	0.119235	0.0122582
TCONS_00003024	j	AT1G17255.2	XLOC_000914	AT1G17255	0.0274686	0.0470685	0.00105049	0	0.00714231	0.0319301	0.0116962	0.0311604	0.103284	0.0513778	0.0906437	0	0.074152	0.0323168	0.0193623	0.0617455	0.0282675	0.013263
TCONS_00032576	j	AT2G04190.1	XLOC_010627	AT2G04190	0	0	0.0155881	0.0452943	0.0198215	0.0276351	0.00308752	0.00910171	0.00496806	0.00470826	0.0101563	0.0148256	0.0824315	0.114037	0.0270244	0.127838	0.0189427	0.0135414
TCONS_00018516	j	AT1G45248.2	XLOC_006093	AT1G45248	0.0676345	0.0130985	0.136755	0	0	0.0250441	0.0963612	0.0291537	0	0.308891	0.0300393	0.0521984	0.080345	0	0	0	0	0.0136083
TCONS_00049537	j	AT3G10700.1	XLOC_016408	GalAK	0	0.12853	0.0612689	0.0374021	0.0134919	0.0858214	0.0304984	0.0295104	0.0156947	0.157775	0.0629795	0.113799	0.0942511	0	0	0.0279402	0.163114	0.0138148
TCONS_00002839	j	AT1G16489.3	XLOC_000864	AT1G16489	0.172922	0.0741401	0.0336794	0	0.0200938	0.0687151	0	0	0.0693003	0	0.0270249	0	0.0907976	0.11509	0.0325311	0.0393572	0.0276609	0.0140276
TCONS_00039977	j	AT3G06110.3	XLOC_013175	MKP2	1.26298	1.05011	0.57513	0.0194892	0.354321	0.180128	0.00953413	0.42183	1.4734	0.765928	0.49087	0.690134	1.11381	0.0145141	0.342442	0.00182039	0.251958	0.0149769
TCONS_00049303	j	AT3G09455.1	XLOC_016338	AT3G09455	0	0.13159	0.0553355	2.26533	0.443349	0.913805	0.376245	0.466464	1.22558	0.0462127	0.609583	0.103784	0.124183	0.558322	0.791908	0.0846707	0.0166188	0.0152532
TCONS_00018540	j	AT1G45248.2	XLOC_006093	AT1G45248	0	0	0.0652464	0.01262	0.0122477	0.0826934	0	0.00280535	0.0459461	0	0	0	0.0401069	0	0.141948	0	0	0.0152739
TCONS_00022353	j	AT1G69080.1	XLOC_007318	AT1G69080	0.217335	0.339516	0.461641	0.743004	0.102672	0.0912177	0.365432	0.254159	0.151519	0.657045	0.68803	0.649553	0.422933	0.183679	0.454566	0.605849	0.395437	0.0154222
TCONS_00016380	j	AT1G23380.1	XLOC_005329	KNAT6	0	0.29707	0.574203	0.198393	0.307461	0.291843	0.0130727	0.114667	0.0907287	0.341015	4.47e-05	0.146014	0.498921	0.000148132	0.424649	0.465813	0.349129	0.0155487
TCONS_00035681	j	AT2G30424.2	XLOC_011816	TCL2	0.111884	3.05e-05	0.183974	0.0281919	0.216257	0.172272	3.05e-05	0	0.316438	0.109946	0.133458	0.000180201	0.173064	0.331337	0.0017528	0.270633	0	0.0158136
TCONS_00054254	j	AT3G51075.1	XLOC_018125	AT3G51075	0.0687436	0.000127803	0.125397	0.00144923	0	0	0	0	0.0116128	0.035412	0.11286	0	0.0437762	0.0334544	0.0534444	0.126375	0.0452922	0.0181963
TCONS_00003542	j	AT1G20065.1	XLOC_001072	AT1G20065	0.0820173	0.0190426	0.0395487	0.0820473	0.265728	0.0518218	0.000505403	0.0378535	0.00054604	0	0	0	0.000478144	0.0479107	0.030619	0.00216574	0.0294205	0.0217939
TCONS_00000402	j	AT1G03160.2	XLOC_000121	FZL	1.1577	0.447291	0.701055	0.792477	0.984105	1.02968	1.34409	0.511605	0.839503	0.00159554	0.368075	0.105576	0.913923	0.595388	0.648687	0.211785	0.266399	0.0219289
TCONS_00060970	j	AT4G26255.1	XLOC_020392	AT4G26255	0.13201	0.170465	0.099035	0.0320289	0.20761	0.0111671	0.252522	0.115564	0.0509953	0.00339446	0.0345284	0.0275907	0.128639	0.263802	0.0793477	0.104588	4.88e-05	0.0223821
TCONS_00013725	j	AT1G08510.1	XLOC_004504	FATB	0	0.880662	0.75606	0.000229796	0	0.000321118	0	0	0	0.000370411	0	0	0	0.264955	0.0310677	0.257368	0.000289242	0.0265848
TCONS_00038734	j	AT2G46572.2	XLOC_012780	AT2G46572	0.00493315	0.223991	0	0.0441276	0	6.02e-05	0	0.120511	0.190147	0.0981588	0.070182	0	7.66e-05	0.0100524	0.00033122	0.000136285	0.0228945	0.0266698
TCONS_00030388	j	AT2G40110.1	XLOC_009951	AT2G40110	0	0.0289023	0	0.0233843	0	0.0576688	0.0690816	0	0	0.0317654	0.0295138	0.0311873	0.225843	0.0610077	0.0691409	0.0650654	0.0334955	0.0266825
TCONS_00018534	j	AT1G45248.2	XLOC_006093	AT1G45248	0.0186775	0.0316221	0.303426	0	0.0340809	0.124339	0	0	0.0177341	0	0.0264375	0	0.0534502	0.0667144	0.0387851	0	0	0.0308605
TCONS_00043227	j	AT3G24929.2	XLOC_014282	AT3G24929	0.0010009	0.062922	0.000123396	0.00344407	0.000788136	0.106003	0.187373	0.000347844	0.408619	0.0225967	0.000150544	0.000201584	5.34e-05	0.0766695	0.0127606	0.0760033	0.0167119	0.0318661
TCONS_00020600	j	AT1G60270.1	XLOC_006780	BGLU6	0.214657	0.125575	0.128866	0.53173	0.425465	0.7768	0.424184	0.398842	0.560963	0.111837	0.0927003	0.0669509	0.391674	0.473771	0.447741	0.169301	0.0944657	0.0323764
TCONS_00036230	j	AT2G33051.8	XLOC_011967	AT2G33051	0	0.000112913	0	0	0.00453324	0.0783884	0.0610944	0	7.38e-05	0	0	4.23e-05	0.170161	0.0146285	0	0	5.45e-05	0.0335232
TCONS_00000081	j	AT1G01448.2	XLOC_000027	AT1G01448	0.177041	0.0516311	0	0	0.0323683	0.0364882	0.0985432	0	0.027913	0.152593	0	0.0738055	0	0	0	0.0268151	0.000921891	0.0336269
TCONS_00056582	j	AT3G63445.4	XLOC_018865	AT3G63445	0.00153629	0.125087	0.168008	0.0302095	0.0732519	0.197255	0.258186	0.167466	0.000566613	0.0248671	0.0684962	0.0997092	0.157228	0.153102	0.058787	0.0307194	0.148801	0.0336511
TCONS_00022355	j	AT1G69080.1	XLOC_007318	AT1G69080	0	0	0.00188467	0.0457029	0.0937142	0	8.79e-06	0.000335765	0.141337	0	0.000312714	0.0843208	0.00341732	0.00106405	0	0.00137646	0	0.0340187
TCONS_00057661	j	AT4G05590.1	XLOC_019227	AT4G05590	0	0.0270366	0.0272962	0	0	0.169439	0	0	0.0689872	0.0666362	0	0	0	0.106292	0.114123	0.0342721	0.0434283	0.0354756
TCONS_00005535	j	AT1G32570.2	XLOC_001781	AT1G32570	0.136773	0.0442601	0	0	0	0.0380525	0	0	0	0.0458083	0.0722527	0.00286571	0	0.0380994	0.0539832	0.0138605	0	0.0378714
TCONS_00022839	j	AT1G72420.1	XLOC_007490	AT1G72420	0.027325	0.106197	0.0191913	0.184654	0.00516523	0.0915385	0.0723493	0.0878126	0.012865	0.0348552	0.0159582	0.0411977	0.0369735	0.000198385	0.0120563	0.0612867	0.181386	0.0429819
TCONS_00064025	j	AT4G03115.3	XLOC_021373	AT4G03115	0.0809961	0.0484728	0.0304988	0.0468814	0	0.117174	0.0188464	0.0621841	0.148047	0.205378	0.0343446	0.108783	0	0.0484786	0.0270603	0.0424563	0.0550547	0.0430521
TCONS_00000320	j	AT1G02680.1	XLOC_000096	TAF13	0	0.546772	0.386166	0.245938	0	0	0	0	0.0556588	0.0994328	0.139208	0.194075	0.15333	0	0	0.11668	0.183692	0.0431719
TCONS_00057931	j	AT4G09460.1	XLOC_019349	MYB6	0.0614	0.0493651	0	0	0	0	0	0	0.172621	0	0	0.0455945	0	0.10692	0.0601443	0.262633	0	0.0433108
TCONS_00036767	j	AT2G35730.1	XLOC_012124	AT2G35730	0	0.06244	0.10464	0	0.0784187	0	0	0	0	0	0	4.22e-05	0.511788	0.148569	0	0.063584	0.144341	0.0437748
TCONS_00022914	j	AT1G72740.1	XLOC_007509	AT1G72740	0.231884	0.0228052	0.200347	1.03432	1.35209	0.142718	0.219881	0.233149	0.17513	0.125236	0.510476	1.17106	0.798227	0.598962	0.203417	0.351822	0.05583	0.0438253
TCONS_00036232	j	AT2G33051.8	XLOC_011967	AT2G33051	0	0	0.0255676	0	0.0370622	0.00014913	3.18e-05	0.0651669	0.210101	0.197953	0.057361	0.0286051	0	0.106562	0	0.0597955	1.88e-05	0.045853
TCONS_00005670	j	AT1G33415.4	XLOC_001831	AT1G33415	0.153272	0.0368328	0.135463	0.0360337	0.050792	0.0961937	0.030003	0.0847676	0.0765645	0.0758295	0.0816708	0.0301074	0.0229929	3.98e-05	0.0605171	0.0052111	0.073473	0.0483419
TCONS_00057014	j	AT4G01883.1	XLOC_019005	AT4G01883	0	0.0531705	0.133824	0.180401	0	0	0.107683	0.0654648	0.0208007	0	0.133755	0	0	0.0358316	0.0430246	0.0952278	0	0.0496959
TCONS_00004144	j	AT1G23985.1	XLOC_001287	AT1G23985	0.0448559	0.0723394	0.0317489	0.023879	0.0646921	0.131619	0.0155717	0	0.0275482	0.225299	0.0395037	0.0129122	0.0494364	0	0.0461728	0	0	0.0502085
TCONS_00003601	j	AT1G20515.2	XLOC_001099	AT1G20515	0.0866088	0.0376873	0.104016	0.0810151	0.195224	0.0709045	0.0713571	0.141807	0.0293212	0.103274	0.0594898	0.162292	0.114925	0.0559341	0.183831	0.0969505	0.0852952	0.0517325
TCONS_00002323	j	AT1G13590.1	XLOC_000690	PSK1	0	0.051566	0	0.049706	0	0.17889	0	0.0481087	0.216767	0.0481818	0	0	0.575528	0	0.259018	0.166838	0.41536	0.0529918
TCONS_00039981	j	AT3G06110.3	XLOC_013175	MKP2	0.0572285	0.272542	0.268845	0.168433	0.146104	0.175991	0.0477808	0.36731	0.0197489	0.360274	0.476651	0.29342	0.0132397	0.123783	0.117468	0.17984	0.317816	0.0560226
TCONS_00052632	j	AT3G28950.1	XLOC_017480	AT3G28950	0	0.0544066	0	0	0	0	0	0	0	0.0456801	0.373884	0	0	0	0	0.104836	0.0549363	0.0561761
TCONS_00005663	j	AT1G33415.4	XLOC_001831	AT1G33415	0	0	0	0	0.0126744	0.00694299	0.0131533	0	0.0138495	0.0448345	0.132678	0.0489362	0.027746	0.0695603	0.0111913	0.111021	0.0405849	0.0578492
TCONS_00037951	j	AT2G42365.6	XLOC_012544	AT2G42365	0.0440238	0	0.0539912	0.0853008	0	0	0.0477467	0.051892	0	0.111503	0.0379327	0.038837	0.0521944	0.0349963	0.132218	0	0	0.0580673
TCONS_00054294	j	AT3G51075.1	XLOC_018125	AT3G51075	0	5.77e-05	0	0	0	0.0171037	0.160606	0	0.000128439	0.011467	0	0.00513171	0.00425836	0.100087	0.0339763	0.0153341	0.104641	0.0585694
TCONS_00051192	j	AT3G19900.1	XLOC_016948	AT3G19900	0	0	0	0	0	0	0.0731747	0	0	0	0	0	0.136451	0.230267	0.386172	0.30217	0.117438	0.0591551
TCONS_00043262	j	AT3G25013.2	XLOC_014284	AT3G25013	0.525739	0.205871	0.315689	0.11666	0	0.0389193	0.293369	0.107542	0.252002	0.340577	0.190108	0.217362	0.166627	0.0237654	0.123753	0.51636	0.00187321	0.0621681
TCONS_00035108	j	AT2G26810.1	XLOC_011595	AT2G26810	0	0	0	0	0	0	0.0700792	0.0827704	0	0	0.126198	0	0.0519657	0.0239263	2.21e-05	0	0	0.0628595
TCONS_00004798	j	AT1G28510.1	XLOC_001520	AT1G28510	0.0757284	0.0930467	0.841893	0.0804308	0.0650044	0.0673143	2.66108	0.108243	0.0734167	0.079509	0.0548935	0.0710177	1.07255	0.0963243	0.0717369	0.0807326	0.0698703	0.063985
TCONS_00016841	j	AT1G26880.2	XLOC_005497	AT1G26880	0.237663	0.0527305	0.0318154	0.0204638	0	0	0	0.103761	0.000327579	0.428831	0	0.121833	0.140534	0	0	0.0560142	0.169925	0.0670755
TCONS_00064828	j	AT4G10650.1	XLOC_021684	AT4G10650	0	0.0348762	0	0.0309593	0.186389	0.0464336	0	6.22e-06	0	0.0584783	0	0	0	0	4.17e-05	0	0	0.0676009
TCONS_00022842	j	AT1G72420.1	XLOC_007490	AT1G72420	0.328105	0.187648	0.106795	0.310871	0.410614	0.273809	0.167809	0.532969	0.290648	0.2438	0.297474	0.0952385	0.244676	0.110667	0.370844	0.133079	0.152458	0.0678847
TCONS_00044822	j	AT3G46658.2	XLOC_014876	AT3G46658	0	0.0652176	0.158341	0.0512121	0.288772	0.154642	0	0.227697	0.102886	0.0991376	0	3.64e-05	0.0853079	0	0	0.347998	0.157459	0.0687599
TCONS_00005671	j	AT1G33415.4	XLOC_001831	AT1G33415	0.042928	0.0779829	0.00142232	0.0346469	0	0.0232675	0.00101521	0.0155869	0.0178484	0.0314614	0.0432142	0.0562437	0.24115	0.0758835	0.0850087	0.117838	0.0718039	0.0716299
TCONS_00048110	j	AT3G03520.1	XLOC_015986	NPC3	2.75397	0.668626	3.75331	0.564033	0.967543	1.1701	5.83092	5.83402	4.49284	3.51672	2.30669	3.2638	4.47787	6.14926	2.79829	0.355046	0.911445	0.0726395
TCONS_00052764	j	AT3G29644.3	XLOC_017535	AT3G29644	0	0.127859	0.0415762	2.45e-06	0	0.0810593	0.0334486	0.063789	0.179676	0	0	0.0652633	0	0.0354111	0	0.0278438	0	0.075086
TCONS_00055836	j	AT3G59435.1	XLOC_018621	AT3G59435	0.130237	0.457088	0.307545	6.68e-05	0.250929	0.178585	0.0807624	0.390448	0.291151	0.0233971	0.282094	0.136238	0.0886952	7.12e-05	0.249898	0.205459	0.242075	0.0759869
TCONS_00019264	j	AT1G51055.1	XLOC_006324	AT1G51055	0.297277	0.207148	0.222951	0.394848	0.425022	0.917032	0.313254	0.104483	0.370977	0.0821581	0.0146717	0.301041	0.307634	0.254684	0.180951	0.174909	0.379426	0.0778656
TCONS_00052681	j	AT3G29100.2	XLOC_017494	VTI13	0.179054	0	0	0.0700204	0	0	4.15e-05	0	0.0305506	0	0	0.0896086	0	0	0	0.0246211	0.0427367	0.0779615
TCONS_00007422	j	AT1G53160.2	XLOC_002476	SPL4	0.0877771	0.409947	0.253737	0.298061	0.23009	0.0497387	0	0.0978273	0	0.118845	0.169225	0.291088	0.144399	0.278913	0.165599	0.250748	0.108078	0.0784789
TCONS_00036224	j	AT2G33051.8	XLOC_011967	AT2G33051	0.0559187	0.447533	0.462481	0.0599386	0.00213059	0.153479	0.101605	0.220296	0.0563797	0.460426	0.103984	0.448044	0.054042	0.13095	0	0	0.122074	0.0812318
TCONS_00009660	j	AT1G67792.1	XLOC_003316	AT1G67792	0.421728	0.437962	0.298206	5.04e-05	0.000168122	0.0015346	0.368483	0.247828	0.387188	0.568834	0.241852	0.850675	0.104236	0.440244	0.286866	0.155383	9.29e-05	0.0815857
TCONS_00054044	j	AT3G49920.2	XLOC_018051	VDAC5	1.18947	0.0831871	0.164542	0.042141	0.356196	0.0724711	0	0.0342459	0.0312138	0.273368	0.16285	0.0719187	0.117271	0.0960772	0.48108	0.125952	0.151075	0.0822305
TCONS_00011769	j	AT1G09863.3	XLOC_003975	AT1G09863	0.334005	0.0122358	0.28859	0.770856	0.366471	0.206101	0.25255	0.195672	0.163514	0.03676	0.225534	0.134561	0.497128	0.571765	0.506404	0.247235	0.500341	0.083182
TCONS_00022836	j	AT1G72420.1	XLOC_007490	AT1G72420	0.107817	0.167559	0.0470477	0.308184	0.100418	0.252734	0.105005	0.230909	0.0677839	0.203113	0.0261937	0.145238	0.141745	0.252204	0.358792	0.113458	0.0175747	0.0881649
TCONS_00034584	j	AT2G24150.1	XLOC_011429	HHP3	0	0.00027052	0.267202	0	0.320469	0.000390954	0.391083	0.485358	0.716078	0	0.016707	0.00026415	0.682164	0.414625	0.387942	0.00577269	0	0.0923275
TCONS_00064658	j	AT4G09600.1	XLOC_021623	GASA3	0.249841	0.0313661	0.253548	0.300199	0.367264	0.909021	0.501314	0.000173456	0.084955	0.0134502	0.0432777	0.0150973	0.00521956	0.155191	0.124164	0.331641	0.147496	0.0925043
TCONS_00056583	j	AT3G63445.4	XLOC_018865	AT3G63445	0.377796	0.158201	0.0661522	0.191825	0.213978	0.398116	0.243681	0.181657	0.221131	0.113924	0	0	0.24201	0.0614303	0.151869	0	0.285441	0.0928633
TCONS_00039025	j	AT3G01050.3	XLOC_012884	MUB1	0.148785	0.237489	0	0	0.0385438	0	0.0697648	0.305209	0.177097	0.0781825	0.0606748	0.05805	0	0	0.000754232	0.0201954	0.136937	0.093192
TCONS_00034734	j	AT2G24755.3	XLOC_011477	AT2G24755	0	0.0911872	0.096185	0.465294	0.135079	0.285617	0.0606022	0.0422043	0	0.193298	0.00447173	0.00982375	0.0988592	8.82e-05	0.000626083	0.329952	9.03e-05	0.0950336
TCONS_00056004	j	AT3G60286.3	XLOC_018671	AT3G60286	0.344532	0.197096	0.457699	0.305198	0.0664846	0.242572	0.456937	0.243474	0.243297	0.326824	0.272308	0.367687	0.108033	0.199616	0.137008	0.1954	0.122597	0.0953063
TCONS_00031457	j	AT2G45330.1	XLOC_010272	emb1067	0.638409	0.464409	1.38312	0.229199	0.067072	1.03717	1.60813	1.33272	0.79609	0.490321	0.364103	0.141543	0.622207	0.630986	1.34781	0.245988	0.457532	0.0982473
TCONS_00031039	j	AT2G43080.1	XLOC_010133	AT-P4H-1	0.151438	1.39659	0.370812	0.437492	0.487573	0.191761	0.711945	0.701015	1.12613	1.59768	1.38475	1.4808	0.657241	1.12532	0.484928	0.689566	1.02118	0.100162
TCONS_00048038	j	AT3G02980.1	XLOC_015956	MCC1	1.41352	0.631334	0.786023	1.37118	1.28425	1.26551	0.599201	0.664758	0.44834	1.35157	1.18875	0.632102	0.475101	0.500094	0.390492	0.355256	0.0648103	0.102563
TCONS_00035081	j	AT2G26680.1	XLOC_011584	AT2G26680	0	0	0.0107058	0	0.311252	0	0.0584943	0	0	0.75599	0.0995538	0	0	0.0837341	0.000280625	0.000113988	0.000101785	0.106177
TCONS_00033126	j	AT2G14160.1	XLOC_010892	AT2G14160	0.725104	0.767383	0.643439	0	0.0357783	0	0.0757368	0.0379496	0.111307	0.8306	0.672767	1.04141	0	0	0.0367068	0.0779103	0.0740819	0.110842
TCONS_00003746	j	AT1G21360.1	XLOC_001152	GLTP2	0.122503	0.0617744	0	0.000124575	0.153831	0	1.45e-05	0.0691802	2.49e-05	0.141751	0.0376506	0.144816	0.149506	0.0169036	0.028496	0.174965	0.157521	0.112364
TCONS_00039019	j	AT3G01050.3	XLOC_012884	MUB1	0.149412	0.00427473	0.0292844	0.0920317	0.0612152	0	0.0700596	0.1728	0.0244066	0.319309	0.0662603	0.0501852	0.0848156	0.0546127	0.172257	0.0927293	7.31e-05	0.117906
TCONS_00048022	j	AT3G02885.1	XLOC_015950	GASA5	0.409862	0.045352	0.707125	0.14012	0.623492	0.694597	0.430971	0.197993	0.425056	0.243161	0.00316903	0.432141	0	0.221361	0.00221499	0.669286	0.543741	0.118496
TCONS_00037797	j	AT2G41630.1	XLOC_012493	TFIIB	0.00192112	0.311868	5.28165	0.300679	0.0242739	1.88743	2.03974	4.12035	2.58233	0.307352	1.38131	1.51622	1.05118	2.33782	2.39996	0.000390278	1.44955	0.118527
TCONS_00064196	j	AT4G04470.1	XLOC_021441	PMP22	0.139655	0.0885582	0.160546	0.114976	0.0909366	0.0408913	0.0297826	0.0349521	0.112911	0.117127	0.0873352	0.047052	0.0497028	0.0898587	0.136269	0.0110121	0.0213905	0.119937
TCONS_00017688	j	AT1G31812.1	XLOC_005767	ACBP6	0	0	0	0	0	0.107791	0	0	0	1.03796	0.130628	0.631882	0	0.538	0	0.244619	0.489765	0.120156
TCONS_00025717	j	AT2G11225.1	XLOC_008408	AT2G11225	0	0.174552	0	8.32e-05	0.0881088	0.0753195	0	0	0	0.0245213	0	0.000803986	0	0.00462388	0	0.00297191	0.125086	0.121293
TCONS_00036228	j	AT2G33051.8	XLOC_011967	AT2G33051	0.148953	0	0.0203703	0.0309195	0.12552	0.109511	0.0321987	0.334409	0.163829	0.0825817	0.0701871	0.0725429	0.0856894	0	0.0888401	0.100262	0	0.122736
TCONS_00040148	j	AT3G07230.1	XLOC_013239	AT3G07230	0	0.645382	0	0.186396	0.545782	0.611166	1.1618	1.86694	1.7412	0.0517998	0.0498223	0.660262	0.277124	0.203682	0.314922	0.502438	0.237815	0.12333
TCONS_00030239	j	AT2G39375.2	XLOC_009903	AT2G39375	0.0663111	0.0602455	0.164592	0.114881	0	0	0.0688987	0	0	0.153468	0.061668	0.0769839	0.0177546	0.0721898	0.138933	0.169997	0.217762	0.12525
TCONS_00039806	j	AT3G05210.1	XLOC_013120	ERCC1	0.126446	0.0874116	0.612451	0.570481	0.298317	0.223822	0.187099	0.0659469	0.361492	0.0899219	0.43361	0.270782	0.415693	0.433801	0.704202	0.328787	0.34598	0.126868
TCONS_00043244	j	AT3G25013.2	XLOC_014284	AT3G25013	0.0758719	0.0957583	1.28e-05	0.0205007	0.00631671	0.0220231	0.000529918	0	2.11e-05	0.0205212	0.000112971	0.0553812	2.59e-05	0	0	0	0.210726	0.128129
TCONS_00055450	j	AT3G57460.1	XLOC_018501	AT3G57460	3.43e-06	1.59e-05	0	0.0578085	0.109275	0.619743	0.0582945	0.300934	0.766624	0	0.0660609	0.098399	0.0354905	0.0524366	0.223314	0.164678	0.475606	0.129338
TCONS_00038231	j	AT2G43780.3	XLOC_012632	AT2G43780	0	0.0363495	0.0416103	0.126122	0.0679576	0.0525932	0.0831853	0.153367	0.166391	0	0.0894862	0	0.0576577	0.192504	0.161009	0.0430537	0	0.131111
TCONS_00025834	j	AT2G13960.1	XLOC_008472	AT2G13960	1.96e-06	0.119029	0.0362202	0	1.56e-06	0.106388	0.0139283	2.31e-05	0.0460109	0.156435	0.331607	0.10719	0.0639106	1.81e-05	3.37e-05	0.090759	0.0741406	0.132399
TCONS_00012079	j	AT1G01020.1	XLOC_004056	ARV1	0.0940933	0.174785	0.0864282	0.285944	0.164748	0.0773527	0.350031	0.165471	0.184984	0.247186	0.276369	0.0348798	0.0191627	0.247602	0.0508568	0.104172	0.0367194	0.136772
TCONS_00048044	j	AT3G03010.3	XLOC_015957	AT3G03010	0.164046	0.423436	0.107866	0.0673509	0.286051	0.169835	0.0543534	0.451298	0.493115	0.0463386	0.0836102	0.340855	0	0.133774	0.172159	0.126224	0.39262	0.138559
TCONS_00057432	j	AT4G04423.1	XLOC_019161	AT4G04423	0.683972	1.11245	0.675089	0.0353435	0.0485403	0.0904273	0.206904	0.203786	0.154596	0.224887	0.154438	0.241242	0.0951595	0.152781	0.143375	0.077788	0.0930035	0.139351
TCONS_00034747	j	AT2G24755.3	XLOC_011477	AT2G24755	0.938369	0.366419	0.293539	0.241001	0.341417	0.443216	0.893221	0.71135	0.706492	0.873946	1.29778	0.0727793	0.000415258	1.39338	0.364704	0.236508	0.40799	0.139373
TCONS_00036882	j	AT2G36620.1	XLOC_012173	RPL24A	0.371976	0	0	0.189364	0.123056	0	0.129544	0	0	0.368254	0	0	0.775354	0.159025	0.443522	0	0.466472	0.142041
TCONS_00005842	j	AT1G34245.1	XLOC_001883	EPF2	0.394594	0	0.207408	0.229155	0.370725	0	6.42e-06	0	0.0659514	0.0455431	1.46e-05	0.0688204	0.386997	0	0.15848	0.261842	0.293144	0.142211
TCONS_00016093	j	AT1G21470.1	XLOC_005220	AT1G21470	0.159733	0.19203	0.235309	0.0354553	0.0620561	0.13613	3.12e-06	1.96e-06	0.0415396	0.186255	0.223697	0.0403764	0.258352	0.238965	0.155332	0.0972746	0.133182	0.145032
TCONS_00027648	j	AT2G25110.1	XLOC_009100	SDF2	0	0	0	0	0	0.17055	0.142911	0.396881	0.180627	0	0	0	0.314751	0.0551606	0	0.428343	0.244442	0.14609
TCONS_00054258	j	AT3G51075.1	XLOC_018125	AT3G51075	0.232146	0.243333	0.0217803	0	0	0.0739561	0.0576083	0	0.0578011	0.0616043	0	0.0137645	0.185996	0.00868328	0.130853	0.231689	0.34133	0.147904
TCONS_00005360	j	AT1G31720.5	XLOC_001724	AT1G31720	7.48e-06	0.508151	0.000816335	0.0199525	0	1.61e-06	0	0.0062797	0.000222363	0.222075	3.22e-05	0.0742493	0.000170896	0.000196182	3.91e-05	0	1.82e-05	0.14806
TCONS_00036225	j	AT2G33051.8	XLOC_011967	AT2G33051	0.116845	0.296212	0.136009	0.186503	0.0131795	0.0455673	0.130576	0.142996	0.0128917	0.222839	0.233816	0.398929	0.0410039	0.0168066	0.179528	0.1257	0.175774	0.15037
TCONS_00019539	j	AT1G52710.2	XLOC_006425	AT1G52710	0.277756	0.124577	0.0783372	0.0379815	0.175905	0.0190589	0.0176784	0.0416094	0.0179282	0.32157	0.389697	0.0976121	0.018983	0.0753337	0.0648367	0.0432141	0.0950428	0.152219
TCONS_00048702	j	AT3G06310.3	XLOC_016173	AT3G06310	0.401842	0.0805003	0.287978	0.413725	0.195724	0.157914	0.212815	0.38246	0.170908	0.183441	0.35871	0.22962	0.476207	0.0927182	0.274484	0.43121	0.242641	0.155967
TCONS_00022915	j	AT1G72740.1	XLOC_007509	AT1G72740	0.740914	0.0221063	3.46765	1.78889	0.533385	0.902998	2.27556	2.6935	0.769928	0.550026	1.924	2.41102	0.908927	3.75354	2.85838	0.152101	0.0698498	0.156223
TCONS_00022354	j	AT1G69080.1	XLOC_007318	AT1G69080	0	0	0	0	1.01e-05	4.95e-05	0	2.01e-05	0	1.06e-05	0	0.153103	0	0.0284595	0	0.0376901	0	0.158893
TCONS_00048032	j	AT3G02920.1	XLOC_015952	RPA32B	0.554796	1.32503	0.624398	0.859284	0.709953	0.179063	1.95165	2.01559	1.90008	0.572513	1.09817	0.803745	1.08534	0.757325	1.16575	0.372452	0.772717	0.165727
TCONS_00035819	j	AT2G31110.2	XLOC_011858	AT2G31110	0.194798	0.318808	0.10221	0.384232	0.112376	0.10804	0.151397	0.123059	0.0798227	0.594493	0.0215592	0	0.0880741	0.0375385	0.0598589	0.222547	0.377672	0.166677
TCONS_00018539	j	AT1G45248.2	XLOC_006093	AT1G45248	0.680033	0.287195	0.200227	0.525365	0.281257	0.361209	0.208386	0.0572861	0.348583	0.337159	1.13572	0.374663	0.118702	0.133993	0.583729	0.34515	0.434692	0.168761
TCONS_00054043	j	AT3G49920.2	XLOC_018051	VDAC5	0	0.344067	0.229476	0.0706842	3.09e-05	0.220074	5.78e-06	0	0.105752	1.04758	0.541678	0.559868	0.0734379	0.239669	0.0673357	0.0443155	0.840822	0.168787
TCONS_00025711	j	AT2G11225.1	XLOC_008408	AT2G11225	0.516479	0.337123	0.0674547	0	0.188907	0.060253	0.229406	0.0626395	0	0.199119	0.23744	0.0554069	0.11131	0.0919911	0.0586451	0.043824	0.0603353	0.169141
TCONS_00047158	j	AT3G60660.1	XLOC_015677	AT3G60660	0.123328	0	0.000141754	0.0215132	5.9e-06	0.0687067	0	0	0	0.0235155	7.43e-05	0.0817905	0.0305824	1.12e-05	0.0289134	3.21e-05	0	0.17236
TCONS_00010318	j	AT1G70920.1	XLOC_003508	HB18	0.00249566	0.0549892	0.302773	0.176096	0.0001598	0.103883	1.73e-05	3.17e-05	0.05178	7.53e-05	0.291333	0.0248818	4.09e-05	0.000903	0.0822471	1.36e-05	1.07e-05	0.174747
TCONS_00043241	j	AT3G25013.2	XLOC_014284	AT3G25013	0.428991	0.545755	0.142833	0.283529	0.513185	0.517699	0.423503	0.162837	0.305093	0.512062	1.00108	0.472899	0.483484	0.171961	0.997747	0.821245	0.203046	0.182963
TCONS_00044409	j	AT3G43840.1	XLOC_014711	AT3G43840	0.0660779	0.253259	0.814666	2.63e-05	0.382566	0.114558	0.0482995	0.0270109	0.0474823	0.130672	0.115913	0.210513	0.207711	0.196045	0.480226	0.000126007	0.571055	0.185941
TCONS_00025697	j	AT2G11225.1	XLOC_008408	AT2G11225	0.920941	0.323934	0.309383	0.195	0.000386903	0.00127377	0.383842	0.256122	0.166931	0.533329	1.51208	0.0793971	0.522237	0.0560522	0.00415824	0.163306	0.383826	0.187025
TCONS_00053776	j	AT3G48450.2	XLOC_017967	AT3G48450	0.37322	0.0411006	0.10661	0	0	0.000452204	0.0418121	0.000593407	0.000478919	0.135062	0.402298	2.19e-05	0.0773202	0.250098	0.371012	4.95e-05	6.22e-05	0.195216
TCONS_00029332	j	AT2G08660.1	XLOC_009622	AT2G08660	0.000581277	0.000588046	0.000685997	0.000526454	0.000631177	0.000511946	0.000766821	0.000810391	0.000408194	0.213894	0.000575305	0.000660436	0.000538384	0.000627845	0.000742458	0.000742259	0.000621307	0.198281
TCONS_00047444	j	AT3G62190.1	XLOC_015774	AT3G62190	0.132585	0.228147	0.0691657	0.116935	0.00100032	0.673124	0.0512061	0.196088	0.399847	0	0.387752	0.0506835	0.047938	0.00326539	0.75709	0.349619	0.319033	0.203158
TCONS_00061774	j	AT4G30996.1	XLOC_020669	NKS1	1.18203	3.55849	0	3.63309	2.95031	1.78185	0.246587	0.790165	0.162982	2.23516	2.66342	1.69475	0.64317	2.07348	1.69205	4.34397	1.59854	0.204143
TCONS_00031227	j	AT2G43930.2	XLOC_010185	AT2G43930	3.63e-05	3.77e-05	0.288405	9.73e-05	2.94e-05	8.01e-05	2.65e-05	6.18e-05	2.06e-05	0.290978	0.197913	4.08e-06	2.06e-05	0.00502841	6e-05	0.066928	0	0.210427
TCONS_00000300	j	AT1G02620.1	XLOC_000091	AT1G02620	0.454901	1.02498	0.887387	7.19e-07	0.0487833	0.0186653	0.00861453	0.16378	0.0332261	1.15328	0.857212	1.85981	0.0528261	0.0300573	0.0516267	0.174912	1.43e-06	0.212433
TCONS_00053645	j	AT3G47675.1	XLOC_017926	AT3G47675	0.243105	1.30236	0.611455	0.536554	0.000227137	0.111732	0.812235	0.46325	0.697043	0.7558	0.84475	0.674266	0.112538	0	0	0	0.115825	0.214078
TCONS_00052577	j	AT3G28635.1	XLOC_017457	AT3G28635	0.0699653	0.318984	0.309861	0.167453	0.0350121	0.241949	0.195352	0.352685	0.12149	0.263507	0.25583	0.568067	0.268544	0.245456	0.202838	0.170398	0.0937652	0.223712
TCONS_00043257	j	AT3G25013.2	XLOC_014284	AT3G25013	0	0.183155	0.174423	0.0436066	0.17773	0.0422222	0.161657	0	0.172545	0	0.128491	0.0762325	0.282337	0.02822	0.00705617	0.0756622	0.148144	0.224756
TCONS_00043028	j	AT3G23610.5	XLOC_014199	DSPTP1	0.460608	0.223662	0.85138	0.419743	0.732713	0.885732	0.37587	1.11788	0.55994	0.632885	0.200374	1.08864	0.509927	0.968511	0.543292	0.311824	1.81669	0.224944
TCONS_00055451	j	AT3G57460.1	XLOC_018501	AT3G57460	1.02e-05	0.0512816	0.0635911	0.140653	0.0187972	0.32366	0.150867	0.230738	0.00136124	8.06e-06	0.0316653	1.26e-06	0.0282187	1.28e-06	0.0667745	0.127719	0.19655	0.225028
TCONS_00005668	j	AT1G33415.4	XLOC_001831	AT1G33415	0	0.242919	0.276968	0.0432449	0.154808	0.105646	0.297332	0.104945	0.0821488	0.021338	0.0103395	0.139311	0.0345918	0.0841491	0.0638035	0.451286	0.32288	0.231046
TCONS_00010561	j	AT1G72545.1	XLOC_003605	AT1G72545	2.34443	2.40704	1.31297	0.766234	0.193292	0.574069	0.955359	0.509204	0.497785	1.53962	1.10439	1.15224	0.738256	0.485705	0.125568	0.737636	0.168123	0.24391
TCONS_00060950	j	AT4G26145.1	XLOC_020383	AT4G26145	0.190465	0.83003	0.245878	0.15052	0.228449	0.0827413	0.0272902	0.127503	0.227697	0.368877	0.225387	0.180886	0.137123	0.431977	0.132834	0.581206	0.0587809	0.244655
TCONS_00032575	j	AT2G04190.1	XLOC_010627	AT2G04190	0	0	0.0421468	0.129647	0.0288734	0.0459212	0.101314	0.0773563	0.0165315	0.00662258	0.0142438	0.0228129	0.0317322	0.118898	0.111736	0.0442044	0.284845	0.248355
TCONS_00019265	j	AT1G51055.1	XLOC_006324	AT1G51055	0.280739	0.838412	0.264678	0.288703	0.290561	0.657171	0.353225	4.86e-05	7.01e-06	0.163414	8.96e-06	0.161714	0.157924	0.0516926	0.252357	0.373414	0.0554881	0.254543
TCONS_00041596	j	AT3G16220.1	XLOC_013726	AT3G16220	0.214423	0.122746	0.548225	0	0.767595	0.539477	2.21544	0.744509	0.283673	0	0.382193	0.349122	1.67405	0.0971912	0.298598	0.0571465	0.767487	0.260647
TCONS_00041582	j	AT3G16120.2	XLOC_013720	AT3G16120	0	0.160891	0.052557	0	0	9.81e-07	0.0538911	0	0	0.0848853	0	0.162422	0.132113	0.308969	0.408185	0	0.0931609	0.265041
TCONS_00006391	j	AT1G45015.1	XLOC_002101	AT1G45015	2.04928	1.53883	0.895906	0.0968833	0.156513	0.181047	0.179183	0.309056	0.261926	1.6354	1.23904	1.10615	0.389827	0.10056	0	0.169997	0.279752	0.26721
TCONS_00020958	j	AT1G61590.1	XLOC_006864	AT1G61590	0.901201	2.51766	0.676069	0.522115	0.230099	0.0689997	0.364274	0.0386332	0.176594	2.27852	0.0664726	0.670771	0	3.22e-05	0.504942	0.748856	0.693926	0.27651
TCONS_00061143	j	AT4G27435.1	XLOC_020455	AT4G27435	0.000174841	0.207384	1.97968	0.493252	1.28926	0.802609	1.16161	1.01154	1.15988	1.5354	1.26157	0.478311	0.95636	0.798266	0.175887	0.713589	0.561712	0.278409
TCONS_00047129	j	AT3G60530.1	XLOC_015667	GATA4	0	0.359426	1.26754	0	0.31992	0	0.0982018	0.330939	0.0651992	0.499174	0.406848	0.635242	0.0956498	0	0	0.218142	0	0.282905
TCONS_00025709	j	AT2G11225.1	XLOC_008408	AT2G11225	0.12868	0.258264	0.188969	0.224551	0.11913	0.106369	0	0.00195591	0.240788	0.0573107	0.359532	0.153615	0.220265	0.150415	0.33626	0.435213	0.272062	0.287476
TCONS_00031224	j	AT2G43930.2	XLOC_010185	AT2G43930	0.806314	0.231668	0.857429	0.0826665	0.167639	0.362887	0.0657268	0.263171	0.61524	1.17093	0.852785	0.538638	0.118057	4.29e-05	0.0906073	0.145315	0.1289	0.287833
TCONS_00007177	j	AT1G51430.1	XLOC_002383	AT1G51430	0.301325	0	0.000655052	0.27175	0.000507529	0	0	0.0949062	0	0.181165	0.0419965	0.00071933	0.000155665	0.078706	0.000454565	0.213609	0.0948609	0.289811
TCONS_00025989	j	AT2G15050.3	XLOC_008520	LTP	0.787907	0.332577	0.0442734	5.67e-05	0.456374	0.208775	0.246815	0.753373	0.278489	0.270663	0.611565	0.534298	0.000736191	0.000153163	0.820134	1.44275	0.107388	0.302872
TCONS_00015758	j	AT1G19565.1	XLOC_005113	AT1G19565	0.0427653	0.00969458	0.132161	0.867163	0.625614	0.575187	1.31776	1.30268	1.67854	0.0330125	0	0.102698	0.498008	0.445783	1.10299	0.222888	0.551558	0.307685
TCONS_00034746	j	AT2G24755.3	XLOC_011477	AT2G24755	0.184436	0.181785	0.474162	0.730549	0.464427	0.310286	0.398777	0.9689	0.113364	0.372858	0.0946104	0.985195	0.306486	0.67266	0.636214	0.220999	0.00125203	0.308754
TCONS_00055458	j	AT3G57460.1	XLOC_018501	AT3G57460	1.65e-06	0.0348399	0.000416917	0.245343	0.0820271	0.0524146	0.482746	0.0909713	0.108009	0.0212522	2.13e-06	0.121133	0.0518726	3.07e-06	0.193471	0.198551	0.616958	0.311862
TCONS_00029713	j	AT2G36540.1	XLOC_009749	AT2G36540	0.214628	0.621811	0.306487	0.088036	0.19653	0.0362573	0.0547842	0.170304	0.135649	0.183815	0.314007	0.278159	0.0979542	0.642757	0.176486	0.326656	0.233936	0.320923
TCONS_00049471	j	AT3G10290.1	XLOC_016387	AT3G10290	1.01077	0.174718	0.59504	0.213602	0.0332196	0.654835	0.0935084	1.16418	0.0835967	0.127639	0.388872	0.485519	0.0303918	0.642495	1.16767	0.696196	0.239393	0.324579
TCONS_00054042	j	AT3G49920.2	XLOC_018051	VDAC5	0.193895	0.288382	0.612389	0.000342362	0.174259	0.0944895	0	0.047976	0.230942	0.0280884	0.215748	0.000820323	0.17623	0.181505	0.286577	0.214919	0.136495	0.325658
TCONS_00062276	j	AT4G33180.1	XLOC_020795	AT4G33180	0.0729645	0	0.330682	0.239383	0.218688	0.300996	1.04626	0.27984	0.104073	0	0.0872053	0.203385	0.0851961	1.32584	9.68e-05	0.35488	0.264792	0.329229
TCONS_00027893	j	AT2G26210.5	XLOC_009161	AT2G26210	0.3469	0.280367	0.134073	0.4237	0.182811	0.109765	0.429968	0.468315	0.227717	0.282739	0	0.897631	0.491235	0.682513	0.816036	0.599485	0.385722	0.332413
TCONS_00007423	j	AT1G53160.2	XLOC_002476	SPL4	0.0838034	0.0990583	0.0430817	0.125558	0.197575	0.0629226	0.574743	0.503063	0.314917	0.0763827	0.0453717	0.0184788	0.00790694	0.176701	0.0611101	0.229786	0.118756	0.333504
TCONS_00048836	j	AT3G06778.1	XLOC_016204	AT3G06778	0.466163	0.141626	0.265772	0	0.0630317	0	0.059342	0.0388218	0.196868	0.0710315	0.20554	0.479327	0.40069	0.253697	0.088919	0.527121	0.316115	0.338641
TCONS_00031208	j	AT2G43810.3	XLOC_010180	LSM6B	0.672581	1.41884	0.664059	0.300289	0.538209	0.240993	0.180877	0.166281	0.0200478	0.917861	0.957833	0.844079	0.619313	0.484281	0.216522	0.719896	1.0102	0.339349
TCONS_00044779	j	AT3G46490.1	XLOC_014861	AT3G46490	0.129932	0.0160515	0.585066	0.116798	0.241306	0.00432934	0.628292	0.751952	0.319626	0.0457894	0.325405	0.554589	1.53112	2.47867	1.47055	0.0929255	0.106349	0.341232
TCONS_00028540	j	AT2G30362.2	XLOC_009379	AT2G30362	0.265704	0.118295	0.145291	0	0	0.121003	0	0	1.34e-05	0.0404226	0.245246	0.293298	0.156083	0.037767	0.111977	0.275801	0.316602	0.342589
TCONS_00001810	j	AT1G10657.2	XLOC_000526	AT1G10657	0.0454972	0.172207	0.0714877	0.026765	0.261833	0.234452	0.682082	0	0.242893	0.0455365	0.130079	0.117129	0.154377	0.267403	0	0.231129	0.314695	0.344038
TCONS_00000993	j	AT1G06080.1	XLOC_000288	ADS1	1.49943	5.12058	1.85857	0.694347	0.416089	0.63586	0.332711	0.38532	0.0248254	0.346439	1.06958	9.93e-05	0.519198	0.000290294	0.893797	1.63836	0.443405	0.365822
TCONS_00052680	j	AT3G29100.2	XLOC_017494	VTI13	0.298192	0.413832	0.451041	0.101104	0.259007	0.151238	0	0.0311	0.252665	0.730347	0.639709	0.275363	0.188115	0.462782	0.0652887	0.313994	0.072111	0.366414
TCONS_00055982	j	AT3G60160.1	XLOC_018662	ABCC9	0.435367	0.25509	0.127514	0.49653	0.470551	0.860756	0.229504	0.0444555	0.145299	0.318691	0.0774734	0.191918	0.163119	0.331434	0.0168742	0.146573	0.477582	0.367546
TCONS_00044826	j	AT3G46668.1	XLOC_014877	AT3G46668	0	0	0.222811	3.15692	3.90742	1.63665	1.75351	1.42815	1.66566	0	0	0.117153	3.50424	2.67017	1.02238	0.347453	0.535417	0.370231
TCONS_00010562	j	AT1G72545.1	XLOC_003605	AT1G72545	0.355626	0.430189	0.483248	0.02909	0.5478	0.201848	0.0824255	0.608217	0.175843	0.392228	1.42333	0.360963	0.806587	0.207513	0.454762	0.202168	0.425737	0.377524
TCONS_00047446	j	AT3G62190.1	XLOC_015774	AT3G62190	0.280848	0.00204332	0.0776942	0.142647	0.259552	0.248611	0	0.21191	0.412976	0.00173087	0.000133269	0.400933	0.506276	0.642625	0.39842	0.330581	0.46528	0.389051
TCONS_00037550	j	AT2G40165.1	XLOC_012400	AT2G40165	0.605576	0.873672	0.956315	0.389422	0.518297	0.208762	0.324608	0.280317	0.265384	0.697356	0.601339	0.757263	0.53934	0.520022	0.25765	0.592635	0.287985	0.389517
TCONS_00020663	j	AT1G60525.1	XLOC_006795	AT1G60525	0.000208919	0.00303949	0.0435272	0.330932	0.701426	0.186434	0.619979	0.80302	0.409523	0.000340375	0.17048	0.182774	0.0918791	0.445998	0.273211	0.50255	0.230138	0.389786
TCONS_00014490	j	AT1G12211.1	XLOC_004728	AT1G12211	0.0749237	0.111895	0.278963	1.02884	0.454339	0.630947	0.611742	0.264436	0.127404	0.246183	0.255552	0.473941	0.479875	0.405222	0.651177	0.228831	0.318603	0.392499
TCONS_00000479	j	AT1G03365.1	XLOC_000134	AT1G03365	0.325462	0.37596	0.221038	0.784223	1.06418	0.766151	0.567032	0.497915	0.534858	0.397027	0.0400364	0.347078	0.769662	0.304982	1.0667	0.167036	0.3301	0.394964
TCONS_00032905	j	AT2G09795.3	XLOC_010793	AT2G09795	1.87858	1.04812	0.689875	1.38272	1.54211	0.917459	1.35498	0.873534	0.798034	1.16399	1.3772	0.869128	0.75587	0.547268	0.818727	0.496548	1.13084	0.397877
TCONS_00044685	j	AT3G45740.1	XLOC_014821	AT3G45740	1.70313	1.61324	3.73543	0.845431	0.431404	2.67106	2.69271	2.83192	3.75158	1.65103	1.9167	1.05023	2.01125	1.5662	2.12439	0.928624	1.26215	0.407332
TCONS_00005666	j	AT1G33415.4	XLOC_001831	AT1G33415	0.119228	0.127098	0.0586284	0.122328	0.19658	0.0390773	0.0485682	0.0930664	0.34815	0.508347	0.44526	0.145428	0.343773	0.347215	0.512345	0.565641	0.389792	0.410017
TCONS_00002554	j	AT1G14860.1	XLOC_000769	NUDT18	0.292637	0.413883	0.286265	0.150553	0.482585	0.354201	0.244311	0.267729	0.156514	0.508474	0.509345	0.315252	0.187684	0.404073	0.677412	0.444976	0.703831	0.421965
TCONS_00064937	j	AT4G11220.1	XLOC_021718	BTI2	0.219631	0.433416	0.714418	0	0.350877	0.708055	1.67014	1.51221	0.418203	0.163714	0.0121252	1.06991	0.362159	6.28514	0.892467	0.537824	1.99381	0.432583
TCONS_00002325	j	AT1G13590.1	XLOC_000690	PSK1	6.99e-05	0.000171065	0.893873	4.94e-05	0.0676232	3.02e-05	0.176794	5.39e-05	4.12e-05	0	4.9e-05	2.3e-05	0.52708	5.84e-05	1.28e-05	0	5.39e-05	0.434505
TCONS_00041443	j	AT3G15352.2	XLOC_013666	COX17	0.164612	0.53821	0.390845	0.572628	1.002	0.616841	0.930891	0.756333	0.673541	0.178413	0.339945	0.559872	0.616544	0.796155	0.765468	0.749558	0.732761	0.436585
TCONS_00047443	j	AT3G62190.1	XLOC_015774	AT3G62190	0.393742	0.274962	0.438885	0.661505	0.440111	0.237036	0.871468	0.50863	0.124908	0.723238	0.0686278	0.417189	1.29629	0.230365	0.477619	0.000285807	1.11205	0.441278
TCONS_00025985	j	AT2G15050.2	XLOC_008520	LTP	0.178812	0.344937	0.765824	0.0630516	0.0407311	0.128576	0.070622	0.699447	0.0418586	0.464499	0.382418	0.233269	0.194608	0.14855	0.124069	0.359513	0.632924	0.453959
TCONS_00063450	j	AT4G00420.4	XLOC_021211	AT4G00420	0.0975789	0.253931	0.362698	0.236028	0.463362	0.280518	0.24711	0.492945	0.394784	0.341136	0.399796	0.438237	0.797248	1.15393	1.10609	0.460857	0.532235	0.456129
TCONS_00019095	j	AT1G50000.1	XLOC_006267	AT1G50000	0.246644	2.18912	0.64204	0.355387	1.12242	0.0982796	0.307763	0.10034	0.215212	1.99229	0.589533	0.286703	0	0.453266	0.304674	0.39188	0.587913	0.457793
TCONS_00025986	j	AT2G15050.3	XLOC_008520	LTP	0.0286798	0.580854	0.281585	0.0985802	0.0173411	0.0317175	0.0212414	0.0255189	0.220758	0.495386	0.395764	0.404395	0	0.031952	0.0210212	0.332172	0.250995	0.467423
TCONS_00035504	j	AT2G29170.1	XLOC_011745	AT2G29170	1.21135	0.319148	0.237931	0.620652	0.583683	0.0696331	0.131777	0.140431	0.256781	0.132658	0.198461	0.297535	0.112937	0.808186	0.632949	0.287013	0.225856	0.468521
TCONS_00040967	j	AT3G12977.1	XLOC_013514	AT3G12977	0.606329	1.09661	0.176115	0.466555	0.743022	0.108991	0.391839	0.353929	0.218972	0.48587	0.562062	0.73211	0.607187	0.282482	0.63729	0.614154	0.918214	0.475156
TCONS_00044408	j	AT3G43840.1	XLOC_014711	AT3G43840	2.42947	2.95103	1.20837	0.108512	0.293829	0.243174	0.526909	0.437935	0.375146	1.75094	1.53481	1.69967	0.189834	0.389143	0.422116	1.06049	0.496878	0.485382
TCONS_00037745	j	AT2G41480.1	XLOC_012485	AT2G41480	0.0954916	0.0707811	0.555096	0.486695	0.0289987	0.210115	0.0247421	0.000199766	0.0297213	0.0522995	0.246608	0.0762016	0.01307	0.907988	0.272938	0.270505	0.201651	0.508228
TCONS_00048837	j	AT3G06778.1	XLOC_016204	AT3G06778	0.273304	0.534754	0.311867	0.751662	0.882482	0.974871	0.688421	0.588588	0.412242	0.715935	0.826081	0.368189	0.378588	0.454781	0.401086	0.180609	0.476573	0.517209
TCONS_00058609	j	AT4G13570.2	XLOC_019608	HTA4	0.239277	0.536927	0.21419	0.19834	0.0263479	0.116406	0.409948	0.47009	0.339776	0.265998	0.252149	0.24404	0.646935	0.907938	0.289756	0.411515	0.397099	0.518906
TCONS_00011479	j	AT1G77930.2	XLOC_003892	AT1G77930	0.410972	0.0763894	0.374598	0.0574133	0	0.0389749	0.106393	0.199122	0.0570505	0.0978287	0.0968826	0.165106	0.236822	0.0573218	0.189728	0.43401	0.212783	0.521445
TCONS_00052765	j	AT3G29644.3	XLOC_017535	AT3G29644	0.109105	0.163572	0.696353	0.000929956	0.0743718	0.193361	0.000687294	0.0964363	0.342524	0.0273518	0.241176	0.804309	0	0.0836924	0.23982	0.086881	0.119122	0.52436
TCONS_00057943	j	AT4G09550.1	XLOC_019357	GIP1	0.505817	1.38795	0.304813	0.771802	0.360605	0.134315	0.349728	0.732468	0.759236	0.283637	0.393473	1.29743	0.247848	0.478071	0.390522	0.25123	0.551738	0.524461
TCONS_00000078	j	AT1G01448.2	XLOC_000027	AT1G01448	1.10443	1.27331	1.28153	0.394243	0.288642	0.326869	0.609383	0.646303	0.626698	1.65334	1.24354	1.13105	0.371446	0.557312	0.172301	0.54866	0.464299	0.530295
TCONS_00038230	j	AT2G43780.3	XLOC_012632	AT2G43780	0	0.0590117	0.714846	0.98046	0.722838	0.485886	0.0999604	0.521384	0.749251	0.162644	0.419897	0.532722	0.54058	0.291075	0.403181	0.376957	0.986283	0.531117
TCONS_00054432	j	AT3G51920.1	XLOC_018174	CAM9	0.0462054	0.187306	0.0685524	0.0848355	0.0305974	0	0.367311	0.67645	0.246538	0.0812298	0.0822929	0.055819	0.206619	0.282961	0.234583	0.152566	0.233527	0.533837
TCONS_00043243	j	AT3G25013.2	XLOC_014284	AT3G25013	0.280117	0.736836	0.715555	0.705535	0.340919	0.36556	0.341184	0.777904	0.731482	0.664816	0.450718	0.975737	0.343117	0.800025	0.171049	0.42734	0.324639	0.536331
TCONS_00032906	j	AT2G09795.3	XLOC_010793	AT2G09795	0.583304	0.28508	1.58179	0.471468	1.18602	2.12948	1.85593	0.971384	1.50664	0.939654	1.05747	1.18915	0.597902	1.6409	1.13217	0.85735	0.720532	0.550586
TCONS_00041514	j	AT3G15750.2	XLOC_013698	AT3G15750	0.242015	0.152491	0.445476	0.382109	0.255099	0.807604	0.282013	0.249625	0.667054	0.415652	0.894361	0.353302	0.600156	0.796589	1.13446	0.77805	0.727676	0.574699
TCONS_00009671	j	AT1G67850.3	XLOC_003320	AT1G67850	0	0.0600988	0.762635	0.478084	0.371934	0.464622	1.1306	0.713722	0.319015	0.262442	0.51645	0.622327	0.925692	0.63995	2.12246	0.0191652	0.454911	0.575594
TCONS_00031042	j	AT2G43080.1	XLOC_010133	AT-P4H-1	1.82059	0.475254	0.654456	0.713774	0.535036	0.0554719	0.00076661	0.102619	0.187031	0.993876	1.72602	0.843279	0.480522	0.392843	0.507726	0.700278	0.319791	0.580572
TCONS_00003209	j	AT1G18320.1	XLOC_000972	AT1G18320	0.775791	0.651081	0.27787	0.616854	0.237857	0.285937	0.245378	0.579978	0.631637	0.779693	0.822671	0.810456	0.642388	0.575789	0.235441	0.381945	1.53101	0.583469
TCONS_00048838	j	AT3G06778.1	XLOC_016204	AT3G06778	0	0.609493	0.545662	0.239635	0.618099	0.42909	0.506096	0.660177	0.571046	1.00789	0.417884	0.721443	0.370364	1.19693	0.356229	1.02406	0.432788	0.58714
TCONS_00022431	j	AT1G69485.1	XLOC_007337	AT1G69485	0.957802	0.937287	0.976795	0.68811	0.737505	0.21955	0.656789	0.593106	0.863566	0.74941	1.24791	0.564568	0.775101	1.03619	0.561465	0.739199	0.778333	0.588941
TCONS_00062164	j	AT4G32660.3	XLOC_020766	AME3	0.239217	0.70057	1.46589	0.173583	0.691066	0.657063	0.361526	0.470693	0.129014	0.51664	0.198671	0.620583	0.329662	0.345295	0.56447	0.313334	0.285728	0.592486
TCONS_00062851	j	AT4G36570.1	XLOC_020996	RL3	1.3734	1.98994	2.38761	1.1095	1.28293	0.788519	0.780041	0.87509	0.403015	2.67451	3.22226	1.99145	0.0738698	0.32179	0.0975598	0.493872	0.404098	0.615225
TCONS_00065516	j	AT4G14145.1	XLOC_021912	AT4G14145	1.54349	2.99549	1.08059	0.631273	0.356208	0.412186	0.136679	0.65214	0.285634	1.9496	2.45015	1.25665	0.458329	0.363359	0.0966143	0.786666	0.281662	0.626829
TCONS_00025725	j	AT2G11225.1	XLOC_008408	AT2G11225	0.660935	0.581119	1.57423	0.529858	0.585172	0.427726	0.41093	0.602878	0.56742	0.677015	1.33259	0.795521	0.652543	0.873129	0.508397	0.925201	1.06956	0.630481
TCONS_00010488	j	AT1G72060.1	XLOC_003579	AT1G72060	0.113096	0.465047	0.178012	0.196079	0.359738	0.193854	0.210901	0.38498	0.131775	0.247925	0.297538	0.490746	0	0.576393	0.0571563	0.322018	0.618378	0.639353
TCONS_00056579	j	AT3G63445.4	XLOC_018865	AT3G63445	0.782433	0.84194	0.662969	0.392998	0.584925	0.410835	0.147272	0.215138	0.334142	0.84263	0.541351	0.619542	1.30489	1.0243	1.07595	0.703839	0.279245	0.647291
TCONS_00000493	j	AT1G03430.1	XLOC_000139	AHP5	0.301132	0.173757	0.22521	0.204628	0.23774	0.322672	0.0679497	0.335103	0.281624	0.193742	0.229175	0.211117	0.184183	0.476227	0.382479	0.74506	1.0029	0.685928
TCONS_00049304	j	AT3G09455.1	XLOC_016338	AT3G09455	1.63522	0.293988	0.682829	1.03671	1.12976	1.16941	0.718822	0.501529	0.441451	1.11916	1.10425	0.826816	0.501477	1.0407	0.800571	1.21814	1.93456	0.748468
TCONS_00037551	j	AT2G40165.1	XLOC_012400	AT2G40165	0.576351	0.521196	0.365479	0.256577	0.361263	0.390273	0.255571	0.348224	0.297734	0.577958	0.167098	0.306171	0.129156	0.270005	0.269453	0.465293	0.417772	0.750485
TCONS_00009661	j	AT1G67792.3	XLOC_003316	AT1G67792	1.79751	1.70163	1.16813	0.294316	0.427254	0.327658	0.289455	0.470975	0.389037	1.81569	1.81761	1.14846	1.04781	0.876451	0.58267	0.920519	0.796527	0.761333
TCONS_00033589	j	AT2G17640.1	XLOC_011066	ATSERAT3	0	0.748348	0.325088	0.743744	1.25695	0.472645	0.940474	0.665286	0.666117	1.26601	0.481469	0.141575	1.0027	0.306033	0.385042	0.372226	0.107447	0.781034
TCONS_00011315	j	AT1G77080.5	XLOC_003846	MAF1	1.06503	0.875331	1.18893	0.397413	0.451844	0.482978	0.566412	0.735828	0.556038	1.8196	2.66143	1.82069	1.40811	0.894382	0.895066	0.80209	0.829904	0.782713
TCONS_00011311	j	AT1G77080.5	XLOC_003846	MAF1	1.7886	3.69254	3.10578	0.0871197	0.258015	0.384037	0.311933	0.181554	0.196811	2.62521	2.75046	2.49452	0.518797	0.328923	0.511618	1.8599	0.862604	0.794844
TCONS_00000083	j	AT1G01448.2	XLOC_000027	AT1G01448	2.13849	2.9451	2.30684	0.514109	1.05938	1.08701	0.328917	1.5479	0.998957	2.82778	2.88551	2.29956	0.583265	0.740027	0.901731	0.558843	1.53643	0.795438
TCONS_00024395	j	AT1G80420.2	XLOC_007937	ATXRCC1	2.47695	3.81285	4.61893	0.51788	0.748098	1.3744	1.48035	1.57435	2.13825	0.979488	2.53542	3.07753	0.469048	1.00834	1.31888	1.62255	0.406555	0.823482
TCONS_00044648	j	AT3G45290.1	XLOC_014800	MLO3	2.33731	3.16932	2.9303	0.089727	0.126982	0.159682	0.217395	0.389966	0.200677	5.38498	8.41545	6.34566	0.328138	0.249067	0.285424	1.07312	1.04943	0.831425
TCONS_00014559	j	AT1G12710.2	XLOC_004752	PP2-A12	0.283885	0.0608872	0.421567	1.12906	0.911383	1.36386	0.712984	0.444443	0.219499	0.547388	0.77353	0.680756	0	0.212281	0.701956	0.668872	0.289032	0.83338
TCONS_00025696	j	AT2G11225.1	XLOC_008408	AT2G11225	0.770224	1.084	0.610899	0.0151954	0.0316856	0	0.197509	0.169901	0.0359893	0.900554	1.33634	0.904874	0.152004	0.0308797	0.0363992	0.27505	0.283268	0.839951
TCONS_00029711	j	AT2G36540.1	XLOC_009749	AT2G36540	0.302969	0.710175	0.156498	0.131463	0.324412	0.219239	0.457499	0.323275	0.211888	0.335244	0.164534	0.149903	0.707777	0.443983	0.380073	1.00004	0.551556	0.843729
TCONS_00004408	j	AT1G26530.1	XLOC_001390	AT1G26530	0.877117	0.738256	0.767654	0.792336	0.74779	0.626457	0.995437	0.801778	0.734553	1.23003	0.883912	0.967613	0.843589	0.481587	0.719088	0.565016	0.580571	0.846312
TCONS_00056581	j	AT3G63445.4	XLOC_018865	AT3G63445	2.71774	1.89803	2.8966	1.70273	1.56983	1.35383	1.14109	0.782154	1.00134	1.88711	1.68306	1.55546	1.13381	1.04784	1.71928	1.21021	1.09411	0.849626
TCONS_00056134	j	AT3G61113.1	XLOC_018716	AT3G61113	0.498558	0.264134	0.265653	0.273022	0.091701	0.16899	0.267107	0.250096	0.555525	1.05854	0.959064	0.310208	0.0994621	0.571318	0.254564	0.86853	0.660863	0.858126
TCONS_00038087	j	AT2G43000.2	XLOC_012590	NAC042	0.303598	0.234501	0.432062	0.936024	0.370653	0.659746	0.956385	0.938821	0.701291	0.309731	1.36496	0.804334	0.623263	0.156456	0.619358	0.74565	1.36983	0.870537
TCONS_00034583	j	AT2G24150.1	XLOC_011429	HHP3	0.647799	0.190156	2.06271	0.00231782	0.659654	1.17619	2.89455	2.57445	2.99039	1.07533	1.17279	1.35743	2.81197	1.47073	1.62715	0.364604	0.697545	0.891022
TCONS_00018098	j	AT1G34570.1	XLOC_005905	AT1G34570	0.202891	0.618814	0.399481	0.851714	0.403692	0.471631	0.712218	1.11467	1.05141	0.244526	0.224511	0.717824	0.522011	1.47139	1.6265	2.2176	0.962903	0.895615
TCONS_00027894	j	AT2G26210.5	XLOC_009161	AT2G26210	0.590072	1.56927	1.85122	0.57418	1.59349	1.31568	1.42862	0.825634	1.41874	2.32773	2.49111	0.593283	1.50985	0.723251	1.55471	1.8688	1.52858	0.903792
TCONS_00033145	j	AT2G14285.1	XLOC_010899	AT2G14285	1.03786	1.22772	1.50607	1.06766	1.05893	0.394127	0.47067	0.405584	0.841091	0.852143	0.663243	0.88975	1.89744	1.64223	1.39932	1.22958	1.19627	0.914614
TCONS_00021169	j	AT1G62915.1	XLOC_006944	AT1G62915	0.627748	0.943827	0.745348	0.474225	0.800083	0.660103	0.530773	0.837925	0.567998	0.697897	0.79099	0.867136	0.709164	0.624777	0.821366	0.68826	0.891104	0.932703
TCONS_00055666	j	AT3G58670.3	XLOC_018579	AT3G58670	2.01947	2.01145	2.65597	0.427064	0.221889	0.498709	0.78322	0.629445	0.316058	2.84413	2.75264	2.37264	0.704421	0.902276	0.678664	0.494314	1.27358	0.961367
TCONS_00051821	j	AT3G24120.1	XLOC_017184	AT3G24120	0.353435	1.38175	3.11947	0.15419	1.6273	1.62447	2.86757	4.06999	2.55005	1.36113	1.47037	1.62758	4.79407	2.36877	2.41681	0.51601	0.79622	0.963161
TCONS_00021785	j	AT1G66520.1	XLOC_007157	pde194	0.248585	0.225481	1.10752	0.110883	0.817503	1.08745	0.995578	0.000213965	0.428295	0.0701517	0.0812136	0.16842	0.338884	0.792064	0.205462	0.333286	0.597128	0.976289
TCONS_00026014	j	AT2G15310.1	XLOC_008534	ARFB1A	0	0.377992	0.0758997	0.250896	0.727367	0	0.0362651	0.0958493	0.0582486	0.000189809	0.276427	0.135655	0.332439	0.329135	3.86e-05	0.140191	0.875678	0.981949
TCONS_00021902	j	AT1G67080.1	XLOC_007191	ABA4	0.756404	0.195493	0.67675	0.702328	0.732424	0.774	0.638019	0.902065	1.06124	0.210322	0.46449	0.246646	1.28711	0.677174	0.771991	0.930435	0.256061	1.00636
TCONS_00025723	j	AT2G11225.1	XLOC_008408	AT2G11225	0.162162	0	0.0170667	3.79624	2.03295	3.37384	1.04856	0.872548	1.51999	0.531951	0.562354	0.703873	0.214468	0.869622	1.50567	0.000445963	0.420431	1.01972
TCONS_00033146	j	AT2G14285.1	XLOC_010899	AT2G14285	0.444539	4.08167	1.79949	3.31697	2.06707	3.49505	1.92404	0.963117	2.42444	3.23019	2.58664	0.632986	0.386501	1.05514	0.481845	1.70891	3.5744	1.04508
TCONS_00056578	j	AT3G63445.4	XLOC_018865	AT3G63445	0.0402385	0.0110106	0.160789	0.000111923	0.16728	0.0830584	0.545825	0.196335	0.0994536	0.497806	0.072886	0.4786	1.25398	1.14544	1.07079	0.613625	0.675785	1.07005
TCONS_00011313	j	AT1G77080.5	XLOC_003846	MAF1	0.920242	1.23175	1.01427	1.02767	0.706144	0.933419	1.12504	0.519749	1.24442	0.768885	1.38925	0.626374	1.09668	1.15459	0.704509	1.23399	0.990028	1.07056
TCONS_00001812	j	AT1G10657.2	XLOC_000526	AT1G10657	0.890458	0.396353	0.0816267	1.83244	1.42236	2.27378	2.845	2.30464	1.56724	0.458054	0.605713	0.306176	1.77303	0.82389	1.21867	1.80159	0.752863	1.07315
TCONS_00033144	j	AT2G14285.1	XLOC_010899	AT2G14285	0.603144	1.36148	1.68425	1.03612	1.11988	0.4097	1.8351	0.825023	1.87723	1.43744	2.32829	1.37252	0.564622	0.480378	0	1.06434	1.28372	1.07643
TCONS_00037869	j	AT2G41870.1	XLOC_012512	AT2G41870	0.371742	0.11005	0.0124798	0.539599	0.38057	0.653282	0.791099	2.21878	2.22846	0.147769	0.0404798	0.000714102	3.9389	2.03227	0.00430721	0.605882	1.84251	1.07909
TCONS_00004203	j	AT1G24440.2	XLOC_001315	AT1G24440	1.25677	1.47898	0.839604	0.760363	0.257248	0.206794	0.399065	0.921778	0.519885	1.03583	0.944431	0.736446	1.2091	0.641555	0.590303	0.531109	0.437553	1.08385
TCONS_00014234	j	AT1G10820.1	XLOC_004643	AT1G10820	1.82241	1.63558	1.05801	1.13937	1.21988	1.26882	1.19374	1.23718	1.01095	1.19929	1.03455	1.29511	0.918604	0.506036	0.960077	2.09611	1.58105	1.08569
TCONS_00064583	j	AT4G08790.1	XLOC_021586	AT4G08790	0.585718	1.58341	0.133287	0.966638	1.20322	0.377523	0.334855	0.623266	0.721761	1.69917	0.798814	1.35697	0.715879	0.748297	0.178043	2.06051	1.12268	1.11221
TCONS_00036769	j	AT2G35736.2	XLOC_012125	AT2G35736	1.07927	0.93012	1.18755	1.05439	0.787191	0.516416	1.40944	1.36214	1.53095	1.39674	1.11431	1.04754	0.796246	0.478221	0.959516	1.29154	0.965886	1.11239
TCONS_00025203	j	AT2G05510.5	XLOC_008249	AT2G05510	0.00267909	1.40872	0	1.94878	0.000548979	0.495498	2.17041	4.11843	0.419756	0.000413026	0.742823	0.252132	2.51862	0.550613	1.53741	4.8009	3.48213	1.11965
TCONS_00060951	j	AT4G26145.1	XLOC_020383	AT4G26145	1.15004	1.43185	1.43436	0.792945	0.8279	0.892505	0.926506	0.957404	0.811659	1.24345	1.43999	1.40214	1.09516	0.844418	1.16287	0.91377	1.04404	1.12922
TCONS_00053359	j	AT3G46020.1	XLOC_017824	AT3G46020	1.60284	1.18934	1.28427	0.65645	1.4489	1.01142	0.671926	1.6481	1.64793	0.901114	1.98082	2.03429	1.20851	1.01843	0.704939	0.721355	1.11804	1.16013
TCONS_00006072	j	AT1G35515.1	XLOC_001953	HOS10	1.07105	0.915786	0.484634	1.44299	1.75786	1.29246	0.551798	1.46992	1.93372	0.289507	0.196985	0.32107	1.76626	1.99579	0.530738	0.636237	1.18028	1.16612
TCONS_00017687	j	AT1G31812.1	XLOC_005767	ACBP6	2.95204	4.98436	2.01337	1.84395	0.825968	0.858199	0.869976	0	0.841485	2.17375	2.0037	2.48113	1.48672	2.88684	0.474514	0	0.635296	1.17897
TCONS_00035555	j	AT2G29590.1	XLOC_011766	AT2G29590	3.30271	3.13423	1.64764	2.37321	2.74805	2.10388	1.57669	2.18474	2.23001	1.88723	3.29986	3.33451	3.8248	2.55	2.18732	4.22069	2.72459	1.18638
TCONS_00020308	j	AT1G57860.1	XLOC_006686	AT1G57860	0.203383	0.487228	1.32354	1.84063	2.44452	2.25689	3.14997	2.53267	3.31978	0.935409	0.261548	0.909582	0.381422	1.39612	1.80156	0.456286	0.679239	1.19209
TCONS_00016528	j	AT1G24260.1	XLOC_005390	2024-09-03	6.15964	4.52969	4.86858	0.999714	2.36329	1.73386	0.985845	1.90572	1.05405	3.6981	3.4308	2.90005	1.34998	0.422897	1.52472	0.974315	0.930115	1.19398
TCONS_00039028	j	AT3G01070.1	XLOC_012885	ENODL16	0.751689	0.881493	0.465803	0.303247	0.220894	0.333636	0.32461	0.796477	0.138525	0.298156	0.783731	1.48546	0.343382	0.409355	0.446684	1.06707	0.985933	1.19827
TCONS_00011044	j	AT1G75440.1	XLOC_003754	UBC16	11.7219	10.8053	7.82401	2.40517	2.62398	1.7147	4.25962	4.39817	5.88263	2.97107	10.3444	10.7198	6.57423	4.01073	0.700569	4.12065	3.81093	1.23491
TCONS_00015414	j	AT1G17410.1	XLOC_005005	AT1G17410	2.12321	1.97607	3.15866	1.65457	1.1197	0.943195	1.36365	1.833	1.96656	4.2022	3.35559	3.86346	1.25248	0.947784	1.23414	1.385	1.68174	1.29945
TCONS_00007174	j	AT1G51430.1	XLOC_002383	AT1G51430	1.13145	1.51855	1.31491	0.37375	0.572355	0.964298	0.720181	0.517516	0.664936	1.3254	1.25578	0.966436	0.718325	0.935296	0.852853	1.43911	1.06682	1.3247
TCONS_00004515	j	AT1G27000.1	XLOC_001430	AT1G27000	7.89473	8.58786	13.2407	8.7493	8.28068	9.1082	15.6005	13.5017	18.1172	7.39933	8.48408	13.8538	10.1377	9.15093	16.1899	6.75669	7.18272	1.33694
TCONS_00057942	j	AT4G09550.1	XLOC_019357	GIP1	1.03126	0.903287	2.03987	1.93772	2.79514	1.95093	1.08626	1.20575	1.73076	1.19999	1.96029	1.36546	2.53483	2.01056	1.58025	1.24124	1.0289	1.33716
TCONS_00010045	j	AT1G69680.1	XLOC_003433	AT1G69680	0.817798	0.859119	0.569891	0.669243	0.394959	0.789066	0.574892	0.656904	1.0896	1.6004	0.520185	0.3445	0.411042	0.70332	0.577034	0.535347	0.672599	1.36762
TCONS_00062121	j	AT4G32590.1	XLOC_020761	AT4G32590	0.782218	1.02344	0.823723	1.51242	1.44424	0.390879	0.508816	0.952944	1.25798	0.950982	1.55564	0.888582	0.841256	1.38984	1.13704	1.55526	2.22748	1.38968
TCONS_00055379	j	AT3G57160.2	XLOC_018482	AT3G57160	0.32297	0.19772	0.263605	1.42432	2.52	2.00945	1.3197	1.21592	1.66008	0.687942	0.340052	0.705876	2.15102	1.52389	2.286	1.46573	1.19167	1.40104
TCONS_00036265	j	AT2G33205.8	XLOC_011977	AT2G33205	0.610451	0.100209	0.245065	0.758597	0.39469	0.0805464	0.60326	0.187626	0.567832	0.619258	0.18497	1.28385	0.0839483	0.244759	0.144762	1.20894	0.378453	1.40719
TCONS_00055381	j	AT3G57160.2	XLOC_018482	AT3G57160	2.06502	2.56416	1.9317	2.73228	2.23523	2.44832	1.04219	1.02413	1.13844	2.35485	1.95468	1.31535	0.787345	0.879001	0.874659	1.02785	1.05564	1.4199
TCONS_00032114	j	AT2G01175.1	XLOC_010453	AT2G01175	0.69201	0	1.57756	0.537658	0.52551	0.283942	0.156915	0	0.371731	0.726441	1.47234	0.935676	1.46945	0.638503	0.879128	1.39053	0.66207	1.42467
TCONS_00011681	j	AT1G78960.1	XLOC_003945	LUP2	1.10539	1.45828	0.0913863	0.399827	0.680344	0.727392	0.131353	6.07e-05	0.70131	2.63668	1.0587	0.294748	0.241969	0.274515	1.15418	1.26395	0.357314	1.45987
TCONS_00053642	j	AT3G47675.1	XLOC_017926	AT3G47675	5.71631	9.07816	4.62675	2.08229	2.89985	2.03716	2.62528	2.20981	0.344713	6.97225	4.53084	6.9473	2.55918	3.05116	2.44517	1.66421	0.929396	1.48173
TCONS_00018473	j	AT1G44790.1	XLOC_006076	AT1G44790	0.688714	3.981	2.16346	1.35848	1.0653	1.14497	0.328772	1.04559	1.3343	1.72256	1.57364	3.1353	1.19363	1.58023	1.55547	2.46465	1.54676	1.48551
TCONS_00062839	j	AT4G36410.1	XLOC_020989	UBC17	1.87301	3.29887	3.03585	0.930129	0.349952	0.774971	0.381738	0.925209	0.379588	3.1945	3.03989	4.19993	0.662066	0.904475	1.07276	2.02801	0.623306	1.53052
TCONS_00028555	j	AT2G30440.1	XLOC_009385	TPP	0	0.775057	0.739968	4.03212	2.5823	4.03979	3.0197	1.90428	3.29604	0	0.274159	0.269598	1.4474	0.281019	1.14924	3.11837	0.730305	1.56347
TCONS_00053788	j	AT3G48540.1	XLOC_017975	AT3G48540	0.456819	0.5772	0.718865	1.46032	1.15069	1.18892	1.07546	0.921524	0.94112	0.730941	0.902434	1.21541	0.739536	1.23064	1.57944	1.08612	0.725248	1.56407
TCONS_00000481	j	AT1G03365.1	XLOC_000134	AT1G03365	2.09016	0.961619	0.0863053	0.729059	0.950573	0.45689	0.123866	0.327336	0	1.32465	0.862892	0.594971	0.303193	0.175993	0.669932	2.58591	2.13905	1.57205
TCONS_00033142	j	AT2G14285.1	XLOC_010899	AT2G14285	0.950265	0.395806	0.464319	1.99447	1.83396	2.09888	2.67181	1.98356	2.88162	0.703556	1.3138	0.722488	0.972574	0.44765	1.44931	0.869549	0.996321	1.5976
TCONS_00039434	j	AT3G03180.1	XLOC_013011	AT3G03180	1.19557	1.50104	1.69605	0.490794	0.427072	0.331685	0.66791	0.480362	0.735501	0.836753	0.983642	1.82982	1.15177	1.96076	0.791616	1.28667	1.49493	1.61937
TCONS_00011316	j	AT1G77080.5	XLOC_003846	MAF1	1.33875	2.22774	1.47649	0.662018	1.27075	1.16825	0.8884	1.11857	1.35644	2.23679	2.1853	1.9378	0.818945	0.882577	1.67436	1.38734	0.948917	1.61947
TCONS_00042849	j	AT3G22810.1	XLOC_014139	AT3G22810	0.988849	1.19584	0.921122	2.06781	2.28798	0.982018	0.0587345	0.396793	1.16206	1.14755	0.580162	1.09863	1.44222	1.27513	1.81666	1.10888	1.73658	1.63221
TCONS_00035227	j	AT2G27330.1	XLOC_011629	AT2G27330	2.54048	2.49518	0.254624	0.848388	1.37398	1.14159	0.56391	1.29095	1.86083	1.83022	0.569812	0.264904	0.147286	0.601109	1.09354	1.13034	1.38799	1.64897
TCONS_00001432	j	AT1G08550.1	XLOC_000406	NPQ1	1.44573	1.03722	1.58732	2.10983	2.78028	2.82765	0.654957	1.16678	1.67906	1.70306	2.41052	2.68522	2.41572	1.55973	2.75106	1.95011	1.19483	1.66267
TCONS_00019093	j	AT1G50000.1	XLOC_006267	AT1G50000	0.804162	0.753945	0.338286	1.02216	1.65643	1.91313	1.30613	1.02675	0.333715	0.29892	0.452673	0.00021156	0.00630511	0.243514	0.0367773	0.491428	0.944878	1.68653
TCONS_00040198	j	AT3G07590.2	XLOC_013257	AT3G07590	1.17917	1.13607	1.94345	1.54759	2.09883	1.71314	1.54632	1.88524	2.6184	2.35662	1.34275	2.90572	0.681113	0.905591	0.846821	1.88071	1.32195	1.70641
TCONS_00036381	j	AT2G33800.1	XLOC_012014	EMB3113	2.05117	2.15751	3.04941	2.21285	2.27515	1.22164	0.861788	1.73378	0.337916	0.870508	1.55221	4.1011	3.94102	4.3249	3.12834	4.12156	2.61325	1.73369
TCONS_00020581	j	AT1G60260.1	XLOC_006780	AT1G60260	0.86044	0.622365	0.880364	1.93631	1.9286	1.86919	1.70468	1.09007	1.45931	1.02973	1.02867	1.23845	2.34299	2.23175	2.02342	2.43914	2.05872	1.7684
TCONS_00000885	j	AT1G05780.1	XLOC_000264	AT1G05780	1.37548	2.31814	2.29794	0.398494	1.47214	1.02833	1.32882	1.42551	0.815005	2.48856	0.285307	2.76901	1.39936	1.80465	0.77134	1.71074	1.957	1.80016
TCONS_00033588	j	AT2G17640.1	XLOC_011066	ATSERAT3	2.49916	2.02406	1.77761	1.36165	1.53533	1.21115	1.30622	1.47659	1.84743	1.7598	2.12493	2.08972	2.35821	3.08659	2.41563	2.64646	3.56157	1.82311
TCONS_00019537	j	AT1G52710.2	XLOC_006425	AT1G52710	2.7067	4.63892	2.80518	0.632609	1.63553	0.754423	0.0725819	2.92018	0.926195	13.4989	4.44659	5.15035	1.91854	1.75573	2.98247	1.54353	2.97608	1.82798
TCONS_00048063	j	AT3G03220.1	XLOC_015966	EXPA13	0	2.76982	1.43596	1.87479	1.80104	0.941402	0.897317	0.671753	1.97946	3.27276	0.652584	0.582831	2.88527	1.24109	1.20819	1.84187	1.07618	1.84363
TCONS_00015266	j	AT1G16530.1	XLOC_004967	ASL9	1.93463	1.97678	0.486692	2.61591	1.00806	0.865813	2.35469	2.47748	2.87242	0.208821	2.90044	2.03572	1.91603	0.839558	1.71284	0.22888	0.490118	1.84771
TCONS_00011312	j	AT1G77080.5	XLOC_003846	MAF1	3.98983	3.31135	2.27908	1.28996	1.2795	0.94004	0.849854	1.12374	1.30275	2.32707	2.40068	2.9207	1.44508	1.47709	1.72099	1.84252	2.58026	1.88978
TCONS_00057344	j	AT4G03635.1	XLOC_019126	AT4G03635	1.39376	0.496386	1.72996	0.99898	0.739201	1.49388	1.92074	0.750802	0.960803	0.357044	1.29522	0.630574	1.17965	1.42782	1.00848	0.179359	0.250565	1.89808
TCONS_00048471	j	AT3G05280.1	XLOC_016100	AT3G05280	2.57122	2.99013	2.29983	1.69185	2.39165	1.3762	1.57636	1.78339	1.61662	2.64782	1.79211	1.91085	0.928847	1.29095	2.30136	2.50339	2.26449	1.89972
TCONS_00019543	j	AT1G52825.1	XLOC_006428	AT1G52825	0.449985	1.72789	4.22779	2.43297	5.29702	2.56312	3.13295	4.01625	6.25208	3.77455	3.24132	4.02656	2.61039	2.31217	4.11369	2.32785	2.82162	1.90408
TCONS_00040083	j	AT3G06760.2	XLOC_013211	AT3G06760	1.65416	1.91917	1.87062	2.48012	2.34968	2.43573	2.29245	2.148	2.79002	1.49753	1.50894	1.238	1.94508	1.79093	2.00783	2.181	1.92176	1.91082
TCONS_00046570	j	AT3G57230.1	XLOC_015491	AGL16	0.352133	0.327262	0.226926	5.69514	1.64889	4.30336	5.79117	1.76622	2.8258	0	1.16595	1.38383	4.18257	3.50837	2.51961	1.22031	2.42705	1.92182
TCONS_00039957	j	AT3G05870.2	XLOC_013166	APC11	1.86857	1.36035	2.13336	2.71897	2.74277	2.63202	2.85994	2.407	2.09718	2.59215	2.28272	2.60406	2.26148	3.02004	2.40541	2.77222	2.08341	2.02034
TCONS_00048325	j	AT3G04500.3	XLOC_016051	AT3G04500	3.77321	5.15202	4.27663	1.20882	0.805023	0.607804	0.863299	0.655217	0.400774	6.08789	4.69024	3.19297	1.86865	2.00702	1.92358	3.61722	0.438937	2.02683
TCONS_00006070	j	AT1G35515.1	XLOC_001953	HOS10	1.17815	1.88273	1.4359	0.19035	0.296785	0.225793	1.25566	1.22536	0.729728	0.337395	0.535074	0.945999	0.540881	0.964585	1.19769	1.70105	1.69627	2.0971
TCONS_00020662	j	AT1G60525.1	XLOC_006795	AT1G60525	1.96462	2.11577	2.13621	1.81601	1.68659	1.94065	1.50692	1.51714	2.01602	2.13789	1.44687	2.20667	1.72947	1.692	2.09379	1.26053	2.04234	2.12046
TCONS_00007181	j	AT1G51430.1	XLOC_002383	AT1G51430	2.47971	2.70179	3.74043	1.46928	0.714246	0.769772	0.835293	1.91708	0.983358	2.4872	1.91276	1.30537	2.5228	1.61528	1.35654	2.68765	0.807534	2.12587
TCONS_00012690	j	AT1G04190.1	XLOC_004234	TPR3	3.13741	1.90396	3.67982	4.00935	2.80287	4.99624	7.74758	6.91271	7.20612	1.15571	2.89909	1.89146	5.71508	7.61009	3.94698	1.48558	4.08206	2.30874
TCONS_00053641	j	AT3G47675.1	XLOC_017926	AT3G47675	4.84393	4.53851	3.51889	3.11293	4.42854	4.96877	4.18389	3.33715	5.81242	4.05039	2.64321	3.154	1.56783	2.93955	3.3361	2.90259	3.49396	2.32732
TCONS_00017049	j	AT1G28230.1	XLOC_005569	PUP1	0.240109	5.14e-05	0.354145	2.1642	2.8022	2.94549	2.22724	0.689458	1.98178	0.00873896	0.128403	4.78e-05	3.98481	6.39214	2.64844	2.02631	1.72029	2.35335
TCONS_00001349	j	AT1G08110.1	XLOC_000387	AT1G08110	2.32233	3.04253	9.72205	1.74237	2.94646	6.40251	8.72661	9.19368	9.69546	0.51981	2.33858	1.63727	9.78255	17.1432	8.4206	1.06064	2.35833	2.42587
TCONS_00001013	j	AT1G06180.1	XLOC_000295	MYB13	5.45877	2.86891	4.68673	9.14511	7.96215	6.84101	7.81424	6.81946	7.81374	4.38801	5.19866	2.71407	9.85469	9.24712	9.15921	6.94835	7.21543	2.44671
TCONS_00010223	j	AT1G70550.2	XLOC_003488	AT1G70550	2.21539	2.38901	0.940548	1.01095	2.22746	2.44358	0.761467	0.841365	1.15197	1.97121	1.08552	0.804891	0.016407	0.571282	1.52983	2.15002	1.44999	2.47676
TCONS_00023450	j	AT1G75560.2	XLOC_007662	AT1G75560	3.80015	4.78843	3.35481	2.80374	2.17249	2.20793	1.02971	0.766311	1.81411	7.88721	7.61691	3.87448	1.92202	2.45893	2.0517	2.73836	2.15709	2.51423
TCONS_00055673	j	AT3G58720.3	XLOC_018581	AT3G58720	2.3776	1.81132	1.64874	1.63659	2.12643	1.88958	1.82439	1.88161	2.55366	1.71733	2.47098	1.499	1.97059	1.24178	1.3438	3.39625	2.45242	2.51436
TCONS_00005255	j	AT1G31020.1	XLOC_001691	TO2	4.04562	1.98114	2.88229	0.916643	1.15555	2.91671	1.96672	2.12516	2.35392	2.80693	3.16205	2.9276	1.94029	2.14625	2.03931	2.81725	2.48862	2.51625
TCONS_00036469	j	AT2G34050.1	XLOC_012029	AT2G34050	2.74514	1.4708	3.16214	2.5617	4.43392	2.20695	5.14417	5.53024	4.00915	4.64516	2.66128	1.86129	2.67213	2.4545	2.31011	1.43674	3.44709	2.53785
TCONS_00008296	j	AT1G59520.1	XLOC_002839	CW7	3.71598	3.11156	1.2104	1.33246	0.834373	1.10609	0.439125	0.412605	0.514451	3.27812	1.65255	2.57071	0.917493	1.77855	1.92451	3.79665	2.17594	2.55454
TCONS_00056990	j	AT4G01710.1	XLOC_018995	CRK	3.08095	3.17352	4.05249	1.91745	2.2851	1.92249	1.44147	2.17963	1.68839	4.19552	2.91079	3.83625	2.47498	2.38556	2.50819	3.2038	2.9259	2.5806
TCONS_00060442	j	AT4G23710.1	XLOC_020233	VAG2	1.84124	1.00247	1.15023	1.11911	0.712463	0.868857	1.91686	1.60593	1.51027	2.29355	1.59164	1.01551	1.29433	2.40827	2.8048	1.44683	2.32102	2.68229
TCONS_00028624	j	AT2G30766.2	XLOC_009398	AT2G30766	0.721299	1.03559	0.158025	2.93659	2.10853	2.56098	1.72668	2.5185	2.20816	0.377375	0.384525	0.25861	1.41041	1.59019	1.75711	2.68563	1.88525	2.8012
TCONS_00057346	j	AT4G03635.1	XLOC_019126	AT4G03635	3.85535	2.98087	2.34001	1.34779	2.275	1.101	2.42695	1.8336	2.0574	2.52268	1.98945	2.30094	2.36937	2.16753	2.19472	1.72765	4.38997	2.84935
TCONS_00057737	j	AT4G07950.1	XLOC_019251	AT4G07950	5.85366	5.05231	4.45723	4.041	1.87296	3.64004	2.58418	2.70734	4.68038	7.26003	7.06842	4.07587	1.67683	2.58789	1.48108	2.0178	2.73484	3.01885
TCONS_00039978	j	AT3G06110.3	XLOC_013175	MKP2	2.18632	1.84632	1.34619	1.42511	1.44711	1.89262	1.98088	2.04113	1.16374	2.32955	2.78657	2.48814	1.70281	3.16182	1.50946	3.68255	4.5924	3.14049
TCONS_00027773	j	AT2G25590.1	XLOC_009128	AT2G25590	6.85032	5.97188	4.14781	1.23558	1.0004	0.883309	1.45659	1.42973	1.47595	6.27156	6.60479	4.56448	4.37047	2.97205	2.40372	5.26077	5.41118	3.19845
TCONS_00054951	j	AT3G54830.2	XLOC_018343	AT3G54830	4.46612	3.41464	3.86208	8.3163	10.6429	9.28898	5.61748	7.25873	3.49084	1.93595	2.07438	3.41231	3.84244	2.14836	2.94978	4.28179	1.67288	3.20585
TCONS_00044365	j	AT3G43540.1	XLOC_014690	AT3G43540	3.79607	4.4633	9.13128	2.209	7.00136	4.06418	3.55466	4.60925	3.12045	4.76832	6.62851	9.34317	10.4941	9.77264	9.58764	3.80133	6.22059	3.20997
TCONS_00007184	j	AT1G51430.1	XLOC_002383	AT1G51430	1.98279	2.32219	1.71119	1.29941	0.937682	1.48951	1.8102	1.15937	1.96301	1.37743	1.43829	1.97163	0.906982	1.30407	1.55892	2.1503	1.36476	3.26454
TCONS_00038272	j	AT2G43920.3	XLOC_012641	HOL2	4.15518	4.65017	2.13469	2.10921	2.09402	1.0491	1.5147	0.695698	1.24586	2.45056	2.19455	5.28451	2.25708	0.159644	1.42247	3.35131	4.22677	3.40408
TCONS_00062178	j	AT4G32700.2	XLOC_020768	AT4G32700	2.80407	3.20092	1.92585	3.37854	3.25838	3.4096	2.84995	2.45087	2.03462	1.73194	1.89451	2.20235	2.01596	2.739	2.77744	2.95664	3.44159	3.43109
TCONS_00053649	j	AT3G47675.1	XLOC_017926	AT3G47675	3.80309	2.46283	4.01479	3.09013	1.15269	2.49857	1.0891	2.67083	2.06585	3.63892	7.33063	3.1111	5.02435	2.30353	2.7922	1.76294	4.41675	3.69025
TCONS_00065394	j	AT4G13575.2	XLOC_021873	AT4G13575	1.13951	1.19728	1.46744	0.0382764	0.125561	0.267339	2.44436	1.92001	1.87586	0.408539	0.222703	0.717938	0.51408	0.418895	0.225352	4.18215	2.84904	3.70845
TCONS_00033548	j	AT2G17320.1	XLOC_011052	AT2G17320	3.57865	4.38798	4.18476	2.24752	2.96133	2.12156	1.88678	3.71136	2.51897	6.62225	6.59825	4.93362	2.70353	2.00998	2.0375	3.78482	3.4409	3.81049
TCONS_00042895	j	AT3G23100.2	XLOC_014159	XRCC4	5.44086	3.56407	4.9844	3.94981	4.58765	5.53566	4.21403	4.58878	5.3044	3.05742	5.38844	6.20411	4.5163	3.43353	2.46482	3.26983	3.89346	3.81554
TCONS_00015624	j	AT1G18382.1	XLOC_005059	AT1G18382	3.05416	4.95924	4.25946	4.19965	2.64429	3.72332	4.21002	4.11041	4.47038	6.42721	1.74255	6.27318	2.06936	4.07136	3.98368	4.15984	5.65745	3.88125
TCONS_00038205	j	AT2G43560.2	XLOC_012619	AT2G43560	3.14369	3.57306	3.34033	0.786385	1.35653	1.04684	2.13265	2.42139	2.72553	3.47823	3.42899	2.2707	1.9291	1.9197	0.872944	3.40326	3.2407	4.09606
TCONS_00038478	j	AT2G45190.1	XLOC_012704	AFO	7.51138	6.89744	4.59569	1.50227	2.19786	1.58432	1.17967	1.78612	1.63267	6.99383	6.88796	5.82378	1.66177	1.78717	2.2948	4.34528	3.97381	4.14935
TCONS_00022883	j	AT1G72560.5	XLOC_007500	PSD	6.41312	5.52264	3.97453	8.04694	5.58673	3.57101	3.78964	3.38382	4.38644	5.96904	4.42572	4.82563	4.0955	3.40097	2.73581	4.95569	5.27141	4.23064
TCONS_00058480	j	AT4G12760.1	XLOC_019552	AT4G12760	6.10244	6.42629	4.31807	3.48199	3.59697	2.4199	2.3825	3.89004	3.54219	5.97336	4.86277	5.28566	2.95733	3.72971	4.40506	4.61553	3.66912	4.28984
TCONS_00037530	j	AT2G40010.1	XLOC_012392	AT2G40010	3.92409	5.21068	5.39646	3.98518	5.01474	3.17249	6.53064	8.02582	8.29675	4.82743	4.3389	3.93916	2.85385	2.24699	2.41213	2.93196	2.77777	4.44072
TCONS_00023943	j	AT1G78800.1	XLOC_007850	AT1G78800	2.67436	4.42551	2.05302	2.88644	3.50269	2.58709	0.649217	2.20712	0.533465	2.50724	2.16263	2.10892	1.21675	0.80181	2.51684	3.43103	2.08817	4.49467
TCONS_00028541	j	AT2G30362.2	XLOC_009379	AT2G30362	1.00353	2.20995	3.33824	4.3351	2.72148	2.12127	1.21543	2.18594	1.99128	4.04804	2.98773	1.4208	5.55625	5.50838	3.12455	7.32817	6.03796	4.59705
TCONS_00048810	j	AT3G06700.1	XLOC_016201	AT3G06700	3.67222	3.3921	3.81214	4.8477	4.50949	5.10462	5.26381	4.95169	5.03803	3.65409	3.31639	4.0839	2.95035	2.1399	2.9825	1.96291	4.0912	4.70109
TCONS_00048993	j	AT3G07410.1	XLOC_016246	RABA5b	11.3416	10.0879	12.0422	8.77079	4.55616	6.71568	5.51828	6.68644	4.44486	11.643	8.6133	10.2617	22.1607	23.996	10.9161	7.97608	6.45699	4.76492
TCONS_00040149	j	AT3G07230.1	XLOC_013239	AT3G07230	0.409277	1.27872	1.07173	1.74477	1.46162	1.51468	3.20217	2.54046	5.12165	0.257285	0.865495	1.16451	1.58512	0.948018	1.20253	1.78548	3.00473	4.8352
TCONS_00053793	j	AT3G48570.1	XLOC_017977	AT3G48570	3.77737	4.34185	4.20429	6.02611	9.18602	4.02849	5.17805	5.01013	5.6218	7.76241	3.77284	2.44688	3.50293	5.06854	6.30613	4.06923	6.28024	4.87628
TCONS_00008622	j	AT1G61770.1	XLOC_002960	AT1G61770	11.1694	6.96122	13.9162	7.92012	10.6726	13.2194	14.4543	13.691	18.5748	3.81596	8.76795	11.1422	14.0358	10.9417	12.7608	3.71343	5.95361	4.87865
TCONS_00025673	j	AT2G11225.1	XLOC_008408	AT2G11225	8.55423	9.74686	4.40676	4.66102	2.65545	4.88782	3.76275	5.79817	5.18177	6.53511	10.4812	7.6127	7.59978	4.85709	4.25771	6.0668	4.92438	5.50927
TCONS_00062933	j	AT4G37040.1	XLOC_021020	MAP1D	13.7735	11.0603	18.8306	10.2005	12.0085	11.8905	11.3048	16.1002	10.7721	8.15658	12.0553	12.1737	21.8096	20.0336	13.1612	6.81725	10.1157	5.75616
TCONS_00039016	j	AT3G01050.3	XLOC_012884	MUB1	8.18298	7.12418	7.14411	6.88954	7.76809	10.4022	6.16883	6.3239	5.27121	6.18119	5.28823	8.55401	8.82517	11.4765	8.40475	5.46033	7.25466	5.85434
TCONS_00063693	j	AT4G01700.1	XLOC_021293	AT4G01700	2.01672	1.63855	3.5973	3.90979	4.8769	8.81874	7.51992	8.09031	8.19325	2.75789	3.65123	4.59341	4.99908	4.72822	8.59188	0.876728	5.61522	6.16416
TCONS_00050126	j	AT3G13490.1	XLOC_016584	OVA5	6.93386	5.84531	4.23476	6.02714	6.028	3.5519	3.3852	3.54529	6.73888	5.05393	4.1526	4.76986	5.95876	4.75571	3.74386	6.27365	3.81464	6.2444
TCONS_00027599	j	AT2G24765.1	XLOC_009079	ARF3	16.0431	12.7944	17.5719	9.87499	10.5116	8.02513	9.49213	11.4972	8.50215	10.4001	11.8221	15.927	10.0434	13.4973	12.9902	5.94822	9.80707	6.26693
TCONS_00013481	j	AT1G07480.1	XLOC_004437	AT1G07480	4.70937	6.06842	4.96905	6.29521	4.89787	3.41011	4.02938	3.92999	3.14377	4.95827	4.67171	5.04942	6.29558	4.24289	5.71258	3.14269	4.78434	6.39109
TCONS_00030508	j	AT2G40660.1	XLOC_009986	AT2G40660	3.84976	7.75532	3.7155	11.5532	5.00287	9.79425	4.02627	1.77308	6.07236	7.00884	8.27037	3.50304	2.04756	3.90262	3.47626	3.35995	5.1558	6.48194
TCONS_00060320	j	AT4G22930.2	XLOC_020200	PYR4	8.04431	3.32991	5.67217	5.57647	4.62295	6.96943	8.40346	6.34035	5.79625	6.11017	5.49724	5.08441	6.72215	6.32355	6.03978	3.26035	5.63404	6.50015
TCONS_00015583	j	AT1G18250.1	XLOC_005052	ATLP-1	3.78085	5.90089	3.41867	7.23421	4.65899	4.10276	3.5225	1.3863	0.472053	7.65038	6.71816	1.88913	0.696543	1.55836	2.73105	1.74643	2.21735	6.59148
TCONS_00005357	j	AT1G31710.1	XLOC_001723	AT1G31710	11.647	9.55147	9.6873	6.53931	4.02315	4.58552	4.84876	5.14403	3.14114	5.00066	7.8852	5.99389	3.08886	1.66623	5.35864	6.72995	6.28476	6.69736
TCONS_00055355	j	AT3G57030.1	XLOC_018472	AT3G57030	6.64756	7.03993	5.21665	4.22238	3.63294	3.78798	4.54052	2.7937	6.84858	5.31452	3.93925	2.40791	2.70142	4.57915	4.95305	7.18322	7.12859	7.11655
TCONS_00000693	j	AT1G04480.1	XLOC_000195	AT1G04480	6.27984	6.4387	6.08375	4.08628	5.44953	4.3814	5.27095	4.54106	5.77605	6.22018	6.25857	6.09018	4.05758	4.58831	5.56951	5.77877	6.61146	7.1649
TCONS_00005596	j	AT1G32940.2	XLOC_001802	SBT3.5	3.12	4.14937	3.52095	6.28792	5.60604	4.01252	6.88105	5.08456	7.02351	3.39239	2.95111	3.75853	3.33307	2.26322	5.1951	10.3419	7.88578	7.28846
TCONS_00047439	j	AT3G62140.1	XLOC_015773	AT3G62140	4.05536	4.3208	4.25467	8.38272	7.28931	7.40709	7.08308	8.80767	4.78834	4.20821	2.93906	5.20828	6.77484	7.36763	6.09719	6.60627	5.54295	7.40651
TCONS_00055059	j	AT3G55330.1	XLOC_018377	PPL1	9.15791	13.2864	13.9382	12.5871	10.6218	12.6519	7.69168	9.46092	8.37554	24.4181	20.8376	15.8671	14.0009	12.6676	14.32	7.7986	4.97535	7.58333
TCONS_00004402	j	AT1G26460.1	XLOC_001386	AT1G26460	5.98817	6.5885	3.69408	9.0821	8.47993	5.55574	0.140083	1.68236	3.44045	5.48717	5.23749	0.968917	0.8962	0.02447	2.83332	6.03407	4.91858	7.75487
TCONS_00048433	j	AT3G05090.2	XLOC_016091	LRS1	4.29307	9.50138	6.25628	5.07414	5.22183	3.21219	1.69829	1.1671	1.66357	10.1006	5.97732	5.05604	0.105876	1.92554	4.10465	11.5293	9.51184	8.05459
TCONS_00061576	j	AT4G29930.6	XLOC_020617	AT4G29930	1.63838	2.08584	1.3385	4.84001	4.56929	6.98804	11.0258	11.3594	7.48704	0.315216	2.22716	0.661818	7.8862	9.33349	5.84926	6.42539	9.2514	8.08738
TCONS_00018659	j	AT1G47830.1	XLOC_006144	AT1G47830	10.8557	8.08428	11.458	14.5505	17.7833	12.487	16.3705	13.7086	13.9076	8.89642	8.80656	6.98095	10.5617	15.5533	9.70045	12.4019	6.98883	8.33928
TCONS_00065171	j	AT4G12590.1	XLOC_021805	AT4G12590	3.88525	4.31085	8.47847	4.70743	7.15921	8.46623	6.19503	8.34364	8.15081	1.2804	7.24802	8.67274	7.63972	12.1451	8.53309	6.88388	6.26265	8.41388
TCONS_00015651	j	AT1G18650.1	XLOC_005065	PDCB3	8.89135	9.41625	8.15281	4.55008	5.68539	5.2594	6.40215	6.14453	7.34522	8.31222	8.33412	7.76487	5.1279	4.24646	5.40877	7.35438	5.92768	8.57359
TCONS_00004799	j	AT1G28510.1	XLOC_001520	AT1G28510	7.84807	9.62456	11.3627	15.4041	12.4382	17.3089	15.314	17.8437	15.972	6.71866	10.3037	9.71923	11.7077	10.8252	10.1531	7.90434	9.15186	9.19668
TCONS_00007183	j	AT1G51430.1	XLOC_002383	AT1G51430	16.2805	18.5793	14.4283	4.81167	3.3642	3.84914	5.19055	5.417	6.16536	17.7578	17.5662	18.0475	8.29936	8.23837	9.79573	13.1006	10.7738	10.1341
TCONS_00060587	j	AT4G24160.1	XLOC_020269	AT4G24160	4.97857	7.24904	4.20402	8.21371	6.27776	5.24641	1.76887	1.09879	3.98841	7.48682	2.7528	4.52869	1.81683	2.281	5.58579	5.43793	4.91373	10.3431
TCONS_00064194	j	AT4G04470.1	XLOC_021441	PMP22	8.29109	7.10798	7.51916	7.84714	9.28758	11.0178	6.83651	8.40964	9.43599	6.84028	7.76919	7.87529	7.0885	7.11376	9.01055	14.0006	10.6291	10.6155
TCONS_00038485	j	AT2G45220.1	XLOC_012706	AT2G45220	6.24732	5.21338	3.03575	2.13608	3.21727	2.4388	1.3033	1.70614	5.29348	4.18484	5.10479	2.41461	3.37288	3.66162	4.47185	9.50273	10.9544	10.6595
TCONS_00004514	j	AT1G27000.1	XLOC_001430	AT1G27000	11.9029	5.61742	8.56795	9.55952	9.19334	11.96	15.1947	14.7958	3.45842	5.71812	12.186	8.27806	16.7406	19.9028	8.27142	8.01183	11.6756	10.7109
TCONS_00049457	j	AT3G10260.1	XLOC_016385	AT3G10260	7.38647	7.86448	11.2446	8.8873	5.69571	7.05357	6.20448	7.92809	5.93887	7.61378	8.36134	9.93272	12.4425	10.1434	14.8934	12.7242	11.4838	10.8188
TCONS_00047041	j	AT3G60130.1	XLOC_015644	BGLU16	6.8327	12.0603	8.7073	5.41825	4.20398	3.03123	1.45317	2.02129	2.77313	14.2769	8.8695	7.09516	1.56174	4.43868	3.30844	13.964	9.01543	11.1194
TCONS_00034931	j	AT2G25910.1	XLOC_011543	AT2G25910	22.8039	17.0554	20.8735	11.0255	17.1314	21.3034	31.354	33.6513	27.4341	13.1865	28.3814	24.6673	23.7931	26.5487	21.9665	16.5517	10.8355	11.3679
TCONS_00011020	j	AT1G75280.1	XLOC_003745	AT1G75280	8.2715	2.44817	12.2714	22.4191	23.4497	26.3121	84.8042	78.1307	48.1372	3.37637	6.41083	7.64192	28.3063	20.4693	18.3268	13.9451	19.3828	12.13
TCONS_00038280	j	AT2G43940.1	XLOC_012643	HOL3	14.2555	12.7049	10.4103	12.2203	14.9853	14.491	14.0043	15.7121	15.5267	13.2269	13.091	15.2557	14.0376	14.7479	12.0223	8.76994	11.9629	12.2558
TCONS_00037141	j	AT2G38020.1	XLOC_012262	VCL1	15.5475	14.4663	8.99955	13.8715	11.2407	10.1328	4.97726	6.45086	5.27064	15.3069	13.5196	12.9944	7.2751	7.74809	8.61385	14.3941	11.4582	12.2812
TCONS_00037165	j	AT2G38130.1	XLOC_012270	ATMAK3	13.6486	12.9615	14.6395	7.97032	8.47649	8.65916	9.78417	10.65	12.0952	16.3734	16.1971	17.5426	10.8368	13.438	16.1016	11.4759	14.1969	12.899
TCONS_00043737	j	AT3G27340.1	XLOC_014418	AT3G27340	11.9742	13.1712	12.1074	10.3781	10.8658	10.8664	11.2197	12.2541	15.0139	14.0328	16.0002	14.5699	11.2616	10.9192	11.0084	14.0356	11.7986	12.9827
TCONS_00031161	j	AT2G43530.1	XLOC_010163	AT2G43530	3.24319	5.51984	18.206	27.4515	21.0926	29.4242	8.00171	3.14873	9.68973	7.58811	4.61613	14.3934	24.4694	31.4431	33.8628	13.8594	11.7277	13.5342
TCONS_00024363	j	AT1G80360.2	XLOC_007934	AT1G80360	15.2725	13.5445	8.05803	13.5573	12.6125	7.04853	3.9572	2.18665	6.55497	11.0745	9.22408	8.53774	4.75652	2.30582	6.26945	18.5907	12.2257	14.1405
TCONS_00047900	j	AT3G02170.1	XLOC_015912	LNG2	10.7099	16.6191	16.6992	4.20745	5.32985	3.9077	5.62502	7.24594	8.59883	15.0298	15.5293	17.4137	4.00927	3.58052	4.26017	15.2252	11.0144	15.0098
TCONS_00019942	j	AT1G55350.4	XLOC_006573	DEK1	16.6999	17.6771	13.1514	19.9249	21.5368	15.7339	13.3545	13.1351	16.4332	20.1811	16.4012	15.0861	10.0199	10.8456	12.202	15.9127	14.499	15.3694
TCONS_00063458	j	AT4G00430.1	XLOC_021212	PIP1	19.5908	9.71737	32.2476	42.1703	41.6097	51.0271	83.281	85.5739	82.4161	14.8107	20.6298	27.3612	85.5855	111.559	57.2216	20.8539	22.4362	16.178
TCONS_00016147	j	AT1G21830.1	XLOC_005239	AT1G21830	48.0894	51.3863	45.2444	8.70493	14.1876	13.2837	7.3377	12.6914	11.0691	47.5834	44.0901	51.7764	9.00739	9.38491	5.76437	10.1194	14.45	16.1838
TCONS_00018301	j	AT1G41830.1	XLOC_006006	SKS6	14.869	18.6034	7.86405	30.0968	19.5517	15.1127	9.09864	6.1063	11.5763	18.5426	10.6112	10.1497	11.4148	7.49251	15.2809	17.6134	16.8819	18.1345
TCONS_00029758	j	AT2G36950.1	XLOC_009769	AT2G36950	6.26796	8.07394	4.50529	5.78385	7.3132	5.82546	3.28239	3.92508	8.04746	7.31192	5.4621	7.14415	4.58994	4.61896	4.78902	26.8124	22.5444	18.6365
TCONS_00040667	j	AT3G10860.2	XLOC_013404	AT3G10860	24.8578	28.5685	28.4557	25.5085	12.3629	9.18761	18.587	13.1604	25.6044	23.6369	17.2687	35.7949	9.161	27.4426	21.116	33.7319	8.60107	19.1214
TCONS_00041663	j	AT3G16430.1	XLOC_013742	JAL31	21.7959	14.8319	22.4284	12.3941	15.927	13.4652	24.262	27.8169	21.0089	17.0051	16.8913	22.8844	33.9152	25.9683	24.2076	24.0204	33.0642	19.1579
TCONS_00044510	j	AT3G44620.1	XLOC_014751	AT3G44620	18.3658	18.2893	26.2439	29.5498	29.0121	30.1347	32.1753	32.8704	30.7657	9.61183	12.7529	20.4282	31.5379	29.9512	32.1093	24.491	19.107	19.3535
TCONS_00025721	j	AT2G11225.1	XLOC_008408	AT2G11225	32.7753	35.757	27.6507	10.6408	11.8854	12.932	15.3052	14.2454	14.6349	29.475	35.1324	32.519	23.2247	22.3358	22.3018	21.8527	18.8078	19.6018
TCONS_00025724	j	AT2G11225.1	XLOC_008408	AT2G11225	36.0543	38.913	23.0679	15.2086	14.7843	9.6891	13.0618	11.3669	11.2612	42.3381	29.7818	24.3643	5.993	5.38273	13.9144	23.8222	23.6713	21.4535
TCONS_00000340	j	AT1G02840.4	XLOC_000105	SR34	38.1673	38.0702	49.9339	26.3249	27.6899	25.2458	23.6942	25.4518	22.9729	58.935	60.3414	45.7815	31.2253	35.9329	25.7436	19.7924	20.1711	22.0679
TCONS_00047445	j	AT3G62190.1	XLOC_015774	AT3G62190	20.2283	27.5039	19.1593	8.70085	10.6667	9.05489	10.2422	10.0496	9.21873	20.2395	18.811	16.5551	22.393	22.7564	21.2363	30.429	25.9578	22.1422
TCONS_00028554	j	AT2G30440.1	XLOC_009385	TPP	20.9526	26.6978	15.2242	14.3421	12.1937	5.73776	1.61933	1.79511	4.31011	27.3823	19.8333	18.5066	7.54913	4.34201	13.0946	22.0708	16.9068	22.2242
TCONS_00031496	j	AT2G45695.1	XLOC_010297	AT2G45695	29.2419	19.2936	20.0705	25.5442	18.4748	19.5014	21.8911	23.5899	30.0521	30.5892	17.8467	24.7989	21.705	18.2399	19.9689	27.5654	21.6643	23.2881
TCONS_00035283	j	AT2G27680.1	XLOC_011654	AT2G27680	20.5472	29.9581	13.0896	23.5639	21.8509	14.5015	9.42076	8.13124	13.2618	19.1985	11.2894	12.5175	18.7494	10.8434	27.7924	24.5543	20.3505	23.6421
TCONS_00006073	j	AT1G35515.1	XLOC_001953	HOS10	36.6795	38.9144	31.4972	29.3747	27.7377	30.386	23.0199	23.5123	23.4301	34.7397	36.9851	31.1325	33.5086	31.5789	31.4039	24.5423	21.5327	23.8676
TCONS_00023593	j	AT1G76400.1	XLOC_007714	AT1G76400	25.496	34.1961	22.2065	33.3671	25.9037	22.2936	18.8052	17.5302	19.8387	29.9178	26.8896	25.7963	13.8564	11.4788	19.4441	22.1825	19.8285	24.5902
TCONS_00038209	j	AT2G43570.1	XLOC_012620	CHI	2.32668	1.8486	1.37327	7.18053	5.04064	5.6381	35.971	22.9509	24.9634	2.4624	3.34709	2.7096	24.6749	17.9048	17.0829	19.4733	30.0508	24.8916
TCONS_00051593	j	AT3G22231.1	XLOC_017073	PCC1	0.516025	0.161484	0.0239903	1.64046	0.194161	1.0698	17.1561	23.9346	2.83959	0.0637388	0.0390927	0.275203	0.961849	1.67149	3.96333	10.1263	11.0905	25.0009
TCONS_00024573	j	AT2G01520.1	XLOC_008018	MLP328	82.4338	31.7478	41.7667	13.4614	15.8782	14.9098	33.7195	28.6709	27.8792	30.2565	57.3746	37.6695	33.5051	28.97	13.5403	30.5935	24.5585	25.6035
TCONS_00033183	j	AT2G14720.2	XLOC_010915	VSR4	20.7593	23.3111	14.0887	20.9794	18.744	17.4197	13.1967	12.6225	14.0921	21.2853	16.6608	16.2379	12.8557	13.2198	17.6941	30.5056	25.5748	26.3344
TCONS_00001496	j	AT1G08830.1	XLOC_000422	CSD1	42.2005	29.6745	49.3062	43.2444	48.8644	44.6739	20.875	26.5736	20.478	48.2497	62.512	52.9695	75.0044	70.8331	46.8569	32.8372	39.0722	27.6976
TCONS_00014175	j	AT1G10500.1	XLOC_004621	CPISCA	16.2972	15.9221	22.3921	41.1922	20.7098	33.9506	49.1531	37.4934	38.9	11.11	13.2644	21.0355	28.2241	48.3222	34.4177	35.4269	37.8701	28.3296
TCONS_00031163	j	AT2G43530.1	XLOC_010163	AT2G43530	1.6571	0.716803	3.43169	18.0988	23.59	30.209	14.1983	14.853	16.0467	1.98849	1.36486	9.98402	12.3853	8.85978	24.8418	35.0518	29.3466	28.7041
TCONS_00049104	j	AT3G08610.1	XLOC_016288	AT3G08610	27.2604	27.6776	29.4975	26.4038	24.3891	22.2818	37.3112	37.755	34.7545	21.1676	20.8342	30.1414	25.1372	37.8614	24.0942	15.956	17.9776	30.1986
TCONS_00004119	j	AT1G23820.2	XLOC_001282	SPDS1	25.6221	23.6215	35.9179	41.4281	51.3456	52.8568	49.1741	41.2266	48.4388	36.4689	41.8636	39.7946	50.2129	52.876	44.5449	25.1787	28.3206	31.8944
TCONS_00013560	j	AT1G07770.1	XLOC_004461	RPS15A	30.1759	36.2674	30.8554	34.7313	42.073	36.2337	22.9843	20.4046	20.8506	74.511	56.6628	38.0378	45.2298	22.9338	41.2449	29.9028	31.4453	32.0632
TCONS_00055050	j	AT3G55240.1	XLOC_018371	AT3G55240	36.9346	38.719	20.0818	0.689685	1.11696	0.887666	8.73519	12.0991	10.354	13.4507	16.8128	17.0531	0.437876	0.334718	1.57139	39.6408	32.26	32.2244
TCONS_00031167	j	AT2G43550.1	XLOC_010166	AT2G43550	13.0823	10.5542	32.7269	132.267	103.447	112.028	17.6187	12.0726	18.0199	15.0578	10.7052	33.8129	85.1973	93.4265	141.81	23.9357	18.1935	33.096
TCONS_00047488	j	AT3G62530.1	XLOC_015788	AT3G62530	38.7942	29.7757	59.1438	56.7285	63.2814	51.4736	106.758	81.1469	69.1262	20.6724	31.1387	41.3615	54.0294	58.7393	34.8538	23.0751	30.328	33.7008
TCONS_00020075	j	AT1G55860.1	XLOC_006608	UPL1	42.0536	43.6043	31.2107	44.4992	44.6091	37.1302	32.3383	31.4536	30.7881	36.9417	35.442	31.4829	33.4696	35.4516	38.3539	44.7164	44.0578	40.4499
TCONS_00038405	j	AT2G44790.1	XLOC_012684	UCC2	36.6832	56.7348	32.2484	26.3352	20.8399	22.5358	15.4956	13.5803	18.5803	55.5475	59.3745	48.7569	26.5546	15.3179	33.7529	38.3507	40.8287	42.3336
TCONS_00006482	j	AT1G47278.2	XLOC_002145	AT1G47278	51.4562	54.6703	51.8514	41.4056	35.338	37.9198	34.0591	36.3785	44.6432	56.0077	51.7016	55.1569	29.7446	37.7683	37.2636	45.6814	41.2456	46.6143
TCONS_00007222	j	AT1G51650.1	XLOC_002399	AT1G51650	57.2473	50.761	56.3959	44.512	45.8281	38.5511	48.0735	60.8136	60.2916	51.8268	46.1295	66.6076	47.0509	65.1449	46.2789	50.1681	55.5411	48.919
TCONS_00033148	j	AT2G14285.1	XLOC_010899	AT2G14285	39.0686	64.7041	54.1399	68.5886	78.6621	52.8828	34.0454	42.9298	43.5303	46.1976	62.9178	49.498	42.5962	50.8889	41.6434	53.4679	50.4074	51.1807
TCONS_00024619	j	AT2G01850.1	XLOC_008036	EXGT-A3	43.8175	59.4795	57.8945	25.6492	22.8217	17.3427	29.7341	33.8856	41.7876	48.4975	41.3922	51.9604	23.7994	16.7995	17.8242	51.1526	43.1066	51.6118
TCONS_00049904	j	AT3G12490.1	XLOC_016513	CYSB	41.2254	36.0768	39.1621	49.2622	53.6799	48.1387	32.9897	43.7235	48.215	58.6731	60.0657	58.7036	69.0905	61.5271	63.1418	48.3351	43.7829	52.2119
TCONS_00001826	j	AT1G10670.4	XLOC_000528	ACLA-1	63.1694	68.9486	56.7016	74.1756	56.5036	47.6632	37.9539	35.1069	44.592	64.8104	57.0808	55.1974	43.2452	43.0468	53.6993	55.0649	55.2439	55.4947
TCONS_00052372	j	AT3G27380.1	XLOC_017383	SDH2-1	39.7286	32.6821	35.3464	50.8949	55.0654	53.4662	73.2271	65.5096	65.3581	31.3023	30.8182	37.5795	77.1616	71.852	61.179	58.1693	67.6435	56.3636
TCONS_00052629	j	AT3G28940.1	XLOC_017479	AT3G28940	35.37	33.3442	11.1732	26.4012	34.8506	31.6614	8.0599	11.0647	13.3792	40.0257	28.5439	18.4729	19.1227	6.80752	23.5384	54.0784	49.0088	61.1482
TCONS_00040676	j	AT3G10920.1	XLOC_013406	MSD1	33.0541	27.0859	46.3872	50.8945	40.1127	51.3944	81.6254	63.4202	80.706	20.1489	44.7157	47.4707	54.8907	69.944	66.6866	35.6348	50.0083	62.8514
TCONS_00035321	j	AT2G27960.1	XLOC_011667	CKS1	70.494	69.3285	73.7891	45.1785	44.146	41.2103	34.6738	38.2388	37.2761	68.2175	66.7461	70.3782	47.5958	58.3728	46.5215	66.9625	58.0864	65.8923
TCONS_00018765	j	AT1G48410.3	XLOC_006179	AGO1	84.6738	92.3559	68.7747	74.4054	68.9142	55.3843	43.3026	43.7214	45.268	75.0801	62.6561	66.5867	43.9104	40.5861	48.4423	67.6201	58.6207	70.6879
TCONS_00048212	j	AT3G03920.1	XLOC_016017	AT3G03920	67.8262	71.966	75.5249	74.8353	67.0638	61.6643	57.3509	71.0384	81.5877	82.4204	70.7119	73.8828	32.8714	40.9734	48.9598	52.3596	56.2722	73.6846
TCONS_00048364	j	AT3G04720.1	XLOC_016064	PR4	43.6437	47.8817	27.4833	22.0034	21.0805	16.1882	29.6412	40.397	38.4964	33.1288	29.6998	41.0918	19.8388	18.0325	18.2923	114.211	90.4189	100.922
TCONS_00024729	j	AT2G02510.1	XLOC_008073	AT2G02510	110.123	105.887	98.8461	89.3556	94.1006	87.5273	117.086	107.617	117.681	94.3105	86.0341	104.597	87.5716	95.3241	89.4698	111.214	107.821	109.579
TCONS_00017068	j	AT1G28290.2	XLOC_005573	AGP31	137.329	134.546	101.27	74.1983	82.0563	71.2836	46.6487	51.9667	53.6906	143.088	119.837	119.703	53.4741	46.3441	73.8341	87.9624	79.364	110.459
TCONS_00008148	j	AT1G57660.1	XLOC_002785	AT1G57660	114.503	116.539	137.779	136.06	148.009	131.228	138.197	143.319	159.465	134.045	128.632	133.993	83.2716	97.2102	105.863	89.508	102.551	119.486
TCONS_00060224	j	AT4G22310.1	XLOC_020166	AT4G22310	156.919	134.156	141.721	132.221	132.197	121.103	125.63	113.691	137.314	114.979	128.242	138.57	135.22	137.948	143.776	130.283	140.366	143.017
TCONS_00024681	j	AT2G02130.1	XLOC_008058	LCR68	157.39	127.92	121.529	145.786	129.357	115.44	115.159	126.151	128.449	121.13	112.453	135.65	177.15	205.891	167.919	132.79	141.563	160.228
TCONS_00055245	j	AT3G56340.1	XLOC_018430	AT3G56340	174.758	186.572	217.111	200.798	206.151	174.912	237.984	220.677	231.266	145.924	168.407	186.995	121.502	126.589	115.824	116.639	143.715	169.794
TCONS_00048592	j	AT3G05890.1	XLOC_016141	RCI2B	168.321	155.139	162.654	143.56	124.113	113.012	92.899	94.0401	93.1296	181.914	158.322	208.105	224.135	251.934	203.4	181.906	180.028	178.368
TCONS_00052620	j	AT3G28900.1	XLOC_017474	AT3G28900	174.878	192.905	234.688	190.94	206.081	179.405	167.431	194.137	199.288	240.003	256.969	231.05	123.928	150.711	162.74	167.586	167.531	197.876
TCONS_00047491	j	AT3G62530.1	XLOC_015788	AT3G62530	244.21	265.217	252.791	248.533	269.539	248.133	257.384	296.578	294.62	137.498	130.48	209.578	158.398	166.102	186.816	144.808	189.161	199.506
TCONS_00048590	j	AT3G05880.1	XLOC_016141	RCI2A	166.161	168.046	238.541	278.859	236.918	199.512	87.0855	89.822	112.533	327.345	276.93	340.335	423.804	492.675	365.826	236.364	206.333	217.939
TCONS_00058617	j	AT4G13615.1	XLOC_019612	AT4G13615	197.07	189.419	192.546	165.336	165.496	157.661	165.512	159.831	178.208	151.43	164.213	200.969	172.392	194.688	176.007	247.857	228.267	222.947
TCONS_00023836	j	AT1G77940.1	XLOC_007807	AT1G77940	234.767	234.496	272.815	318.652	324.758	263.251	333.302	318.083	360.735	208.248	222.717	254.167	162.385	194.146	177.796	178.446	180.618	227.046
TCONS_00025190	j	AT2G05440.9	XLOC_008247	GRP9	138.219	200.686	135.456	266.564	165.916	111.862	192.279	279.169	95.1773	324.812	158.256	219.301	265.823	176.963	298.176	684.687	302.918	236.968
TCONS_00055851	j	AT3G59540.1	XLOC_018626	AT3G59540	344.906	352.203	356.469	322.451	326.179	260.796	304.649	310.436	350.547	327.908	280.21	338.529	185.02	221.04	222.629	231.116	244.659	277.629
TCONS_00047986	j	AT3G02730.1	XLOC_015940	TRXF1	145.312	138.931	144.887	271.95	291.89	233.155	181.681	175.12	158.008	43.6159	44.9848	99.4996	317.283	324.135	318.096	324.145	277.378	280.31
TCONS_00043204	j	AT3G24830.1	XLOC_014277	AT3G24830	421.942	406.777	504.982	450.216	458.981	468.11	510.404	486.222	530.201	448.005	458.857	502.318	335.243	435.547	402.407	280.964	345.346	375.492
TCONS_00015090	j	AT1G15270.1	XLOC_004906	AT1G15270	346.301	392.3	365.173	341.766	368.625	323.152	299.519	310.894	318.86	288.63	300.19	374.981	354.333	370.575	388.611	458.634	438.414	464.277
TCONS_00017689	j	AT1G31812.1	XLOC_005767	ACBP6	624.259	690.287	669.446	387.184	414.76	351.55	296.251	359.408	372.516	862.175	849.389	953.339	462.952	489.134	474.847	536.521	490.546	523.272
TCONS_00049272	j	AT3G09390.2	XLOC_016333	MT2A	349.912	361.1	617.194	2967.01	3046.8	3064.11	935.257	870.121	1138.73	1130.06	1244.7	1321.23	4007.39	3793.55	4770.02	1864.6	1586.9	2008.55
TCONS_00025191	j	AT2G05440.9	XLOC_008247	GRP9	1817.36	1595.99	1163.53	969.057	1454.08	885.576	1999.22	2990.06	2548.34	1095.03	1137.08	1550.37	1820.06	1973.31	1481.14	3211.09	2961.05	2746.46
TCONS_00028493	o	AT2G29900.1	XLOC_009354	PS2	0	0	0.130098	0.082709	0	0	0	0	0	0	0	0.0467672	0	0	0	0	0	0
TCONS_00035543	o	AT2G29500.1	XLOC_011761	AT2G29500	0	1.86e-05	0	0	0	0	0	0	0	0.0554068	0	0	0	0.114627	0	0	0	0
TCONS_00047936	o	AT3G02380.1	XLOC_015923	COL2	0	0	0.0184235	0.318084	0.021691	0.460182	0	0	0	3.56811	4.73915	2.9588	0	0.136876	0.15581	0	0	0
TCONS_00011336	o	AT1G77138.1	XLOC_003852	AT1G77138	0	4.64e-05	0	0.0103954	0.00723015	0	0.136942	0	0.0743502	0	0.0038608	0	0.00026958	6.49e-05	0.0105299	0.00267311	0	0
TCONS_00011339	o	AT1G77138.1	XLOC_003852	AT1G77138	0	0.0714742	0	0	0	0	0	0.0187006	0.0199947	0.120585	0.0246553	0	0	0.029927	0.0435466	0.0498126	0.0387134	0
TCONS_00040688	o	AT3G10985.1	XLOC_013410	SAG20	0	0	0	0	0.594417	1.1841	0.510145	1.39266	1.64164	0.123549	0	0	0	0	0	0	0.0757994	0
TCONS_00016103	o	AT1G21528.1	XLOC_005226	AT1G21528	0	9.06e-08	0	0.249428	1.09e-06	0.266081	0.117938	1.8e-07	0.17352	0.0444328	9.45e-07	7.12e-07	0	0.0391911	1.09e-05	1.74e-05	0.0155404	2.34e-06
TCONS_00022226	o	AT1G68450.1	XLOC_007276	PDE337	0.165172	0.00134992	0.00335866	4.09e-06	0.0287775	4.94e-05	3.12e-05	0.0248375	1.13e-05	8.16e-05	0.00250439	0.000174258	3.83e-05	0.417057	0.145497	0.000306829	0.402943	1.11e-05
TCONS_00007401	o	AT1G53060.1	XLOC_002467	AT1G53060	2.84e-05	0	0.00504018	4.35e-05	0.00113961	0.000122291	0.0146469	1.74e-05	8.64e-05	5.92e-05	7.27e-05	0.292058	3.32e-05	0.000578122	4.27e-05	0.164766	1.55e-05	0.000772445
TCONS_00018184	o	AT1G06883.1	XLOC_005942	AT1G06883	0	0	0	5.63e-06	0.0424029	0.0252059	0.0239268	0.0229395	0.0107957	0	0	0.0789491	0.0616118	0.160725	0.164609	0.0230811	2.09e-06	0.0251044
TCONS_00012735	o	AT1G04360.1	XLOC_004242	AT1G04360	0.000658271	0.160912	9.98e-06	0.186109	0	0.0915612	0	0.0587657	0.0839838	2.03e-05	5.33e-05	2.65e-05	3.9e-05	0	0	0.122178	0	0.0414456
TCONS_00029832	o	AT2G37362.1	XLOC_009791	AT2G37362	0.15451	0.295011	0.10438	0	0	0.0616703	0.198502	0	0.0707062	1.4e-05	1.55e-05	0.0381131	0	0	0	0	0	0.048168
TCONS_00042147	o	AT3G18773.1	XLOC_013892	AT3G18773	0.0364105	0.0710503	0.0569717	1.88e-05	0	0	0	0.0297499	0.0279411	0	0.0625155	0.0419828	0.251308	0	0	0.027268	0	0.0630125
TCONS_00011335	o	AT1G77138.1	XLOC_003852	AT1G77138	0.0894941	0	0.0418734	0.154605	0.0448372	0.0173652	0.0578409	0.107869	0	0.0351003	0.00420382	0.191429	0.016833	0.049209	0.0219121	0.00836354	0.0837688	0.0716255
TCONS_00016278	o	AT1G22900.1	XLOC_005302	AT1G22900	0.104467	0.115222	0.0801255	0.605436	0.0762489	0.0850938	0.0682863	0.0844288	0.0742054	0.0750158	0.0956079	0.0986377	0.0997078	0.104867	0.0785558	0.0459288	0.0531966	0.085944
TCONS_00016473	o	AT1G23980.1	XLOC_005366	AT1G23980	1.59e-05	0.349213	0	0	0.294019	0.0484635	0.130921	0	0	9.26e-05	0	0.540269	0	3.07e-05	0	0.0736109	0	0.104956
TCONS_00009777	o	AT1G68350.1	XLOC_003350	AT1G68350	0	0.0933839	2.94e-06	0.0500517	0	3.26e-05	0.0702315	2.24e-05	3.89e-05	0.0656009	0.316371	0.0740067	0.249084	0.0688434	0.0408063	0.0275401	5.98e-05	0.136811
TCONS_00029254	o	AT2G34000.1	XLOC_009597	AT2G34000	0.0859296	8.2e-06	0.340176	0	0.0201453	0.019095	0.0463191	0.179514	0.0205836	0.350961	0.210789	0.115448	0.132564	0	0	0.19311	0.3596	0.13752
TCONS_00039037	o	AT3G01142.1	XLOC_012888	AT3G01142	0	0.088225	0.0975824	3.19981	2.47991	2.32095	0.000987474	0.207308	0.228688	0.176597	0	0.254041	1.37845	0.40391	2.36767	0.0891774	0.534769	0.205675
TCONS_00009240	o	AT1G65310.2	XLOC_003173	XTH17	0	0.130957	0.996179	2.08167	0.788247	1.39808	5.33145	3.99127	4.38467	0.742435	0.735397	1.11092	4.12528	10.0635	3.71225	2.49878	1.03481	0.22036
TCONS_00020963	o	AT1G08393.1	XLOC_006865	AT1G08393	0.441438	0.366141	0.0883391	0.396445	0.206362	0.32417	0.600371	0.267825	0.336581	0.155684	0.157001	0.351462	0.186622	0.312663	0.609742	0.162721	0.444185	0.230541
TCONS_00001646	o	AT1G09650.1	XLOC_000474	AT1G09650	0.00105695	0.178825	0.0983983	0.0809404	0.200988	0.271972	0.06636	0.419129	3.64e-05	0.129587	0.0166457	0.187046	0.217489	0.108347	0.179255	0.000337473	0.250428	0.268906
TCONS_00058780	o	AT4G14548.1	XLOC_019665	AT4G14548	1.1518	1.67873	1.80456	0.100364	0.235417	0.176564	0.0328237	0.169725	0.315426	2.24232	1.62623	1.1981	0.621089	0.125104	0.135647	0.780018	0.524864	0.333148
TCONS_00056734	o	AT4G00416.1	XLOC_018923	MBD3	0.564411	0.205953	0.122715	0.0378046	0.029422	0.0914025	1.11e-06	1.59e-06	0.0449462	0.397485	0.320368	0.0936156	0.117401	0.281723	0.340166	0.236195	0.165657	0.373816
TCONS_00000773	o	AT1G05140.1	XLOC_000232	AT1G05140	0.207066	2.53325	0.00357128	2.04934	0.319607	0.966843	0	0	0	1.38175	0.00812781	0.000625445	0	0.0997883	0.586005	5.64209	0	0.478022
TCONS_00020964	o	AT1G08393.1	XLOC_006865	AT1G08393	0.43431	0.595326	0.527666	0.109798	0.101231	0.00121753	0.119644	0.452025	0.177694	0.169464	0.210854	0.0862574	0.414283	0.161715	0.0556508	0.387181	0.272637	0.491695
TCONS_00011337	o	AT1G77138.1	XLOC_003852	AT1G77138	1.19558	0.663643	1.17231	0.358428	0.621092	0.408479	0.471889	0.50572	0.383323	0.706935	0.648331	0.572538	0.927971	0.78641	0.559101	0.816832	0.520276	0.550897
TCONS_00016471	o	AT1G23980.1	XLOC_005366	AT1G23980	0.743552	0.553454	0.604375	0.417022	0.447537	0.646786	0.323332	0.451927	0.316581	0.582548	0.784373	0.177571	0.869686	0.201155	0.371795	0.197824	0.908532	0.575078
TCONS_00004236	o	AT1G24580.1	XLOC_001326	AT1G24580	0.191837	0.221571	0.135227	0.10238	1.13641	1.1662	1.45965	1.17788	1.83658	0.175987	0	0.0758198	0.773798	0.884458	2.6768	0.702116	0.607095	0.736764
TCONS_00050090	o	AT3G13310.1	XLOC_016572	AT3G13310	0.0137486	0.0789953	1.60407	0.147701	0.381677	0.00816548	0.374823	0.263541	1.20203	2.26392	1.08446	1.60663	1.02068	1.25227	0.00158402	0.510259	0.0174414	0.826115
TCONS_00058917	o	AT4G15120.1	XLOC_019708	AT4G15120	0.422237	0.86843	1.10746	3.31585	1.98602	4.65203	2.97667	1.93602	1.74757	1.57216	0.788084	0.791621	5.05562	7.26424	2.28122	1.01618	2.01592	0.927612
TCONS_00059094	o	AT4G15670.1	XLOC_019746	AT4G15670	9.1316	7.57287	10.019	4.77493	9.80414	4.55012	0.0650957	2.60193	1.67275	9.86274	8.5499	10.1263	0.531377	0.425201	1.13733	0.707263	2.38788	1.84503
TCONS_00029963	o	AT2G37970.1	XLOC_009825	SOUL-1	0	0.633575	0.276698	2.11554	1.22521	1.09865	1.00192	2.38174	1.2943	0.591987	0.743568	0.267516	1.3061	1.38832	1.51897	4.18005	4.33792	2.43615
TCONS_00036805	o	AT2G36030.1	XLOC_012144	AT2G36030	2.34359	2.6876	2.50572	1.89253	1.99075	2.32284	2.6584	2.81134	2.58072	1.63264	1.85231	2.1638	1.96591	2.71509	2.78521	2.40395	2.17803	2.9068
TCONS_00007446	o	AT1G53233.1	XLOC_002484	AT1G53233	8.02244	3.88492	3.85484	5.83634	8.49454	12.7114	3.85816	9.64009	8.97013	6.07882	4.62967	5.59611	8.584	13.2317	10.2661	8.04396	5.7485	3.28237
TCONS_00016277	o	AT1G22900.1	XLOC_005302	AT1G22900	2.97187	2.50892	2.17765	2.3431	5.10142	5.77603	4.00611	4.9924	5.6265	1.76084	2.95922	3.92919	4.01359	2.69027	4.73989	0.855461	0.963421	4.20759
TCONS_00036473	o	AT2G34080.1	XLOC_012031	AT2G34080	1.73515	1.04431	1.63036	1.54492	2.14288	1.5829	3.42416	2.81628	3.08083	1.46244	1.95329	2.06302	7.90332	7.85929	4.53819	6.68035	6.80087	4.26554
TCONS_00028704	o	AT2G31150.1	XLOC_009425	AT2G31150	7.63083	7.8377	7.39118	3.90715	4.16588	4.67491	3.48782	4.70515	4.72782	8.55255	7.38264	6.97277	4.09962	4.08529	3.98543	3.9759	4.06395	5.09552
TCONS_00010600	o	AT1G72750.1	XLOC_003617	TIM23-2	35.8842	31.4391	25.7127	29.5075	16.5626	22.4854	23.2655	34.2262	37.7275	39.7433	17.0364	17.398	20.7941	24.1571	14.5487	32.9187	30.4655	16.7887
TCONS_00051332	o	AT3G20680.1	XLOC_016980	AT3G20680	23.3747	27.1215	34.7938	18.5335	19.2389	17.3936	15.5051	16.6887	15.3378	25.1809	23.5035	26.9513	17.6715	17.8274	19.0034	17.4427	15.6107	17.4997
TCONS_00029861	o	AT2G37470.1	XLOC_009802	AT2G37470	30.8523	27.4137	31.6378	38.5146	52.8617	50.4798	30.5925	31.2447	37.0132	23.1401	25.3759	26.664	33.7828	31.1399	30.8192	23.1216	30.0057	34.5597
TCONS_00053554	o	AT3G47070.1	XLOC_017894	AT3G47070	45.0701	34.9867	54.0536	64.0661	58.8072	49.9172	43.8406	38.8513	36.5436	13.4124	11.7457	24.7643	74.201	90.9074	65.2821	36.938	40.3444	51.5109
TCONS_00019837	o	AT1G54500.1	XLOC_006531	AT1G54500	50.5409	64.3124	61.6701	90.7009	82.9831	72.9635	63.1133	80.2255	60.1687	46.1636	37.9491	47.2449	88.1019	75.5159	81.9378	55.1522	52.507	52.3897
TCONS_00036382	o	AT2G33800.1	XLOC_012014	EMB3113	158.704	151.321	201.025	96.84	117.085	120.443	115.171	114.311	110.003	113.802	131.734	151.584	155.062	160.768	143.886	87.0739	99.2166	99.2316
TCONS_00000515	o	AT1G03600.1	XLOC_000147	PSB27	104.766	134.279	103.252	51.3974	55.6362	49.857	66.2214	74.8462	52.9799	57.2671	47.2283	59.8277	52.1387	43.9054	56.6421	91.7548	98.7511	111.816
TCONS_00020237	o	AT1G56580.1	XLOC_006658	SVB	92.571	73.1993	145.108	279.072	254.449	274.619	226.441	227.39	228.616	102.11	98.9873	128.984	450.632	444.547	361.627	164.521	183.07	203.94
TCONS_00011806	o	AT1G79840.2	XLOC_003992	GL2	818.779	926.79	894.965	832.94	876.713	744.279	715.108	727.808	707.431	539.579	491.781	695.208	712.38	743.499	765.897	508.795	495.566	584.863
TCONS_00020012	o	AT1G55670.1	XLOC_006594	PSAG	1281.18	1404.93	1100.6	674.364	643.607	605.207	740.861	714.424	641.942	588.641	485.141	758.978	523.191	508.193	678	1148.71	975.737	1073.24
TCONS_00063239	x	AT4G39260.1	XLOC_021133	CCR1	0	0.13426	0	0	0	0	0	0	0	0	0	0	0	0	0	0	0	0
TCONS_00063238	x	AT4G39260.1	XLOC_021133	CCR1	0.243973	0	0	0	0	0	0	0	0	0	0	0	0	0	0	0	0	0
TCONS_00037292	x	AT2G38970.1	XLOC_012314	AT2G38970	0.000119662	0.197221	0.000325404	0	0.000489651	0	0	0.000547306	0	0.20529	0	0	0	0	0	0	0	0
TCONS_00063241	x	AT4G39260.1	XLOC_021133	CCR1	0.35474	0	0	0	0	0	0.649647	0	0	0	0.20667	0	0	0	0.243562	0	0	0
TCONS_00037296	x	AT2G38970.1	XLOC_012314	AT2G38970	0	0.0542783	0	0	0	0	0	0.117224	0	0	0	0	0	0.00201189	0	0.0007671	0	0
TCONS_00037289	x	AT2G38970.1	XLOC_012314	AT2G38970	0	0	0	0.000283105	0.139089	0.0512417	0	0	0.00489695	0	0	0	0	0	0	0.0234596	0	0
TCONS_00037306	x	AT2G38970.1	XLOC_012314	AT2G38970	0	0	0	0	0	0	0	0	0.21514	0	0	0	0	0	0	0.0371531	0	0
TCONS_00037288	x	AT2G38970.1	XLOC_012314	AT2G38970	0.222592	0.369626	0.263742	0.911441	0.0742681	0.201648	0.325252	0.240341	0.323138	0.409657	0.0789464	0.217683	0	0.208317	0.0912379	0.460221	0.0218888	0
TCONS_00037305	x	AT2G38970.1	XLOC_012314	AT2G38970	0	0.054553	0.0663444	0	0	0.0976365	0.027709	0	0.0248626	0.184085	0.158235	0	0	0	0.100483	0.0734717	0	0.0239333
TCONS_00044652	x	AT3G45390.1	XLOC_014802	AT3G45390	0.276282	0.594547	0.128358	0.0262143	0.189113	0.0385601	0.127997	0.157438	0.0529066	0.107332	0.170708	0.190684	0.318997	0.116313	0.141108	0.0701252	0.195298	0.0297023
TCONS_00016211	x	AT1G22330.1	XLOC_005273	AT1G22330	0.421652	0.752976	0.549485	0	0.102101	0.0627825	0	0.109735	0	1.49101	1.2147	0.458033	0	0.0279878	4.35e-06	0.112925	0.114167	0.098791
TCONS_00002287	x	AT1G13150.1	XLOC_000673	CYP86C4	0.732698	0.403189	1.18191	0.15016	0.156318	0.130804	0.0666963	0	0.0772252	0.537729	1.19323	0.266943	0.109415	0.169399	0.0658024	0.238436	0.576994	0.135347
TCONS_00010521	x	AT1G72280.1	XLOC_003595	ERO1	0.39621	0.579608	0.458705	0.652203	0.473396	0.746599	0	0.144668	0.187472	0.247853	0.0452512	0.140292	1.38007	1.07266	0.928016	0.478751	0.210885	0.173836
TCONS_00064608	x	AT4G08990.1	XLOC_021598	AT4G08990	0.245506	0.0367132	0.227852	0.123559	0.0330581	0.0849819	0.0962432	0.260025	0.0763726	0.0188928	0.0163647	0.10017	0.0734713	0.0524347	0.0442077	0.068538	0.185543	0.195447
TCONS_00037294	x	AT2G38970.1	XLOC_012314	AT2G38970	1.4868	0.75296	0.587676	0.445509	0.594206	0.84212	0.877457	0.629116	0.674687	0.974052	0.713063	1.56157	1.14605	1.52684	0.929305	0.5891	0.227146	0.200938
TCONS_00064607	x	AT4G08990.1	XLOC_021598	AT4G08990	0.325408	0.299377	0.144619	0.206191	0.199741	0.487516	0.242975	0.175428	0.166981	0.59723	0.458242	0.318837	0.135327	0.0628231	0.107788	0.586403	0.306557	0.221773
TCONS_00011286	x	AT1G76930.2	XLOC_003839	EXT4	0.136199	0.137829	0.920463	0.451889	0.473181	0.201149	0.778834	1.9164	0.703387	0.400407	0.636299	0.336847	1.66601	0.268188	1.6422	0.551321	0.14485	0.23974
TCONS_00016208	x	AT1G22330.1	XLOC_005273	AT1G22330	2.04165	2.05944	1.16532	0.0206546	0.111308	0.0363757	0.0943664	0.197507	0.2433	1.41267	1.15155	2.21269	0.0708679	0.0691328	0.0751036	0.0227735	0.107299	0.341084
TCONS_00016210	x	AT1G22330.1	XLOC_005273	AT1G22330	0.230331	1.10074	1.4514	0.0124016	0.0314298	0.0656859	0.0112846	0.00857165	0.00317085	1.50832	1.63136	2.17181	0.00458772	2.34e-06	0.00667848	0.126049	0.101483	0.358288
TCONS_00037310	x	AT2G38970.1	XLOC_012314	AT2G38970	0.227685	0.000375021	0	0.194742	0.316127	0.230893	0.0803146	0.141011	0.0760165	0	0.234825	0	0.680753	0.638674	0.993818	0.0466069	0.111731	0.375417
TCONS_00016209	x	AT1G22330.1	XLOC_005273	AT1G22330	2.29783	1.71757	1.52297	0.277441	0.159993	0.282629	0.257982	0.450738	0.323219	0.231876	0.666502	0.479468	0.105768	1.09e-05	0.11488	0.520636	0.446016	0.428221
TCONS_00021448	x	AT1G64253.1	XLOC_007021	AT1G64253	0.394847	0.587561	0.626626	0.290811	0.419699	0.246033	0.268237	0.301726	0.631366	0.295066	0.552411	0.241065	0.181625	0.272841	0.317702	0.293782	0.253887	0.432388
TCONS_00050846	x	AT3G17712.1	XLOC_016820	AT3G17712	0.202713	0.253882	0.449119	0.253674	0.224202	0.253831	0.255195	0.216165	0.633996	0.18642	0.125189	0.0749704	0.385362	0.303694	0.125132	0.463068	0.628343	0.441138
TCONS_00057442	x	AT4G04490.1	XLOC_019165	CRK36	0.245924	0.0884583	0.291148	0.2649	0.218863	0.10404	0.352643	0.552018	0.653746	0.0315498	0.337429	0.168812	0.3697	0.16142	0.340921	1.26244	0.51283	0.454523
TCONS_00064606	x	AT4G08990.1	XLOC_021598	AT4G08990	0.477277	0.877489	0.943265	0.565628	0.480313	0.234662	0.310709	0.337444	0.310114	0.282843	0.405038	0.525593	0.187509	0.268504	0.369073	0.248694	0.0867388	0.456952
TCONS_00016566	x	AT1G24470.1	XLOC_005401	KCR2	0.0365199	0.0846491	0.0568646	0.416563	0.6507	0.512896	0.625196	0.289295	0.535071	0.129568	0.239271	0.0230731	1.49899	1.55859	0.99844	0.868754	0.735198	0.465055
TCONS_00064609	x	AT4G08990.1	XLOC_021598	AT4G08990	0.342251	0.337298	1.27408	0.682849	0.180462	0.84314	0.59161	0.799678	0.25111	0.764597	0.913079	0.706509	0.837901	1.38692	0.808189	0.823374	0.667786	0.48277
TCONS_00010522	x	AT1G72280.1	XLOC_003595	ERO1	0.396875	0.338075	0.436269	0.964749	0.768076	0.163032	0.165503	0.319075	0.147556	0.243647	0.263069	0.147535	0.550076	0.393254	0.531644	0.579281	0.541966	0.588763
TCONS_00058782	x	AT4G14550.2	XLOC_019665	IAA14	2.21501	2.37504	1.23961	0.271786	0.194895	0.449713	1.06922	0.722427	0.232548	1.80335	1.7244	1.41309	0.599597	0.767837	0.598632	2.29484	1.05054	0.715146
TCONS_00006966	x	AT1G50590.3	XLOC_002332	AT1G50590	0.189073	0.262257	0.119655	0.831368	0.322346	0.67711	0.802595	0.773596	1.11393	0.632531	0.47533	0.37558	0.862871	1.20627	1.613	0.905665	0.791821	0.760775
TCONS_00045620	x	AT3G51780.1	XLOC_015172	BAG4	1.56518	2.99254	2.7115	0.725296	0.579408	0.511156	0.897538	1.35771	1.10868	0.47266	0.638852	1.5422	0.525639	0.254217	0.502603	0.572004	0.320211	0.769548
TCONS_00041765	x	AT3G17030.1	XLOC_013777	AT3G17030	0.987192	1.33718	0.91252	0.452824	0.559048	0.347726	0.142927	0.218745	0.302637	1.58766	2.60374	2.38765	0.394172	0.6707	1.10137	0.610974	0.443969	0.779653
TCONS_00064164	x	AT4G03940.1	XLOC_021424	AT4G03940	0.0918774	1.43697	1.57024	1.03273	1.05653	0.489105	0.587717	1.10715	0.861904	0.25617	0.775518	1.52976	0.841788	0.594061	0.860321	1.15716	0.332757	0.832074
TCONS_00064173	x	AT4G04200.1	XLOC_021430	AT4G04200	0.789281	0.598939	0.464288	0.571738	0.594082	0.640431	0.374982	0.540932	0.612119	0.431762	0.551606	0.393199	0.673005	0.678665	0.903964	0.743405	0.650127	0.919187
TCONS_00037695	x	AT2G41080.1	XLOC_012455	AT2G41080	0.514598	0.257738	0.170164	0.651083	0.488747	0.71215	0.662992	0.773086	0.643962	0.282101	0.171734	0.271398	0.177592	0.360317	0.582276	1.22958	0.724267	0.967796
TCONS_00000508	x	AT1G03590.1	XLOC_000146	AT1G03590	6.92098	9.92814	8.77269	0.133437	0.341836	0.0408558	0.284061	0.512477	0.109456	14.8603	14.1654	12.8966	0.0808643	0.180307	0.000523529	0.922871	0.562604	0.975169
TCONS_00037301	x	AT2G38970.1	XLOC_012314	AT2G38970	1.58397	0.38813	0.280112	0.925529	0.881665	0.986429	0.193752	1.04483	0.476583	0.354786	0.193624	0.239495	0.546287	0.457383	0.011691	2.08351	1.57278	1.05167
TCONS_00016275	x	AT1G22880.3	XLOC_005301	CEL5	4.20038	2.99625	3.01949	1.44594	5.41285	2.08972	3.88239	2.84742	2.54329	3.10643	0.119667	1.60666	2.99974	1.54654	3.06814	0.846703	1.64994	1.34761
TCONS_00023809	x	AT1G77710.1	XLOC_007792	CCP2	4.95346	3.3264	4.06792	1.15282	1.1345	1.21657	0.718291	1.12815	1.15699	3.22772	3.28871	3.48425	1.06479	1.18709	1.0778	1.08768	1.29589	1.37801
TCONS_00021580	x	AT1G65310.2	XLOC_007076	XTH17	0	0	0	1.21364	0.136315	0.322281	4.77917	2.20918	3.10964	0.223598	0.0913365	0.233516	6.04715	5.95653	2.42933	2.46663	1.86196	2.0659
TCONS_00001493	x	AT1G08780.1	XLOC_000419	AIP3	2.47194	2.09148	2.04734	2.45481	2.69877	2.18053	1.8677	2.14286	2.19726	2.18891	2.67486	2.08865	2.03343	2.21276	1.94612	2.39016	2.56911	2.27457
TCONS_00060953	x	AT4G26140.4	XLOC_020383	BGAL12	3.12395	2.95157	2.48483	2.52532	2.25845	1.82981	2.14517	2.08627	1.55012	2.73528	3.00813	2.27553	1.94801	1.88715	2.41317	2.60273	2.11828	2.33182
TCONS_00016276	x	AT1G22880.3	XLOC_005301	CEL5	0.538246	2.81037	2.84023	3.64322	0.00039987	2.54525	1.76732	1.90984	2.41297	2.94103	5.27669	5.39675	1.18186	3.85352	1.23127	2.66979	1.54106	2.34526
TCONS_00024637	x	AT2G01918.1	XLOC_008041	PQL3	1.51782	2.28729	1.61991	1.88283	2.93451	1.87679	1.28969	1.35884	1.02321	1.28758	1.286	1.47117	3.60677	2.9534	3.58921	2.10172	2.04682	2.37331
TCONS_00037290	x	AT2G38970.1	XLOC_012314	AT2G38970	5.17764	6.50614	5.23547	1.88748	1.07746	0.840427	0.911916	0.906951	1.71531	8.73029	5.63729	5.5543	2.1264	2.39873	3.06825	2.01552	3.37355	3.42401
TCONS_00064191	x	AT4G04415.1	XLOC_021439	AT4G04415	6.8167	6.90306	4.78429	2.22624	3.82963	2.17791	6.03162	8.52345	5.19958	4.13876	3.73895	4.26435	2.04928	2.26164	1.7867	3.68062	3.69985	3.51521
TCONS_00063240	x	AT4G39260.1	XLOC_021133	CCR1	173.257	146.265	154.342	63.033	71.9048	78.9949	30.9861	31.4342	50.4039	403.048	449.692	331.32	56.9755	61.2754	88.6527	131.673	87.4789	150.311

## Sheet: Sheet2
Known lncRNAs expressed in NaCl or sorbitol treated Arabidopsis thaliana
tracking_id	class_code	Transcript_ID	gene_id	gene_short_name	NES_0h_NaCl_FPKM	NLS_0h_NaCl_FPKM	WT_0h_NaCL_FPKM	NES_6h_NaCl_FPKM	NLS_6h_NaCl_FPKM	WT_6h_NaCL_FPKM	NES_24h_NaCl_FPKM	NLS_24h_NaCl_FPKM	WT_24h_NaCL_FPKM	NES_0h_sorbitol_FPKM	NLS_0h_sorbitol_FPKM	WT_0h_sorbitol_FPKM	NES_6h_sorbitol_FPKM	NLS_6h_sorbitol_FPKM	WT_6h_sorbitol_FPKM	NES_24h_sorbitol_FPKM	NLS_24h_sorbitol_FPKM	WT_24h_sorbitol_FPKM
TCONS_00000076	=	AT1G01448.1	XLOC_000027	AT1G01448	5.48203	6.8738	6.08919	3.05929	2.92109	2.56314	2.92214	2.88025	2.8039	5.70157	6.30062	5.40762	3.28107	3.10751	2.64149	3.81933	2.72479	3.19281
TCONS_00000084	=	AT1G01448.3	XLOC_000027	AT1G01448	0	0.135949	0.452177	0.00599897	0.096301	0.0796043	0.04249	0.130399	0.014237	0.180634	0.247328	0.0468332	0.16357	0.0862051	0.153025	0.283699	0.219697	0.167582
TCONS_00000363	=	AT1G02952.1	XLOC_000108	AT1G02952	0.198977	0	0.0419679	0.0427618	0	0.0409936	0.0838313	0	0.0823902	0	0	0	0.0461506	0.0442892	0.134272	0.132939	0.0445906	0.178591
TCONS_00000364	=	AT1G02952.2	XLOC_000108	AT1G02952	0	1.14962	0	0.50724	0	0.648743	0	0.188925	0	0.692104	0.161537	0	0	0	0.187215	0.361268	0.18759	0.368113
TCONS_00000505	=	AT1G03545.2	XLOC_000144	AT1G03545	0.994441	1.10706	0.868318	1.58754	1.61	1.55074	0.885031	1.0744	1.10486	1.43574	1.31244	1.36232	1.18375	1.03659	1.0595	1.102	0.908807	0.719671
TCONS_00000004	=	AT1G03987.1	XLOC_000002	AT1G03987	1.66994	1.40853	1.70341	0.413572	0.216099	0.402275	0.681118	0.454088	0.615001	1.56241	1.0781	0	0.247425	0.260666	1.05745	1.44572	1.88461	0.69001
TCONS_00000013	=	AT1G03997.1	XLOC_000004	AT1G03997	0	0	0	0	0	0.0965518	0.0851088	0	0.0990898	0	0.177365	0	0	0	0.32461	0	0	0.109203
TCONS_00012128	=	AT1G04007.1	XLOC_004068	AT1G04007	9.05726	5.94423	6.888	5.34541	3.9188	6.15704	3.93508	5.62947	5.04483	7.30161	7.74997	7.01441	4.17581	4.93942	3.54012	5.98273	4.81768	4.14564
TCONS_00000019	=	AT1G04013.1	XLOC_000007	AT1G04013	8.06481	8.17773	8.71969	9.21773	12.8181	13.3637	10.6756	10.3281	7.01015	11.2401	13.9209	10.7829	22.6124	23.546	19.1408	8.95757	10.8828	19.4395
TCONS_00012204	=	AT1G04037.1	XLOC_004095	AT1G04037	0.555586	0.436857	0.410544	1.45695	1.24313	1.56575	0.427014	0.610177	1.46599	1.09114	1.95287	0.166215	0.122435	0.798481	0.770536	1.03042	0.587841	1.54237
TCONS_00000145	=	AT1G04047.1	XLOC_000042	AT1G04047	1.69663	1.48588	2.63801	1.47876	1.46841	2.53453	2.57567	1.34499	4.4755	1.98343	1.81816	1.58602	1.06767	0.48915	0.68035	1.47589	1.56937	2.23968
TCONS_00012222	=	AT1G04053.1	XLOC_004099	AT1G04053	0.677989	0	0.221594	0.140781	0.0294833	0.134989	0.260332	0	0.0592975	0.274965	0.0282028	0	0.0232519	0.02526	0.101797	0.56828	0.236451	0.578203
TCONS_00012233	=	AT1G04063.1	XLOC_004100	AT1G04063	0	0	0	0	0	0.195924	0	0	0	0	0	0.163651	0	0	0	0	0	0
TCONS_00012240	=	AT1G04067.1	XLOC_004102	AT1G04067	2.22904	2.8239	2.11767	4.74216	5.05251	4.22476	4.2093	6.83451	5.63141	2.50162	2.00243	2.68459	3.40659	3.28676	4.21084	3.41279	3.78995	4.16277
TCONS_00000169	=	AT1G04073.1	XLOC_000050	AT1G04073	8.4264	12.3708	4.46553	6.86902	8.65816	7.61719	5.25119	1.81489	2.7932	7.95743	7.494	5.31662	4.54385	3.2727	8.29774	5.61716	3.02685	4.2028
TCONS_00012256	=	AT1G04077.1	XLOC_004105	AT1G04077	3.68429	4.42679	6.06057	23.2571	15.4842	18.1864	9.05195	6.48645	7.76718	5.19073	5.36783	4.55	42.976	42.811	25.5851	4.03687	4.37113	4.96316
TCONS_00000173	=	AT1G04083.1	XLOC_000053	AT1G04083	1.59967	1.78552	0.635693	2.32494	2.07587	0.819908	1.56349	1.56504	1.3479	2.31142	1.88076	1.00692	0.929975	0.152392	2.00226	1.07323	2.47204	1.75541
TCONS_00000222	=	AT1G04087.1	XLOC_000063	AT1G04087	0	0	0	0	0	0	2.0597	0	0	0	0	0	0	0	0	0	0	0
TCONS_00000247	=	AT1G04093.1	XLOC_000068	AT1G04093	0.269641	0.0381913	0.0761745	0.1361	0.415325	0.23155	0.0701908	0.0357478	0.0673968	0.0709793	0.218379	0.0829655	0.150824	0.177868	0.0718167	0	0.179437	0.0773329
TCONS_00012315	=	AT1G04097.1	XLOC_004126	AT1G04097	0.14244	0.401514	0	0.280713	0.638691	0.473133	0.291665	0.29199	0.372279	0.557988	0.155679	0.660522	0.605917	0.557099	1.40192	0.468329	1.14312	2.74043
TCONS_00000255	=	AT1G04103.1	XLOC_000071	AT1G04103	0	0	0	0.321512	0.314051	0.326151	0.478492	0.0684435	0.059409	0.0949494	0	0.0284686	0.39562	0.638535	0.127256	0.37425	0.364501	0.474576
TCONS_00000256	=	AT1G04103.2	XLOC_000072	AT1G04103	0	0	0	0.035304	0	0.0651911	0	0	0.106318	0	0.0665055	0	0	0.0374058	0.0357972	0.0374731	0	0
TCONS_00012327	=	AT1G04117.1	XLOC_004133	AT1G04117	1.57455	1.04595	1.45517	1.44461	1.59074	1.41547	1.03527	0.612889	1.38667	1.42348	1.15399	1.13737	1.47731	1.38494	1.45603	1.84428	1.05786	1.42272
TCONS_00000279	=	AT1G04123.1	XLOC_000079	AT1G04123	0	0	0.610343	0	0	0	0	0.0507254	0	0	0	0	0	0.114718	0	0	0	0
TCONS_00012346	=	AT1G04127.1	XLOC_004139	AT1G04127	0	0	0	0	0	0	0	0	0	0.691791	0	0	0	0.809819	0	0	0.80661	1.51097
TCONS_00012353	=	AT1G04133.1	XLOC_004142	AT1G04133	0	0.129643	0	0	0	0	0	0	0	0	0.0823804	0.0959984	0	0	0	0.0480439	0.0974616	0
TCONS_00012375	=	AT1G04147.1	XLOC_004155	AT1G04147	3.97581	5.64931	6.55483	1.81673	0.711871	2.31506	0.764329	2.48491	2.19402	8.31842	3.85444	10.2696	4.60339	0.361024	1.49992	5.67489	5.60987	3.16354
TCONS_00000362	=	AT1G04153.1	XLOC_000107	AT1G04153	0.111557	0	0.435049	0.350041	0.494878	0.205267	0.58217	0.519591	0.324659	0.314082	0.196379	0.20037	0.187301	0.351281	0.162536	0.146442	0.184896	0.461321
TCONS_00012476	=	AT1G04157.1	XLOC_004175	AT1G04157	0.66582	2.80527	4.67747	0	0	0.783989	0	0	0.394688	1.21574	2.09409	4.48467	1.41415	0.436056	0	4.60746	0	1.2745
TCONS_00000381	=	AT1G04163.1	XLOC_000116	AT1G04163	0.799876	0.876402	1.85493	1.79299	1.5634	1.68078	2.05574	1.97411	1.64735	1.20449	1.57262	1.35132	1.08431	1.46321	1.66108	0.948083	0.864675	1.02365
TCONS_00000489	=	AT1G04183.1	XLOC_000138	AT1G04183	0.190531	0.15331	0.157839	0.2095	0.1157	0.0869784	0.190377	0.125996	0.177947	0.218401	0.104192	0.229064	0.151704	0.115006	0.0604245	0.263283	0.176318	0.117254
TCONS_00000520	=	AT1G04203.1	XLOC_000150	AT1G04203	2.1276	0.738923	0.674198	0.672253	0.71004	0	0	0	2.89326	0	0	0.703407	0.745327	0.722489	0	0	0	0
TCONS_00012638	=	AT1G04233.1	XLOC_004221	AT1G04233	31.4645	28.2742	34.978	34.8137	38.0554	43.7705	49.0462	51.5756	51.876	32.8505	31.8599	38.7034	34.824	35.4107	38.4378	52.2307	43.973	54.8122
TCONS_00000608	=	AT1G04237.1	XLOC_000172	AT1G04237	2.4355	2.98714	3.28794	1.29048	1.51307	2.35335	0.474477	1.51204	0.908892	2.59324	2.35731	3.66892	1.11027	1.65322	0.965421	1.29771	1.63241	1.88831
TCONS_00012685	=	AT1G04243.1	XLOC_004231	AT1G04243	0	0	0	0	0	0	0	0	0	0.65904	0	0	2.74017	0	0	0	0	0
TCONS_00000654	=	AT1G04247.1	XLOC_000181	AT1G04247	0.689162	0.419481	0.487005	1.8695	1.94293	2.41796	2.31251	2.48416	2.57565	0.224194	0.356693	0.687204	10.7381	8.20559	7.43584	2.86261	3.79197	1.99454
TCONS_00000669	=	AT1G04257.1	XLOC_000188	AT1G04257	0	0.550619	0	0	0.24729	0	0.242275	0	0	0	0	0	0	0	0	0	0	0
TCONS_00000661	=	AT1G04295.1	XLOC_000184	AT1G04295	1.17498	0.69806	0.778156	0.323147	0.235582	0.341476	0.529099	0.752442	0.475633	0.701541	0.736918	1.01457	0.394594	0.648618	0.771931	0.65178	0.402262	0.530039
TCONS_00012852	=	AT1G04297.1	XLOC_004273	AT1G04297	0.524758	0.401197	0.462862	0.179218	0.450184	0.238817	0.206233	0.502622	0.180476	0.705182	0.566837	0.490344	0.0721268	0.244022	0.0464027	0.234815	0.236004	0.241836
TCONS_00000738	=	AT1G04303.1	XLOC_000217	AT1G04303	4.78484	6.08344	3.2561	2.20776	3.04614	1.67386	2.62833	2.18971	4.33393	5.85164	3.1892	3.63085	2.43661	3.8798	5.1545	2.40889	4.78291	4.1543
TCONS_00012907	=	AT1G04313.1	XLOC_004284	AT1G04313	2.13081	0.0091191	0.91837	0.644321	0.463838	0.492352	0	0.0885223	0.150177	0.165985	0.805745	0.224645	0.32553	0	0.149288	0.131608	0.487112	0.918394
TCONS_00000759	=	AT1G04323.1	XLOC_000224	AT1G04323	0.903751	0	1.46473	0	1.45349	0.56466	0	0	0	0	0.816079	2.3313	0.308726	2.01851	0.913483	0.306881	0	0.309814
TCONS_00000774	=	AT1G04337.1	XLOC_000233	AT1G04337	0	0	0	0	0	0	0.122514	0	0	0	0	0	0	0	0	0	0	0
TCONS_00000785	=	AT1G04347.1	XLOC_000235	AT1G04347	1.18999	0.681298	1.16388	0.740585	1.24097	0.944623	0.517656	0.84793	0.846379	1.80929	0.596719	0.89828	0.824514	0.773467	0.39612	1.48897	0.968194	0.523904
TCONS_00000791	=	AT1G04353.1	XLOC_000237	AT1G04353	2.54321	2.17722	2.64035	3.30911	3.13973	2.83203	2.96205	2.42049	2.67847	3.2324	3.28409	2.81533	3.47728	3.35543	2.63836	2.22674	2.43003	2.31672
TCONS_00013025	=	AT1G04357.1	XLOC_004301	AT1G04357	2.05388	0.428415	0.850225	2.0379	1.56979	1.5875	1.92397	1.17785	1.70698	1.39266	0.838411	0.639528	1.68154	1.75251	2.6547	1.92338	2.01484	1.16315
TCONS_00013026	=	AT1G04367.1	XLOC_004301	AT1G04367	0.117523	0	0	0.00794768	0.00309212	0	0.0260136	0.025733	0	0.0311217	0	0	0.025795	0.0958245	0.00217925	0.0322775	0.0927475	0.125276
TCONS_00000797	=	AT1G04387.1	XLOC_000242	AT1G04387	0	0	0	0.302256	0	0	0	0	0	0	0	0	0	0	0	0	0	0
TCONS_00000831	=	AT1G04397.1	XLOC_000253	AT1G04397	0	0	0	4.08826	0	0.684546	0.735569	0	0	0	0	0	0	0	0	0	0	0
TCONS_00013130	=	AT1G04407.1	XLOC_004335	AT1G04407	0	0	0	0	0	0.170594	0	0	0	0	0	0	0	0	0	0	0	0
TCONS_00000877	=	AT1G04413.1	XLOC_000260	AT1G04413	0.309786	0.222432	0.268614	0.580352	0.0966326	0.30637	0.0532674	0.242419	0.445931	0.416582	0.146004	0.396234	0.477235	0.303929	0.217289	0.200608	0.100338	0.220366
TCONS_00013133	=	AT1G04417.1	XLOC_004337	AT1G04417	0.242756	0.112993	0	0.0986856	0	0.107634	0.15684	0.055323	0.0510613	0.0499477	0.410995	0	0.10777	0.105804	0.0568405	0.152125	0	0.14718
TCONS_00000887	=	AT1G04427.1	XLOC_000266	AT1G04427	1.70014	1.35458	0.436673	0.27174	0.261844	1.11182	0.942924	1.4346	1.93845	1.36436	1.27416	0.951167	0.98941	0.429049	0.856066	2.08752	1.34198	1.82722
TCONS_00013139	=	AT1G04433.1	XLOC_004341	AT1G04433	58.9522	66.0919	71.5756	63.4234	62.2823	53.9178	36.7256	35.5726	37.1696	66.0272	73.7654	74.8022	49.0306	52.7202	58.1265	39.0653	38.0715	48.0917
TCONS_00000939	=	AT1G04437.1	XLOC_000272	AT1G04437	0.279998	0.561803	0	0.326444	1.26799	0.693261	1.49061	0.773931	0.366309	1.39058	0.175911	0.544597	0.380427	0.183337	0.169716	1.12005	0.38506	1.83908
TCONS_00001055	=	AT1G04467.1	XLOC_000307	AT1G04467	0.464361	0.923807	0.588142	0.766135	0.948243	1.28923	0.536548	0.222797	0.598891	0.819769	0.618798	1.25939	0.95518	0.734011	1.23448	2.10785	2.43965	2.26782
TCONS_00013272	=	AT1G04473.1	XLOC_004377	AT1G04473	0.174489	1.05636	0.771014	0.972345	0.85643	0.654058	0.919807	0.631812	0.667065	0.97353	0.931703	0.718338	0.82449	0.760886	0.931633	1.59854	1.19778	0.672557
TCONS_00001070	=	AT1G04477.1	XLOC_000312	AT1G04477	4.05115	2.08584	1.8455	1.33325	1.52495	1.93962	2.87447	1.96653	2.02628	1.98582	1.16489	1.2077	0.886516	1.03196	1.38501	2.53499	1.69428	1.73989
TCONS_00013281	=	AT1G04483.1	XLOC_004381	AT1G04483	0	0.352214	0.378658	0.593377	1.2618	0	0	1.31333	0	0	0	0	0	0	0	0.65351	0	0.333307
TCONS_00001109	=	AT1G04493.1	XLOC_000320	AT1G04493	0.167642	0	0.816227	0.536551	0.221036	0.199715	0.340362	0.117637	0.10626	0.114047	0.571862	0.555659	0	0	0	0.573854	0.227443	0
TCONS_00001184	=	AT1G04563.1	XLOC_000338	AT1G04563	1.13612	2.11772	1.08372	0	2.75878	1.35967	0.250468	2.74195	0.909931	4.1182	2.73423	2.31813	1.23401	1.07645	1.50743	0.948986	1.24946	1.01788
TCONS_00001201	=	AT1G04567.1	XLOC_000344	AT1G04567	0.443827	0.046343	0.332154	0.461527	0.307154	0.415452	0.526036	0.303431	0.887814	0.119512	0.109355	0.362695	0.440872	0.36114	0.284956	0.642979	0.545221	0.102938
TCONS_00013446	=	AT1G04573.1	XLOC_004426	AT1G04573	0	0	0	0	0	0.243408	0	0	0	0	0	0	0	0	0	0	0	0
TCONS_00013479	=	AT1G04577.1	XLOC_004435	AT1G04577	0	1.64825	1.60501	2.59964	2.64678	0	0.372221	1.57368	4.87886	2.6867	2.84033	2.328	3.4271	4.76156	3.69331	5.84445	2.54395	3.69675
TCONS_00001247	=	AT1G04587.1	XLOC_000357	AT1G04587	5.76104	4.80622	3.7343	6.78551	2.11509	4.44752	4.99398	4.68577	3.88185	2.28051	4.95602	2.79678	5.33542	4.59667	3.5475	4.84745	4.47526	6.77369
TCONS_00001253	=	AT1G04593.1	XLOC_000360	AT1G04593	0	0	0	0	0.119152	0	0	0	0	0	0	0	0	0	0	0	0	0
TCONS_00001257	=	AT1G04603.1	XLOC_000364	AT1G04603	0	0	0	0	0	0	0	0.11873	0	0	0	0	0	0	0	0	0	0
TCONS_00013537	=	AT1G04623.1	XLOC_004456	AT1G04623	0	0	0	0	0.312376	0	0	0	0	0	0	0	0	0	0	0	0	0
TCONS_00001495	=	AT1G04667.1	XLOC_000421	AT1G04667	0	0	0	0	0	0	0	0	0.206458	0	0	0	0	0	0	0	0	0
TCONS_00013796	=	AT1G04673.1	XLOC_004524	AT1G04673	0	0	0	0	0	0.715597	0	0	0	0	0	0	0	0	0	0	0	0
TCONS_00013798	=	AT1G04683.1	XLOC_004526	AT1G04683	0	0	0	0.216401	0	0	0.462607	0.216753	0	0	0	0	0.219127	0	0	0.226701	0	0.504208
TCONS_00013899	=	AT1G04697.1	XLOC_004551	AT1G04697	0.131511	0.129314	0.0251673	0	0.040561	0.0600868	0.0438732	0.154771	0.0397745	0.167183	0.138948	0.253436	0.0213681	0.0195353	0.040043	0.146002	0.0642519	0.512341
TCONS_00013960	=	AT1G04723.1	XLOC_004576	AT1G04723	0.0323556	0.0661349	0.0676683	0.248983	0.181439	0.18571	0.37385	0.135637	0.619911	0.177429	0.0199834	0.0939066	0.27657	0.318298	0.163028	0.21014	0.309597	0.118901
TCONS_00013987	=	AT1G04737.1	XLOC_004580	AT1G04737	0.111137	0	0	0.0700497	0.213297	0.192999	0.0365198	0.109649	0.143739	0.175258	0	0	0	0.331005	0.0756773	0.223747	0.0365131	0.0696393
TCONS_00001670	=	AT1G04743.1	XLOC_000483	AT1G04743	0	0.0888139	0.147187	0	0	0	0	0	0	0.0463451	0.0309792	0.154805	0	0	0.0609863	0	0	0
TCONS_00014027	=	AT1G04753.1	XLOC_004590	AT1G04753	0	0	0	0.137304	0.146409	0	0	0.149628	0	0	0	0.557203	0.438618	0	0	0	0	0
TCONS_00014071	=	AT1G04763.1	XLOC_004598	AT1G04763	0	0	0	0.294487	0	0	0	0	0.312947	0	0	0	0	0	0	0.649358	0	0
TCONS_00001710	=	AT1G04773.1	XLOC_000495	AT1G04773	3.4493	3.27529	2.99085	1.97679	2.14677	2.90815	2.58153	2.62464	2.88474	2.18813	2.68214	3.13688	2.32646	2.70861	2.52896	2.48852	2.8726	2.57703
TCONS_00001757	=	AT1G04793.1	XLOC_000511	AT1G04793	0	0.216307	0	0	0	0	0	0	0	0	0	0	0	0	0	0	0.0996915	0.499022
TCONS_00014176	=	AT1G04797.1	XLOC_004622	AT1G04797	0.538459	0.312815	0.16877	0.314032	0.449344	0.806419	0.575517	0.149593	0.586933	0.384428	0.509226	0.625969	0.407665	0.355747	0.63124	0.41237	0.485101	0.943561
TCONS_00001780	=	AT1G04803.1	XLOC_000520	AT1G04803	0	0.0340228	0.114245	0.289266	0.318716	0.281618	0.138137	0.0957186	0.450909	0.12899	0.130966	0.129435	0.137202	0.305231	0.678833	0.0712368	0.146917	0.253203
TCONS_00001806	=	AT1G04807.1	XLOC_000525	AT1G04807	0	0	0	0.133803	0.12449	0.0297566	0	0	0	0	0	0	0	0	0	0.107751	0	0
TCONS_00001840	=	AT1G04817.1	XLOC_000536	AT1G04817	0.683928	0.363083	0	0.153977	0.146556	0.0904006	0	0	0.0941206	0	0.0498832	0	0.156205	0	0.107708	0.0533413	0.1556	0.217833
TCONS_00001848	=	AT1G04827.1	XLOC_000540	AT1G04827	0.282181	0.580463	0.600811	0.552072	0.391287	0.490505	0.244219	0.383764	0.916688	0.379196	0.754643	0.25918	0.403807	0.606173	0.358796	0.422599	0.526519	0.631797
TCONS_00014324	=	AT1G04837.1	XLOC_004662	AT1G04837	0.137386	0.0870684	0.0515244	0.261108	0.172725	0.219364	0.142802	0.241885	0.375157	0.118246	0.0209473	0.0158508	0.324794	0.107821	0.224115	0.172066	0.0581897	0.225715
TCONS_00014382	=	AT1G04853.1	XLOC_004684	AT1G04853	1.08611	0.447331	0.387883	0.568176	0.0583041	0.687329	0.676813	0.0579777	0	1.42892	1.58865	2.02424	0.73174	0.845468	0.742911	0.732563	0.34924	0.121421
TCONS_00002026	=	AT1G04877.1	XLOC_000593	AT1G04877	1.49181	2.43099	1.15471	1.36788	0.546658	0.721584	0.349888	1.088	0.948275	2.68505	1.51696	3.17789	1.12812	0.108033	1.20315	2.27802	1.09867	0.121147
TCONS_00014409	=	AT1G04883.1	XLOC_004698	AT1G04883	0	0.110252	0	0	0.217509	0	0	0	0	0.214603	0	0	0.23479	0.337408	0	0	0	0
TCONS_00002038	=	AT1G04893.1	XLOC_000599	AT1G04893	0.738503	2.85797	2.60463	0.64614	0.804065	1.43895	1.15911	1.6099	1.24515	2.81208	2.35253	1.42568	0.278805	0.526758	0.553482	1.3248	2.3349	0.833031
TCONS_00014441	=	AT1G04913.1	XLOC_004707	AT1G04913	0	0	0	0.177744	0.262151	0.555745	0.156242	0.0400303	0.154132	0.369282	0.233528	0.363769	0.0720645	0	0	0.358728	0.07971	0.219967
TCONS_00014478	=	AT1G04923.1	XLOC_004719	AT1G04923	0	0.165552	0	0	0	0	0	0.0648648	0.0417779	0	0	0	0	0	0	0.0213027	0	0
TCONS_00014485	=	AT1G04927.1	XLOC_004724	AT1G04927	0.081708	0.299787	0	0.362739	0.154049	0.28161	0.493898	0.378269	0	0.208515	0.203099	0.367349	0.409585	0.763099	0.83435	0.626963	1.31891	0.468466
TCONS_00002100	=	AT1G04933.1	XLOC_000618	AT1G04933	3.56639	3.01071	1.46096	0.583108	0.38988	0.268638	1.77555	1.556	0.687621	0.807209	0.383639	1.08558	1.27974	0.967545	0.962467	2.92438	3.60785	4.58273
TCONS_00002101	=	AT1G04933.2	XLOC_000618	AT1G04933	0.199373	0.920419	0.233529	0.274898	0.189044	0.231969	0	0.939611	0.285873	0.664249	0.200603	0.422942	0.207536	0.351632	0.219519	0.466471	0.239757	1.83377
TCONS_00014497	=	AT1G04937.1	XLOC_004730	AT1G04937	0	0	0	0	0	0	0	4.36574	0	0	0	0	0	0	0	0	0	0
TCONS_00002180	=	AT1G04957.1	XLOC_000637	AT1G04957	0	0	0	0.0904514	0.0984649	0.254291	0	0	0	0	0	0	0	0	0	0	0	0
TCONS_00014596	=	AT1G04973.1	XLOC_004756	AT1G04973	2.30214	2.06209	1.67277	1.08205	1.37011	1.17827	1.42017	1.3664	1.6015	1.36016	1.45299	1.38748	1.85418	1.85376	1.79949	1.82811	1.98986	1.73751
TCONS_00002248	=	AT1G04983.1	XLOC_000658	AT1G04983	0	0	0	0	0.466172	0	0.437482	0.416408	1.33871	0	0	0	0.035708	0.176712	0	0.240491	0	0
TCONS_00014669	=	AT1G04997.1	XLOC_004780	AT1G04997	0	0	0.147213	0	0	0	0	0.452968	0	0.272196	0.116547	0.207487	0	0	0	0.634356	0.268372	0.431953
TCONS_00002318	=	AT1G05013.1	XLOC_000687	AT1G05013	0	0	0	0	0	0	0	0	0	0	1.63178	0	0	0	0	0	2.88295	0
TCONS_00014769	=	AT1G05017.1	XLOC_004808	AT1G05017	0	0	0	0	0	0	0	0.859787	0	0	0	0	0.413984	0	0	0.411904	0	0
TCONS_00002341	=	AT1G05023.1	XLOC_000700	AT1G05023	5.44221	9.76115	7.56463	0.428534	0.704881	1.34423	4.49124	6.72863	7.40869	4.23083	4.68075	5.798	1.90307	2.25867	2.34426	7.19241	3.21625	7.74554
TCONS_00014775	=	AT1G05027.1	XLOC_004810	AT1G05027	0	0	0	0	0.100132	0	0	0	0	0	0	0	0	0.0782948	0.0798696	0.162994	0.027014	0.0848985
TCONS_00014777	=	AT1G05033.1	XLOC_004812	AT1G05033	0.135839	0.254408	0.0524493	0.178755	0.270163	0.207764	0.224226	0.146766	0.212729	0.1409	0.636022	0.146611	0.66513	0.354613	0.587985	0.44943	0.151671	0.35603
TCONS_00002412	=	AT1G05043.1	XLOC_000718	AT1G05043	0.88701	0.480644	0.819288	1.22261	0.743896	0.737228	0.542501	0.458489	1.53936	0.678515	0.444163	0.686897	0.674455	1.11448	1.28886	1.04716	0.666124	0.618939
TCONS_00002415	=	AT1G05047.1	XLOC_000720	AT1G05047	0	0.136821	0	0.0916828	0	0.0946064	0.139376	0	0	0	0	0.113758	0	0.0330171	0.0334898	0.0992064	0	0.20308
TCONS_00014872	=	AT1G05077.1	XLOC_004844	AT1G05077	0	0.157203	0.438448	0.681053	0.577468	0.389603	0.368444	0.147653	0.497258	0.277816	0.350457	0.6471	0.456524	0.218726	1.02197	0.601029	0.562659	0.970875
TCONS_00002478	=	AT1G05083.1	XLOC_000743	AT1G05083	0.110382	0.0129432	0.108307	0.0441616	0.0521012	0.188367	0.192719	0.0956896	0.0120744	0.0563563	0.0116323	0.0243857	0.130726	0.0872371	0.47945	0.137484	0.0511358	0.133452
TCONS_00002482	=	AT1G05093.1	XLOC_000747	AT1G05093	0	0	0	0	0.106003	0.164501	0	0	0.214727	0	0.109344	0	0.0372765	0.033941	0	0	0	0.0362706
TCONS_00002514	=	AT1G05103.1	XLOC_000753	AT1G05103	1.2882	1.62793	2.33551	0.0774476	0.074565	0	0.440303	0.338241	0.552402	1.30934	0.778869	1.13569	0	0.163212	0.0822109	1.42161	0.587512	0.60097
TCONS_00014908	=	AT1G05107.1	XLOC_004860	AT1G05107	3.97825	2.46872	1.91602	1.1654	0.231208	0.165821	0.330574	0.494367	0.240379	1.20893	2.42194	1.14439	0	0.331076	0.0757363	1.56656	0.937535	1.13027
TCONS_00002552	=	AT1G05123.1	XLOC_000768	AT1G05123	0.42223	0	0.250113	0.175206	0.712516	0.446413	0.0988124	0	0.452196	0.669338	0.783711	0.387593	0.284129	0.181448	0.91577	1.46421	2.20333	0.0833117
TCONS_00002557	=	AT1G05133.1	XLOC_000772	AT1G05133	0	0.100027	0	0	0	0	0	0.122188	0.0446068	0	0.0408992	0.135054	0.0483741	0.0701513	0.248791	0.566066	0.501624	0.0762518
TCONS_00015035	=	AT1G05143.1	XLOC_004892	AT1G05143	2.65726	4.10169	2.71042	1.44576	2.78031	1.59477	2.79736	2.36088	3.10658	3.81459	4.79627	3.42888	2.14545	2.03599	2.52762	6.65835	4.63171	3.6594
TCONS_00002575	=	AT1G05153.1	XLOC_000780	AT1G05153	0	0	0	0	0.23494	0	0	0	0	0	0	0	0	0	0	0	0	0
TCONS_00015120	=	AT1G05163.1	XLOC_004914	AT1G05163	0.647579	0.781679	0.60446	0.36526	0.446634	0.417389	0.82896	0.973833	0.702027	1.28894	1.24856	1.37286	0.508151	0.667457	0.884303	0.611034	0.81474	0.284002
TCONS_00015188	=	AT1G05203.1	XLOC_004935	AT1G05203	0.391765	0.191973	0.39744	0.276963	0.676244	0.195547	0.0727872	0.113338	0.320533	0.277137	0.543015	0.388819	0.456728	0.296203	0.389924	0.293191	0.404838	0.63501
TCONS_00002698	=	AT1G05207.1	XLOC_000824	AT1G05207	36.2244	45.843	34.852	12.4176	10.1357	13.7049	69.5417	75.7157	63.385	13.4196	13.2813	20.4601	9.5599	9.04029	9.12549	65.1515	67.7033	67.0157
TCONS_00015196	=	AT1G05213.1	XLOC_004940	AT1G05213	0	0.279201	0.0663533	0.0184762	0	0.033798	0	0.119579	0.00899278	0.0609747	0.268149	0.0827773	0	0.00120975	0	0.0446422	0.0760949	0.0228834
TCONS_00015213	=	AT1G05217.1	XLOC_004948	AT1G05217	0	0	0	0	0	0	0	1.08488	0	0	0	0	0	0	0	0	0	0
TCONS_00002838	=	AT1G05227.1	XLOC_000864	AT1G05227	0	0	0	0	0.459777	0	0	0	0	0	0	0	0.120771	0.114735	0	0	0	0
TCONS_00002963	=	AT1G05277.1	XLOC_000886	AT1G05277	1.57584	2.36833	1.27097	0.790101	0.938126	1.0998	0.575445	1.08869	1.13888	2.73908	2.69494	1.86725	1.4273	1.12975	0.871873	1.51541	1.69086	0.920349
TCONS_00015346	=	AT1G05287.1	XLOC_004988	AT1G05287	0.521069	0.21981	0.394713	0.0708817	0.595721	0.472118	0.335258	0.36782	0.314406	0.134855	0.0697176	0.209424	0.212956	0.204662	0.072199	0	0.865343	0
TCONS_00015359	=	AT1G05293.1	XLOC_004992	AT1G05293	0	0.338809	0	0.1508	0.607302	0	0	0	0.470054	0.753311	0	0.495869	1.32919	0.479002	0.337628	0.161709	0.153935	0.628671
TCONS_00003003	=	AT1G05297.1	XLOC_000905	AT1G05297	2.82276	1.36653	1.69599	1.69229	3.22757	2.87864	2.61359	2.57443	2.82895	1.82847	3.30535	1.39143	1.54916	2.27917	2.91298	0.573317	1.07575	1.60929
TCONS_00015490	=	AT1G05317.1	XLOC_005021	AT1G05317	0.180527	0.090572	0.0618815	0.365501	0.139298	0.264886	0.350288	0.325231	0.280971	0.229693	0.0784435	0.0352759	0.828411	0.335253	0.171633	0.120966	0.435669	0.111075
TCONS_00015492	=	AT1G05323.1	XLOC_005022	AT1G05323	0.872013	0	0.837164	1.28427	5.06549	1.78124	3.88451	3.21838	3.55394	0.926395	0.640837	1.10933	1.97182	0.447483	2.69431	1.05479	0.280978	0
TCONS_00015493	=	AT1G05327.1	XLOC_005022	AT1G05327	0.0572548	0.0794137	0.234011	0.48154	0.168607	0.791852	0.527366	0.300315	0.339987	0.171256	0.181504	0.465819	0.335201	0.276732	0.5536	0.0759409	0.107268	0.216364
TCONS_00015506	=	AT1G05337.1	XLOC_005028	AT1G05337	11.5609	6.61217	8.46509	11.4632	15.3007	19.2247	27.3474	23.9053	20.4612	8.38454	14.4601	9.90345	41.2649	32.6886	27.41	9.57215	12.0694	12.0554
TCONS_00003150	=	AT1G05343.1	XLOC_000949	AT1G05343	0	1.03832	0	0	0	1.26583	0	0	0	0.55703	1.85425	0	3.53446	0	0.358932	0	1.6482	0.402297
TCONS_00003156	=	AT1G05357.1	XLOC_000953	AT1G05357	0.905137	0.660217	1.09065	0.939139	1.65463	0.687624	1.45534	0.977176	2.18387	1.94456	0.671384	1.07657	0.990116	2.16636	2.08594	0.205046	0.40284	0
TCONS_00015551	=	AT1G05363.1	XLOC_005038	AT1G05363	0.898793	0.315992	1.6683	0.27725	0	0.522874	0.583559	0.896573	0.827485	0	0	0	0	0	0.893629	0	0.5854	0.283191
TCONS_00003170	=	AT1G05367.1	XLOC_000958	AT1G05367	0.123838	0	0.179421	0.225747	0.16099	0.159544	0	0	0.303251	0.203878	0	0.135925	0	0.0764471	0	0	0	0.0844545
TCONS_00003180	=	AT1G05383.1	XLOC_000964	AT1G05383	0.514844	0.0365752	0	0.0654643	0.408204	0.161986	0.037241	0.068034	0.131628	0.125947	0	0.0346607	0.42127	0.219204	0.285672	0.483071	0.351035	0.475854
TCONS_00015582	=	AT1G05397.1	XLOC_005051	AT1G05397	0.680999	0.370971	0.489287	0.128474	0.222146	0.113936	0.249687	0.748427	0.325431	0.62306	0.328878	0.353504	0.280524	0.15498	0.380561	0.3954	0.2766	0.149464
TCONS_00003331	=	AT1G05443.1	XLOC_001002	AT1G05443	0.537099	0.0736581	0	0	0	0.387965	0.0691816	0.0694351	0.0700538	0	0.0702847	0.0647657	0	0	0	0	0.14316	0
TCONS_00015682	=	AT1G05447.1	XLOC_005081	AT1G05447	0	0	0	0	0	0	0	0	0.276676	0.590158	0.521762	0	0.305997	0.284313	0	0.630691	0.927181	0
TCONS_00003397	=	AT1G05467.1	XLOC_001023	AT1G05467	8.95705	10.7605	6.88987	8.47811	8.06205	12.2924	12.2198	7.44208	9.35209	9.18701	10.8107	8.66643	7.28782	6.98107	8.95234	7.26131	7.8149	12.1397
TCONS_00015709	=	AT1G05473.1	XLOC_005093	AT1G05473	0	0	0	0	0.580605	0	0	0	0	0	0	0	0	0	0	0	0	0
TCONS_00003407	=	AT1G05487.1	XLOC_001028	AT1G05487	0.378644	0	0	0.0306774	0.177662	0.194226	0.216574	0.243026	0.181243	0	0	0.224401	0.47507	0.186044	1.12576	0.220035	0.137593	0.168679
TCONS_00015723	=	AT1G05493.1	XLOC_005099	AT1G05493	0	0	0	0	0	0.28838	0	0	0	0	0	0.288524	0	0	0	0	0	0
TCONS_00015838	=	AT1G05517.1	XLOC_005136	AT1G05517	1.84107	0.952386	0.40886	0	0.0479165	0.244757	0	0.132734	0.66968	0.35321	0.565885	1.11418	0.0599002	0	0.265617	2.08705	0.606821	0.0148746
TCONS_00015837	=	AT1G05517.1	XLOC_005136	AT1G05517	0.977046	0.713653	0.296622	0.289671	0.453156	0.341881	0.310508	0.312971	0.548947	0.248029	0.590692	0.575508	0.273901	0.344837	0.238167	0.662552	0.736371	0.459571
TCONS_00003548	=	AT1G05523.1	XLOC_001072	AT1G05523	11.4451	5.72593	13.4189	36.4188	38.1193	38.9235	20.3525	18.9051	21.6035	4.11145	4.43062	7.28273	37.406	34.7819	33.4871	17.3932	18.0356	13.4349
TCONS_00003549	=	AT1G05527.1	XLOC_001072	AT1G05527	0	0	0	0	0.00287468	0.168718	0.0946941	0	0	0	0	0	0	0	0.0316498	0	0	0
TCONS_00003550	=	AT1G05533.1	XLOC_001073	AT1G05533	0	0	0	0	0	0.724376	0.748699	0.751025	0	0	0	0	0	0	0	0	0	0
TCONS_00015902	=	AT1G05553.1	XLOC_005160	AT1G05553	0	0	0	0.0362253	0	0	0	0.0390369	0.0345921	0	0	0.15159	0	0.0815585	0	0	0	0
TCONS_00015903	=	AT1G05557.1	XLOC_005161	AT1G05557	0.268047	0.0352067	0.124752	0.00897714	0	0.10242	0.022826	0.0138032	0	0.440367	0	0	0	0	0.0466301	0.105794	0.0595974	0.175212
TCONS_00016020	=	AT1G05613.1	XLOC_005196	AT1G05613	0	0	0	0	0	0	0	0.316157	0	0	0	0	0.163317	0	0	0.153858	0.617374	0
TCONS_00016150	=	AT1G05687.1	XLOC_005242	AT1G05687	0.126417	0.435488	0.27283	0.363544	0.19158	0.309936	0.33189	0.0326732	0.298601	0.345429	0.356204	0.219363	0.0102166	0.345507	0.173802	0.284934	0.216809	0.3298
TCONS_00016163	=	AT1G05693.1	XLOC_005251	AT1G05693	0	0	0	0	0	0	0	0	0	0.0790959	0	0.250806	0	0	0	0	0	0
TCONS_00016169	=	AT1G05703.1	XLOC_005255	AT1G05703	0.209076	0.0717357	0.364486	0.131137	0.0320303	0.056306	0.0707916	0.100044	0.0333179	0.0633145	0	0.097097	0.031431	0.164059	0	0.374468	0.197503	0.0698486
TCONS_00003858	=	AT1G05707.1	XLOC_001194	AT1G05707	0	0.383463	0.251421	0.131154	0	0.0317107	0.219916	0.142082	0.106201	0	0.10014	0.270065	0.746603	0.166164	0.0366064	0	0.214931	0.0329991
TCONS_00016186	=	AT1G05723.1	XLOC_005264	AT1G05723	2.31491	3.16371	1.44158	2.64665	1.48863	1.2839	2.51138	0	0.9806	1.19374	2.46629	4.11806	3.31634	4.12815	4.43719	1.44109	1.51865	2.97778
TCONS_00016193	=	AT1G05733.1	XLOC_005267	AT1G05733	0.58051	0.449265	0.259109	0.68019	0.566582	0.911064	0.375183	0.751778	0.249281	0.853916	0.590567	0.118501	1.43093	0.740159	1.27839	0.56297	0.87997	1.70784
TCONS_00016229	=	AT1G05747.1	XLOC_005281	AT1G05747	0	0	0	0.29628	0.231777	0.039507	0	0	0.0734907	0.153019	0	0	0.274896	0	0.201919	0.27536	0.0406821	0
TCONS_00003918	=	AT1G05757.1	XLOC_001218	AT1G05757	0.134897	0	0	0.0840189	0.0877764	0.512472	0	0	0.16963	0.522257	0.168291	0.0836532	0.174253	0	0.578665	0	0	0
TCONS_00003939	=	AT1G05763.1	XLOC_001226	AT1G05763	0	0.153313	0.464202	0.42274	0.144684	0.412749	0.284782	1.05359	2.05608	0.426861	0.53379	0.346441	0.775258	1.48791	0	0.600514	1.49797	0.492094
TCONS_00003969	=	AT1G05767.2	XLOC_001231	AT1G05767	0.134409	0.040421	0.426358	8.62824	3.12884	13.7511	2.36649	1.31873	3.98955	0.946985	0.172058	0.327403	0.680888	0.732778	0.641697	0.227606	0.247587	0.158094
TCONS_00016272	=	AT1G05773.1	XLOC_005299	AT1G05773	1.95514	1.91228	2.42018	1.97279	2.14867	2.37238	1.76917	2.15955	3.13131	0.904128	1.19937	1.78921	2.16215	2.46922	1.82973	2.19257	2.15853	2.33617
TCONS_00003976	=	AT1G05777.1	XLOC_001234	AT1G05777	0	0	0	0	0	1.06822	0.539943	0.264492	0.241434	0.52161	0	0	0.277626	0.529396	0.535361	0.549761	1.88629	0.252257
TCONS_00004038	=	AT1G05787.1	XLOC_001250	AT1G05787	0.127895	0.210555	0.110466	3.92731	2.90659	1.87839	4.4147	2.74216	0.945716	0.0560515	0.161363	0.614682	6.94325	0.998626	4.81531	0.456536	0.478635	1.59144
TCONS_00016387	=	AT1G05797.1	XLOC_005330	AT1G05797	0	0	0.92349	0	0	0	0	0	0	0	0	0	0	0	0	0	0	0
TCONS_00016444	=	AT1G05833.1	XLOC_005356	AT1G05833	0.550521	0.326613	0.487801	0.790639	0.845881	0.655484	0.898325	0.410459	0.716291	0.573833	0.556308	0.304204	0.723741	0.737697	1.63613	0.991608	1.05381	1.21957
TCONS_00004145	=	AT1G05843.1	XLOC_001287	AT1G05843	0.175648	0.192685	0.0572317	0.0218122	0.0426025	0.0210569	0.0240197	0.0465203	0.0880284	0.127821	0	0.0440894	0.0924592	0	0.0211185	0.0458201	0.0411072	0.050542
TCONS_00016538	=	AT1G05867.1	XLOC_005393	AT1G05867	0.547684	0.198814	0.103917	0.0831069	0	0.174703	0	0.362262	0.17591	0.168408	0.684103	0.564506	0.347788	0.085116	0.356911	0	0.18516	0
TCONS_00004198	=	AT1G05897.1	XLOC_001311	AT1G05897	0.181865	0.595505	0	0	0	0	0.36676	0	0.109038	0	0	0.246879	0	0	0	0.229879	0	0.395843
TCONS_00016589	=	AT1G05913.1	XLOC_005411	AT1G05913	0.232034	0.499965	0	0.880161	0	2.39241	0.806515	0.136614	1.16325	0	1.51849	0	1.31945	1.77764	1.10359	0	1.04773	3.50834
TCONS_00016602	=	AT1G05927.1	XLOC_005420	AT1G05927	5.44421	5.41134	5.14632	4.61934	4.47528	4.55358	4.76324	5.28426	4.89534	5.14014	5.35031	5.41792	5.95806	6.53693	5.57272	6.6849	5.52795	5.33851
TCONS_00004292	=	AT1G05933.1	XLOC_001346	AT1G05933	0.255944	0.0152133	0.0601279	0.0439806	0.148576	0.233696	0.0805812	0.208384	0.293908	0.115974	0.029558	0.0568918	0.258315	0.096456	0.0816907	0.0595484	0.0918658	0.0832668
TCONS_00004294	=	AT1G05937.1	XLOC_001347	AT1G05937	0.0458233	0.662679	0.278607	0	0.114802	0.0511206	0	0.0591502	0.106311	0.448506	0.368863	0.481638	0.359411	0	0.347686	0.244951	0.269638	0.52521
TCONS_00004300	=	AT1G05953.1	XLOC_001350	AT1G05953	0	0.10516	0	0	0	0	0	0	0	0	0	0	0	0.100473	0.190531	0	0	0
TCONS_00016634	=	AT1G05963.1	XLOC_005432	AT1G05963	0	0.385793	0	0.353798	0.344691	0.498088	0.390604	0	0	0.167574	0	0	0.574808	0.812696	0.383854	0.77639	0	0.202029
TCONS_00004342	=	AT1G05967.1	XLOC_001365	AT1G05967	0	0	0	0	0	0	0	0	0	2.35506	0	0	0	0	0	0	0	0
TCONS_00004360	=	AT1G05977.1	XLOC_001372	AT1G05977	0.600083	0.502409	0.440192	0.692888	0.888136	1.55043	0.883934	0.368569	1.03214	0.760025	0.742847	0.0919791	0.534708	0.852001	0.447504	1.16322	1.12957	1.71165
TCONS_00004374	=	AT1G05987.1	XLOC_001376	AT1G05987	0.407579	0.868723	0.445074	0	0.262738	0.135197	0.520087	0.0446168	0.0427208	0.891949	0.0410989	0.254578	0	0.185868	0.259108	0.314885	0.389069	0.344758
TCONS_00016826	=	AT1G06017.1	XLOC_005488	AT1G06017	1.1677	1.08531	0.717479	0.37361	0.258811	0.620758	1.28022	0.673884	0.835299	1.38787	1.77147	0.566377	0.282315	0.401541	0.304798	1.21446	1.47816	2.09102
TCONS_00004471	=	AT1G06023.1	XLOC_001406	AT1G06023	0	0	0	0	0	0.462786	0.105262	0	0.333745	0	0.11059	0	0.764047	0.4991	0.250824	0	0.254903	0
TCONS_00004482	=	AT1G06027.1	XLOC_001415	AT1G06027	0	0	0	0	0	0	0	0.116439	0	0	0	0	0	0	0.266408	0	0	0
TCONS_00004500	=	AT1G06037.1	XLOC_001421	AT1G06037	0	0	0	0.25706	0	0	0	0	0	0.267115	0.517348	0	0	0	0	0.531334	0	1.41554
TCONS_00016888	=	AT1G06073.1	XLOC_005516	AT1G06073	0	0.367043	0	0	0	0	0	0	0	0	0	0	0	0.374584	0	0	0	0
TCONS_00016890	=	AT1G06083.1	XLOC_005518	AT1G06083	3.18764	5.74158	4.15857	6.64073	2.82153	3.99652	3.15667	3.91941	2.29244	5.93558	4.94432	6.22156	8.11464	7.54713	7.21831	8.63632	9.53588	5.33395
TCONS_00004716	=	AT1G06113.1	XLOC_001491	AT1G06113	1.56923	1.16857	0.617439	2.04819	1.54496	2.02887	1.11369	0	3.08699	4.10377	1.41976	2.2447	1.08887	0	2.12433	4.5891	0	3.40724
TCONS_00017022	=	AT1G06117.1	XLOC_005560	AT1G06117	0	0	0	0	0	0	0	0	0	0	0	0.607654	0	0	0	0	0	0
TCONS_00017023	=	AT1G06123.1	XLOC_005561	AT1G06123	0	0	5.2926	0	0	0	0	0	0	0	0	0.793627	0	0	0	0	0	2.36011
TCONS_00004764	=	AT1G06133.1	XLOC_001502	AT1G06133	0	0	0	0	1.15006	1.19234	0	0.616124	0	0	0	0	0.612051	0	0	0	0	0
TCONS_00004792	=	AT1G06163.1	XLOC_001517	AT1G06163	0	0	0	1.0547	1.27887	2.35934	0.927084	0.103393	0.754189	0	0	0	0	0	0	0	0	0
TCONS_00004823	=	AT1G06173.1	XLOC_001534	AT1G06173	0.169954	0.265174	0.244801	0.423572	0.68052	0.270762	0.0834951	0.346363	0.42206	0.350533	0.291681	0.363706	0.347542	0.391495	0.167841	0.144186	0.0570726	0.0531366
TCONS_00017191	=	AT1G06177.1	XLOC_005606	AT1G06177	0.731516	0.146472	0.323772	0.938242	1.24033	0.654469	0.431246	1.59649	0.415492	0.700407	1.01664	0.390121	0.746256	0.8715	0.381885	0.532151	0.374022	0.452848
TCONS_00017229	=	AT1G06197.1	XLOC_005611	AT1G06197	0	0	0	0	0	0	0	0	0	0	0	0.145243	0	0	0	0	0.130709	0
TCONS_00004854	=	AT1G06203.1	XLOC_001558	AT1G06203	0	0	0	0	0	0.0624506	0	0	0.144349	0.0715312	0	0	0	0.0825188	0	0.15606	0	0.0948687
TCONS_00017232	=	AT1G06207.1	XLOC_005613	AT1G06207	0.959254	1.09387	1.00792	0.739057	0.147743	1.13999	1.37585	0.417654	1.13799	0.875827	0.667067	1.00281	0.491202	0.536924	0.688353	1.6562	1.59491	1.33418
TCONS_00004866	=	AT1G06217.1	XLOC_001560	AT1G06217	0	0	0	0	0	0	0	0	0.107288	0	0	0	0	0.108068	0	0	0	0
TCONS_00017291	=	AT1G06227.1	XLOC_005635	AT1G06227	34.3305	30.5719	25.6907	22.3325	24.3113	24.1519	31.6876	29.3793	32.1871	31.8205	35.3312	24.8581	15.7072	19.4044	18.4894	32.1322	31.5511	27.5901
TCONS_00013238	=	AT1G06265.1	XLOC_004363	AT1G06265	1.32442	1.25185	1.08477	0.625522	0.260539	0.114656	0.17653	0.792276	0.128632	0.614664	1.64623	1.7265	0.241531	0.391122	0.334462	0.192798	0.275789	0.196989
TCONS_00013239	=	AT1G06265.2	XLOC_004363	AT1G06265	3.24207	3.94987	3.19042	1.78984	2.05593	2.30253	1.13051	1.7314	1.59528	4.65772	3.18779	3.10118	1.44376	1.34006	1.87465	1.51169	1.09088	2.49591
TCONS_00004953	=	AT1G06287.1	XLOC_001596	AT1G06287	0.499269	0.0832192	0	0	0.162679	0.531923	0	0.247555	0.0808677	0	0	0	0	0	0	0	0	0
TCONS_00017408	=	AT1G06313.1	XLOC_005675	AT1G06313	0	0	0	0	0	0.128066	0	0	0.104091	0	0.0328612	0	0.110644	0	0	0	0.0372387	0
TCONS_00005069	=	AT1G06317.1	XLOC_001637	AT1G06317	0	0	0	0	0.430411	0.757184	0	0	0.216859	0	0	0	0	0	0.235512	0	0.469262	0.950848
TCONS_00017414	=	AT1G06323.1	XLOC_005677	AT1G06323	0	0	0	0	0	0	0	0	0	0	0	0.222932	0	0	0	0	0	0
TCONS_00005221	=	AT1G06373.1	XLOC_001675	AT1G06373	0	0	0	0	0	0	0	0	0	0	0.16976	0	0	0	0	0	0	0
TCONS_00005230	=	AT1G06377.1	XLOC_001680	AT1G06377	0	0	0	0	0	0	0	0	0	0	0	0.190222	0	0	0	0	0	0
TCONS_00017573	=	AT1G06407.1	XLOC_005718	AT1G06407	0.0789879	0.0590687	0	0	0.0264849	0.02809	0	0.0581481	0.104904	0.0505291	0	0.0735991	0.194783	0.0265584	0	0.107233	0	0.179158
TCONS_00017584	=	AT1G06417.1	XLOC_005724	AT1G06417	0	0	0.381213	0	0.153992	0	0.155984	0	1.22671	0	0.279422	0	0	0.155472	0	0.646881	0	0
TCONS_00005287	=	AT1G06423.1	XLOC_001701	AT1G06423	10.9602	4.70102	1.70008	1.00415	0	1.50687	1.97188	0.50496	1.78227	4.33859	6.97963	6.40145	0	1.47568	0.928856	1.92852	0.896051	5.07113
TCONS_00017713	=	AT1G06473.1	XLOC_005776	AT1G06473	5.51292	7.31783	7.37955	2.18339	2.41592	2.61563	3.12002	3.49894	3.45625	9.1279	8.43788	7.33561	8.70044	9.52414	7.6706	5.41033	4.66619	6.21172
TCONS_00017714	=	AT1G06483.1	XLOC_005777	AT1G06483	2.36345	0	1.07169	0.49973	0.251169	1.16836	0	0	3.28645	0.537148	0.717933	1.35577	1.32237	1.09855	0.280436	1.94354	0.506773	0.520707
TCONS_00005436	=	AT1G06487.1	XLOC_001738	AT1G06487	3.37334	0	2.79439	0	2.18484	0	0.752795	2.08481	0	0	0	0.687889	0.733268	0.714269	0.341025	0	0.723525	0
TCONS_00017717	=	AT1G06493.1	XLOC_005780	AT1G06493	0	0	0	0	0	0	0	0.364339	0	0	0	0	0	0	0	0.907735	0.595165	0
TCONS_00017768	=	AT1G06543.1	XLOC_005803	AT1G06543	0.250679	0	0	0.180541	0	0	0	0.178882	0	0	0.462923	0	0	0	0.192053	0	0	0
TCONS_00017773	=	AT1G06567.1	XLOC_005805	AT1G06567	0	0.224435	0	0.154636	0.114165	0.154094	0.0742676	0.0831973	0.0368777	0.231398	0.107903	0.242688	0	0	0.0785752	0.120599	0.122927	0.0385481
TCONS_00017777	=	AT1G06573.1	XLOC_005808	AT1G06573	2.39023	3.047	3.74496	0	0	0	0	0	0	2.61918	5.57769	4.5648	0	0	0	2.07681	1.72484	0.667045
TCONS_00017797	=	AT1G06577.1	XLOC_005812	AT1G06577	0.880426	1.4685	1.73854	0.468486	1.72162	0.356056	0.875054	1.60975	0.566504	1.41512	0.545652	1.64529	1.49852	1.37282	0.792127	0.694473	1.20329	1.65916
TCONS_00005548	=	AT1G06587.1	XLOC_001781	AT1G06587	0.457454	0	1.45938	0.294997	0.375639	0.126225	1.32568	0	0.112729	0.624593	0.379366	0.343062	0.172793	0	0.143309	0.985939	0.700897	0.0633851
TCONS_00005550	=	AT1G06593.1	XLOC_001781	AT1G06593	0	0	0	0	0	0.0743607	0.150926	0.0839829	0	0	0	0	0.0854766	0.077077	0	0	0	0
TCONS_00017976	=	AT1G06683.1	XLOC_005859	AT1G06683	1.63153	0	0.994277	0	0.00275962	0.143697	0	0.243849	1.02245	0.917517	0.262275	0	1.41974	0.204365	1.22928	0.618524	0.835812	0.118219
TCONS_00005698	=	AT1G06687.1	XLOC_001840	AT1G06687	1.67919	0.642972	1.01996	0.409596	0.647731	0.590096	0.555638	0.0708346	0.17789	1.9281	0.639794	1.07378	2.0825	0.0767856	0.434696	0.528247	0.566517	0.80959
TCONS_00005697	=	AT1G06687.1	XLOC_001840	AT1G06687	0.52382	0.852431	0.733398	6.46e-05	0.569409	0.34096	0.244907	0.211263	0.0524085	0.405365	0.397832	0.609529	0.173952	0.597135	0.168921	0.0460775	0.379489	0.592507
TCONS_00017992	=	AT1G06703.1	XLOC_005863	AT1G06703	0	0.545583	0	0	0	0	0	0.35366	0.161694	0	0	0	0	0.172637	0.355084	0	0.53097	0.526288
TCONS_00005709	=	AT1G06707.1	XLOC_001846	AT1G06707	0	0.532102	0	0.667203	0	0	0.1553	0.352101	0	0	0	0	0	0	0	0	0.345254	0.323171
TCONS_00017999	=	AT1G06713.1	XLOC_005869	AT1G06713	0	0	0.134422	0	0	0	0	0	0	0	0	0	0	0	0	0	0	0
TCONS_00005749	=	AT1G06717.1	XLOC_001862	AT1G06717	1.78265	2.46495	0.683906	2.40002	1.43639	2.33577	1.54476	2.68318	2.20801	3.17299	1.00452	0.669973	2.90777	1.64213	2.22725	2.24172	1.726	2.24545
TCONS_00005763	=	AT1G06727.1	XLOC_001867	AT1G06727	19.722	4.08669	6.03652	0	0.704795	2.65569	0	9.02824	1.99465	10.1552	5.58543	3.71937	0.683212	5.78511	2.95816	6.47219	1.61492	2.37036
TCONS_00005764	=	AT1G06733.1	XLOC_001868	AT1G06733	0	2.37896	0	0	0	0	1.38805	0.748631	0	0	1.26525	0	0.757338	0	0.793874	0	0	0
TCONS_00018026	=	AT1G06737.1	XLOC_005881	AT1G06737	0.208113	0.153245	0.477913	0.0699694	0.139101	0	0.138777	0.075893	0.131184	0.0720018	0.495546	0.265143	0.0722359	0.135726	0.356483	0.287183	0	0
TCONS_00018080	=	AT1G06753.1	XLOC_005893	AT1G06753	3.69749	2.38677	1.37363	0.624895	1.32583	1.22534	1.32778	1.08269	1.19158	2.00392	4.12517	1.98546	1.78528	1.6092	2.52361	2.32758	2.60628	2.34116
TCONS_00018089	=	AT1G06757.1	XLOC_005900	AT1G06757	0.82592	0	0.679952	0	0.281121	0.131353	0.134471	0.143983	0	0.224547	0.147471	0.178048	0.292537	0.14165	0.143371	0.226557	0.155629	0.167567
TCONS_00018090	=	AT1G06773.1	XLOC_005901	AT1G06773	0.461858	0.338283	0.348975	0	0	0	0	0.314779	0	0.315399	1.4872	1.48698	0.67218	0.625855	0.306448	1.55589	0	0
TCONS_00006025	=	AT1G06837.1	XLOC_001934	AT1G06837	2.99615	4.32867	2.46301	1.23222	1.40741	1.21798	1.26796	1.50587	1.33873	2.76253	1.50693	1.72505	1.50568	1.03239	0.855119	1.57244	2.13913	2.04964
TCONS_00018152	=	AT1G06853.1	XLOC_005936	AT1G06853	0.944966	0.556691	0.459395	0.294585	0.124131	0.235896	0.21913	0.640817	0.431195	0.381003	0.783289	0.499729	0.222169	0.36284	0.283962	1.31595	1.40456	0.43986
TCONS_00018153	=	AT1G06853.1	XLOC_005936	AT1G06853	1.17102	1.70467	1.85975	0.191414	0	2.29615	1.59701	0.519512	0.669263	2.76322	2.96789	2.56577	0.572471	0.495817	0.380339	3.44528	4.22686	2.4456
TCONS_00018177	=	AT1G06863.1	XLOC_005939	AT1G06863	0	0	0	0	0	0	0	0	0.208193	0	0	0	0	0	0	0	0	0
TCONS_00018183	=	AT1G06867.1	XLOC_005941	AT1G06867	0.120531	0.165129	0	0	0.0735731	0.428553	0.32943	0.319759	0.467237	0	0	0	0	0	0.24801	1.49486	0.314775	0.0847265
TCONS_00018185	=	AT1G06883.1	XLOC_005942	AT1G06883	0	0	0	0.0562843	0.114771	0.0894657	0.0306143	0.0901683	0.0808878	0	0	0.116482	0.464596	0.580394	0.495276	0.0582318	0.0617775	0.0166311
TCONS_00006097	=	AT1G06917.1	XLOC_001961	AT1G06917	0	0	0	0	0	0	0	0.211588	0	0	0	0	0	0	0	0	0	0
TCONS_00006125	=	AT1G06937.1	XLOC_001969	AT1G06937	0	0.972002	0	0	0	0.425331	0	0	0	0	1.35171	0	0.407144	0	0	0	0	0
TCONS_00006135	=	AT1G06947.1	XLOC_001977	AT1G06947	0	0	0	1.32707	0	0.454457	0.449528	0.484078	0	0	0	0.546741	0	0.445507	0	0	0	0.91953
TCONS_00018244	=	AT1G06953.1	XLOC_005971	AT1G06953	2.51343	0	0	0.534271	0	0	0	0.504612	0	0	0	0	0	0	2.30651	0	2.19592	0
TCONS_00006138	=	AT1G06963.1	XLOC_001980	AT1G06963	0.0555477	0	0.0831533	0	0.0172489	0.0700331	0.037179	0.111408	0.0673676	0.0861468	0.016201	0.339858	0	0.156178	0.0353943	0	0.0183452	0.130194
TCONS_00006166	=	AT1G06977.1	XLOC_001991	AT1G06977	1.6468	1.897	1.74926	1.31293	1.17557	1.68926	1.23579	1.46166	1.00483	1.57239	1.4519	2.01728	2.07285	1.47939	1.5833	1.52428	1.23351	1.1506
TCONS_00018262	=	AT1G06983.1	XLOC_005984	AT1G06983	0.0535785	0.395924	0.116931	0.136002	0.24444	0.390531	0.337685	0.112878	0.317559	0.0353918	0.322507	0	0.109017	0.324988	0.034454	0.514266	0.219955	0.149776
TCONS_00006169	=	AT1G06987.1	XLOC_001994	AT1G06987	0	0	0	0.161816	0	0	0	0	0	0	0	0	0	0	0	0.259575	0.083466	0
TCONS_00006171	=	AT1G06993.1	XLOC_001996	AT1G06993	0.432542	0.381048	0	0.170067	0	0.0880897	0.360369	0.280687	0	0	0.251044	0	0	0	0	0.185518	0.4662	0
TCONS_00006190	=	AT1G07003.1	XLOC_002009	AT1G07003	0	0.089887	0	0.155835	0	0	0	0	0	0	0	0	0	0	0	0	0	0
TCONS_00018291	=	AT1G07023.1	XLOC_005997	AT1G07023	0	0	0	0.058493	0.118776	0.053605	0.0618149	0	0	0	0	0.0719737	0	0.290996	0.170022	0	0.12385	0
TCONS_00018292	=	AT1G07027.1	XLOC_005998	AT1G07027	0.815106	0.389003	0.272025	0.433875	0.634396	0.237699	0.633479	0.0991239	0.180226	0	0.165983	0.521125	0.0961593	0	0.503529	0.196195	0.563734	0.573508
TCONS_00001167	=	AT1G07119.1	XLOC_000338	AT1G07119	0.541293	0.494891	0.288555	0.374216	0.62426	1.0743	0.501659	0.750987	0.53817	0.378557	0.501839	0.689293	0.531741	0.783214	0.525215	0.0732712	0.450791	0.27847
TCONS_00001166	=	AT1G07119.1	XLOC_000338	AT1G07119	0.961261	0.298636	0.463545	1.27102	0.334485	0.650814	0.316287	0.437337	0.458461	1.23272	0.531005	0.957025	0.259123	0.604332	0.194664	0.351188	0.137677	0.248177
TCONS_00001179	=	AT1G07119.2	XLOC_000338	AT1G07119	0.212699	0.187281	0.374951	0.20923	0.183911	0.0826045	0.23138	0.33041	0.159168	0.0947389	0.179951	0.0948065	0.0897327	0.287924	0.0530159	0.233037	0.274559	0.66038
TCONS_00001169	=	AT1G07119.3	XLOC_000338	AT1G07119	0.0880702	7.07e-05	0.170086	0.177436	0.0877362	0.124284	0.992251	1.02287	0.219324	0.0847412	0	0	0.322389	0.37984	0.590806	0.236027	0.421614	0.950227
TCONS_00001180	=	AT1G07119.4	XLOC_000338	AT1G07119	0.000295447	0.58804	0.0508047	0	0.262299	0.203826	0.0598801	0.0305307	0.176613	0	0	0.170835	0.328991	0.00830002	0.528147	0.302397	0.170919	0.221372
TCONS_00001171	=	AT1G07119.4	XLOC_000338	AT1G07119	0.981134	0.713125	1.01414	0.102993	0.337266	0.180114	0.426975	0.314872	0.419704	0.562876	1.10841	1.15392	0.521752	0.212788	0.520285	0.886863	0.387758	0.726142
TCONS_00001183	=	AT1G07119.5	XLOC_000338	AT1G07119	0.00700336	0.203228	0.146669	0	0	0.0316787	0.305272	0.159149	0.224089	0.450412	0.157446	0.386153	0.363891	0.145108	0.254878	0.3449	0.39005	0.203646
TCONS_00006223	=	AT1G07127.1	XLOC_002024	AT1G07127	0	0	0.408338	0	0	0	0	0	0	0	0	0	0	0	0	0	0	0
TCONS_00013423	=	AT1G07128.1	XLOC_004417	AT1G07128	0.180332	0.085507	0.12023	0.238046	0.208811	0.0978829	0.0451758	0.068883	0.0805588	0.164961	0.24547	0.0824827	0.173899	0.166323	0.17938	0.230981	0.163701	0.110697
TCONS_00018313	=	AT1G07133.1	XLOC_006013	AT1G07133	0	0.146445	0.0735741	0	0	0	0	0	0	0	0	0	0	0	0	0	0	0
TCONS_00006245	=	AT1G07143.1	XLOC_002033	AT1G07143	0.0830678	0.275106	0.0538973	0.722852	0.421775	1.05611	0.509263	0.916279	0.379068	0.0520344	0.0262159	0.105192	0.948011	0.289448	0.716125	0.445907	0.108243	0.111989
TCONS_00006291	=	AT1G07167.1	XLOC_002051	AT1G07167	1.47154	0.934127	0.834593	1.53424	1.8366	2.05112	2.13305	2.45707	1.93737	0.851405	0.64413	0.783584	0.740442	0.333628	0.356401	0.0815729	0.334522	0.451326
TCONS_00006296	=	AT1G07183.1	XLOC_002055	AT1G07183	0	0	0.108299	0	0	0	0	0	0	0	0	0	0	0	0	0	0	0
TCONS_00018376	=	AT1G07187.1	XLOC_006037	AT1G07187	0.91096	1.11303	1.50514	0.518977	1.21044	1.27004	1.65497	1.85419	1.68392	0.333741	0.592239	1.19877	0.983911	0.99313	1.55901	2.10702	1.86934	2.24358
TCONS_00018378	=	AT1G07187.1	XLOC_006037	AT1G07187	1.54254	2.95865	3.98738	4.88239	4.41253	2.30435	3.85698	4.49957	3.47394	1.25469	1.31444	2.66963	2.45733	2.51813	5.69003	3.4526	4.12697	5.11166
TCONS_00006379	=	AT1G07273.1	XLOC_002095	AT1G07273	0	0	0	0	0	0	0	0	0	0.144939	0	0	0	0	0	0	0	0
TCONS_00018486	=	AT1G07287.1	XLOC_006083	AT1G07287	0	0	0	0.126377	0.504492	0.369518	0.138173	0.138421	0.382998	0	0	0	0.833506	0.259381	1.06208	0.408627	0.531403	0.730265
TCONS_00018595	=	AT1G07323.1	XLOC_006106	AT1G07323	34.9862	33.9784	20.0502	38.4214	56.5085	49.221	22.3677	19.3165	24.0098	54.7119	55.8603	34.7328	39.0735	38.8282	40.7356	18.1825	20.0883	22.3391
TCONS_00018611	=	AT1G07347.1	XLOC_006114	AT1G07347	0	0	0	0	0	0	0	0	0	0	0	0.14284	0	0	0.289476	0	0	0
TCONS_00006503	=	AT1G07367.1	XLOC_002156	AT1G07367	0	0.458949	0.0838531	0.303371	0.255996	0.649319	0.30619	0	0.553271	0.500991	0.404146	0.578953	0.640855	0.561028	0.271544	0	0	0.485377
TCONS_00018621	=	AT1G07373.1	XLOC_006119	AT1G07373	0.125559	0.778741	0.218703	0.082815	0.122201	0.79493	0.142253	0.258153	0.155718	0.437	0.583116	0	0.216785	0.103501	0.133215	0.0635499	0.128841	0.0933896
TCONS_00006547	=	AT1G07397.1	XLOC_002170	AT1G07397	0	0	1.03702	0	0	0	0	0.225037	0.213818	0.205178	0	0	0	0	0	0	0	0
TCONS_00018642	=	AT1G07407.1	XLOC_006131	AT1G07407	1.81341	0.693556	1.6402	0.324779	0.163286	0.296289	0.843257	0	0.308374	1.57801	0.760949	0.482105	0	0.168727	0.508217	0.331383	1.17605	0
TCONS_00006562	=	AT1G07417.1	XLOC_002181	AT1G07417	0	0.657926	0	0	0.383924	0.194388	0	0.203551	0	0	0	0	0	0.371882	0	0.402666	0.789433	0.815479
TCONS_00018655	=	AT1G07423.1	XLOC_006141	AT1G07423	0	0.370807	0	0.196363	0.198181	0.0885514	0	0.237298	0	0	0	0	0.198039	0.468733	0	0.127828	0.204515	0.426666
TCONS_00018656	=	AT1G07433.1	XLOC_006142	AT1G07433	2.83132	0	0	0	0.890903	0	0	1.00941	0	0	0	0	0.969522	0	1.92964	0.909924	0	0.984969
TCONS_00006582	=	AT1G07457.1	XLOC_002197	AT1G07457	0	0.0174549	0.140821	0.0462552	0.143667	0.0873758	0.0337176	0	0	0.0160116	0.0624904	0	0.033093	0.158469	0.116368	0.304855	0.0641038	0.105146
TCONS_00018706	=	AT1G07477.1	XLOC_006161	AT1G07477	0.0220619	0.142967	0.0978882	0.21379	0.43474	0.350353	0.192763	0.261105	0.324184	0.129118	0.111821	0.103735	0.360562	0.251917	0.258028	0.0920681	0.151328	0.0997005
TCONS_00018860	=	AT1G07513.1	XLOC_006212	AT1G07513	0.0102088	0	0.0817552	0	0.0910044	0.117836	0.0911019	0.193959	0.0339809	0.104152	0	0.132094	0	0.531468	0	0.165223	0	0.181119
TCONS_00006743	=	AT1G07517.1	XLOC_002247	AT1G07517	0.0232424	0.0161946	0.155787	0.0432007	0.0888475	0.113536	0.229236	0.0154017	0.0812673	0.0710872	0.115738	0.0638569	0.206245	0.159048	0.0903078	0.0390971	0.106522	0.102652
TCONS_00006795	=	AT1G07547.1	XLOC_002271	AT1G07547	0.263989	0.0962163	0.0402044	0.104762	0.121716	0.0213982	0.0911361	0.111955	0.0847114	0.0876334	0.0590913	0.236064	0.132066	0.213217	0.246003	0.0442657	0.15237	0.0675182
TCONS_00018925	=	AT1G07553.1	XLOC_006231	AT1G07553	0	0	0.127523	0	0	0	0	0	0	0	0	0	0	0	0	0.0683885	0	0.191612
TCONS_00006796	=	AT1G07557.1	XLOC_002272	AT1G07557	0.469374	0	0.126777	0	0	0.137525	0	0	0	0.540445	0	0.142821	0	0	0	0.144847	0.272513	0
TCONS_00018944	=	AT1G07563.1	XLOC_006239	AT1G07563	8.20667	11.1786	7.4438	4.83549	1.93363	5.6312	2.18168	4.55959	3.25958	10.0939	11.3878	8.46891	3.58258	2.76952	3.66951	5.58451	4.76268	3.945
TCONS_00018989	=	AT1G07587.1	XLOC_006251	AT1G07587	0.0595426	0.199154	0.322606	0.359561	0.506082	0.581179	0.138545	0.158474	0.472704	0.240084	0.269986	0.331283	1.11057	0.897303	0.922783	1.09998	0.18292	0.875042
TCONS_00019097	=	AT1G07603.1	XLOC_006268	AT1G07603	0.150261	0.1614	0.118294	0.170697	0.205933	0.151731	0.386807	0.160967	0.0945304	0.223275	0.467404	0.0176141	0.0838489	0.175565	0.162842	0.217746	0.0407415	0.146076
TCONS_00006889	=	AT1G07607.1	XLOC_002305	AT1G07607	0	0	0	0	0	0	0	0	0.90315	0	0	0	8.9143	3.80158	1.91426	4.6589	3.04683	0
TCONS_00019185	=	AT1G07637.1	XLOC_006291	AT1G07637	1.54751	1.38617	1.0821	1.70836	1.21327	2.55618	1.01767	1.82101	1.69342	3.16073	2.36982	3.2986	4.98589	2.33686	2.81107	3.92249	6.16676	7.13454
TCONS_00006963	=	AT1G07653.1	XLOC_002330	AT1G07653	0.585232	1.01347	2.14306	1.49985	1.71313	1.44711	0.404378	0.893708	2.38265	0.647018	0.618817	0.71744	1.52713	0.571984	1.23971	3.02711	1.798	1.25147
TCONS_00006972	=	AT1G07657.1	XLOC_002335	AT1G07657	0	0	0	0	0	0.119293	0	0	0	0	0	0	0	0	0	0	0	0
TCONS_00019225	=	AT1G07663.1	XLOC_006306	AT1G07663	0	0	0	0.0307356	0.0627042	0	0.0658697	0	0.217849	0	0.0291561	0.0609799	0	0.0641537	0.181943	0.032529	0.164952	0.0287858
TCONS_00007003	=	AT1G07683.1	XLOC_002341	AT1G07683	0.167843	0.31857	0.032041	0.280708	0	0	0.193476	0.144335	0.129595	0.0553688	0.141136	0.0713413	0	0.0308852	0.188284	0.145589	0.0881482	0.0659843
TCONS_00007012	=	AT1G07697.1	XLOC_002347	AT1G07697	0.211988	0.0496559	0.326578	0	0.0898762	0.273146	0	0.470964	0.223892	0.218372	0.444392	0.533353	0.0906993	0.0459637	0	0.23468	0.731305	0.0424977
TCONS_00007017	=	AT1G07703.1	XLOC_002350	AT1G07703	0.299226	0.487269	0.4627	0.256649	0.625766	0.199235	0.198006	0.344343	0.456084	0.12845	0.0533696	0.548372	0.134248	0.512074	0.823049	0.743595	0.33889	0.720365
TCONS_00019261	=	AT1G07707.1	XLOC_006322	AT1G07707	0	0.041406	0	0.33867	0.153686	0.216131	0.122409	0	0.200853	0	0.190657	0.117244	0.447316	0.270279	0.203093	0.0766878	0.157758	0.0411114
TCONS_00001278	=	AT1G07728.1	XLOC_000372	AT1G07728	3.93697	3.80933	3.56628	3.72259	3.69462	3.10069	4.23866	4.21098	4.12014	4.6445	4.29637	3.40962	3.87663	2.98332	2.72726	3.18965	3.94638	3.37342
TCONS_00001279	=	AT1G07728.2	XLOC_000372	AT1G07728	6.22123	8.75055	8.71661	4.96693	3.90199	4.66177	6.41798	6.17191	5.59774	7.63161	8.49318	8.22543	5.8009	5.17188	5.31693	4.88881	4.25538	4.69473
TCONS_00019291	=	AT1G07733.1	XLOC_006340	AT1G07733	0	0.275055	0	0	0	0	0	0	0	0	0	0	0	0	0	0	0	0.505568
TCONS_00007167	=	AT1G07737.1	XLOC_002381	AT1G07737	561.225	802.076	747.691	229.623	218.134	201.919	408.982	410.751	418.185	303.885	218.852	361.834	315.25	271.242	269.392	882.463	770.127	909.968
TCONS_00019293	=	AT1G07743.1	XLOC_006342	AT1G07743	3.80371	2.64657	3.11159	2.91537	2.17084	4.08138	3.4073	3.43724	3.21848	2.39679	2.38008	2.17212	2.5991	3.88821	3.3011	3.16078	3.28659	3.32778
TCONS_00007206	=	AT1G07753.1	XLOC_002392	AT1G07753	6.93014	8.64177	10.1481	4.86671	3.46875	4.28277	4.64128	4.96713	4.54243	8.8006	8.79831	9.00947	5.4466	4.9958	5.12694	8.11402	7.22564	7.47138
TCONS_00019324	=	AT1G07763.1	XLOC_006354	AT1G07763	0	0	0	0	0	0.291653	0	0	0	0	0	0	0	0	0	0.284882	0	0
TCONS_00019425	=	AT1G07783.1	XLOC_006382	AT1G07783	0.060152	0.0208112	0	0.112946	0.135802	0.0349981	0.0391251	0	0	0.0393438	0	0.0433764	0	0	0.0659994	0.163977	0.0203642	0.118346
TCONS_00007301	=	AT1G07803.1	XLOC_002427	AT1G07803	38.5749	42.8926	45.0321	41.646	38.2729	43.6575	53.7708	54.4696	59.8532	27.1384	24.9987	32.8405	29.1983	30.9412	31.4231	53.5639	59.3332	53.6297
TCONS_00007348	=	AT1G07807.1	XLOC_002438	AT1G07807	0.122708	0	0.153217	0.701919	0.0820002	0.155246	0.166104	0.168939	0.16487	0.0744459	0	0.0910866	0.336043	1.39549	0.083596	0.0814085	0.493449	0.0803349
TCONS_00019510	=	AT1G07823.1	XLOC_006416	AT1G07823	0.175525	0.215979	0.155149	0.299777	0.201193	0.132921	0.142869	0.392183	0.135351	0.166135	0.448547	0.0553134	0.482222	0.365371	0.219737	0.0917224	0.157757	0.313399
TCONS_00019633	=	AT1G07877.1	XLOC_006466	AT1G07877	0.66245	0.472381	0.453166	0.18842	0.42244	0.54992	0.568117	0.422399	0.232077	0.282487	0.330544	0.21768	0.478624	0.23559	0.536893	0.624388	0.562036	0.450939
TCONS_00007506	=	AT1G07887.1	XLOC_002498	AT1G07887	3.16098	0.314056	0.052047	1.00042	0.0267376	0.014832	0.9364	0.155949	0.036518	2.69014	0.409041	0.528205	2.59418	0.42284	0.262691	1.86337	0.238759	0.197759
TCONS_00007536	=	AT1G07913.1	XLOC_002508	AT1G07913	0	2.68791	0.980566	1.59021	0	0.871391	0	0	1.60146	0.838505	4.17006	2.73119	0	1.94854	3.59712	2.57697	3.23608	0
TCONS_00019688	=	AT1G07933.1	XLOC_006491	AT1G07933	0.0724781	0.0326576	0	0.0277683	0.0592642	0.014753	0	0.0332708	0	0.0837377	0	0.206026	0	0.0758398	0.032531	0	0.133023	0.138533
TCONS_00007569	=	AT1G07937.1	XLOC_002522	AT1G07937	3.0712	8.23467	5.6743	6.08721	7.11696	6.74807	4.97581	7.98173	3.08633	7.50216	13.508	8.76736	5.32144	13.5859	10.1402	9.09172	3.51841	10.3181
TCONS_00007630	=	AT1G07943.1	XLOC_002545	AT1G07943	1.25612	0.417757	0.865798	1.66653	0.648485	1.13451	1.2985	1.08396	1.11807	0.814895	0.770782	0.316784	2.02177	1.99588	1.82209	0.888854	0.848545	0.540769
TCONS_00007675	=	AT1G07967.1	XLOC_002559	AT1G07967	0	0.523346	0	0	0.492723	0	0.309587	0.101245	0.702447	0.296342	0.0971807	0.192263	0	0.387429	0	0.432511	0.197317	0.301103
TCONS_00007678	=	AT1G07973.1	XLOC_002562	AT1G07973	0	0	0.18661	0	0	0	0	0	0	0	0	0	0	0	0.0319458	0	0	0.132523
TCONS_00007713	=	AT1G07987.1	XLOC_002578	AT1G07987	0	0	0.0552832	0	0.239417	0	0.19325	0.061507	0	0	0	0.0567646	0.754666	0.253459	0	0.19221	0.12534	0
TCONS_00019884	=	AT1G07993.1	XLOC_006546	AT1G07993	0.188554	0.059993	0	0	0.223379	0.112768	0.0944294	0.367495	0.230359	0.0281471	0.0736649	0.10689	0.496005	0.175244	0.39333	0.475728	0.511458	0.905126
TCONS_00007747	=	AT1G07997.1	XLOC_002585	AT1G07997	0	0	0.513323	0	0	0.22745	0	0	0	0.222342	0	0	0	0	0	0	0	0
TCONS_00019896	=	AT1G08017.1	XLOC_006554	AT1G08017	0	0	0	0	0	0.318035	0	0	0.0670436	0.266763	0.0722143	0	0	0	0	0	0.218721	0
TCONS_00007771	=	AT1G08023.1	XLOC_002593	AT1G08023	0	0	0	0	0.0675772	0.655667	0.136869	0.130225	0.0591287	0	0.064145	0	0	0	0	0	0.191369	0.141948
TCONS_00019909	=	AT1G08033.1	XLOC_006561	AT1G08033	1.24342	1.79158	0	1.7725	0	0.183652	0	0	0.806898	1.01343	1.83218	0.197598	0.41067	0	0.453735	0.618373	1.49212	0.429328
TCONS_00019913	=	AT1G08037.1	XLOC_006563	AT1G08037	0.330023	0.28487	0.0809121	0.178514	0.249286	0.278004	0.188626	0.260047	0.38181	0.144999	0.174563	0.344627	0.448238	0.218868	0.439304	0.222393	0.236779	0.331398
TCONS_00007838	=	AT1G08047.1	XLOC_002618	AT1G08047	0.312123	0.581756	0.484834	0.4797	0.744114	1.59091	0.95768	1.75641	1.06739	0.707609	0.896973	0.691359	0.505935	1.9309	1.1341	0.542715	1.00033	1.22544
TCONS_00007920	=	AT1G08073.1	XLOC_002643	AT1G08073	0.291204	0	0	0	0.12273	0.118677	0.306365	0	0	0	0	0	0.200431	0	0	0	0	0
TCONS_00007945	=	AT1G08077.1	XLOC_002652	AT1G08077	0	0	0	0	0.113542	0	0	0	0	0	0	0.115854	0	0	0	0	0	0
TCONS_00007948	=	AT1G08087.1	XLOC_002654	AT1G08087	0.689342	0.965734	0.119268	0.170367	0.535462	0.17282	0.948907	0.662824	0.405014	0.431672	0.837185	0.609247	0.350142	0.396571	0.418777	0.833133	1.6563	0.598812
TCONS_00007949	=	AT1G08087.2	XLOC_002654	AT1G08087	0.296851	0.0471419	0.0761434	0.0467816	0	0.16772	0	0.0176308	0.0910397	0.101858	0	0	0.156813	0.0496338	0.0224696	0.264421	0	0.222081
TCONS_00020180	=	AT1G08093.1	XLOC_006636	AT1G08093	0	0	0	0	0	0	0	0	0.344037	0	0	0	0	0	0	0	0	0
TCONS_00007976	=	AT1G08097.1	XLOC_002667	AT1G08097	0	0	0	0	0	0	0	0	0.11745	0	0	0	0	0	0	0	0	0
TCONS_00020181	=	AT1G08103.1	XLOC_006637	AT1G08103	0	0.197347	0	0.400369	0.660471	0.92698	0.513997	0.454502	0.629584	0.110704	0.149433	0.520801	0.276325	0.357544	0.431459	0.484892	0.170985	0.656677
TCONS_00020263	=	AT1G08147.1	XLOC_006667	AT1G08147	0	0	0	0	0	0	0	0	0.186575	0	0.182215	0	0	0.762529	0	0	0	0
TCONS_00020291	=	AT1G08173.1	XLOC_006676	AT1G08173	2.67532	1.43844	0.276734	1.18501	2.04774	1.95893	1.27859	1.24914	0.703115	0.799282	0.338645	0.952872	3.29345	2.5067	2.05068	0.837475	1.58674	1.21338
TCONS_00008222	=	AT1G08207.1	XLOC_002810	AT1G08207	0	0	0	0	0	0.121925	0.0787752	0	0	0	0	0	0	0.0421	0	0	0	0
TCONS_00008226	=	AT1G08213.1	XLOC_002813	AT1G08213	1.75507	1.92354	1.92406	0.611152	1.72692	0.589315	2.07461	2.35413	2.82668	2.01766	1.76152	2.55101	0.88267	0.977022	1.3459	3.71012	2.32984	1.92151
TCONS_00020413	=	AT1G08217.1	XLOC_006710	AT1G08217	0.063675	0.198776	0.16542	0.121426	0.319846	0.487652	0.462645	0.613043	0.121399	0.342554	0.0623099	0.443457	0.172324	0.204794	0.104666	0.472887	0.08582	0.211882
TCONS_00008230	=	AT1G08237.1	XLOC_002817	AT1G08237	0.346017	0.185703	0.232396	0.217563	0	0	0	0	0	0.222432	0	0.0545795	0	0	0.111631	0	0.0580466	0.359264
TCONS_00020485	=	AT1G08257.1	XLOC_006739	AT1G08257	0	0	0	0.279932	0	0	0	0	0	0	0	0	0	0	0	0	0	0
TCONS_00020508	=	AT1G08267.1	XLOC_006753	AT1G08267	0.703178	0.244938	0.256725	0.488962	0.229021	0	0	0	0.232366	0.895235	2.20655	1.02394	0.23092	0	0.742677	0.244205	0.246749	0.22333
TCONS_00008363	=	AT1G08273.1	XLOC_002863	AT1G08273	0.310313	0.271067	0.125153	0.140324	0.463939	0.169717	0.197805	0.200824	0.156149	0.433438	0.437672	0.360447	0.157859	0.342066	0.30611	0.37561	0.388546	0.245667
TCONS_00020525	=	AT1G08283.1	XLOC_006764	AT1G08283	1.26334	1.16677	1.17498	1.00748	1.30863	1.78595	1.14477	1.32156	1.23339	1.8066	1.18826	1.21431	1.71212	2.11005	1.88913	1.83671	0.826757	1.54718
TCONS_00020528	=	AT1G08293.1	XLOC_006765	AT1G08293	0.00746352	0.467993	0.430194	1.01444	0.0646675	0.156945	1.30551	0.292375	1.19625	0	1.15115	0.0658316	0.18396	0	0.601855	0.609336	0.876163	1.60019
TCONS_00020697	=	AT1G08333.1	XLOC_006806	AT1G08333	3.29429	0.454755	4.71073	2.94509	5.8915	5.52626	3.05567	4.43898	3.60724	2.05353	4.24806	2.69845	1.37918	4.32639	4.83688	2.26017	4.4763	6.72587
TCONS_00020823	=	AT1G08357.1	XLOC_006840	AT1G08357	0	0	0.336579	0	0	0	0	0	0	0	0	0	0	0.709939	0	0	0	0
TCONS_00020962	=	AT1G08393.1	XLOC_006865	AT1G08393	0.183286	0.631927	0.525951	0.495252	0.449063	0.989473	0.469052	0.377658	0.705687	0.558871	0.570647	0.176137	0.88243	0.0514031	0.624529	0.613677	1.97618	0.402088
TCONS_00008611	=	AT1G08403.1	XLOC_002954	AT1G08403	2.97268	0	1.47513	1.93262	3.46076	1.21346	1.54356	1.29475	3.72818	3.85879	0.294748	0	3.61361	6.75653	2.16146	1.35798	0.650133	2.5612
TCONS_00020966	=	AT1G08413.1	XLOC_006867	AT1G08413	0.601819	0	4.81719	1.41897	2.53845	1.63609	0.311141	2.31048	2.54545	3.40541	0.723424	0	4.87594	3.51556	9.05307	0	2.85713	2.52156
TCONS_00008661	=	AT1G08443.1	XLOC_002968	AT1G08443	0	1.45175	0.973577	0	0.315615	1.0296	1.05426	0.370755	0	0.971708	0.641745	0	0	0	0	0	0	0
TCONS_00021026	=	AT1G08457.1	XLOC_006897	AT1G08457	0.114884	0.184242	0.220069	0	0	0	0.0731097	0	0.215156	0	0.0360703	0.440078	0.268827	0.297423	0.0899089	0.0371364	0	0
TCONS_00008702	=	AT1G08463.1	XLOC_002982	AT1G08463	0	0.496736	0	0	0.446029	0	0.834439	0	0	0	0	0.83351	0	0	0.484525	0	2.76738	0
TCONS_00008709	=	AT1G08477.1	XLOC_002985	AT1G08477	105.046	79.5159	72.8507	438.238	404.479	359.729	512.55	489.354	430.415	94.5306	91.3527	72.2037	276.635	220.34	245.519	351.227	355.936	306.068
TCONS_00008715	=	AT1G08487.1	XLOC_002991	AT1G08487	0	0	0.724961	0	0	0	0	0	0.639653	1.34363	0	5.01227	0	0	0	4.33319	0	0
TCONS_00008718	=	AT1G08503.1	XLOC_002994	AT1G08503	0	0	0	0	0	0	0	0.15748	0	0	0	0	0	0	0	0	0	0.288697
TCONS_00021084	=	AT1G08507.1	XLOC_006911	AT1G08507	1.02068	0.45863	0.354827	0.369985	0.0670432	0.161386	0.00255855	0.166033	0	0.65551	0.0451269	0.151444	0.0305075	0.05925	0	0.83442	0.172768	0.627202
TCONS_00008733	=	AT1G08517.1	XLOC_002999	AT1G08517	0	0	0	0	0	0	0	0	0	0	0.308893	0	0	0	0	0	0	0
TCONS_00021117	=	AT1G08543.1	XLOC_006925	AT1G08543	13.0794	14.7863	18.6548	14.8208	16.2406	17.4988	18.5645	19.0791	19.7064	13.9884	14.5389	17.4811	23.7998	24.0271	20.4525	16.044	16.369	15.7386
TCONS_00021134	=	AT1G08553.1	XLOC_006930	AT1G08553	0	0.21377	0	0	0	0	0	0.103707	0	0	0	0	0.406611	0.193147	0.0996605	0	0	0
TCONS_00021146	=	AT1G08563.1	XLOC_006938	AT1G08563	4.13052	6.14873	4.06806	7.06409	7.94548	8.62871	6.79893	6.60043	8.31765	1.26812	5.49048	3.27313	10.7788	2.65018	3.08293	6.52557	11.5138	6.91261
TCONS_00008803	=	AT1G08567.1	XLOC_003025	AT1G08567	0	0.174937	0.143047	0.64046	0.233301	0.661342	0.153714	0	0.843392	0	0	0.145696	0.45515	0	0.528739	0.156917	0.312395	0.167977
TCONS_00021162	=	AT1G08577.1	XLOC_006941	AT1G08577	0	0.26344	0	1.34835	0.465946	0.836643	0	1.81068	0.679228	0.247349	0	0.794526	0.91816	2.13678	1.68491	3.03263	0.248158	1.58621
TCONS_00013737	=	AT1G08592.1	XLOC_004507	AT1G08592	5.98364	6.4845	5.59343	2.52916	2.36643	2.73052	4.70812	4.24268	4.05376	6.92113	7.56605	6.5908	3.50261	3.57162	3.19419	4.04365	4.2261	4.19334
TCONS_00013738	=	AT1G08592.2	XLOC_004507	AT1G08592	0.188507	0.271224	0.516735	0.393995	0.601546	0.119216	0.223039	0.251464	0.460909	0.34077	0.21016	0.106836	0.147993	0.0701899	0.345852	0.174531	0.0682475	0.148768
TCONS_00021213	=	AT1G08603.1	XLOC_006961	AT1G08603	0	0	0	0	1.29334	0	0	0	0	0	0	0	0	0	0	0	0	0
TCONS_00008993	=	AT1G08633.1	XLOC_003078	AT1G08633	0.059358	0.036887	0.0358792	0.0155627	0.0525435	0.110465	0.103632	0.196774	0.0919937	0	0	0	0.0366359	0	0.216634	0	0.0515088	0
TCONS_00021379	=	AT1G08637.1	XLOC_007000	AT1G08637	0	0	0	0.169618	0	0	0	0	0	0	0	0	0	0	0	0	0	0
TCONS_00021416	=	AT1G08647.1	XLOC_007007	AT1G08647	0	0	0	0.207478	0.214609	0.629303	0.241257	0	0.07237	0	0.2055	0	0	0	0.21678	0	0	0.265954
TCONS_00009052	=	AT1G08657.1	XLOC_003100	AT1G08657	97.4916	101.269	88.6476	97.8092	94.4573	91.0265	80.1614	86.1386	92.5098	102.154	89.3893	85.4652	68.8857	74.1833	73.7117	89.64	96.5305	95.3991
TCONS_00021450	=	AT1G08663.1	XLOC_007022	AT1G08663	0.237917	0.530224	1.39045	0.856135	0.152199	0.258156	1.37258	1.30616	0	0.479703	1.34488	0.966748	0.765659	0.166993	0.141547	0.671357	1.88802	0.339298
TCONS_00009070	=	AT1G08667.1	XLOC_003108	AT1G08667	29.9412	30.2048	45.0776	22.1253	23.202	29.0355	32.3601	44.8871	37.4765	23.3013	29.3862	31.3897	44.3645	39.7488	24.9276	29.5835	44.5851	32.4226
TCONS_00009110	=	AT1G08683.1	XLOC_003122	AT1G08683	0	0	0	0	0	1.25969	0	0	0	0	0	0	0	0	0	0	0	0
TCONS_00021472	=	AT1G08697.1	XLOC_007034	AT1G08697	0	0.383946	0	0.858307	0.170624	0	0.42328	0	0	0	0.624368	0	0.480041	0.234602	0	0.563392	0.0272164	0
TCONS_00009122	=	AT1G08707.1	XLOC_003128	AT1G08707	3.36041	7.10275	2.98464	4.05992	3.00126	4.35557	3.25593	6.44728	5.4149	2.8087	1.94565	2.55986	1.40498	1.11065	1.04673	6.0238	2.0181	4.7164
TCONS_00009195	=	AT1G08733.1	XLOC_003156	AT1G08733	0	0	0	0.287638	0.333079	0	0.596647	0.535438	1.32574	0.0394372	0	0	1.31869	0.722925	0.87772	0.69922	1.07774	0.644653
TCONS_00009214	=	AT1G08743.1	XLOC_003165	AT1G08743	0	0	0	0.27416	0	0	0	1.019	0	0	0	0	0	0	0	0.593301	0	0
TCONS_00009253	=	AT1G08753.1	XLOC_003181	AT1G08753	9.81477	14.433	11.0591	14.7976	9.34134	12.1034	7.69498	9.00769	8.89998	12.588	12.5034	10.721	12.2287	14.4593	13.6794	14.9107	12.233	13.6382
TCONS_00009254	=	AT1G08753.2	XLOC_003182	AT1G08753	49.517	68.2517	57.325	54.2706	53.8347	40.9456	37.0295	40.9921	42.7762	43.9858	39.8399	44.5635	78.7771	72.8194	84.5896	48.8914	64.3741	65.3807
TCONS_00009264	=	AT1G08757.1	XLOC_003187	AT1G08757	3.20717	1.64662	1.85785	7.04343	11.9288	9.14534	2.17355	1.98852	1.6926	7.93933	8.57271	3.74797	1.63052	2.49241	3.22988	1.94936	3.52475	2.1982
TCONS_00009283	=	AT1G08767.1	XLOC_003196	AT1G08767	0	0	0	0	0	0	0	0	0	0.206458	0	0	0	0	0	0	0	0
TCONS_00021653	=	AT1G08777.1	XLOC_007108	AT1G08777	0	0	0	0	0	0	0	0	0.295375	0	0	0	0	0	0	0	0	0
TCONS_00009326	=	AT1G08803.1	XLOC_003212	AT1G08803	678.552	764.195	620.122	67.9767	87.0445	66.5979	188.152	296.688	341.008	1414.81	2010.27	1199.75	168.626	197.241	141.637	777.944	934.712	593.424
TCONS_00009353	=	AT1G08833.1	XLOC_003229	AT1G08833	0	0	0	0.419517	0.0705353	0.202419	0.0762357	0.0766749	0	0	0	0	1.28099	0.889892	0.291999	0.445048	0.51735	0.211516
TCONS_00009477	=	AT1G08847.1	XLOC_003256	AT1G08847	2.46968	2.90955	1.64667	0	1.0593	1.03077	1.30556	0.812958	0.354234	1.24817	1.60499	1.86654	1.66514	1.19638	2.01204	6.77717	6.59551	2.94897
TCONS_00021840	=	AT1G08857.1	XLOC_007177	AT1G08857	0	0.032513	0.0332239	0.102181	0.0821468	0.130258	0.205296	0.177066	0.0308997	0.0843434	0.00696914	0.0233465	0.0719772	0.0319747	0.0387196	0.15596	0.166477	0.100263
TCONS_00021841	=	AT1G08857.2	XLOC_007178	AT1G08857	1.9801	1.79804	2.21444	1.0902	1.0051	1.2624	1.26271	1.42391	1.8601	1.53142	1.92004	1.54298	1.19825	1.0242	1.31035	1.85026	1.85543	1.66607
TCONS_00009498	=	AT1G08863.1	XLOC_003266	AT1G08863	0	0	0	0	0	0	0	0	0.15357	0	0	0	0	0	0	0.176398	0	0
TCONS_00021851	=	AT1G08867.1	XLOC_007180	AT1G08867	0	0.475476	0	0.212533	0	0	0.449647	0.240286	0	0.225422	0	0.221902	0.23949	0	0.475952	0	0.459492	0
TCONS_00009511	=	AT1G08887.1	XLOC_003273	AT1G08887	0	0	0.730646	0	0	0	0	0	0	0	0	0	0	0	0	0	0	0
TCONS_00021898	=	AT1G08893.1	XLOC_007190	AT1G08893	0	0.043288	0.173688	0	0	0	0	0	0	0.081073	0	0	0	0	0	0.0814384	0	0
TCONS_00021958	=	AT1G08903.1	XLOC_007197	AT1G08903	0	0	1.60279	0.771052	0.646077	0	0	0	1.32847	0	0	0	1.65155	0	0	0.427791	0	2.51679
TCONS_00009546	=	AT1G08907.1	XLOC_003285	AT1G08907	0	0	0	0	0	0	0.842132	0	0	0	0	0	0	0	0	0	0	0
TCONS_00009557	=	AT1G08923.1	XLOC_003289	AT1G08923	0	0	0	0	0	0	0	0	0	0	0	0.217537	0	0	0	0	0	0
TCONS_00022101	=	AT1G08947.1	XLOC_007229	AT1G08947	0	0	0.166596	0.170668	0.523215	0.16311	0.676914	0.378563	0.179217	0	0	0	0.503325	0	0.403566	0.0934015	0	0.087215
TCONS_00022183	=	AT1G08967.1	XLOC_007257	AT1G08967	0.518795	0	0.149262	0	0	0	0	0	0.0361874	0	0.138006	0	0	0	0	0	0	0
TCONS_00022200	=	AT1G08973.1	XLOC_007265	AT1G08973	0.446372	1.8195	0.0677683	0.777183	2.17937	2.1986	1.21213	0.742098	1.32869	0	1.23032	3.08493	0.872279	2.22627	0.821235	1.93496	0.166106	2.54495
TCONS_00022201	=	AT1G08973.2	XLOC_007265	AT1G08973	1.0266	0.713552	0.297467	0.454004	0.283518	0.71154	0.406213	0.284258	0.892119	0.429293	0.370689	0.330404	0.906136	1.15435	1.18289	1.0328	1.30937	0.861815
TCONS_00009818	=	AT1G09003.1	XLOC_003366	AT1G09003	0	0	0	0	0	0.300287	0	0	0	0	0	0	0	0	0	0	0	0
TCONS_00009861	=	AT1G09017.1	XLOC_003383	AT1G09017	0	0.143446	0	0	0	0	0.27816	0	0	0	0	0	0	0	0	0	0	0.142873
TCONS_00009921	=	AT1G09023.1	XLOC_003386	AT1G09023	0.722536	0.37522	0.418945	0.628875	0.622089	0.815484	0.559782	0.306464	0.347561	0.529571	0.52348	0.550423	0.811862	0.373515	0.593315	0.317446	0.286576	0.31798
TCONS_00009922	=	AT1G09023.2	XLOC_003386	AT1G09023	1.40135	1.26918	1.35021	0.232481	0.156568	0.165452	0.157627	0.366528	0.246049	0.451182	0.860916	1.11669	0.859306	1.16674	0.820883	0.715175	0.397662	0.661098
TCONS_00009923	=	AT1G09023.3	XLOC_003386	AT1G09023	0	0.0247519	0	0.0592509	0.0466014	0.0257215	0	0.116454	0.0413019	0	0.0742088	0.0342799	0.0341897	0	0.0275216	0.0244977	0.0179693	0.0559396
TCONS_00009968	=	AT1G09053.1	XLOC_003407	AT1G09053	4.99057	4.99163	5.52051	7.62242	5.56775	6.9871	6.80544	6.90967	5.86771	6.91789	7.0892	6.59704	13.7134	14.196	11.9417	7.5336	7.85039	7.82483
TCONS_00022432	=	AT1G09063.1	XLOC_007338	AT1G09063	0	0	0	0	0	0.308983	0	0	0	0.539855	0	0	0	0	0	0	0	0
TCONS_00022462	=	AT1G09097.1	XLOC_007349	AT1G09097	0	0.675835	0	0	0	0	0	0	0	0	0	0	0	0	0	2.36245	0	0
TCONS_00010046	=	AT1G09103.1	XLOC_003434	AT1G09103	0.918872	0.740018	0.842934	0.133616	0.0513876	0.197414	0.0660694	0.0667553	0.210037	1.2539	1.05993	0.935575	0	0.0827313	0.0286702	0.0140781	0.0278767	0.0890871
TCONS_00010047	=	AT1G09103.1	XLOC_003434	AT1G09103	2.33446	0.659384	3.38307	0.0731544	0	0.195138	0.157765	0.154656	0.303922	1.30884	2.18371	2.23261	0	0.325966	0	0	0.292577	0
TCONS_00010069	=	AT1G09107.1	XLOC_003442	AT1G09107	0	0	0	0	0	0	0	0	0.20021	0	0	0	0	0	0	0	0	0.200142
TCONS_00010086	=	AT1G09127.1	XLOC_003454	AT1G09127	0	0	0	0	0	0	0.124808	0	0	0	0	0	0	0	0	0	0.0616799	0
TCONS_00010145	=	AT1G09163.1	XLOC_003475	AT1G09163	0	0	0	0	0	0	0	0.585943	3.31726	0	0	0	0	0	0	0	0	2.06759
TCONS_00010147	=	AT1G09167.1	XLOC_003477	AT1G09167	4.97923	3.15974	3.12141	2.94412	3.53781	3.56685	3.54244	4.87187	3.63641	3.64965	4.6887	4.27256	4.12358	4.82771	3.19542	2.72427	4.85237	4.43858
TCONS_00010332	=	AT1G09217.1	XLOC_003516	AT1G09217	0.362445	0.0495627	0.103787	0.0941478	0	0	0	0.0483547	0.0937927	0.236714	0.0905261	0.0901674	0.0975657	0.143175	0.0925506	0.098973	0	0.146496
TCONS_00010362	=	AT1G09223.1	XLOC_003530	AT1G09223	0	0	0.523467	0.78968	1.67093	0	0	0.8855	0	0	0	0	0	2.12096	0.978454	0.901784	1.69813	0.387694
TCONS_00022726	=	AT1G09247.1	XLOC_007450	AT1G09247	26.8072	24.2791	28.9541	24.6194	36.1791	32.3425	38.7963	39.261	40.1947	36.3517	31.1262	26.9949	23.4233	23.0307	26.7295	28.7922	26.4564	22.6188
TCONS_00022733	=	AT1G09253.1	XLOC_007452	AT1G09253	39.5744	35.8811	33.9857	73.2119	67.8927	56.5288	102.495	92.9132	77.6668	27.1278	22.2462	30.5964	120.637	107.998	91.5205	163.937	136.553	113.202
TCONS_00010392	=	AT1G09257.1	XLOC_003545	AT1G09257	0.392978	0.518587	0.484631	0.482094	0.537949	0.22312	0.85813	0.736825	0.625306	0.185662	0.276958	0.0839437	1.54827	2.29451	1.73896	3.76031	1.86902	1.74618
TCONS_00022775	=	AT1G09267.1	XLOC_007465	AT1G09267	1.45354	1.80921	1.65335	1.8085	1.29312	2.97984	2.30437	0.766567	1.10721	2.11757	1.35302	1.44979	0.366219	2.27024	1.34294	2.91775	2.68739	1.86896
TCONS_00010474	=	AT1G09287.1	XLOC_003571	AT1G09287	0.73791	0.722603	0.90692	1.40147	1.03686	1.08146	0.962408	0.999209	0.995332	0.536409	0.555152	0.483877	0.838479	1.7287	1.14822	1.57076	1.02827	0.864864
TCONS_00010475	=	AT1G09293.1	XLOC_003572	AT1G09293	0.517866	0.111945	0	0.21197	0.720172	0	0.334056	0	0.100158	0	0.199137	0.198194	1.11765	0.357806	0.212828	0.361481	0.225235	0.349112
TCONS_00010489	=	AT1G09297.1	XLOC_003580	AT1G09297	1.13504	1.68479	0.857038	0.470715	0.217867	0.769661	0.910344	1.51218	0.862096	1.17143	1.54604	0.989492	0.817847	0.146184	0.36653	0.36111	1.1565	0.638196
TCONS_00022975	=	AT1G09363.1	XLOC_007525	AT1G09363	0.228678	0.296364	0.184929	0.560444	0.559593	0.596917	0.511488	0.404636	0.61484	0.431549	0.0858189	0.496086	0.254417	0.235633	0.737339	0.554967	0.462414	0.61537
TCONS_00022980	=	AT1G09367.1	XLOC_007529	AT1G09367	0.598323	2.07501	2.20147	0.375237	0.361571	3.18471	3.04936	2.83687	1.86715	3.11255	9.49534	2.87167	1.98467	4.34411	5.66965	3.2738	1.57065	1.22451
TCONS_00001608	=	AT1G09421.1	XLOC_000458	AT1G09421	6.04729	7.68375	9.07423	2.79353	2.60456	2.9425	1.92588	2.58329	3.08748	8.19311	9.92778	9.36033	5.41889	5.99804	6.32393	9.9683	9.81357	8.34667
TCONS_00010854	=	AT1G09427.1	XLOC_003686	AT1G09427	0.996876	0.356663	0.518278	0.276693	1.01508	0.760887	0.442359	1.49135	0.244502	0.28637	1.34876	0.782709	0.617058	0.46497	0.519668	0.298597	0.951119	0.498503
TCONS_00023255	=	AT1G09437.1	XLOC_007598	AT1G09437	0	0	0	0	0	0	0.0769143	0.182716	0	0.267657	0.253245	0	0.0612522	0.0686301	0	0	0	0
TCONS_00023265	=	AT1G09447.1	XLOC_007602	AT1G09447	1.01637	0.920767	1.11879	0.435991	1.17545	1.33898	0.595956	1.3876	0.946299	0.899935	0.982737	0.749068	2.8969	2.71166	1.66511	1.58876	1.89008	0.97236
TCONS_00023270	=	AT1G09457.1	XLOC_007604	AT1G09457	0	0	0	0	0.725371	0	0.377975	0.732648	0	0	0	0	0	0	0.338164	0	0.371611	0
TCONS_00010889	=	AT1G09463.1	XLOC_003698	AT1G09463	0	0.638423	0	0	0	0	0.554253	0	0	0	0	0.0883351	0	0.623465	0	0.172751	0.173939	0.277274
TCONS_00010922	=	AT1G09493.1	XLOC_003711	AT1G09493	0.1194	0.104166	0.0210826	0	0	0.0535374	0	0	0	0.136055	0.0150255	0.044602	0.0564026	0	0.0357954	0	0.0374157	0
TCONS_00010925	=	AT1G09497.1	XLOC_003712	AT1G09497	0.499976	0.245596	0.21871	0	0.200308	0.208145	0.773644	0	1.87255	0.25244	0.0190898	1.10995	0.237495	0.557617	0.351399	0	1.05465	0
TCONS_00010924	=	AT1G09497.1	XLOC_003712	AT1G09497	0.324282	0.189359	0.334411	0.158862	0	0.227731	0.202125	0.11909	0.53645	0.393818	0.171071	0.100395	0.057212	0.199297	0.332457	0	0.0529815	0.150156
TCONS_00023318	=	AT1G09513.1	XLOC_007620	AT1G09513	1.48468	3.41203	0.933306	1.76784	4.49562	4.01531	3.68744	4.51584	3.79781	1.22965	1.83155	0.982923	5.09526	2.80036	5.05157	3.90117	4.85215	4.14798
TCONS_00010991	=	AT1G09527.1	XLOC_003734	AT1G09527	0.230052	0.0502426	0	0.527142	0.5278	0.808105	0.0887603	0.147215	0.601982	0	0.228707	0.760717	0.798727	0.473655	0.490752	0.609438	0.638066	0.302722
TCONS_00023397	=	AT1G09537.1	XLOC_007643	AT1G09537	1.0424	0.590229	1.2298	1.19015	1.11631	1.13713	2.35096	1.84376	2.2452	0.776991	0.933135	0.617618	3.12024	2.12757	1.96605	2.04985	1.89082	1.02521
TCONS_00011003	=	AT1G09543.1	XLOC_003738	AT1G09543	3.53468	4.21788	3.45917	0.633328	0.838248	0.544809	1.50853	1.55965	1.32414	1.89383	2.38648	3.10368	0.93005	0.674236	0.665442	1.80237	1.47416	1.32433
TCONS_00023440	=	AT1G09553.1	XLOC_007657	AT1G09553	0.159839	0.241141	0.18989	0	0.138885	0	0.0846423	0.0480438	0.31163	1.4653	0.617719	0.504816	1.12565	0.268666	0.873697	0.742824	0.45853	1.62304
TCONS_00011071	=	AT1G09573.1	XLOC_003766	AT1G09573	0.346506	0.129236	0	0.55805	1.288	0.721804	1.19582	1.5985	0.311408	0.306833	0.203195	0.396951	0.471671	2.09463	0.233812	0.125733	0.340132	0.60808
TCONS_00011083	=	AT1G09577.1	XLOC_003774	AT1G09577	0.0309736	0.0825154	0	0	0.0771974	0	0	0.0788451	0	0.210748	0.0382847	0.06178	0.0205959	0	0	0	0.0196208	0
TCONS_00023493	=	AT1G09603.1	XLOC_007683	AT1G09603	0	0.138054	0	0.0429383	0.0468841	0.0972702	0.139289	0.0339526	0.112996	0.0477494	0	0	0.0347927	0.0149216	0.0296727	0.03115	0.0318142	0
TCONS_00023523	=	AT1G09607.1	XLOC_007696	AT1G09607	0	0	0	0.20342	0.553635	0.183572	0.64456	0.0518184	0.235494	0.0578101	0	0.0642449	0	0.0543346	0.260838	0	0.0457634	0.117195
TCONS_00023583	=	AT1G09617.1	XLOC_007709	AT1G09617	1.31759	0.612268	1.28656	1.29008	1.09264	1.85025	1.68013	1.95867	1.88034	0.937068	1.02105	1.72452	2.13692	2.24188	2.5427	0.813907	1.58708	1.30089
TCONS_00011230	=	AT1G09637.1	XLOC_003818	AT1G09637	0	0	0	0	0.595642	0	0	0	0.391647	0.597627	0	0.191492	0.186968	0.413719	0	0	0	0
TCONS_00023631	=	AT1G09647.1	XLOC_007729	AT1G09647	0	4.42651	10.0538	5.37331	4.7189	4.41937	10.6939	0.73826	6.3219	5.5642	7.58974	7.87547	2.91766	6.15461	10.6232	5.89391	1.40617	5.12773
TCONS_00023630	=	AT1G09647.1	XLOC_007729	AT1G09647	0.135856	0.394778	0.192149	0.281537	0.102509	0.120705	0.123446	0.000592379	0.28938	0.124892	0.0572091	0.200313	0.192238	0.270503	0.225405	0.183254	0.254706	0.258605
TCONS_00011238	=	AT1G09653.1	XLOC_003820	AT1G09653	0	0	0	0.636773	0	0.125957	0	0	0.245751	0.51547	0	0	0	0	0.120454	0	0.424538	0.144019
TCONS_00011246	=	AT1G09663.1	XLOC_003824	AT1G09663	0	0.31207	0.162225	1.11473	0.672218	0.259679	0	0.503141	0.191278	0.517102	0.501818	0.285621	0.692173	0.387303	0.239273	0.200636	0.605204	0.625504
TCONS_00011247	=	AT1G09667.1	XLOC_003825	AT1G09667	0	0.174988	0	0	0	0	0.176145	0	0	0	0	0.45363	0.0917542	0.0917067	0	0.341405	0	0
TCONS_00023652	=	AT1G09673.1	XLOC_007736	AT1G09673	0.465576	0.544298	0.416143	0.336903	0.216785	0.373548	0.578854	0.676797	0.9244	0.272438	0.650882	0.763005	0.0928712	0.272894	0.307941	0.643143	0.359011	0.144458
TCONS_00023659	=	AT1G09677.1	XLOC_007740	AT1G09677	0.219315	0.12481	0.154956	0.312459	0.199243	0.206217	0.0579219	0.0896768	0.163672	0	0.079059	0.0344712	0.248071	0.207997	0.502677	0.243489	0.0293438	0.0590495
TCONS_00023666	=	AT1G09693.1	XLOC_007744	AT1G09693	0	0.270455	0.297544	0	0.30617	0	1.48293	0	0.0818991	0.168557	0.0259927	0	0.777087	0	0	0.235278	0	0
TCONS_00023665	=	AT1G09693.1	XLOC_007744	AT1G09693	1.4173	1.34696	1.04826	1.45047	1.93538	1.42709	2.11677	2.11655	2.14276	1.04022	1.31828	1.07523	1.33456	1.22884	1.51727	1.91389	1.68653	2.0504
TCONS_00011290	=	AT1G09697.1	XLOC_003841	AT1G09697	0	0.0887097	0	0.0354614	0.0415856	0.0794574	0.0870935	0.261595	0.322885	0	0	0.147737	0.0877668	0.12219	0	0.376321	0.0865182	0.184006
TCONS_00023772	=	AT1G09733.1	XLOC_007778	AT1G09733	0.0832342	0	0.0618265	0	0	0.049198	0	0.111655	0	0	0	0	0	0	0.116014	0.11797	0	0.0619374
TCONS_00011421	=	AT1G09753.1	XLOC_003880	AT1G09753	0.425133	0	0	0	0.58131	0	0	0.618315	0	0	0	0	0	0	0	0	1.81023	0.182531
TCONS_00023820	=	AT1G09757.1	XLOC_007798	AT1G09757	0	0.0558617	0.140634	0.129573	0.217154	0.236256	0	0.180529	0	0	0.111285	0	0.163008	0.174529	0.0602499	0.0555867	0.0597652	0.049574
TCONS_00011509	=	AT1G09777.1	XLOC_003901	AT1G09777	0.245919	0.176515	0.0894408	0.579355	0.155645	0.447255	0.0881049	0.250542	0.476125	0.421455	0.5278	0.48735	0.364829	1.45999	0.779658	0.337488	0.854057	0.620478
TCONS_00023848	=	AT1G09783.1	XLOC_007814	AT1G09783	0.810116	1.25092	0.621874	0.459935	0.482586	0.475905	0.507035	0.658907	0.639913	0.995658	0.654249	0.945595	0.720397	0.772724	0.861579	0.70159	0.740226	0.525231
TCONS_00023856	=	AT1G09793.1	XLOC_007818	AT1G09793	0.691872	0.876838	0.469215	0.200807	0.201759	0.386883	0.155046	0.313464	0.290851	0.266107	0.365013	0.379401	0.157469	0.24294	0.311188	0.0906905	0.216606	0.384121
TCONS_00011556	=	AT1G09797.1	XLOC_003915	AT1G09797	0.200149	0.265978	0	0.110267	0.170948	0.146271	0.029156	0.0302591	0.0962616	0.0982653	0.110493	0.100898	0.135432	0.149356	0.131713	0.0863059	0.0718771	0.138473
TCONS_00023865	=	AT1G09803.1	XLOC_007823	AT1G09803	0.198676	0.366445	0.124038	0	0	0	0.25812	0.223148	0.358169	0	0	0	0	0	0	0.25493	0.0421587	0.045214
TCONS_00023907	=	AT1G09823.1	XLOC_007839	AT1G09823	0.442247	0.126523	0	1.43455	1.13095	0.832134	0.60751	1.09918	0.463234	0.0557726	0	0.29529	1.03572	1.31004	0.772555	0.474182	0.998882	0.421708
TCONS_00011765	=	AT1G09863.1	XLOC_003975	AT1G09863	0.587673	0.566526	0.523559	0.220152	0.486319	0.416491	0.324307	0.547075	0.219774	0.183703	0.321435	0.676082	0.566218	0.716139	0.273633	0.542942	0.306049	0.104304
TCONS_00011766	=	AT1G09863.2	XLOC_003975	AT1G09863	0.399312	0.0960187	0.21314	0.00463845	0.0917924	0.117523	0	0.0177323	0.0650743	0.248741	0.252184	0.0574586	0.123697	0.0201083	0.186046	0.067059	0	0.0988131
TCONS_00011767	=	AT1G09863.3	XLOC_003975	AT1G09863	0	0.0425091	0.0661782	0	0.0195747	0.0154456	0	0.0106473	0.0581931	0.0820248	0.12939	0.0268597	0	0.148006	0.0895303	0.00810324	0.00794999	0
TCONS_00011768	=	AT1G09863.4	XLOC_003975	AT1G09863	0	0.0988639	0.0604641	0	0	0	0	0	0	0.227559	0	0.0504117	0.0426968	0.0283075	0.106235	0	0	0
TCONS_00011770	=	AT1G09863.5	XLOC_003975	AT1G09863	0.100668	0.14234	0.44244	0.0553287	0.08424	0.00054069	0.131098	0.0220616	0.0741867	0.0992072	0.142059	0.0166241	0.311929	0.0275095	0.078025	0.168831	0.165571	0.237331
TCONS_00024219	=	AT1G09897.1	XLOC_007901	AT1G09897	2.50623	1.37192	1.40079	1.12914	1.40827	1.81852	1.38497	1.1939	0.936093	1.52072	1.39648	1.72458	2.69983	1.34119	1.85158	2.67328	0.387197	1.40365
TCONS_00011786	=	AT1G09907.1	XLOC_003983	AT1G09907	0	1.03153	1.17682	0.0868435	0	0	0.0961751	0	0.318139	0.513315	0.99017	1.1976	0.174733	0.416612	0	0.185477	0.0854038	0.0881742
TCONS_00011791	=	AT1G09913.1	XLOC_003985	AT1G09913	0.619728	0.94733	0.487857	0.90228	0.798171	1.22899	0.318294	0.370991	1.11184	1.43504	0.998968	0.353287	0.323735	0.574515	0.270192	0.683472	0.514648	0.716002
TCONS_00024255	=	AT1G09917.1	XLOC_007908	AT1G09917	1.0578	0.362168	0.607289	0.450602	0.511312	0.724522	0.557022	0.493993	0.734822	0.994618	0.575693	0.798183	0.850394	0.491541	1.01275	1.06548	0.725506	1.00517
TCONS_00011807	=	AT1G09927.1	XLOC_003992	AT1G09927	198.807	212.966	179.332	183.766	194.046	166.467	142.895	138.705	148.767	125.385	105.821	132.851	134.243	146.095	161.015	120.556	111.902	140.739
TCONS_00011963	=	AT1G09963.1	XLOC_004022	AT1G09963	0.107225	0.340111	0	0.273656	0.278736	0.204645	0.451678	0.114145	0.105564	0.10436	0.278615	0.0359083	0.113951	0.249587	0.111727	0.467657	0.331852	0.265242
TCONS_00012041	=	AT1G09987.1	XLOC_004047	AT1G09987	0	0.0317824	0.0163667	0.0695948	0.0729047	0.1317	0.0895352	0.149875	0.0587965	0	0	0.0666135	0	0.0744322	0.0932776	0.029727	0.0145306	0.0726626
TCONS_00024449	=	AT1G09993.1	XLOC_007961	AT1G09993	0.90849	0.82912	0.85873	0.565246	0.736539	0.796969	0.654617	0.6175	1.25583	0.999328	1.12692	0.867431	0.737714	0.459079	0.413656	0.958003	0.937288	1.09864
TCONS_00024466	=	AT1G09997.1	XLOC_007966	AT1G09997	0	0.0976506	0.187738	0.540238	0.092725	0	0.491738	0.61957	0.0475603	0	0	0	1.04291	0.854821	0.782334	0.567037	0.285204	0.293374
TCONS_00002319	=	AT1G13448.1	XLOC_000688	AT1G13448	1.80437	3.39812	2.45628	0.849367	0.814844	1.0498	2.47604	3.32612	2.50863	3.38026	3.02583	2.0099	4.03988	3.09866	3.00603	11.7299	7.87258	8.67797
TCONS_00015026	=	AT1G15002.1	XLOC_004890	AT1G15002	0.0313675	0.0160688	0.0870431	0.156406	0.166491	0.297297	0.270688	0.136985	0.329975	0.0296399	0.0564008	0.0195935	0.0947164	0.0812475	0.0637238	0.195394	0.210809	0.163059
TCONS_00015069	=	AT1G15175.1	XLOC_004900	AT1G15175	0.575517	0.645619	0.561624	0.0373601	0.0726247	0.0776226	0.125832	0.664646	0.117215	0.203404	0.217079	0.356471	0.369575	0.2978	0.414304	0.363783	0.529744	0.268661
TCONS_00015070	=	AT1G15175.2	XLOC_004900	AT1G15175	2.41323	3.39513	4.5738	1.01919	0.826783	0.92462	1.63197	2.73897	2.92614	1.87561	1.615	2.17583	0.867323	0.952912	1.06158	1.48538	2.29991	2.26548
TCONS_00015071	=	AT1G15175.3	XLOC_004900	AT1G15175	2.10701	2.24544	3.46395	0.331068	0.167789	0.327471	0.83092	0.680059	0.366683	1.81034	1.49846	2.75279	0.441314	0.591016	0.341868	0.706571	0.524731	1.01194
TCONS_00002840	=	AT1G16489.1	XLOC_000864	AT1G16489	0.490511	0.43189	0.514438	0.396703	0.462881	0.413559	0.339768	0.620636	0.332777	0.590079	0.274565	0.50443	0.467448	0.722261	0.41177	0.314381	0.560502	0.743145
TCONS_00002842	=	AT1G16489.3	XLOC_000864	AT1G16489	2.78134	2.92194	1.90909	1.9105	1.50457	1.54401	1.7727	1.60372	1.55293	2.54228	2.42136	2.47371	2.56309	2.55198	3.4957	2.12957	2.80151	2.44563
TCONS_00015378	=	AT1G17232.1	XLOC_004996	AT1G17232	5.48228	6.04175	4.37651	3.15615	2.67489	2.70726	2.96555	2.6382	3.06951	4.64865	4.70223	4.82513	3.93448	3.39676	3.43918	3.59577	3.76508	3.68556
TCONS_00015379	=	AT1G17232.2	XLOC_004996	AT1G17232	0.910881	0.312058	1.54402	0.242874	0.763604	1.28768	1.27568	1.60651	1.38929	1.00332	1.49064	1.17459	1.47475	1.14575	1.2015	0.927255	1.25711	0.48882
TCONS_00015623	=	AT1G18382.1	XLOC_005059	AT1G18382	3.21354	0.0592635	1.73299	0.469495	0.964257	2.03063	0.651372	1.02043	2.35689	0.167313	6.44296	2.58077	2.81833	1.85431	1.68374	1.969	0.776814	3.23827
TCONS_00015640	=	AT1G18415.1	XLOC_005060	AT1G18415	2.15959	2.45613	2.24634	1.14428	1.49188	1.591	1.81465	1.56131	1.24057	1.80936	1.93149	1.35687	1.10024	1.16566	1.25258	1.03388	1.37896	1.41683
TCONS_00015641	=	AT1G18415.2	XLOC_005060	AT1G18415	0.211389	0.237129	0.296897	0.141964	0.0308421	0.0714288	0.383449	0.10835	0.464102	0.151243	0.345437	0.261384	0.722874	0.00126201	0.547035	0.333482	0.0982278	0.179703
TCONS_00015662	=	AT1G18735.1	XLOC_005070	AT1G18735	0.718635	0.334707	0.557218	1.24473	1.35344	1.15407	0.472059	0.547713	0.42971	0.299427	0.49528	0.571732	1.50873	1.27377	1.66053	1.23412	0.861148	1.14932
TCONS_00003602	=	AT1G20515.2	XLOC_001099	AT1G20515	0.332367	0.0994996	0.334963	0.622622	0.177111	0.528226	0.122183	0.122867	0.417544	0.707798	0.598155	0.49713	0.512525	0.462646	0.375234	0.277208	0.19305	0.460508
TCONS_00003603	=	AT1G20515.3	XLOC_001099	AT1G20515	0.18761	0.165852	0.266276	0.0454076	0.031938	0.0743726	0.0350049	0.0352578	0.0228477	6.76e-05	0.0726715	0.0579235	8.38e-05	1.29e-05	0.0843515	0.148663	0.106125	0.0386294
TCONS_00015946	=	AT1G20691.2	XLOC_005172	AT1G20691	0.100167	0.0413502	0.0818398	0.0266415	0.0483869	8.9e-06	0.0331755	0.0115647	0.0161659	0.105587	0.0557601	0.0556783	0	0.0489748	0.0222214	0.0114098	0.0334254	0.0116483
TCONS_00016722	=	AT1G26208.1	XLOC_005454	AT1G26208	1.04196	1.21483	1.03936	0.111816	0.109261	0.260024	1.2289	0.90219	0.524219	0.444408	0.758656	0.450335	0.267858	0.161963	0.226891	1.38068	1.06264	0.719167
TCONS_00016723	=	AT1G26208.2	XLOC_005454	AT1G26208	0.111108	0.267801	0.108311	0.12256	0.0159395	0.131065	0.0983614	0.0914491	0.33415	0.0655824	0.13394	0.313613	0.162177	0.164539	0.0769447	0.0181364	0.315702	0.0182104
TCONS_00016733	=	AT1G26208.4	XLOC_005454	AT1G26208	0.245262	0	0	0	0	0.000191481	0	0.0497911	0	0	0	0	0	0	0	0.123339	0.000205614	0
TCONS_00016734	=	AT1G26208.5	XLOC_005454	AT1G26208	0.102788	0.0473482	8.79e-05	0.154161	0	0.0648951	0	0	0	0.00530836	0.00576534	0	0	0.0133551	0	0.111436	0.282109	0.00156587
TCONS_00016735	=	AT1G26208.6	XLOC_005454	AT1G26208	0.214364	0.680477	0.621949	0.421265	0.393112	0.336812	0.915836	1.03016	1.24839	0.729655	0.581389	0.628336	1.56457	0.67826	0.94106	0.237558	0.926921	0.607867
TCONS_00016736	=	AT1G26218.1	XLOC_005454	AT1G26218	19.97	21.498	19.1665	23.48	27.1812	22.2068	23.3158	26.8274	23.1511	10.578	11.7705	11.8771	24.3817	23.8992	23.8217	23.5204	24.2197	25.0125
TCONS_00016989	=	AT1G27921.1	XLOC_005552	AT1G27921	2.56384	2.67763	1.83311	1.15944	0.840453	0.744704	0.254848	0.879214	0.952029	1.72218	1.97148	1.68281	1.73786	1.01388	1.53546	1.88092	0.431723	0.969202
TCONS_00016990	=	AT1G27921.2	XLOC_005552	AT1G27921	0	0.0341881	0.281047	0.0011828	0.472353	0.457006	1.06234	1.25784	0.203482	0.0305823	0.15446	0.0640177	0.396462	0.266293	0.505077	0.984474	1.14776	0.222484
TCONS_00017004	=	AT1G27921.3	XLOC_005552	AT1G27921	12.3492	13.8866	10.4006	1.56485	2.46997	2.2318	2.72711	2.92213	2.77138	13.8984	16.4254	12.1413	4.72222	5.80215	3.21016	7.22256	6.24909	4.74359
TCONS_00017005	=	AT1G27921.4	XLOC_005552	AT1G27921	0.169812	0.447564	0.0577092	1.23837	0.224997	0.510523	0.560358	0.2591	1.0176	0.123911	0.351325	0.209115	0.702389	0.423267	0.833134	2.40359	0.671326	0.534927
TCONS_00017167	=	AT1G28685.1	XLOC_005602	AT1G28685	0.642665	0.59157	0.557145	0.800525	0.968857	0.816439	0.545642	0.661138	0.770777	0.694381	0.782023	0.673488	0.47198	0.523958	0.863284	0.336492	0.426128	0.309178
TCONS_00017200	=	AT1G28715.1	XLOC_005607	AT1G28715	2.49801	2.47646	2.41095	2.78392	3.03334	2.02729	2.30472	1.52448	1.99753	2.60604	2.88826	2.81006	2.3866	3.44401	3.21366	2.196	2.07543	2.02301
TCONS_00017264	=	AT1G29357.1	XLOC_005630	AT1G29357	3.8207	3.88537	2.87853	1.03488	0.674405	0.945557	1.09315	0.86225	1.19821	3.20063	3.12963	4.27986	1.66636	1.64701	1.4985	3.41559	4.23869	2.69241
TCONS_00017269	=	AT1G29357.3	XLOC_005630	AT1G29357	2.21553	2.77911	2.88945	1.9342	2.06554	1.71192	1.28365	1.7105	1.65441	1.75863	1.85557	1.30567	1.87861	1.75644	3.11979	2.4424	2.04607	1.01248
TCONS_00017270	=	AT1G29357.4	XLOC_005630	AT1G29357	0.186206	0.390992	0.759874	0.23002	0.00064717	0.0283708	0	0.101838	0.0612538	0.290563	0.73643	0.129187	0.0526701	0.0481124	0.176765	0.193239	0.188184	0.000500093
TCONS_00017353	=	AT1G29785.1	XLOC_005651	AT1G29785	0.677202	0.580251	0.951749	0.134681	0.412345	0.209293	0.534202	0.370098	0.54799	0.276231	0.469888	0.355641	0.143318	0.0945556	0.329519	0.556021	0.499805	0.425423
TCONS_00017354	=	AT1G29785.2	XLOC_005651	AT1G29785	0.612148	0.806476	0.314766	0.0998446	0.0903701	0.168368	0.379382	0.365046	0.105485	0.239472	0.215887	1.02194	0.0277792	0.366025	0.177737	0.128627	0.238493	0.146416
TCONS_00017355	=	AT1G29785.3	XLOC_005651	AT1G29785	23.1854	21.791	19.7489	20.5816	23.3192	20.1122	15.2208	13.5814	14.6287	28.2227	25.1182	25.0138	9.84235	12.7307	13.0625	16.4063	15.4162	16.4102
TCONS_00005067	=	AT1G30282.1	XLOC_001636	AT1G30282	0.0971209	0.0603968	0.125701	0.0277639	0.0624299	0.0432117	0.00807143	0	0.0280382	0.102049	0.095583	0.134328	0.100313	0.0912231	0.0738393	0.130287	0.0858749	0.130021
TCONS_00005344	=	AT1G31485.1	XLOC_001716	AT1G31485	0.0802599	0.00215889	0.315382	0	0	0	0	0	0	0	0.113195	0.101654	0	0.131929	0	0	0	0
TCONS_00005659	=	AT1G33415.1	XLOC_001831	AT1G33415	0.529573	0.211666	0.141832	0.07517	0.124673	0.0449251	0.0631517	0.17303	0.177661	0.414141	0.363024	0.32712	0.334941	0.246561	0.0871054	0.231476	0.244501	0.165356
TCONS_00005673	=	AT1G33415.2	XLOC_001831	AT1G33415	0.816867	0.77774	0.868691	0.913148	0.920972	1.27504	0.955563	1.02582	1.58129	1.5497	0.558686	0.450069	0.982988	1.0218	1.29008	0.248211	1.18572	1.29799
TCONS_00005674	=	AT1G33415.3	XLOC_001831	AT1G33415	0.236095	0.620437	0.347667	0.196562	0.110406	0.0801361	0.23396	0.159298	0.185399	0.36534	0.411515	0.138476	0.120707	0.180429	0.249792	0.237321	0.168714	0.245924
TCONS_00005675	=	AT1G33415.4	XLOC_001831	AT1G33415	0.0596861	0.168662	0.0157285	0.0167992	0.0605177	0.0112453	0.0121796	0.0122554	0.044756	0.0586413	0.0570665	0.11591	0.00987284	0.0104694	0	0.0130154	0.00068389	0.00615399
TCONS_00005676	=	AT1G33415.5	XLOC_001831	AT1G33415	0.439108	0.0354904	0.185899	0.226695	0.0836628	0.0757298	0.354778	0.367132	0.110857	0.195591	0.0145832	0.183596	0.229226	0.204913	0.383433	0.531166	0.305095	0.198928
TCONS_00005981	=	AT1G34844.1	XLOC_001912	AT1G34844	0.43275	1.10602	0.855143	0.296272	0.853927	0.439254	0.780976	0.588537	0.9338	0.365777	0.692634	0.699379	0.488927	0.936196	0.931074	1.67616	0.624188	0.530815
TCONS_00005982	=	AT1G34844.2	XLOC_001912	AT1G34844	1.70383	0.575677	1.04212	1.20831	0.927065	1.02138	1.25766	1.1894	0.965426	1.23302	0.587053	1.41358	1.38056	1.19862	1.41198	1.46117	1.23613	1.4661
TCONS_00005983	=	AT1G34844.3	XLOC_001912	AT1G34844	2.53327	2.10547	1.93338	1.72531	1.36663	1.61645	1.51776	1.61416	1.88467	2.46434	2.79032	2.10234	2.51391	2.2822	2.19315	2.25696	2.22809	2.53896
TCONS_00018429	=	AT1G44125.3	XLOC_006059	AT1G44125	0.0870558	0.0807355	0.102897	0.0148391	0.0440906	0.101241	0.0786044	0.0367384	0.0475457	0.064901	0.102677	0.17826	0.0820077	0.0366225	0.061796	0.11142	0.131014	0.106268
TCONS_00006636	=	AT1G48315.1	XLOC_002215	AT1G48315	0.111979	0.0274542	0.00353567	0.0429038	0.0239304	0.038153	0	0.0675033	0	0	0.0153622	0.0863921	0	0	0.0161066	0	0	0.00853033
TCONS_00006637	=	AT1G48315.2	XLOC_002215	AT1G48315	0.0476342	0.258229	0.18502	0.323683	0.142595	0.294766	0.201865	0.504861	0.278075	0.0612767	0.122408	0.046696	0.0806475	0.241009	0.247371	0.322675	0.231311	0.0864135
TCONS_00006638	=	AT1G48315.2	XLOC_002215	AT1G48315	0.70103	0.088998	0	0.175552	0.403319	0.109357	0.507468	0.0890016	0.400274	0.413474	0.0314089	0.39303	0.76175	0.244718	0.305664	0.317342	0.266956	0.575296
TCONS_00006640	=	AT1G48315.4	XLOC_002215	AT1G48315	0.889039	1.18866	1.44016	0.836161	1.40556	1.907	1.44661	0.853571	1.83912	0.971196	1.19949	0.616523	1.87912	2.12417	2.14397	2.14698	1.45194	1.50893
TCONS_00006641	=	AT1G48315.5	XLOC_002215	AT1G48315	0.625938	0.650942	0.559849	1.08651	0.172369	0.594971	0.801681	0.754061	0.315128	0.733361	0.250765	1.25333	0.725552	0.819427	0.165261	0.0304993	0.895808	0.512198
TCONS_00006704	=	AT1G48698.1	XLOC_002231	AT1G48698	0.284438	0.171837	0.1533	9.32e-05	6.61e-05	0.0152292	0.304292	0.274259	0.104791	0.177436	0.0387919	0.0878195	0.0352497	0.0546896	7.9e-05	0.475708	0.393953	0.179362
TCONS_00006706	=	AT1G48698.2	XLOC_002231	AT1G48698	0.338736	0.0440617	0.292921	0.057977	0.0837804	0.0152256	0.00600646	0.0184615	0.0446503	0.101616	0.264813	0.109045	0.0760613	0.127925	0.066175	0.0654191	0.147106	0.157734
TCONS_00006707	=	AT1G48698.3	XLOC_002231	AT1G48698	0.174277	0.311926	0.0699868	0	1.28e-05	0	0.0524292	0.195345	0.089498	0.366645	0.220286	0.170214	6.81e-07	5.96e-06	0	0.142244	0.113037	0.0994761
TCONS_00007217	=	AT1G51645.1	XLOC_002398	AT1G51645	3.70633	3.21885	2.38708	2.02928	1.45309	1.52697	1.93337	1.88688	1.43917	3.87056	2.89196	2.82919	2.20722	2.42333	2.22779	2.80444	2.48777	2.59644
TCONS_00007218	=	AT1G51645.2	XLOC_002398	AT1G51645	1.26543	1.87997	1.18151	0.647398	0.559874	1.41848	0.626046	0.978146	0.590038	1.81753	2.39825	2.53389	1.7127	1.27873	0.664685	1.7634	1.50899	0.907216
TCONS_00007220	=	AT1G51645.3	XLOC_002398	AT1G51645	1.06338	0.534943	1.34064	1.26502	2.18452	0.770994	0.907583	0.905507	0.867241	0.299586	0.757642	0.727909	2.29011	2.71841	2.47725	0.746891	1.02882	0.901967
TCONS_00007447	=	AT1G53233.1	XLOC_002484	AT1G53233	11.1996	13.8658	13.2497	36.3989	30.8076	29.9629	16.0702	8.37161	11.2923	13.0154	15.6373	12.6096	15.6826	15.2442	18.1028	9.06832	9.27805	15.1515
TCONS_00019797	=	AT1G54355.1	XLOC_006523	AT1G54355	0.488467	0.458012	1.16964	0.603014	0.834518	0.848547	0.939381	0.727768	1.06706	0.534273	1.00358	0.45057	0.696096	1.05641	1.65391	0.496814	0.390048	0.444244
TCONS_00020164	=	AT1G56165.1	XLOC_006631	AT1G56165	1.41856	1.0152	0.936348	0.37832	0.596225	0.550027	0.66415	1.16225	0.734268	1.42555	1.2001	0.952662	0.672105	1.11076	0.727264	0.72146	0.823843	0.503548
TCONS_00020246	=	AT1G56612.1	XLOC_006660	AT1G56612	4.31257	5.74404	5.70693	2.22407	2.08742	2.45845	2.69732	2.15287	3.43786	6.54324	5.67407	5.76539	3.17551	3.67951	3.26638	3.79562	3.4324	2.85301
TCONS_00020247	=	AT1G56612.2	XLOC_006660	AT1G56612	7.04337	7.37707	5.22842	7.60658	6.10595	6.11579	4.71659	5.56624	5.32007	10.7758	9.67974	7.59556	6.38051	5.63905	6.107	6.83272	6.3373	5.80158
TCONS_00020249	=	AT1G56612.3	XLOC_006660	AT1G56612	4.10973	6.11585	7.21301	2.00441	3.66513	3.20294	1.88654	1.19096	1.94068	9.98015	10.2941	8.72387	7.33002	5.94589	6.05019	3.68554	3.86028	4.85802
TCONS_00020638	=	AT1G60505.2	XLOC_006794	AT1G60505	0.66612	1.27572	0.710954	0.491091	0.510909	1.60911	0.870266	0.799041	0.861698	0.566313	0.354038	0.859191	0.931896	0.748589	1.05915	0.516682	0.949699	0.582146
TCONS_00020639	=	AT1G60505.3	XLOC_006794	AT1G60505	0.254755	0.28626	0.624449	0.298215	0.194011	0.18838	0.424946	0.000192451	0.31495	1.02233	0.818574	0.320603	0.402875	0.246199	0.46403	0.63742	1.18801	0.251748
TCONS_00020640	=	AT1G60505.4	XLOC_006794	AT1G60505	0.363096	0.989275	0.712826	0.141198	0.000357782	0.000758133	0.230924	0.0683035	0.184676	0.482977	0.601963	0.479802	0.16086	0.000567629	0.245753	0.326946	0.100022	0.0858403
TCONS_00020656	=	AT1G60505.6	XLOC_006794	AT1G60505	3.02182	2.03895	2.18301	2.29346	1.96951	1.27966	1.95153	1.74567	1.86109	1.58238	2.32512	2.15571	2.19867	2.45455	1.55501	2.4979	1.44873	1.93041
TCONS_00020657	=	AT1G60505.7	XLOC_006794	AT1G60505	0.0706769	0.105377	0.233157	0.190892	0.255756	0.507911	0.229105	0.104256	0.19449	0.173728	0	0.185388	0.165718	0.191666	0.376138	0.110221	0.379177	0.224271
TCONS_00020658	=	AT1G60525.1	XLOC_006795	AT1G60525	0.786704	0.563929	0.37653	0.560819	0.39186	0.365873	0.315555	0.269172	0.281725	0.423857	0.716961	0.535504	0.444846	0.510049	0.521628	0.416009	0.212156	0.389274
TCONS_00020659	=	AT1G60525.2	XLOC_006795	AT1G60525	1.72644	1.20158	1.04682	0.822122	0.324542	1.08707	0.579392	0.120396	0.800834	1.56443	1.05343	0.841915	1.2119	0.751089	0.832277	0.688068	0.919558	0.916841
TCONS_00020660	=	AT1G60525.3	XLOC_006795	AT1G60525	0.506971	0.316751	0.174286	0.0141161	0.000308208	0.0980736	0.0890891	0.129988	0.0553489	0.231908	1.13795	0.641063	0.227718	0.231411	0.173345	0.969112	0.166365	0.166952
TCONS_00008440	=	AT1G60545.1	XLOC_002892	AT1G60545	4.62492	3.04506	4.51642	3.60935	3.68374	3.31037	3.24204	3.02776	2.52716	3.90446	3.66542	4.26276	4.26319	4.00535	3.59465	2.81377	3.48776	3.45554
TCONS_00008441	=	AT1G60545.2	XLOC_002892	AT1G60545	0.351346	0.664004	0.151045	0.120436	0.035315	0.170847	0.352221	0.198926	0.197586	0.546536	0.494978	0.515617	0.276954	0.32901	0.478805	0.63565	0.403295	0.363057
TCONS_00008442	=	AT1G60545.3	XLOC_002892	AT1G60545	1.02	1.47735	0.59214	0.310011	0.321734	0.263907	0.701051	0.910561	0.889993	0.878674	0.409846	0.376832	0.40645	0.257537	1.11278	1.15069	0.523924	0.690206
TCONS_00008447	=	AT1G60545.4	XLOC_002892	AT1G60545	0.179598	0	0.254747	0.447867	0.405838	0.34205	0.448432	0.123573	0.295807	0	0.187617	0.728464	0.307708	0.263484	0.449925	0.360124	0.365245	0.527243
TCONS_00009564	=	AT1G67365.1	XLOC_003294	AT1G67365	4.75466	4.13576	3.67656	3.99062	3.45637	5.2782	6.77877	5.96056	6.85109	5.75642	5.1339	4.83005	13.0846	14.4311	12.1182	6.66382	8.0741	7.47493
TCONS_00009656	=	AT1G67792.1	XLOC_003316	AT1G67792	1.27946	2.09134	1.86728	1.25946	1.25036	1.10052	0.750164	1.17363	0.935257	1.53154	2.46329	1.77298	1.30842	1.42394	1.84486	1.0267	1.6401	1.40773
TCONS_00009662	=	AT1G67792.4	XLOC_003316	AT1G67792	1.83465	1.45249	0.89038	0.95284	1.10244	0.826942	0.582292	0.89155	0.369508	0.788531	0.621189	0.417869	0.639046	0.262039	0.253865	1.58723	0.958794	0.646942
TCONS_00010026	=	AT1G69572.1	XLOC_003426	AT1G69572	0.270109	0.557901	0.41769	0.364673	0.128913	0.110777	0.114877	0.0314399	0.0699591	1.20708	1.05004	1.01466	0.228398	0.17282	0.112922	0.093317	0.111854	0.131358
TCONS_00010027	=	AT1G69572.2	XLOC_003426	AT1G69572	0.19636	0.104278	0.193688	0.218396	0.126813	0.00965597	0	0.0439023	0.042451	0.232352	0.313631	0.222428	0.0339252	0.0428097	0.0439314	0.110729	0.0449513	0.180942
TCONS_00010028	=	AT1G69572.3	XLOC_003426	AT1G69572	1.91117	1.42841	3.04771	0.827339	0.699579	0.724994	0.03305	0.291575	0.103567	3.76585	4.24969	4.01784	0.736336	0.427745	0.996468	1.03827	1.20755	1.57298
TCONS_00022444	=	AT1G69587.1	XLOC_007341	AT1G69587	5.80878	5.20506	4.75586	2.63146	2.95968	3.24781	2.86895	2.70683	3.34316	6.47718	6.71182	4.65678	1.66104	2.84138	2.32925	2.25974	2.36311	2.5891
TCONS_00022449	=	AT1G69587.2	XLOC_007341	AT1G69587	0.342731	0.23556	0.052484	0.0678368	0.180146	0.0216757	0.168133	0.0706866	0.238842	0.455054	0	0.165782	0.666049	0.0303145	0.0966951	0.245118	0	0.0941788
TCONS_00022450	=	AT1G69587.3	XLOC_007341	AT1G69587	4.18172	6.59181	5.27618	4.60172	2.79115	3.03271	2.18119	4.0566	4.0833	10.0445	10.2459	8.95563	6.22051	5.76894	4.48879	4.85473	4.21174	4.4453
TCONS_00022451	=	AT1G69587.4	XLOC_007341	AT1G69587	2.27268	1.56089	1.05743	1.83333	1.82359	1.62518	1.16409	1.51662	1.55294	1.84274	1.524	1.66447	1.11703	1.51177	0.910847	0.580904	1.00848	1.58843
TCONS_00022741	=	AT1G71528.1	XLOC_007454	AT1G71528	1.4297	1.17575	0.904813	0.985559	0.755834	0.232385	0.981327	1.23081	0.989812	1.48091	1.54612	0.784105	0.717903	1.0979	0.454929	1.48603	1.10206	1.47556
TCONS_00022742	=	AT1G71528.2	XLOC_007454	AT1G71528	2.80434	1.64492	1.51149	1.4157	1.33892	1.96452	1.09449	0.988353	1.38706	2.34363	2.65102	2.74905	1.0923	0.810711	1.73561	1.3329	1.52288	1.0237
TCONS_00022743	=	AT1G71528.3	XLOC_007454	AT1G71528	2.30256	1.33964	1.77694	0.601862	0.420597	0.921415	0.822781	0.993804	0.990599	2.15372	1.87346	1.28156	0.586955	0.47722	0.262613	1.09209	0.882508	1.0465
TCONS_00022744	=	AT1G71528.4	XLOC_007454	AT1G71528	0.374399	1.85255	1.32083	0.0163058	0.273482	0.0638001	0.585873	0.755111	0.433535	0.589395	0.820502	1.05296	0.33695	0.381046	0.283103	0.28568	0.2216	0.355809
TCONS_00022773	=	AT1G71828.1	XLOC_007463	AT1G71828	0	0.152688	0	0.0377767	0.0363887	0.0727801	0.0844033	0	0	0.0757912	0.0367345	0.0859546	0.075815	0	0.0355967	0.0404567	0.109416	0
TCONS_00022937	=	AT1G72852.1	XLOC_007515	AT1G72852	2.24839	2.28818	2.67732	1.15393	1.34341	1.06402	1.3127	1.3644	1.54029	2.70116	3.18725	2.84563	2.02506	1.99309	1.78075	2.09823	1.45706	2.30722
TCONS_00022939	=	AT1G72852.3	XLOC_007515	AT1G72852	0.328804	0.141053	0.266256	0.0616499	0.13779	0.0550204	0.373226	0.298574	0.140434	0.379261	0.0711303	0.0908904	0.0961359	0.0216142	0.212771	0.0564621	0.0312426	0.0928403
TCONS_00010625	=	AT1G72855.3	XLOC_003623	AT1G72855	0.212704	0.252708	0.342581	0.155778	0.144478	0.258731	0.192733	0.259617	0.116618	0.439488	0.348419	0.481068	0.353833	0.234682	0.273259	0.312375	0.304245	0.292887
TCONS_00023234	=	AT1G74205.1	XLOC_007590	AT1G74205	0.107057	0.187185	0.0805565	0.0433717	0	0.205944	0.0671272	0.170794	0.0417004	0	0.0712986	0.192177	0.355094	0.569795	0.169261	0.080835	0	0.181631
TCONS_00023235	=	AT1G74205.2	XLOC_007590	AT1G74205	0.990883	0.554792	0.406963	0.367755	0.755537	1.31239	0.650424	0.846538	0.213652	0.0810894	1.01232	0.319516	0.42788	0.755465	0.704864	0.433593	0.165101	0.741849
TCONS_00023297	=	AT1G74545.1	XLOC_007612	AT1G74545	0.0067481	0.0439627	0.136055	0.13735	0.131959	0.118616	0.120828	0.17117	0.162846	0.079093	0.128974	0.144727	0.152651	0.089257	0.135458	0.0379787	0.118347	0.0988807
TCONS_00023411	=	AT1G75295.1	XLOC_007649	AT1G75295	4.41123	4.84038	4.02823	1.1248	1.40586	1.52353	2.72024	2.19013	1.94416	4.98393	6.78679	4.37851	3.23779	1.89922	3.86868	4.65753	3.52045	4.01455
TCONS_00023412	=	AT1G75295.2	XLOC_007649	AT1G75295	1.75395	1.48437	0.848995	1.11646	0.543615	0.769301	0.826989	0.787788	0.829679	1.62746	0.184579	1.49563	0.436001	1.34599	0.756952	1.05481	0.286881	0.295956
TCONS_00023413	=	AT1G75295.3	XLOC_007649	AT1G75295	4.33111	5.07686	4.96725	1.21085	2.17354	1.55513	0.728433	1.70063	1.70308	4.29895	4.65442	4.51845	2.38257	1.8724	1.92577	2.56473	3.2763	3.64593
TCONS_00023414	=	AT1G75295.4	XLOC_007649	AT1G75295	4.86767	6.07998	5.65904	2.29616	1.6197	1.46018	2.1765	3.15154	1.86492	3.92193	6.39554	3.89158	2.66474	3.73803	2.25683	3.37173	2.40497	2.42743
TCONS_00023490	=	AT1G75891.1	XLOC_007681	AT1G75891	0.107879	0.414467	0.324352	1.09061	1.07906	1.12402	0.310664	0.726491	0.296064	0.344768	0.407034	0.317572	1.65692	1.28283	1.28735	0.407885	0.188361	0.474232
TCONS_00023491	=	AT1G75891.2	XLOC_007681	AT1G75891	0.300049	0.056968	0.25126	0.26123	0.0658169	0.321888	0.26158	0.378433	0.563659	0.335718	0.061995	0.0751163	0.559453	0.299562	0.200486	0.230439	0.12149	0.123461
TCONS_00023661	=	AT1G76878.1	XLOC_007742	AT1G76878	0.608958	0.397034	0.467426	0.229265	0.358105	0.519523	0.464403	0.647643	0.591184	0.475616	0.296462	0.34082	0.300545	0.329615	0.489533	0.305349	0.31692	0.373843
TCONS_00011273	=	AT1G76892.1	XLOC_003833	AT1G76892	0	0.696948	0.363803	0	0.242472	0	0.131375	0.259725	0.240794	0.367918	0.346133	1.22651	0.393147	0.246891	0.574694	0.41351	0.393438	0.128994
TCONS_00011487	=	AT1G77992.1	XLOC_003894	AT1G77992	0	0	0.0198551	0	0.117398	0.0632816	0.0708762	0.0365626	0	0	0.0341058	0.0174964	0.0729997	0.086842	0.10964	0.0349404	0	0.113254
TCONS_00011565	=	AT1G78265.1	XLOC_003917	AT1G78265	0.829227	0.302713	0.195983	0.180997	0.24439	0.24832	0.166937	0.274378	0.424043	0.250449	0.686492	0.999206	0.630405	0.362162	0.346983	0.232521	0.0941098	0.487951
TCONS_00011771	=	AT1G79529.1	XLOC_003976	AT1G79529	0.656633	0.622096	0.738811	0.904103	0.764116	0.28082	0.403666	0.355355	0.554667	0.380322	0.475791	0.416001	1.6346	1.07281	0.865017	1.0225	0.692028	1.13148
TCONS_00024356	=	AT1G80325.1	XLOC_007931	AT1G80325	1.55079	1.22991	2.46204	1.0219	1.22681	1.24565	1.3294	1.66717	1.19054	0.87294	1.03966	1.53419	1.0525	1.57374	1.72745	2.23031	1.17997	1.68987
TCONS_00024358	=	AT1G80325.2	XLOC_007931	AT1G80325	8.66356	9.36572	6.66248	7.10891	6.67166	6.46515	5.63305	4.76757	5.41611	12.3688	10.5906	9.01421	14.2562	12.1036	12.2756	14.4496	12.8018	11.9642
TCONS_00024516	=	AT2G03895.1	XLOC_008001	AT2G03895	439.787	498.063	479.77	588.626	625.681	542.599	518.166	536.339	464.859	304.532	309.09	414.968	766.368	816.492	727.848	496.934	495.957	535.359
TCONS_00024548	=	AT2G03925.1	XLOC_008009	AT2G03925	18.516	14.9874	14.4015	53.5091	53.7497	34.2651	28.7213	32.775	30.8156	20.2904	15.2553	14.813	26.8665	28.4206	26.981	21.116	23.2606	22.7035
TCONS_00032160	=	AT2G03945.1	XLOC_010467	AT2G03945	0	0	0	0.70156	0.246713	0.115246	0.252883	0.127105	1.64725	0	0.232225	0	0.124888	0	0.272567	0.261352	0	0
TCONS_00024556	=	AT2G03975.1	XLOC_008013	AT2G03975	20.5794	20.7105	21.7515	20.5955	19.698	17.6386	19.9769	19.0939	19.1834	21.5997	19.5641	20.0889	19.1856	20.7245	20.6783	24.7336	23.5617	20.2297
TCONS_00024559	=	AT2G03995.1	XLOC_008015	AT2G03995	2.90414	2.57428	2.28441	8.24654	7.36728	5.80559	7.49265	6.71544	9.60071	1.3806	1.33944	2.39019	2.12543	3.25577	4.50748	4.12215	3.77949	5.50424
TCONS_00032213	=	AT2G04005.1	XLOC_010477	AT2G04005	0	0.569166	0	0	0	0	0	0	0	0.0509859	0.957962	0.0516316	0	0	0.109288	0	0	0.180141
TCONS_00024583	=	AT2G04065.1	XLOC_008025	AT2G04065	1.46152	0.593621	0.575133	0.455338	0.83999	0.651319	0.834959	0.0772716	0.145344	0.201644	0.263755	0.536745	0.417555	0.145227	0.362803	0.142275	0	0.707221
TCONS_00032226	=	AT2G04075.1	XLOC_010485	AT2G04075	0	0.24382	0	0	0	0	0	0	0	0	0	0	0	0.134236	0.062542	0	0	0
TCONS_00032264	=	AT2G04125.1	XLOC_010499	AT2G04125	32.7853	38.7349	19.893	3.77414	7.99156	6.9079	13.932	17.3591	9.40564	32.3613	27.367	17.8416	4.83192	7.64963	6.11303	7.44675	15.5992	11.473
TCONS_00024621	=	AT2G04145.1	XLOC_008038	AT2G04145	37.5316	55.0486	58.0658	73.4103	74.7476	62.8827	46.3616	56.853	59.7323	32.2568	27.337	40.1297	60.698	68.8183	71.3755	74.108	63.505	57.3963
TCONS_00024653	=	AT2G04155.1	XLOC_008046	AT2G04155	0	0	0	0	0	0	0	0	0.123791	0	0	0	0	0	0	0	0	0
TCONS_00032305	=	AT2G04195.1	XLOC_010515	AT2G04195	0	0	0	0	0.865894	0.888605	0	1.82923	1.61733	0	0	0	0	0	1.97806	0	0	1.06052
TCONS_00032326	=	AT2G04205.1	XLOC_010520	AT2G04205	0.486616	0.501776	0.585382	0.0494092	0.0738437	0.183575	0.276198	0.154201	0.118136	0.537744	0.335858	0.512067	0.371865	0.201716	0.312836	0.228266	0.302247	0.563527
TCONS_00024687	=	AT2G04215.1	XLOC_008062	AT2G04215	0.401352	0.429375	1.71451	0.742772	0.802281	0.472572	0.4201	1.00272	0.859387	1.10993	2.09714	0.400086	0.152519	1.10962	1.14132	0.506	0.956608	1.61605
TCONS_00032369	=	AT2G04285.1	XLOC_010543	AT2G04285	0	0.0656765	0	0	0	0	0	0	0.0224308	0	0	0.303266	0	0	0	0.0233623	0	0.0720679
TCONS_00024765	=	AT2G04295.1	XLOC_008094	AT2G04295	1.73272	1.52478	1.96563	1.79543	1.67655	2.04275	1.78617	1.42192	1.66989	2.93872	1.51022	2.51259	1.33563	2.18578	2.48052	1.24431	1.2681	1.75454
TCONS_00032391	=	AT2G04325.1	XLOC_010548	AT2G04325	0	0	0	0	0.177742	0	0	0	0	0	0.35533	0.41566	0	0	0	0	0	0
TCONS_00032398	=	AT2G04345.1	XLOC_010551	AT2G04345	0	0	0	0	0.223667	0	0.049323	0.095567	0.224037	0	0	0	0	0.179276	0	0.204133	0	0.0976268
TCONS_00024780	=	AT2G04355.1	XLOC_008101	AT2G04355	0	0.187489	0.209443	0.703817	0.271041	0	0.0971649	0.279262	0.713923	0	0	0	0.464742	0.362504	0.095852	0.467091	1.11928	0.267169
TCONS_00024782	=	AT2G04365.1	XLOC_008103	AT2G04365	0	0	0	0	0	0.183235	0	0	0	0	0	0	0	0	0	0	0.0262131	0
TCONS_00024789	=	AT2G04405.1	XLOC_008106	AT2G04405	0	0	0	0.268474	0.173669	0.160076	0.104652	0	0	0	0	0.092926	0.193033	0	0	0	0	0
TCONS_00024790	=	AT2G04435.1	XLOC_008107	AT2G04435	0	0.18222	0	0.331417	0.716326	0.390917	0.643144	0.303937	0.264056	0	0.0664396	0.0942737	0.245136	0.686443	0	0.165563	0.0413959	0.620765
TCONS_00024791	=	AT2G04465.1	XLOC_008108	AT2G04465	0	0.101412	0.0851308	0	0.0914361	0.316854	0.200528	0	0	0.0893774	0.400987	0	0	0.460799	0	0	0	0
TCONS_00024861	=	AT2G04505.1	XLOC_008127	AT2G04505	0	0.269236	0	0	0	0.23998	0	0	0.245495	0	0	0	0	0	1.11126	0.516223	0	0.28243
TCONS_00024927	=	AT2G04535.1	XLOC_008148	AT2G04535	0.758507	0.450563	0.812216	0.444107	1.03452	0.705169	0.783165	0.704318	0.651122	0.54038	0.394023	0.952927	1.45623	1.11838	0.884232	0.678081	0.78466	1.136
TCONS_00032497	=	AT2G04545.1	XLOC_010589	AT2G04545	1.19422	2.3504	2.34695	1.21568	1.65659	1.15695	1.46775	1.29133	1.44556	1.46878	1.38201	1.48216	2.38841	2.91788	1.87534	1.73826	3.29098	1.0928
TCONS_00024949	=	AT2G04555.1	XLOC_008152	AT2G04555	9.25937	10.0046	6.00253	4.6711	10.4318	6.70906	3.8859	4.25199	4.80939	6.71066	8.75126	5.27158	4.67121	4.2019	3.17334	5.31796	8.89834	1.40637
TCONS_00032521	=	AT2G04655.1	XLOC_010605	AT2G04655	0	0.280816	0	0	0	0	0.0585553	0	0	0	0	0	0	0	0	0	0	0
TCONS_00032552	=	AT2G04715.1	XLOC_010621	AT2G04715	0	0	0.105936	0.141531	0	0.171929	0.0634257	0.0735577	0.0755838	0.0756527	0	0.273752	0	0	0	0.198634	0	0.122806
TCONS_00025013	=	AT2G04725.1	XLOC_008188	AT2G04725	0.0770612	0.0971841	0	0.0964346	0.379742	0.349721	0.550244	0.340365	0.55624	0	0.181241	0.207385	2.46802	2.19517	1.4676	0.0940704	0	0.160702
TCONS_00025014	=	AT2G04725.2	XLOC_008189	AT2G04725	0	0.617246	0	0.0662664	0	0.422406	0.0789679	0	0.273453	0	0.0669118	0	1.11301	2.30145	0.838917	0.573095	0.431887	0.800454
TCONS_00025015	=	AT2G04735.1	XLOC_008190	AT2G04735	0	0	0	0	0	0	0	0	0.130393	0	0	0	0	0	0	0	0	0
TCONS_00025040	=	AT2G04755.1	XLOC_008193	AT2G04755	40.3539	44.4043	45.6408	48.6099	45.3586	48.4031	43.8209	39.2717	43.0727	43.1993	42.0625	41.606	42.2975	42.5988	40.4186	32.9123	32.8149	33.7281
TCONS_00025080	=	AT2G04775.1	XLOC_008209	AT2G04775	0	0.226292	0	0	0	0	0	0	0	0.102914	0	0	0	0	0	0	0	0
TCONS_00025081	=	AT2G04805.1	XLOC_008210	AT2G04805	9.51643	5.46187	12.4976	29.2435	35.244	27.4434	31.6148	31.4838	33.9218	11.3782	8.68227	11.0877	43.5456	48.9075	45.6436	63.2673	62.005	48.2828
TCONS_00032666	=	AT2G04852.1	XLOC_010656	AT2G04852	0.202659	0.00166352	0.00469873	0	0.000176982	0	0	0	0	0	0.000141487	0.0693646	0	0	0.106647	0.0083655	0.000271265	0
TCONS_00032667	=	AT2G04852.2	XLOC_010656	AT2G04852	11.8006	8.34309	7.4517	14.2781	13.0732	10.9026	12.72	10.3655	9.59697	8.30573	7.58544	7.50264	22.0948	19.9998	13.8498	14.2846	13.1142	12.3388
TCONS_00032668	=	AT2G04852.3	XLOC_010656	AT2G04852	2.1269	1.84517	2.21717	2.62083	2.44223	2.90732	1.80492	1.60146	1.80057	1.79846	1.7154	1.83995	3.3158	2.95577	2.97184	2.64436	2.64275	1.79765
TCONS_00025158	=	AT2G04885.1	XLOC_008237	AT2G04885	0.0556812	0	0	0	0	0	0	0.0841643	0.144699	0	0.178621	0.0395658	0	0.144354	0	0.0399865	0	0
TCONS_00032788	=	AT2G05035.1	XLOC_010724	AT2G05035	0	0	0	0	0.871115	0	0.582585	0	0.531971	0	0	0	0	0	0	0	0	0.863234
TCONS_00025317	=	AT2G05045.1	XLOC_008293	AT2G05045	0.710396	0.259872	0.7719	1.63721	0	0	1.01896	1.99126	0.949205	0	1.35716	0.726951	1.27257	2.4701	0	0.251584	0.249435	1.26825
TCONS_00032800	=	AT2G05075.1	XLOC_010731	AT2G05075	2.97977	5.09271	3.56514	1.73125	1.73397	1.65009	0.543254	2.7149	2.11449	1.32753	3.02186	2.5141	4.72056	4.06548	5.38695	2.92931	1.83219	3.42651
TCONS_00032804	=	AT2G05095.1	XLOC_010734	AT2G05095	0.558633	0.137231	0	0.120355	0.117749	0	0	0	0	0	0.103108	0.291824	0	0	0.0670804	0	0	0
TCONS_00032805	=	AT2G05125.1	XLOC_010735	AT2G05125	1.12359	0	0	1.39393	0.64472	0	0	0	0	0	1.45097	0	0	0	0	0	0	0
TCONS_00032830	=	AT2G05145.1	XLOC_010747	AT2G05145	0	4.58698	0.547429	0	0.515467	0	0	0.54368	0.992827	0.51533	2.03228	0.977372	0	0.518078	0	2.80117	3.72214	0
TCONS_00025350	=	AT2G05155.1	XLOC_008315	AT2G05155	0.597226	0.680141	0.295237	0.208763	0.358389	0.0385422	0.287955	0.0206683	0.135619	0.50445	0.538455	0.0782346	0.435956	0.337928	0.283672	0.299988	0.224581	0.156593
TCONS_00032853	=	AT2G05205.1	XLOC_010762	AT2G05205	0.595171	0.634411	0.576	0.279894	0.285795	0.379674	0.389261	0.275967	0.626509	0.820905	0.796058	0.820069	0.588786	0.53051	0.33447	0.506379	0.289732	0.250706
TCONS_00032854	=	AT2G05205.1	XLOC_010762	AT2G05205	0.563929	0.817785	0.425141	0.672056	0.987143	0.488242	0.521193	1.21413	0.432547	0.979308	0.690548	0.44335	0.608835	1.06626	0.981745	0.815105	1.45037	1.0815
TCONS_00025372	=	AT2G05215.1	XLOC_008332	AT2G05215	0.0224134	0.136801	0.0321942	0.0525963	0.159186	0.0147496	0.193033	0.173854	0.100421	0.18623	0.304177	0.111703	0.439337	0.0841302	0.00721036	0.240758	0.165409	0.051774
TCONS_00025370	=	AT2G05215.1	XLOC_008332	AT2G05215	0.955658	1.10188	1.05089	0.961866	0.823664	0.771567	0.620555	0.72452	0.501513	1.19978	1.07894	0.965118	0.784669	0.851445	1.01073	1.0262	0.971431	0.877115
TCONS_00032859	=	AT2G05255.1	XLOC_010766	AT2G05255	0	0.102501	0	0	0	0.0862855	0	0	0.0920816	0.373368	0.366555	0	0.192227	0	0	0.362467	0	0
TCONS_00025427	=	AT2G05365.1	XLOC_008367	AT2G05365	0.103859	0.328343	0.175725	0.196223	0.455248	0	0.128349	0.213657	0.187598	0.55974	0.380063	0.443691	0.358411	0.285767	0.135859	0.420425	0.0698265	0.146166
TCONS_00032894	=	AT2G05405.1	XLOC_010787	AT2G05405	0	0	0	0	0.335198	0	1.08563	0.358657	0	0	0	0	0	0	0	0	0	0.624422
TCONS_00025482	=	AT2G05505.1	XLOC_008390	AT2G05505	0	0.0893165	0	0	0	0.11821	0	0	0.537189	0	0	0.0375985	0	0	0	0.146557	0	0.197661
TCONS_00025483	=	AT2G05515.1	XLOC_008391	AT2G05515	0.205328	0	0.184517	0	0	0.0836532	0.0476259	0.366239	0.259321	0	0	0	0	0	0	0.0857796	0.0445318	0.140621
TCONS_00032928	=	AT2G05555.1	XLOC_010812	AT2G05555	0	0.112512	0	0	0	0	0.106822	0	0	0.0921186	0	0	0	0	0	0	0	0.0483435
TCONS_00025749	=	AT2G05665.1	XLOC_008424	AT2G05665	0	0	0	0.140805	0.0986603	0.39457	0.153458	0.0998533	0.0998678	0	0	0.0520033	0.235055	0	0.150372	0.201378	0.105284	0
TCONS_00032984	=	AT2G05675.1	XLOC_010835	AT2G05675	0	0.100091	0.972085	0.432512	0.570328	2.2792	0.396433	0.47439	1.06623	0.387528	0.304759	0.587111	0.555745	0.630964	0.885615	0.183181	0.0997662	0.237982
TCONS_00033000	=	AT2G05695.1	XLOC_010841	AT2G05695	0.0986523	0.353454	0.0617754	0.129315	0.191617	0	0.142726	0	0	0.127819	0	0.0768581	0	0	0	0.135409	0	0.195671
TCONS_00033002	=	AT2G05705.1	XLOC_010843	AT2G05705	0.766183	0.875524	0	0	0	0	0.322917	1.00588	0.302941	0	0.434128	0.713622	0	0	0	0.331209	0.331519	0.157442
TCONS_00033003	=	AT2G05725.1	XLOC_010844	AT2G05725	0	0	0.188592	0	0	0	0	0	0	0	0	0	0	0	0	0	0	0
TCONS_00025754	=	AT2G05785.1	XLOC_008429	AT2G05785	0	0.722445	0	0	0	0.594921	0	0.340946	0	0.336828	0	0	0	0	0	0	0	0
TCONS_00025259	=	AT2G05812.1	XLOC_008267	AT2G05812	0	0	0.0625393	0	0.106868	0	0	0	0.0292322	0.165722	0	0	0	0.0986556	0	0.0202395	0	0.0688171
TCONS_00025261	=	AT2G05812.2	XLOC_008267	AT2G05812	12.1543	11.2747	10.9474	8.64185	8.62025	9.66725	8.84081	6.94504	8.62317	12.3475	12.1672	11.7676	5.97782	6.66332	7.09658	5.89916	5.25348	4.87962
TCONS_00025262	=	AT2G05812.3	XLOC_008267	AT2G05812	0	0	0	0	0	0	0	0	0	0.0648556	0	0.260136	0.0458455	0	0	0	0	0
TCONS_00025759	=	AT2G05825.1	XLOC_008433	AT2G05825	0.450922	0.0507552	0.127152	0.00175056	0.0747389	0.194041	0.0461051	0.448753	0.156601	0.112357	0.209989	0.360743	0.0897562	0.0568272	0.180887	0.262592	0.0777391	0.232727
TCONS_00025758	=	AT2G05825.1	XLOC_008433	AT2G05825	0.336598	0.476075	0.491988	0.183817	0.154833	0.17711	0.306878	0.356136	0.44313	0.458132	0.55471	0.269788	0.151625	0.305889	0.280087	0.21129	0.264397	0.24226
TCONS_00025775	=	AT2G05875.1	XLOC_008443	AT2G05875	0.601266	0.542334	0.657071	0.421182	0.22342	0.56581	0.202697	0.260515	0.95182	0.640157	0.743075	0.55071	0.0338031	0.307371	0.160766	0.0663385	0.537996	0.540313
TCONS_00025779	=	AT2G05895.1	XLOC_008446	AT2G05895	1.29024	2.08045	1.55574	2.05409	2.35646	1.82181	1.61569	1.77156	1.90256	2.65868	3.37601	2.21857	2.4843	2.15101	2.53464	1.50156	2.38458	1.29449
TCONS_00032743	=	AT2G05914.1	XLOC_010701	AT2G05914	0.981578	1.59626	2.29e-05	1.05983	2.06287	0.468498	1.52336	2.06106	0.722333	0.985947	1.15409	0.273367	0.678177	0.443477	0.190942	0.340839	0.831065	0.254718
TCONS_00032744	=	AT2G05914.2	XLOC_010701	AT2G05914	0.127948	0.340613	0.0896708	0.613681	0.291509	0.328807	0.32365	0.913323	0.163535	0.696984	0.117851	0.183411	0.0766153	0.325109	0.126603	0.0983233	0.0364889	0.094001
TCONS_00025792	=	AT2G05965.1	XLOC_008456	AT2G05965	0	1.21484	0	0	0	0	0	0	0	0	0	0	0	0	0	0	0	0
TCONS_00025793	=	AT2G06035.1	XLOC_008457	AT2G06035	0.284748	0.0500251	0	0	0	0	0	0	0	0	0	0	0	0	0	0.0915803	0	0
TCONS_00033097	=	AT2G06065.1	XLOC_010878	AT2G06065	0	0	0	0	0	0.277847	0	0	0.13916	0	0	0	0	0	0	0.409493	0.610879	0.0770462
TCONS_00033105	=	AT2G06075.1	XLOC_010882	AT2G06075	0	0.0741262	0	0	0	0	0	0	0	0.147	0	0	0.484151	0	0	0.0737882	0	0
TCONS_00033134	=	AT2G06085.1	XLOC_010895	AT2G06085	0	0	0	0	0	0	0	0	0	0	0	1.49753	0	0	0	0	0	0
TCONS_00025914	=	AT2G06185.1	XLOC_008492	AT2G06185	0	0	0	0	0	0	0.404587	0.457993	0.192554	0	0	0	0	0	0.205844	2.15935	3.13434	1.13826
TCONS_00033180	=	AT2G06215.1	XLOC_010912	AT2G06215	1.24905	0.746985	2.11597	0.815243	0.965076	0.527513	1.91955	1.18832	1.95284	1.20571	0.401416	1.88899	1.61826	0.71863	1.8314	0.852083	0	0.998509
TCONS_00025952	=	AT2G06225.1	XLOC_008503	AT2G06225	0	0.155336	0.041329	0	0	0	0	0	0.0490505	0.0493753	0	0	0	0	0	0.135502	0	0
TCONS_00025953	=	AT2G06225.1	XLOC_008503	AT2G06225	0.0145503	0.12318	0.0528228	0.114668	1e-05	0.0641784	0.0622083	0.0173957	0.0952934	0.160745	0.122842	0.234364	0.16062	0.0902753	0.153031	0.0683915	0.141377	0.213334
TCONS_00033217	=	AT2G06345.1	XLOC_010929	AT2G06345	1.00034	0	3.33079	0	1.32026	0.295933	0.686476	1.73195	1.32371	4.22617	1.24861	0.648153	3.11639	1.05456	0.676899	0	0.352728	2.03012
TCONS_00033223	=	AT2G06355.1	XLOC_010933	AT2G06355	1.24377	1.53463	0	0	0	0	0	0	0	3.15097	0	0	0	0	0	1.35492	1.40795	0.855587
TCONS_00033222	=	AT2G06355.1	XLOC_010933	AT2G06355	0.170238	0.110135	0.18608	0	0.0219585	0.0428355	0.140683	0.0920715	0.0930041	0.0661003	0.161265	0.217369	0.0376809	0.0158496	0.0865677	0.248934	0.235266	0.557975
TCONS_00033224	=	AT2G06365.1	XLOC_010934	AT2G06365	0	0.0890874	0	0	0.253474	0.251811	0	0	0	0.0823418	0	0	0	0	0.093194	0	0	0
TCONS_00026008	=	AT2G06395.1	XLOC_008532	AT2G06395	0	0.047318	0.189045	0	0.0885028	0.162739	0.0920186	0.138788	0.165428	0.0435763	0	0	0	0.0427638	0.0447232	0	0	0
TCONS_00033237	=	AT2G06405.1	XLOC_010943	AT2G06405	0	0.347298	0	0	0.51748	0	0	0	0	0.217525	0	0	0.111625	0.103216	0	0.104645	0	0.117056
TCONS_00033244	=	AT2G06435.1	XLOC_010950	AT2G06435	0	0	0.274442	0	0	0	0	0	0	0.290582	0.0425193	0	0	0.0507077	0	0	0	0
TCONS_00026023	=	AT2G06445.1	XLOC_008539	AT2G06445	0	0	0	0	0	0	0	0	0	0	0	0.351681	0	0	0	0	0	0
TCONS_00026063	=	AT2G06465.1	XLOC_008555	AT2G06465	9.58177	8.24792	9.32707	16.383	16.3776	16.808	17.7089	18.3198	19.0045	9.64718	10.2998	9.92179	9.89569	10.952	11.0339	11.7393	11.7175	11.4317
TCONS_00033273	=	AT2G06475.1	XLOC_010967	AT2G06475	0	0	0	0	0.0453908	0.0201023	0.0962967	0	0.113411	0	0	0	0.147481	0.0468911	0	0.0480902	0.0482806	0.0254277
TCONS_00026072	=	AT2G06485.1	XLOC_008558	AT2G06485	0	0	0	0.0199704	0	0	0.151077	0	0.018639	0	0	0.0190672	0	0.0587285	0	0	0	0
TCONS_00026079	=	AT2G06525.1	XLOC_008562	AT2G06525	0.242399	2.95407	4.78801	0.618638	1.7468	0.929945	1.27751	1.15479	0.957237	1.5663	5.78749	2.5835	1.00816	2.32922	3.19744	3.20149	1.86396	1.78247
TCONS_00033338	=	AT2G06605.1	XLOC_010992	AT2G06605	0.446984	0.297924	0	0	0	0	0.147441	0	0	0	0.140886	0.299567	0.290748	0	0.304458	0.147922	0.452411	0.298488
TCONS_00033341	=	AT2G06615.1	XLOC_010995	AT2G06615	1.17857	1.59668	0	2.17565	2.20856	4.69215	0.705057	3.05847	3.45176	2.10538	0	4.18869	7.88871	4.49004	7.25175	1.51301	0.763574	2.32202
TCONS_00026123	=	AT2G06655.1	XLOC_008587	AT2G06655	0	0	0.223657	0.615876	0.100974	0.0999902	0.106362	0.415407	0	0.103292	0.202397	0	0	0.0996268	0.453435	0.209835	0.322433	0
TCONS_00026128	=	AT2G06705.1	XLOC_008592	AT2G06705	0	0	0	0	0	0	0	0	0	0	0.655926	0	0	0	0.2321	0	0	0
TCONS_00033428	=	AT2G06765.1	XLOC_011023	AT2G06765	0.421197	0.559119	0.221775	1.66739	0.115817	0.301747	0.579634	0.328547	0.618471	1.2406	0.967746	0.228927	0.372162	0.798104	0.847135	1.28028	0.702311	1.14738
TCONS_00033463	=	AT2G06795.1	XLOC_011032	AT2G06795	1.00922	0.841429	0.655707	0.327539	0	0	0	0	0	0.162472	0.238602	0.390563	0.174449	0	0.167704	0	0	0
TCONS_00033490	=	AT2G06805.1	XLOC_011034	AT2G06805	0	0	0	0	0	0	0	0.841025	0	0	0.343962	0	0	3.46093	0.728255	0	0.421752	0.820692
TCONS_00033539	=	AT2G06835.1	XLOC_011049	AT2G06835	0.180906	0.101747	0.379622	0.0461416	0.285787	0.313922	0.358661	0.551294	0.26201	0.0923215	0	0.0470862	0.57898	0.215572	0.37176	0.366506	0.37234	0.153975
TCONS_00026274	=	AT2G06905.1	XLOC_008631	AT2G06905	0	0	0	0.748332	1.15026	0.601252	0.166546	0.915301	0.609336	0	0	0.091856	0	0.238039	0.432737	0	0.231549	0.886257
TCONS_00033542	=	AT2G06935.1	XLOC_011051	AT2G06935	0	0.0636617	0	1.49198	1.73629	1.56697	0.241372	0.0635832	1.709	0	0	0.108713	0	0.174222	0.925369	0	0.737764	0.553532
TCONS_00033541	=	AT2G06935.1	XLOC_011051	AT2G06935	0	0	0	0.231392	0.609531	0.30395	0.0985681	0.213511	0.107651	0	0.0160702	0.0635049	0.0365107	0.0532727	0.116626	0.0179461	0	0.80609
TCONS_00026294	=	AT2G06945.1	XLOC_008642	AT2G06945	0	0.769886	0	0	0	0.769022	0	0.721443	0.709269	0	0	0	0	0	2.14609	0	0	1.6215
TCONS_00033576	=	AT2G06975.1	XLOC_011060	AT2G06975	0	0	0	0	1.29311	0	0	0	0	0.498641	0	0	0	0	0.291517	0	0.543046	0.798974
TCONS_00026315	=	AT2G06995.1	XLOC_008647	AT2G06995	0.105165	0.021608	0.142489	0.0778894	0.049356	0.0611294	0.0502717	0.0998915	0.197126	0.0903288	0.000108645	0.0945036	0.0860376	1.96e-05	1.63e-06	0.017409	0.0514365	0.0183037
TCONS_00026316	=	AT2G07005.1	XLOC_008648	AT2G07005	0	0	0	0.747427	0	0	0	0	2.99926	0	0	0	0.796477	0.750202	0	0.789504	0	0
TCONS_00033667	=	AT2G07015.1	XLOC_011085	AT2G07015	54.7934	56.3178	61.2789	113.628	130.543	100.602	85.0542	97.2318	92.4684	41.8721	36.9793	43.4691	88.0534	85.6699	100.024	80.1151	93.81	96.1406
TCONS_00033670	=	AT2G07025.1	XLOC_011086	AT2G07025	0	0	0	0	0	0	0.216788	0	0	0	0	0	0	0	0.212701	0	0.110524	0
TCONS_00026409	=	AT2G07045.1	XLOC_008682	AT2G07045	0.0931096	0	0.50405	0	0	0	0	0.255961	0.721087	0.11464	0	0	0	0	0	0	0	0.068127
TCONS_00033703	=	AT2G07055.1	XLOC_011099	AT2G07055	0	0	0	0	0.201142	0	0	0	0	0	0	0	0	0	0	0	0	0
TCONS_00033766	=	AT2G07135.1	XLOC_011139	AT2G07135	0.465157	0	0	0	0.285503	0	0	0	0	0	0.534	0	0	0	0	0	0	0
TCONS_00026644	=	AT2G07175.1	XLOC_008748	AT2G07175	12.0776	10.8623	11.3147	8.94085	8.68211	8.99623	8.29584	7.74669	7.66731	10.9784	11.5526	11.4007	10.1074	10.41	10.4374	11.3464	11.7854	12.0535
TCONS_00025338	=	AT2G07213.1	XLOC_008304	AT2G07213	0.152844	0.0677705	0.0627191	0.0714425	0	0.00936087	0	0.0623113	0.0751151	0.112355	0	0.086605	0	0.0851288	0	0.0308251	0.0312462	0.0902364
TCONS_00026692	=	AT2G07245.1	XLOC_008766	AT2G07245	0	0	0	0	0.288565	0.209325	0	0.281442	0	0.414717	0.219958	0.268852	0	0.362001	0	0.52164	0.067594	0.16263
TCONS_00033947	=	AT2G07265.1	XLOC_011198	AT2G07265	0.134597	0.0942131	0.213182	0.166641	0	0	0.0500253	0.0958857	0.132809	0.086376	0.246866	0.214534	0	0.357444	0.174276	0.0911691	0.184215	0.0789
TCONS_00026775	=	AT2G07275.1	XLOC_008795	AT2G07275	7.1108	7.11815	7.88069	8.09894	8.22607	9.48743	8.08192	6.01166	8.03715	8.77224	8.33592	8.0487	6.04624	6.70557	7.95587	5.10579	5.83041	5.05131
TCONS_00026776	=	AT2G07285.1	XLOC_008796	AT2G07285	0	0	0	0	0	0	0	0	1.3986	0	0	0	0	0	0	0	0	0
TCONS_00026830	=	AT2G07305.1	XLOC_008808	AT2G07305	2.55909	4.22101	2.64318	0.973288	1.49725	1.52038	1.64432	2.31532	1.99933	3.40016	4.11583	2.52411	1.25161	1.48254	1.71434	7.32074	5.55914	3.01996
TCONS_00034045	=	AT2G07325.1	XLOC_011227	AT2G07325	5.29727	4.22309	4.8298	9.31173	9.65934	8.95222	10.2888	9.90027	9.55813	5.78303	4.75299	4.45613	4.13445	4.44956	5.23831	4.59088	5.25742	5.54949
TCONS_00026868	=	AT2G07335.1	XLOC_008823	AT2G07335	2.69028	3.29387	2.75209	3.0148	2.80121	3.93314	5.67922	5.49021	9.40079	2.89201	2.54713	2.52235	2.40337	2.55543	3.02708	2.75027	2.93964	3.26824
TCONS_00034098	=	AT2G07345.1	XLOC_011243	AT2G07345	10.218	3.72464	5.14129	15.3456	6.80937	8.92088	6.99751	7.26565	4.2602	8.93993	5.82051	15.0576	13.0304	11.0877	10.6598	11.0711	16.8293	10.236
TCONS_00026893	=	AT2G07355.1	XLOC_008835	AT2G07355	0	0	0.129231	0.780753	0.364878	0.29634	0.185382	0.376724	0.602472	0.055712	0.29216	0.0701031	0.244601	0.123056	0.236331	0.932282	0.240148	0
TCONS_00034145	=	AT2G07375.1	XLOC_011263	AT2G07375	0	0.408962	0	0	0	0	0	0	0	0	0	0	0	0	0	0	0	0
TCONS_00034146	=	AT2G07385.1	XLOC_011264	AT2G07385	0.228213	0.0832803	0	0	0	0	0.0722143	0	0	0	0.342263	0	0	0	0	0	0	0.161515
TCONS_00027012	=	AT2G07425.1	XLOC_008865	AT2G07425	0	0.116208	0.104338	0	0	0.109988	0	0.111104	0	0.104729	0	0.212409	0.57068	0.10966	0.213663	0.219371	0.678033	0.204007
TCONS_00027047	=	AT2G07435.1	XLOC_008872	AT2G07435	2.51006	1.69734	0.970362	1.37777	2.05836	2.7007	2.08852	0.958916	1.75398	2.15876	2.44499	1.58218	2.50896	1.33343	2.60647	1.97347	0.980902	0.896946
TCONS_00034229	=	AT2G07445.1	XLOC_011290	AT2G07445	0	0	0	0	0	0	0	0	0	0.302471	0	0	0	0	0	0	0	0
TCONS_00027090	=	AT2G07475.1	XLOC_008890	AT2G07475	35.7958	36.6058	37.6979	21.0189	21.2754	20.2134	25.4496	27.1494	27.3421	37.0688	36.6155	37.1674	25.6972	25.3661	24.0821	28.3943	28.5311	25.0636
TCONS_00034264	=	AT2G07485.1	XLOC_011310	AT2G07485	0.69184	0.466341	0.459957	0.113865	0.112777	0.238872	1.51442	0	0.353043	0.122787	0	0.565072	0.46564	0	0	0.984253	0.232395	1.27331
TCONS_00027093	=	AT2G07495.1	XLOC_008893	AT2G07495	71.2165	100.378	76.9753	110.311	98.7044	93.2774	67.9243	73.4442	77.3404	86.2312	76.8238	72.6056	105.287	104.519	94.2119	142.807	97.6021	106.847
TCONS_00027104	=	AT2G07515.1	XLOC_008901	AT2G07515	18.052	19.78	21.8445	12.2456	13.4688	13.3825	17.803	20.5374	20.7383	19.098	20.7829	20.0613	13.8473	16.2424	13.3786	23.4306	25.2525	22.5579
TCONS_00034277	=	AT2G07525.1	XLOC_011317	AT2G07525	0	0.124781	0	0	0	0	0.105918	0	0	0	0	0	0	0	0.11834	0	0	0
TCONS_00034308	=	AT2G07585.1	XLOC_011334	AT2G07585	0.447141	0.549703	0.190874	0.187765	0.348602	0.364159	0.0346314	0.114687	0.246619	0.334669	0.400909	0.738414	0.301832	0.245226	0.279609	0.415715	0.556038	0.406053
TCONS_00034344	=	AT2G07805.1	XLOC_011341	AT2G07805	27.8129	33.08	26.5889	36.6615	38.7679	34.6048	22.3502	22.6705	23.4011	28.5922	27.4956	27.2882	13.961	22.2082	29.6746	18.7346	20.5077	28.7968
TCONS_00027229	=	AT2G07845.1	XLOC_008952	AT2G07845	6.19311	5.83773	8.56153	5.87098	5.71356	5.96829	8.97756	8.93708	8.52204	4.86539	5.02372	7.1427	9.67404	8.93568	8.24329	6.84883	8.31941	6.56601
TCONS_00027246	=	AT2G07850.1	XLOC_008961	AT2G07850	9.51083	10.5099	11.3284	3.68892	3.2778	5.80995	4.56964	4.3106	5.07011	9.15418	8.49331	8.12421	3.05134	3.96322	3.38724	6.86978	5.98895	4.80587
TCONS_00027337	=	AT2G07875.1	XLOC_008978	AT2G07875	4.22669	5.83659	6.24148	3.51582	5.07259	7.47982	1.94962	2.77995	3.32958	5.24637	5.46262	3.97555	4.9831	7.12685	6.24816	5.28171	5.5406	5.55409
TCONS_00034504	=	AT2G07950.1	XLOC_011409	AT2G07950	0.0768858	0.530697	0.702573	0.187905	0.194841	0.306379	1.3624	0.207825	1.56331	0.468201	1.39166	0.374478	0.097148	1.29172	0.0988448	0.154919	0.34886	0
TCONS_00034505	=	AT2G07950.2	XLOC_011410	AT2G07950	7.8778	4.69237	5.15326	6.09234	4.43186	7.44232	15.0532	13.7458	14.7977	5.87226	9.92291	5.478	11.092	7.07871	9.55935	6.72262	4.85076	6.20704
TCONS_00027439	=	AT2G07965.1	XLOC_009025	AT2G07965	1.13856	0	0.216835	0	0	0.260208	0	0	0	0	0	0	0.26644	0	0	0.528315	0	0.201604
TCONS_00034603	=	AT2G07995.1	XLOC_011437	AT2G07995	0	0.418312	0	0	0	0	0	0	0	0	0	0	0	0	0.212434	0.0991923	0	0
TCONS_00034616	=	AT2G08000.1	XLOC_011443	AT2G08000	0.590883	0.582776	0.622434	0.865454	0.947186	0.814009	1.22341	0.633122	1.01045	0.507458	0.527981	0.492318	0.403192	0.48032	0.477652	0.480788	0.419437	0.995793
TCONS_00027525	=	AT2G08005.1	XLOC_009050	AT2G08005	0	0	0	0.166971	0.0556718	0.214904	0.0571307	0.058409	0	0	0	0.0536775	0.497246	0.870347	0.330404	0	0	0
TCONS_00034623	=	AT2G08020.1	XLOC_011446	AT2G08020	0.409568	0.37454	0.690896	0.550983	0.574714	0.58226	0.389307	0.370606	0.367563	0.439663	0.570655	0.394164	0.219733	0.252673	0.479055	0.277346	0.77143	0.170481
TCONS_00027529	=	AT2G08025.1	XLOC_009053	AT2G08025	0.0354678	0.0258986	0.128926	0.205895	0.0841639	0.17328	0.12777	0.0412012	0.484095	0	0.0204906	0.101504	0.10802	0	0.147295	0.042908	0.0196917	0.100986
TCONS_00034752	=	AT2G08060.1	XLOC_011480	AT2G08060	59.9945	61.4111	48.4995	144.231	164.888	132.715	142.716	144.23	132.493	58.2242	56.001	47.5644	181.126	170.353	172.209	206.069	186.776	150.563
TCONS_00027637	=	AT2G08095.1	XLOC_009094	AT2G08095	0	0	0	0	0	0	0	0	0	0	0	0.676021	0	0	0	0	0	0
TCONS_00027644	=	AT2G08100.1	XLOC_009099	AT2G08100	0.154275	0.263416	0.12118	0.127357	0.0876035	0.125529	0.220233	0.217465	0.23498	0.338968	0.25917	0.12272	0.275922	0.226829	0.109204	0.545208	0.311547	0.196772
TCONS_00027645	=	AT2G08100.1	XLOC_009099	AT2G08100	0.992405	1.43567	2.44438	1.02835	2.08489	1.16283	1.32217	1.26977	1.57127	0.932694	1.6544	1.0604	1.93156	1.34824	1.90897	4.05615	2.58477	2.49058
TCONS_00034804	=	AT2G08120.1	XLOC_011502	AT2G08120	0.127357	0.154439	0.271167	0.0548287	0.280031	0.214164	0.353342	0.208704	0.316958	0.355753	0.267795	0.193273	0.118389	0.175087	0.119331	0.26498	0.173043	0.122099
TCONS_00027673	=	AT2G08130.1	XLOC_009110	AT2G08130	1.97812	0	1.34835	0.668474	0.622117	0.546241	0	0	0	0.63186	0	0	0	0	1.25696	0	0	0
TCONS_00027970	=	AT2G08160.1	XLOC_009187	AT2G08160	0	0	0	0	0	0	0	0	0.261931	0	0	0	0	0	0	0	0.259545	0
TCONS_00035095	=	AT2G08180.1	XLOC_011592	AT2G08180	0	0	0	0	0.464537	0.432235	0.499749	0	0	0	0	0	1.47131	0	0	0.483898	0	0
TCONS_00035243	=	AT2G08195.1	XLOC_011633	AT2G08195	0.472865	0	0	0	0	0	0	0	0	0	0	0	0	0	0	0	0	0
TCONS_00028153	=	AT2G08220.1	XLOC_009253	AT2G08220	0.727805	0.956814	1.80018	1.37429	1.88653	1.81754	1.22808	1.94132	1.79774	1.30865	1.2731	1.31691	0.92907	0.71866	0.963582	2.56925	2.45287	2.34274
TCONS_00035345	=	AT2G08230.1	XLOC_011675	AT2G08230	0	0	0.386677	0	0	0	0	0	0	0	0	0	0	0	0	0	0	0
TCONS_00035357	=	AT2G08255.1	XLOC_011685	AT2G08255	0	0	0	0	0.0495815	0.323152	0.190381	0	0.476838	0	0	0.159147	0	0	0.104427	0.202897	0.24779	0.109374
TCONS_00035358	=	AT2G08260.1	XLOC_011686	AT2G08260	0	0	1.18548	0	0	0	0.274819	0.482276	0.476395	0	0	0	0	1.24433	0	0.24926	0	0
TCONS_00035411	=	AT2G08285.1	XLOC_011706	AT2G08285	0	0	0	0	0	0	0	0	0	1.28969	0	0	0	0	0	0	0	0.331125
TCONS_00028295	=	AT2G08295.1	XLOC_009300	AT2G08295	0	0	0.0734035	0.0607682	0	0	0.123953	0.268751	0.193331	0.121894	0.0529853	0.126389	0	0.247597	0	0.124965	0.320161	0
TCONS_00035482	=	AT2G08310.1	XLOC_011733	AT2G08310	2.07349	0	0	0	0	0	0	0	0	0	0	0	0	0	0	1.42047	1.40762	0
TCONS_00028346	=	AT2G08335.1	XLOC_009318	AT2G08335	1.05319	0	0	0	0.330577	1.58777	0.336319	0	0.6811	1.00003	0	1.14812	0.71113	0.679535	1.71448	1.46417	1.37664	0.372129
TCONS_00028400	=	AT2G08340.1	XLOC_009330	AT2G08340	82.7562	77.9112	97.6322	136.7	151.052	127.956	58.9469	70.2648	82.3988	125.893	109.994	115.177	103.382	106.716	130.636	80.1085	86.9597	87.2775
TCONS_00035545	=	AT2G08345.1	XLOC_011763	AT2G08345	3.99805	5.12813	4.27314	2.19506	2.71037	2.65637	2.59494	2.60163	2.38999	4.2471	3.54931	3.03362	2.92924	3.16748	3.50142	4.32703	3.22635	2.8542
TCONS_00028417	=	AT2G08350.1	XLOC_009335	AT2G08350	0.787452	1.59903	0.960529	0.825488	1.2339	1.48385	0.933203	0.725228	1.19392	1.17047	0.90853	1.46637	0.971752	1.49223	1.57959	1.47595	1.66031	0.948158
TCONS_00035603	=	AT2G08355.1	XLOC_011789	AT2G08355	0	0	0	0.635664	0	0.128642	0	0	0	0	0	0	0	0	0	0	0	0
TCONS_00035678	=	AT2G08385.1	XLOC_011815	AT2G08385	0.816367	0.163582	0	0	0.222232	0	0	0	0.14496	0.0721687	0.0756469	0	0.476642	0.0741871	0	0.385524	0.077714	0
TCONS_00028592	=	AT2G08405.1	XLOC_009391	AT2G08405	0.424382	0	0.225798	0	0	0.0427065	0.146092	0.194642	0.0440592	0	0.0465639	0	0	0	0	0	0	0.0457314
TCONS_00035795	=	AT2G08420.1	XLOC_011849	AT2G08420	2071.16	2278.59	2188.73	2402.15	2349.19	2245.43	2874.46	2649.15	2388.74	1122.26	1027.03	1975.77	3187.58	3210.05	3086.59	3312.89	3151.17	3021.35
TCONS_00028671	=	AT2G08425.1	XLOC_009411	AT2G08425	22.1371	29.546	28.5415	19.3371	26.2596	20.0151	16.9334	18.0332	18.1625	30.9977	28.9536	23.7866	24.8888	21.5901	19.851	16.9439	16.8089	18.7896
TCONS_00028762	=	AT2G08435.1	XLOC_009440	AT2G08435	1.15536	0.771158	0.82213	1.24624	1.41957	1.84846	1.6165	1.29612	1.51727	1.26624	0.541651	1.1622	1.07692	1.2726	1.53302	1.47684	1.44414	1.55298
TCONS_00028763	=	AT2G08435.2	XLOC_009441	AT2G08435	1.39706	0.819099	0.856012	0.770118	1.12067	1.26711	1.26136	0.984775	1.21187	0.885294	0.974695	0.928255	1.49837	1.4755	1.29997	1.21844	1.23172	1.01419
TCONS_00028787	=	AT2G08440.1	XLOC_009450	AT2G08440	1.19299	1.37116	3.28673	1.08476	2.13488	1.13569	1.26996	1.94578	3.09648	1.3671	1.06166	1.63362	4.3832	2.50418	2.64553	3.9473	2.09792	3.65224
TCONS_00028797	=	AT2G08445.1	XLOC_009456	AT2G08445	2.10573	2.04997	1.99854	0.809741	0.7185	1.20557	2.37308	2.14055	1.44856	1.08607	1.14632	1.11618	1.19594	0.77414	1.62329	1.16658	1.56555	1.08396
TCONS_00035986	=	AT2G08450.1	XLOC_011895	AT2G08450	0.799296	1.10903	1.36654	1.59144	0.947801	0.778512	1.40287	1.69073	0.890499	0.724313	1.29496	1.19642	0.327905	0.753666	1.55101	0.870543	0.581561	0.668216
TCONS_00028798	=	AT2G08460.1	XLOC_009457	AT2G08460	0.108294	0.149018	0.447451	0.0720592	0.160342	0.21887	0.361195	0.308109	0.37592	0.175621	0.171183	0.294208	0.266064	0.163544	0.184793	0.255406	0.218762	0.134009
TCONS_00028799	=	AT2G08460.1	XLOC_009457	AT2G08460	0.481618	0.799598	1.16308	0.5591	0.494643	0.554568	0.71028	1.08974	0.975105	0.312162	0.467646	0.737989	0.922695	1.17572	0.432243	0.487559	0.315636	0.470474
TCONS_00028800	=	AT2G08465.1	XLOC_009458	AT2G08465	0	0	0.188996	0	0	0	0	0	0	0	0	0	0	0	0	0	0	0
TCONS_00035990	=	AT2G08470.1	XLOC_011898	AT2G08470	210.282	189.325	188.234	499.327	434.286	385.537	271.517	275.619	278.864	206.311	158.486	174.785	358.076	299.727	397.677	382.359	396.764	396.635
TCONS_00028820	=	AT2G08480.1	XLOC_009467	AT2G08480	31.5699	40.7682	41.5834	30.8159	32.5532	31.5365	40.4446	41.9266	36.9961	32.6677	31.7408	36.6507	34.9816	30.9542	32.1162	22.0468	24.8651	25.0269
TCONS_00028839	=	AT2G08485.1	XLOC_009468	AT2G08485	2.02281	2.0995	0.972429	1.12964	0.506157	0.706043	0.253885	0.789996	0.726916	1.94846	1.8788	3.23482	0.302547	0	0.844967	2.22903	2.53753	1.29432
TCONS_00036039	=	AT2G08490.1	XLOC_011906	AT2G08490	0	0	0	0	0	0	0	0	0	0	1.55126	0	0	0	0	0	0	0
TCONS_00036051	=	AT2G08500.1	XLOC_011909	AT2G08500	0.403328	1.58097	1.39248	0.308834	0.433943	1.44375	3.23147	2.72512	2.8751	0.272905	1.90056	0.850352	1.32932	2.88613	1.36519	0.102116	0.358647	0.613364
TCONS_00036104	=	AT2G08505.1	XLOC_011924	AT2G08505	0	0	0.0489246	0	0.0858395	0	0	0	0	0.179474	0.0433049	0.0876614	0	0	0	0.311587	0.0482131	0
TCONS_00028993	=	AT2G08525.1	XLOC_009506	AT2G08525	108.088	81.9604	102.631	245.401	268.309	263.952	229.996	234.418	233.787	73.2498	77.9855	95.7531	257.811	260.88	252.736	169.473	170.57	148.633
TCONS_00036158	=	AT2G08530.1	XLOC_011942	AT2G08530	5.62094	2.71724	5.04009	4.69101	4.32294	8.01454	8.35888	6.80556	6.36833	3.13727	2.25635	5.88435	2.08105	6.22028	1.63806	8.45389	5.90719	5.88703
TCONS_00036306	=	AT2G08560.1	XLOC_011983	AT2G08560	0	0.041461	0	0.184788	0.148286	0.0708304	0.777322	0.663472	0.294262	0	0.0361753	0.437132	0.513452	0.468249	0.242454	0.624243	0.388169	0.201944
TCONS_00029135	=	AT2G08570.1	XLOC_009555	AT2G08570	0.458618	0.828136	0.312516	0.382196	0.472495	0.821074	1.32659	0.406346	1.15002	0.0882688	0.554123	0.56981	0.882299	0.276367	0.0989213	0	1.09037	0.619559
TCONS_00036332	=	AT2G08575.1	XLOC_011992	AT2G08575	0.324433	0.434716	0.573637	0.299383	0.437734	0.397884	0.493079	0.587698	0.620147	0.808773	0.501941	0.516645	0.509419	0.303745	0.477428	0.172519	0.499158	0.737808
TCONS_00036359	=	AT2G08595.1	XLOC_012002	AT2G08595	1.90175	1.54398	1.29155	2.77069	2.8254	3.1997	2.5842	2.90746	3.00318	1.34535	2.31552	2.68111	2.45285	3.00888	2.27889	0.970294	1.53326	2.10571
TCONS_00036412	=	AT2G08635.1	XLOC_012020	AT2G08635	47.4296	39.882	39.2603	45.8617	51.1267	46.7308	46.7527	53.4004	48.1015	46.3264	42.8563	45.2127	33.1266	35.7385	33.0905	41.765	45.471	48.9396
TCONS_00029242	=	AT2G08640.1	XLOC_009586	AT2G08640	0.0293414	0.209605	0	0.0704906	0.348863	0.0715511	0	0	0.110437	0.0184547	0.20629	0.0620091	0.227454	0.0378362	0	0.0752503	0	0.10556
TCONS_00029261	=	AT2G08650.1	XLOC_009601	AT2G08650	5.71979	4.53754	4.18433	6.8643	8.76827	5.61777	7.52101	7.28211	6.41875	4.96125	4.59168	4.83087	19.1847	16.4916	10.9393	14.0983	17.079	8.98325
TCONS_00029277	=	AT2G08655.1	XLOC_009605	AT2G08655	2.25978	2.52338	1.70657	2.26495	3.58824	2.26798	2.83235	3.26284	3.97692	2.05584	1.78088	2.04167	4.16149	3.65097	3.45429	5.00434	5.13004	4.2179
TCONS_00029331	=	AT2G08660.1	XLOC_009622	AT2G08660	1.09985	1.50014	0.8767	0.875157	0.729914	0.593588	0.761522	0.781183	0.651589	0.655091	0.529426	0.60518	0.789597	0.85819	0.865257	0.682176	1.03719	0.645242
TCONS_00036600	=	AT2G08680.1	XLOC_012069	AT2G08680	22.909	18.2588	16.5697	5.87314	11.6395	10.7211	21.2388	15.8293	19.5159	14.9278	17.2277	15.0386	12.7667	17.4167	18.8513	22.2077	23.2609	29.6098
TCONS_00029381	=	AT2G08685.1	XLOC_009642	AT2G08685	17.2375	19.0972	26.0106	45.5821	36.5305	45.4199	32.5088	34.1126	41.35	24.7535	24.9284	28.3367	49.9592	38.1818	48.6872	37.5805	41.2194	53.3766
TCONS_00029390	=	AT2G08690.1	XLOC_009647	AT2G08690	0	0	0.0598076	0.459136	0.366141	0.539051	1.1299	0.378862	0.423202	0.156151	0	0.0751411	0.715125	1.46425	0.657878	0.271639	0.302184	0.184916
TCONS_00036625	=	AT2G08695.1	XLOC_012076	AT2G08695	50.9256	44.3946	34.4829	38.3699	45.533	46.7479	44.9561	27.9203	38.6342	42.6509	57.4919	26.4053	48.5973	53.2714	59.0082	102.914	99.2965	106.179
TCONS_00029397	=	AT2G08700.1	XLOC_009651	AT2G08700	0.576475	0.900316	1.5664	0.656184	2.02221	5.18527	2.30165	1.32893	0.773491	0.393517	1.13554	0.388432	2.17696	0.394438	2.36143	3.06552	0.710748	1.01076
TCONS_00036672	=	AT2G08710.1	XLOC_012090	AT2G08710	0	0	0	0	0.237728	0	0	0	0	0	0	0	0	0	0	0	0	0
TCONS_00029494	=	AT2G08730.1	XLOC_009680	AT2G08730	5.4707	5.91323	3.10936	2.87049	3.3236	3.41922	1.27606	2.16055	2.39084	5.26886	6.67271	4.5207	1.9407	2.14025	3.28817	3.32615	2.58945	2.32142
TCONS_00029496	=	AT2G08735.1	XLOC_009682	AT2G08735	0.667454	0.606748	0.691556	0.252844	0.455531	0.618547	0.91144	0.0444441	0.829304	0.336271	1.63561	1.34875	0.226774	0.443505	1.00798	0.459313	0.223205	0.145487
TCONS_00036746	=	AT2G08740.1	XLOC_012120	AT2G08740	18.8653	16.6716	12.9045	23.277	17.5059	17.2748	31.2265	23.9183	25.1104	11.6411	9.40316	11.2177	29.8811	28.3737	21.2507	22.3756	21.0561	21.3393
TCONS_00029543	=	AT2G08750.1	XLOC_009698	AT2G08750	166.518	216.702	200.636	101.758	100.063	100.925	155.125	178.53	141.97	168.647	188.961	174.152	180.278	154.287	156.679	225.591	242.385	205.813
TCONS_00029598	=	AT2G08775.1	XLOC_009711	AT2G08775	0.0473498	0.0171214	0.0931125	0.1043	0	0.0140374	0.0502882	0	0	0.0463387	0.12268	0.0181324	0.0161864	0.0335145	0.0623454	0.159406	0.0639476	0.109998
TCONS_00036825	=	AT2G08780.1	XLOC_012153	AT2G08780	24.4778	29.6978	41.3404	26.8825	20.5976	29.9507	17.7048	16.8333	21.7621	23.1811	25.0884	30.9316	48.6283	37.5478	34.9709	37.3279	30.2518	34.0121
TCONS_00036858	=	AT2G08790.1	XLOC_012162	AT2G08790	0	1.19032	0	0	0	0	0	0	0	0	0	0	0	0	0	0	0	0
TCONS_00029696	=	AT2G08795.1	XLOC_009741	AT2G08795	2.18619	4.87699	1.01524	0	2.20534	0.43367	0.497685	0	0	2.27114	1.44822	0	0	0	0	0.504311	0.508793	0.487744
TCONS_00029706	=	AT2G08800.1	XLOC_009746	AT2G08800	0	0	0	0	0	0.605317	0	0	0	0	0.289499	0	0	0.322899	0	0	0	0
TCONS_00029719	=	AT2G08805.1	XLOC_009753	AT2G08805	0	0	0	0	0	0	0	0.502544	1.98002	0	0	0	0.944476	0	1.03873	0	0.502986	0.589078
TCONS_00036895	=	AT2G08815.1	XLOC_012176	AT2G08815	1.46412	0.923205	0.983254	3.16948	1.76222	2.25285	2.51612	1.24912	1.95039	1.51644	1.91777	1.13295	3.25309	2.38619	1.32643	1.7548	1.01482	1.52384
TCONS_00036912	=	AT2G08820.1	XLOC_012182	AT2G08820	1.14448	1.60815	0.597824	0.564781	1.85193	1.21373	0.526459	1.72721	0.198673	0.724142	0.481494	1.35296	2.18539	0	1.57878	1.16653	0.189759	1.02568
TCONS_00029734	=	AT2G08825.1	XLOC_009761	AT2G08825	0.256026	0.0924131	0	0.57342	0	0.501937	0.444901	0.268023	0	0	0	0.168887	0.804732	0	0.69129	0.182084	0.175698	0
TCONS_00029743	=	AT2G08830.1	XLOC_009763	AT2G08830	0	0	0	0	0.321574	0.70288	0	0	0	0	0.0621317	0.127931	0.0656452	0.254906	0.134226	0	0.138149	0.206435
TCONS_00029829	=	AT2G08865.1	XLOC_009790	AT2G08865	6.00395	6.4528	6.58355	2.04313	2.54341	3.39125	2.99976	3.43176	3.37016	7.16216	8.51839	5.75481	4.21819	5.33119	5.05637	7.02959	6.02221	4.64137
TCONS_00029839	=	AT2G08870.1	XLOC_009794	AT2G08870	0	0	0	0	0	0	0	0	0	0	0.870195	0	0	0	0	0	0	0
TCONS_00029858	=	AT2G08880.1	XLOC_009801	AT2G08880	0	0	0	0	0	0	0	0	0.539789	0	0	0	0	0	0	1.03878	0	0
TCONS_00029945	=	AT2G08890.1	XLOC_009821	AT2G08890	0	0	0	0	0	0	0	0	0.628624	0	0	0	0	0.628298	0.673693	0	0.621605	0
TCONS_00037157	=	AT2G08925.1	XLOC_012266	AT2G08925	0	0	0	0	0	0	0	0	0	0	0.414488	0	0.467026	1.42853	0.493327	0	0	0
TCONS_00037162	=	AT2G08935.1	XLOC_012269	AT2G08935	2.08863	0	0	0	0	0	0	0	0	0	0	0	0.688018	0	0	0	0	0.585754
TCONS_00030013	=	AT2G08950.1	XLOC_009845	AT2G08950	0.0756359	0.4976	0.0301947	0.0484388	0.0478865	0.137514	0	0.135944	0.0544637	0.124615	0.416579	0.026039	0	0	0	0.344851	0.179169	0.265684
TCONS_00030020	=	AT2G08955.1	XLOC_009847	AT2G08955	0.114379	0.146783	0	0.047658	0.0968617	0.242173	0	0	0.0236632	0	0.313003	0.0294622	0.180932	0	0.123596	0.465175	0.102586	0.103798
TCONS_00030032	=	AT2G08960.1	XLOC_009849	AT2G08960	0	1.51274	3.8051	10.9789	8.71191	25.331	11.0921	10.3649	13.0822	0	2.77503	1.93902	11.0214	10.3338	9.17448	7.96854	10.795	7.22233
TCONS_00037223	=	AT2G08965.1	XLOC_012288	AT2G08965	1.22713	0	0.911628	0.133731	0.24639	0.367152	0	0	0.124918	0	0	0.723347	0	0.125785	0.479811	0	1.02209	0.100724
TCONS_00030197	=	AT2G08990.1	XLOC_009887	AT2G08990	0	0	0	0	0	0	0	0.252642	0	0	0	0	0	0.117162	0	0	0	0.0680818
TCONS_00037337	=	AT2G09010.1	XLOC_012324	AT2G09010	0	0	0	0.142617	0	0	0	0	0	0	0	0	0	0.143613	0	0	0.0712409	0
TCONS_00037363	=	AT2G09025.1	XLOC_012333	AT2G09025	1.35949	0.637931	0.382488	0.452265	0.332238	0.297629	0.645547	0.761533	1.54845	0.418888	0.871613	0.124575	1.96884	1.82391	0.911745	0.519599	1.15365	0.70322
TCONS_00037431	=	AT2G09055.1	XLOC_012352	AT2G09055	0.445927	0	0	1.04707	1.65633	1.98684	1.45816	1.66953	1.91833	0.275254	1.33744	0.36353	1.2434	2.13065	0.742146	0.635098	0.415731	1.10115
TCONS_00037459	=	AT2G09070.1	XLOC_012367	AT2G09070	0.0712017	0	0.187159	0	0.0865543	0	0	0	0	0	0	0	0	0	0.34892	0	0.140137	0
TCONS_00030297	=	AT2G09075.1	XLOC_009921	AT2G09075	0	0	0	0	0	0	0.129621	0	0	0	0	0	0	0	0	0	0	0
TCONS_00037490	=	AT2G09085.1	XLOC_012380	AT2G09085	0	0	0	1.63327	0.15651	0	0.327572	0.38044	0.333846	0.703523	0.291623	0.171142	0	0	0	0.520873	0.350916	0.375072
TCONS_00037499	=	AT2G09090.1	XLOC_012382	AT2G09090	0.550748	3.8953	1.79729	1.32967	1.31846	2.33623	1.75172	1.63589	2.48415	1.88253	3.40275	2.40726	1.19615	1.10076	2.92768	3.21746	1.96343	0.983961
TCONS_00030425	=	AT2G09140.1	XLOC_009965	AT2G09140	0	0	0	0	0	0	0.344092	0	0	0	0	0	0	0	0	0	0	0
TCONS_00030532	=	AT2G09165.1	XLOC_009990	AT2G09165	0.0999944	0.562903	0.14354	0.286088	0.35056	0.193799	0.538898	0.318837	0.161963	0.222596	0.071051	0.0414849	0.277448	0.191401	0.188075	0.148151	0.51254	0.355478
TCONS_00030533	=	AT2G09170.1	XLOC_009990	AT2G09170	0.086221	0.52416	0.873279	0	0.636774	0	0.43766	0.420016	0.201793	0.17179	0.410715	0.0739526	0.633708	0.808387	0.141182	0.933086	1.925	0.460063
TCONS_00037628	=	AT2G09175.1	XLOC_012431	AT2G09175	1.78967	0.554887	3.31374	1.38983	0.905689	2.07813	2.73687	1.69115	1.30965	1.40703	1.71701	0.151285	1.65647	1.21137	3.46259	0.537643	1.75656	1.23151
TCONS_00037641	=	AT2G09190.1	XLOC_012436	AT2G09190	0.869053	1.39993	0.838914	0.869155	1.06104	1.0364	0.842452	1.19373	0.833223	0.990827	0.841058	1.34311	1.08922	0.993438	0.632277	1.26186	0.83533	1.65513
TCONS_00030546	=	AT2G09195.1	XLOC_009998	AT2G09195	0	0.285354	0.16881	0	0	0.391085	0.218632	0.221551	0.0477443	0.425469	0.237252	0.222701	0.0553469	0.0523322	0	0.481127	0.759935	0.450487
TCONS_00030552	=	AT2G09200.1	XLOC_010000	AT2G09200	6.71351	7.62259	8.40849	8.86931	7.62504	7.5238	7.28549	6.62759	7.9149	7.43109	7.74691	7.3293	6.19994	7.30807	8.48496	6.20703	5.2649	6.68822
TCONS_00030571	=	AT2G09205.1	XLOC_010003	AT2G09205	0.1058	0	0.284164	0.273722	0.312186	0.225007	0	0.241006	0.479596	0	0.372675	0.306138	0.691423	1.41844	0.385726	0.210487	0.145163	0.139173
TCONS_00037696	=	AT2G09220.1	XLOC_012456	AT2G09220	0	0	0	0	0	0	0.0977919	0.312146	0	0	0	0	0	0	0	0.53087	0	0.216629
TCONS_00037698	=	AT2G09225.1	XLOC_012458	AT2G09225	23.7405	26.2842	25.8226	24.3446	23.4635	25.8138	25.8804	22.7564	27.3005	25.2418	24.7657	26.6281	21.5526	23.8763	23.8601	25.4677	24.398	25.832
TCONS_00030649	=	AT2G09230.1	XLOC_010014	AT2G09230	22.9499	15.7712	25.823	33.1876	39.953	27.9421	48.6421	53.0029	39.5601	12.3802	11.789	14.7309	57.2607	45.553	43.4516	59.8179	60.4255	57.3539
TCONS_00037700	=	AT2G09235.1	XLOC_012460	AT2G09235	0	0	0	0	0.0886366	0.138956	0.189406	0.556215	0.176478	0	0	0	0.0937009	0.0841212	0.559363	0	0	0
TCONS_00037729	=	AT2G09250.1	XLOC_012472	AT2G09250	12.5314	9.8991	8.66563	7.36386	5.9954	5.5573	10.5088	14.0101	10.2048	14.7271	15.5433	17.9938	7.71527	7.52991	7.5981	6.77154	6.27915	4.43886
TCONS_00030701	=	AT2G09265.1	XLOC_010033	AT2G09265	0	0.33759	0	0.0832238	0.172211	0	0	0	0.0747839	0	0	0	0	0	0	0	0	0
TCONS_00030702	=	AT2G09270.1	XLOC_010034	AT2G09270	0	0	0	0	0	0	0	0	0.220085	0	0	0	0.235847	0	0	0	0	0
TCONS_00037740	=	AT2G09280.1	XLOC_012481	AT2G09280	0	1.02827	0.239267	0	0	0	0	0	0.24037	0	0	0	0	0	0	0	0	0
TCONS_00037798	=	AT2G09290.1	XLOC_012494	AT2G09290	0	0	0	0	0	0.116457	0	0	0	0	0	0	0	0	0	0	0	0
TCONS_00037799	=	AT2G09295.1	XLOC_012495	AT2G09295	0	0	0	0	0	0.226341	0	0.122517	0	0	0	0.118989	0.122196	0	0	0	0	0
TCONS_00037826	=	AT2G09300.1	XLOC_012498	AT2G09300	0.8696	0.710065	0.390771	0.253894	0.71809	0.301786	0.333934	0.577658	0.277378	0.311372	0.795976	0.497256	0.332893	0.496005	0.611635	0.324302	0.221337	0.35979
TCONS_00030773	=	AT2G09305.1	XLOC_010054	AT2G09305	0.594184	1.15742	1.07364	0.40633	0.770775	0.411501	0.548324	0.630876	0.974365	0.74718	1.38104	1.07375	0.734668	0.957158	1.42876	0.582589	0.454162	0.423179
TCONS_00030774	=	AT2G09305.2	XLOC_010055	AT2G09305	0.357694	0	0	0.0750591	0.0767759	0.342799	0	0	0.0770384	0.150993	0	0	0.0811271	0.156225	0	0	0.247367	0
TCONS_00030782	=	AT2G09310.1	XLOC_010058	AT2G09310	18.6842	15.4825	13.5646	19.7094	16.8623	20.8369	21.9725	17.1349	17.6439	14.7441	16.8034	14.0271	24.0571	18.839	16.8847	13.5634	12.1278	10.1691
TCONS_00030812	=	AT2G09325.1	XLOC_010070	AT2G09325	138.959	145.867	111.515	122.173	128.79	94.0114	93.2916	105.689	122.326	113.93	129.192	117.122	104.252	97.3501	96.1834	108.9	104.701	136.658
TCONS_00037916	=	AT2G09335.1	XLOC_012531	AT2G09335	1.39803	0.852378	0.839644	2.41684	3.33033	2.14798	2.949	3.15664	2.4873	0.158395	0.215146	0.550457	1.80762	1.73928	1.32494	1.3104	1.31846	1.55513
TCONS_00037918	=	AT2G09335.2	XLOC_012533	AT2G09335	1.07627	0.340974	1.00278	1.9723	1.75318	2.48915	0.950133	1.61873	1.40057	0.153658	0.395123	0.786525	1.85876	0.91223	2.17144	2.18675	0.711233	0.756409
TCONS_00030853	=	AT2G09345.1	XLOC_010084	AT2G09345	0	0	1.04517	0	0	0	0	0	0	0	0	0	0	0.883515	0	0	0	0
TCONS_00030904	=	AT2G09350.1	XLOC_010087	AT2G09350	22.2864	26.4516	19.4064	10.1153	13.6355	10.1393	9.83089	10.1896	12.3724	17.893	20.0292	23.8149	8.78712	8.89719	9.12381	16.1416	16.6087	13.3407
TCONS_00030905	=	AT2G09360.1	XLOC_010088	AT2G09360	0	0	0	0	0.0348406	0	0	0.221585	0	0	0	0	0.262697	0	0	0	0.147544	0.143895
TCONS_00030918	=	AT2G09370.1	XLOC_010092	AT2G09370	9.63436	11.2345	10.3155	2.84638	2.72612	2.73411	5.98203	6.9039	5.86566	9.76808	13.9541	11.96	6.41181	7.49812	4.89195	5.141	6.46196	4.76171
TCONS_00030958	=	AT2G09390.1	XLOC_010110	AT2G09390	0	0	0	0	0	0	0.187622	0	0	0	0	0	0	0.0755232	0	0	0	0
TCONS_00031062	=	AT2G09420.1	XLOC_010138	AT2G09420	38.5944	43.2138	21.5936	0.739704	1.08296	1.08348	1.14973	2.56522	2.3871	19.2152	19.3492	19.1478	0.482464	0.287145	0.577986	4.92325	4.732	4.46981
TCONS_00038107	=	AT2G09425.1	XLOC_012597	AT2G09425	0	0	0.0716091	0.135568	0.0787474	0.148163	0	0.228956	0.0761886	0.291051	0.21586	0	1.4345	0.463599	0.0836901	0.311412	0.0848291	0.415623
TCONS_00031094	=	AT2G09430.1	XLOC_010142	AT2G09430	0.165666	0.342351	0.187368	0.457648	0.758495	0.543457	0.297855	0.577971	0.42533	0.148407	0.369338	0.451362	0.439132	0.427091	0.24843	0.386557	0.18099	0.33854
TCONS_00038133	=	AT2G09435.1	XLOC_012606	AT2G09435	29.9795	8.28693	7.66404	22.8965	13.8663	15.7526	14.9785	13.257	14.3039	8.6514	8.13746	12.393	15.6532	10.9409	15.0575	5.9203	12.8899	18.1016
TCONS_00031104	=	AT2G09440.1	XLOC_010146	AT2G09440	0.369396	0	0.0573317	0.29139	0.231679	0.452971	0.552218	0.156054	0.0846695	0	0.113334	0.290749	0.684166	0.88534	0.42511	0.402438	0.337002	0.198745
TCONS_00031106	=	AT2G09440.2	XLOC_010147	AT2G09440	0.545313	0.286276	0.535757	0	0.0487191	0.169798	0.480678	0.158247	0.0959717	0.146789	0.383684	0.500432	0.304047	0.891616	1.11628	0.411741	0.554184	0.059169
TCONS_00031120	=	AT2G09450.1	XLOC_010149	AT2G09450	0	0	0	0	0	0.140558	0	0	0	0	0	0	0	0	0	0	0.0405984	0
TCONS_00031122	=	AT2G09455.1	XLOC_010151	AT2G09455	1.68777	2.55227	1.28845	2.0113	2.89043	1.7658	1.41653	1.34146	1.51853	2.10997	2.61322	1.16798	1.2377	1.35719	1.1604	2.68172	2.32345	2.827
TCONS_00031137	=	AT2G09470.1	XLOC_010155	AT2G09470	3.69594	3.45347	2.1972	2.21701	2.91774	2.82003	1.67181	1.33201	1.61714	3.83363	4.34578	2.23839	3.26181	4.35793	6.29672	4.84847	4.34368	3.07088
TCONS_00031171	=	AT2G09495.1	XLOC_010169	AT2G09495	0.271809	0.393896	0.259868	0.356212	0.118864	0.231716	0.561002	0.247381	0.351445	0.462394	0.530492	0.280694	0.589999	0.764879	0.229561	1.3767	0.424783	0.50058
TCONS_00038236	=	AT2G09500.1	XLOC_012633	AT2G09500	0.708739	1.6552	0.504043	0.650711	0	0.374286	0.355347	0.294032	1.259	0.299169	0.713703	0.15358	2.79876	0.781713	1.61338	0.478868	1.17846	0.594429
TCONS_00038240	=	AT2G09505.1	XLOC_012636	AT2G09505	3.12199	5.43451	6.64431	9.87507	7.944	5.14584	3.41335	7.54155	3.82002	3.79187	2.40298	5.22846	9.38091	13.0679	9.5538	10.3463	8.84172	6.98325
TCONS_00038316	=	AT2G09510.1	XLOC_012652	AT2G09510	0.384968	0.37155	0.365221	0.187406	0.191722	0.10291	0.146814	0.311984	0.528482	0.344851	0.281807	0.71592	0.688117	0.298781	0.562415	0.314624	0.298965	0.168812
TCONS_00031284	=	AT2G09515.1	XLOC_010206	AT2G09515	0	0	0	1.03539	0	2.67649	0	0	0.897454	0	0	0	0	0	0	2.31444	0	0
TCONS_00031313	=	AT2G09525.1	XLOC_010216	AT2G09525	0.0021838	0.00293488	0.00352867	0.0285485	0.00173899	0.00426426	0.053098	0.0774945	0.00220684	0.00380041	0.33718	0.0503184	0.00370294	0.0050623	0.432483	0.000872747	0.141682	0.00343639
TCONS_00031349	=	AT2G09535.1	XLOC_010227	AT2G09535	0	0	0	0	0	0	0	0	0	0.196559	0	0	0	0	0	0	0	0
TCONS_00038424	=	AT2G09550.1	XLOC_012686	AT2G09550	0	0	0	0.114229	0.158018	0	0.285043	0	0.235621	0	0	0	0.0427999	0	0	0	0	0
TCONS_00038426	=	AT2G09560.1	XLOC_012688	AT2G09560	0	0	0	0	0	0	1.08292	0	0	0	0	0	2.2854	0	0	0	0	0
TCONS_00031378	=	AT2G09565.1	XLOC_010242	AT2G09565	2.58115	0	0	0	1.92817	0	1.14134	1.39948	0	0	0.998459	0	0.354602	1.04619	0	2.06133	0.662782	0
TCONS_00038429	=	AT2G09570.1	XLOC_012690	AT2G09570	0	0	0.099146	0	0	0.107501	0	0	0	0.101477	0.196591	0	0	0	0	0.106842	0.107227	0
TCONS_00031388	=	AT2G09575.1	XLOC_010245	AT2G09575	0	0	0	0.102057	0	0	0.0273303	0	0	0.0509324	0	0	0.0566115	0	0.106627	0.055172	0.0533538	0
TCONS_00038506	=	AT2G09605.1	XLOC_012711	AT2G09605	0.460402	0.715085	2.64488	4.71971	5.17368	4.64687	10.2138	9.65826	25.1569	0.315336	1.10256	3.75826	6.92306	12.5644	7.13544	17.021	15.0567	13.1348
TCONS_00038548	=	AT2G09640.1	XLOC_012723	AT2G09640	0	0	0.380819	0.0180523	0	0	0	0.046695	0.231156	0.257236	0.133596	0.0547482	0	0	0	0.133347	0.627509	0.0465881
TCONS_00031482	=	AT2G09645.1	XLOC_010288	AT2G09645	16.2231	14.8763	14.1699	2.50227	6.04929	23.3181	20.5292	23.5823	7.95355	10.4628	18.3348	19.4218	15.1029	23.5493	10.468	6.44281	6.69609	7.77637
TCONS_00031483	=	AT2G09650.1	XLOC_010289	AT2G09650	1.59695	4.1394	5.34321	1.56972	1.90547	2.67907	3.78684	5.80867	2.56641	1.46766	4.17515	6.88444	4.6082	6.63992	2.43563	1.51983	0.644329	1.16996
TCONS_00038594	=	AT2G09660.1	XLOC_012734	AT2G09660	10.912	10.7073	11.9396	13.6861	13.0909	13.5417	11.0664	10.9738	11.1544	11.6445	15.1816	11.8303	20.7119	21.1553	18.4124	12.6674	13.6662	10.8037
TCONS_00031517	=	AT2G09665.1	XLOC_010304	AT2G09665	0.505184	0.392064	0.803735	0.517857	0.519739	0.512451	0.154862	0.328313	0.152709	0.621666	0.587075	0.464937	0.68482	0.65294	0.583686	0.451646	0.293428	0.586708
TCONS_00038668	=	AT2G09710.1	XLOC_012756	AT2G09710	4.29097	2.74484	2.51703	3.76816	3.66413	2.6816	2.83554	2.51105	3.99468	2.15379	2.75316	0.962397	1.70203	2.18688	1.69576	2.61591	2.7144	4.62666
TCONS_00038677	=	AT2G09715.1	XLOC_012760	AT2G09715	0	0.507723	0	0	0	0	0	0	0	0	0	0	0	0	0	0	0	0
TCONS_00038717	=	AT2G09725.1	XLOC_012775	AT2G09725	0	0	0	0	1.35777	0	0	0	0	0	0	0	0	0	0	0	0	0
TCONS_00031707	=	AT2G09740.1	XLOC_010352	AT2G09740	4.9703	6.64471	4.75306	2.49892	3.24695	2.9856	3.51063	3.58274	5.04085	6.03604	6.57588	6.69287	3.20594	4.00564	3.44183	5.16548	3.33578	3.60966
TCONS_00038749	=	AT2G09745.1	XLOC_012785	AT2G09745	1.69966	1.44926	1.03212	0.247598	1.3297	0.729351	1.33761	1.39852	2.1584	1.01404	2.30973	1.05881	1.71789	1.31066	1.40938	2.42489	1.20112	1.96037
TCONS_00031778	=	AT2G09760.1	XLOC_010372	AT2G09760	0.0573499	0.27488	0	0	0.103215	0.0680148	0.203511	0.080378	0	0	0	0	0.0787897	0	0	0	0	0
TCONS_00031788	=	AT2G09775.1	XLOC_010378	AT2G09775	0	0	3.35338	0	1.7017	4.78272	9.84995	0.892701	0.811374	0	0	0.860475	0.923434	0	3.64031	0	1.92102	0
TCONS_00032903	=	AT2G09795.2	XLOC_010793	AT2G09795	3.02564	3.16078	2.66642	3.51956	3.20586	3.41668	2.39292	3.01116	3.15058	3.81195	3.19181	2.89881	2.70152	2.36845	2.45042	2.91339	2.7071	3.08623
TCONS_00032904	=	AT2G09795.3	XLOC_010793	AT2G09795	1.02854	1.55517	0.86584	0.979446	0.585722	0.621527	0.381898	0.701168	0.629476	0.700493	0.687629	0.903621	1.14166	1.26664	1.33377	1.67677	1.09098	1.73083
TCONS_00038857	=	AT2G09805.1	XLOC_012814	AT2G09805	0	0	0.2189	0.430234	0.0843365	0.279875	0.228589	0.091305	0.311264	0.0291911	0.101431	0	0.548566	0.403593	0.37036	0.0901622	0.0571145	0
TCONS_00031816	=	AT2G09835.1	XLOC_010390	AT2G09835	0	0	0	0	0.469726	0	2.88287	0	0	0	0	0	0	0	0	0	0	0
TCONS_00038877	=	AT2G09845.1	XLOC_012822	AT2G09845	0	0	0	0	0.430561	0	0	0	0	0	0	0	0	0	0	0	0	0
TCONS_00038878	=	AT2G09875.1	XLOC_012823	AT2G09875	0.104999	0.0705226	0	0.127152	0	0.122533	0.0682057	0	0	0.126485	0.256628	0.0756872	0.841507	0.47161	0.0708374	0	0	0.0728169
TCONS_00031894	=	AT2G09895.1	XLOC_010402	AT2G09895	41.6008	28.2584	55.0921	78.9536	77.7379	93.5639	81.9646	79.6336	77.2425	36.8318	38.3032	56.3326	97.9903	94.2024	91.9287	39.3662	35.0834	40.8035
TCONS_00031922	=	AT2G09905.1	XLOC_010409	AT2G09905	2.9898	2.14375	3.2259	2.54984	3.86134	1.99191	2.51369	2.15636	2.50838	5.4557	3.19508	2.76487	3.22858	3.38345	2.12393	2.01739	1.87282	3.96382
TCONS_00031947	=	AT2G09915.1	XLOC_010411	AT2G09915	0	0	0	0	0	0	0	0.0803795	0.649061	0	0	0	0	0	0	0	0	0
TCONS_00038898	=	AT2G09925.1	XLOC_012831	AT2G09925	0	0	0.795357	0	0.10665	0	0.360826	0	0.721234	0	0	0.459795	0.22502	0.228872	0	0	0	0.357716
TCONS_00031961	=	AT2G09935.1	XLOC_010416	AT2G09935	6.8348	13.7845	13.6447	2.82073	5.71201	3.30918	3.24433	8.22814	3.99159	5.23072	5.2517	11.1084	6.22612	3.22806	1.59091	20.3399	11.2831	11.3983
TCONS_00038902	=	AT2G09945.1	XLOC_012834	AT2G09945	169.028	173.994	209.397	194.595	183.47	194.084	151.987	182.431	184.166	203.488	173.124	181.979	152.064	181.45	193.523	195.088	206.294	206.317
TCONS_00031990	=	AT2G09955.1	XLOC_010424	AT2G09955	0.0941729	0.195653	0	0	0.0593981	0.166425	0.428907	0.908793	0.821745	0	0	0.138869	0.0644289	0.0611887	0	0.505936	0.256868	0.252348
TCONS_00031991	=	AT2G09965.1	XLOC_010425	AT2G09965	0	4.93567	5.1362	3.16901	4.70818	6.48245	2.45898	0.599348	0	2.13643	3.9982	0.551471	0.626808	2.3059	3.61805	2.42362	4.05382	1.34288
TCONS_00032040	=	AT2G09975.1	XLOC_010440	AT2G09975	16.5042	14.2656	19.989	26.5954	27.7382	24.0537	23.4391	25.1439	26.6065	24.1528	21.336	14.8491	9.31693	11.7141	13.87	16.4774	14.8304	17.5275
TCONS_00025797	=	AT2G13665.1	XLOC_008460	AT2G13665	10.8312	12.3804	10.4189	9.65909	8.54527	9.44009	9.05446	8.53862	9.09307	13.996	14.3646	11.1282	10.3935	8.5468	12.1167	10.1773	8.8944	10.5075
TCONS_00025799	=	AT2G13665.2	XLOC_008460	AT2G13665	2.14314	2.81227	3.28875	1.63908	1.41111	2.03599	1.14504	2.85512	2.22543	2.65078	2.14174	2.54819	1.5565	2.61992	1.85421	3.75033	1.66878	2.20619
TCONS_00025800	=	AT2G13665.3	XLOC_008460	AT2G13665	0	0.299816	0	0	0.257106	0.000193042	1.93e-05	0.120519	0.749894	0.219546	0.245712	0	2.49e-05	3.82e-05	0.0875496	3.95e-05	0.42504	0.113539
TCONS_00025862	=	AT2G14115.1	XLOC_008478	AT2G14115	3.89777	8.8003	7.34265	6.45493	7.10462	5.48706	6.93599	5.0532	6.38205	7.46038	5.88021	5.74385	5.54652	3.80996	4.59752	4.75277	2.08751	2.22514
TCONS_00026099	=	AT2G16245.1	XLOC_008577	AT2G16245	0.0698989	0.114053	0	0.0423541	0.0926696	0.103987	0	0.0224645	0.0638711	0.183605	0.0857167	0.0276458	0	0	0.0777904	0.272265	0.128056	0
TCONS_00026538	=	AT2G18917.1	XLOC_008722	AT2G18917	3.14701	3.05778	3.52747	2.49743	2.77876	2.6068	2.49694	3.01344	2.86592	3.62437	3.98686	4.09446	4.25532	3.55371	3.21079	2.24168	2.24765	2.04671
TCONS_00026681	=	AT2G19572.1	XLOC_008762	AT2G19572	23.9279	24.275	25.0636	19.6767	23.9824	22.5327	20.2178	24.096	23.504	27.513	28.7136	26.9814	23.6414	22.6552	21.1976	46.6735	53.38	40.0061
TCONS_00026682	=	AT2G19582.1	XLOC_008763	AT2G19582	2.51835	2.29063	2.05353	2.35115	2.60114	2.22273	2.35026	2.4897	2.35811	3.16345	3.21611	2.6744	3.29492	3.88626	2.67733	3.28497	3.58837	3.15513
TCONS_00026953	=	AT2G21187.1	XLOC_008848	AT2G21187	9.9687	9.40356	9.19035	7.94144	7.34964	6.21282	14.1941	16.7358	14.3605	6.22658	6.31049	6.94115	16.2711	15.3029	11.9663	25.8952	25.256	19.8418
TCONS_00026955	=	AT2G21187.2	XLOC_008848	AT2G21187	2.05547	1.93204	1.8637	1.948	1.47876	1.78109	3.00406	4.85695	3.84328	1.00368	1.36106	1.4146	5.62754	6.34055	3.13388	13.5195	13.6329	10.0844
TCONS_00026956	=	AT2G21187.3	XLOC_008848	AT2G21187	1.83096	0.167325	0.366853	1.0686	0.167676	1.26627	2.85012	1.77869	6.69355	0.731158	1.74616	3.12816	4.25171	1.44157	3.4498	9.58165	9.62339	6.55044
TCONS_00027242	=	AT2G22821.1	XLOC_008959	AT2G22821	0.420488	0.417556	0.933009	0.538723	1.09947	0.733485	0.80296	0.674729	0.967628	0.406953	0.429334	1.3116	0.450188	0.790864	0.348771	1.18577	0.58689	1.06541
TCONS_00034411	=	AT2G23040.1	XLOC_011364	AT2G23040	3.26151	2.62505	3.35772	6.00428	6.45706	6.07286	3.49819	3.72666	4.07931	4.90183	3.96705	4.56063	3.19456	3.51995	5.35801	3.33538	3.09739	3.95768
TCONS_00034402	=	AT2G23040.2	XLOC_011364	AT2G23040	0.87861	0.67214	0.181391	0.489767	0.439399	0.382287	0.211811	0.0764506	0.091677	0.355207	0.273816	0.503436	1.18699	1.2025	0.634135	0.461738	0.550765	0.291462
TCONS_00034403	=	AT2G23040.3	XLOC_011364	AT2G23040	0.0613346	0.0437927	0.252048	0.127192	0.180417	0.0934012	0.0221887	0.0267511	0.0429852	0.220377	0.284039	0.293692	0.341235	0.0728396	0.121001	0.0220294	0.0999222	0.206292
TCONS_00034404	=	AT2G23040.4	XLOC_011364	AT2G23040	0.222493	0.226059	0.124888	0.273733	0.450293	0.621734	0.363848	0	0.39127	0.624356	0.206531	0.128339	0.27864	0.184447	0.743721	0.235043	0.150209	0.331888
TCONS_00034408	=	AT2G23040.5	XLOC_011364	AT2G23040	0.160064	0.19155	4.65e-06	0.290665	0.353732	0.0369143	0.197469	0.0713634	0.221153	0	0.233397	0.231594	0.309354	0.0695432	0.289965	0.263537	0.210254	0.179794
TCONS_00034409	=	AT2G23040.6	XLOC_011364	AT2G23040	0.201185	0.155496	0.348849	0.262273	0.555217	0.538035	0.328932	0.390124	0.765062	0.218563	0.322811	0.0398037	0.292823	0.511343	0.144767	0.329575	0.310832	0.466504
TCONS_00034410	=	AT2G23040.7	XLOC_011364	AT2G23040	0.0869081	0.0219219	0.130604	0.161958	0.0830334	0.0379859	0.0870092	0.166617	0.247529	0	0.0547949	0.0581697	0.0206857	0.0840691	0	0.0429839	0.0521864	0.0437491
TCONS_00027400	=	AT2G23672.1	XLOC_009011	AT2G23672	82.0911	79.7852	66.4151	206.962	231.12	187.941	166.342	166.618	175.895	62.7882	57.1031	58.8096	124.67	123.687	146.199	164.303	168.622	163.497
TCONS_00034644	=	AT2G24545.1	XLOC_011458	AT2G24545	0.39445	0.737243	0.48093	0.0810314	0.101563	0.24695	0.460844	0.396658	0.308621	0.504246	0.456029	0.33775	0.36966	0.518635	0.289122	0.47512	0.496903	0.838497
TCONS_00034643	=	AT2G24545.2	XLOC_011458	AT2G24545	0.433322	0.448718	0.286588	0.0695291	0.0335364	0.121815	0.137167	0.180186	0.115934	0.444707	0.587084	0.413058	0.0854122	0.179565	0.11561	0.0763311	0.189176	0.22398
TCONS_00034645	=	AT2G24545.2	XLOC_011458	AT2G24545	0	0.129691	0.117154	0.115964	0.115503	0	0.164875	0.30435	0.0361699	0.133963	0.0547424	0	0.157249	0.0469841	0.207283	0	0	0.224427
TCONS_00034646	=	AT2G24545.3	XLOC_011458	AT2G24545	4.46693	4.11352	3.23533	6.63747	5.41797	4.54835	21.1607	21.4908	16.8287	2.45435	1.88631	3.20319	24.9522	20.0957	11.4902	19.0247	20.0859	11.8996
TCONS_00027585	=	AT2G24592.1	XLOC_009068	AT2G24592	7.59277	6.21829	1.81866	2.66083	0.978707	1.40005	1.44322	0.166027	0.544385	3.09161	4.35116	3.8351	0.368651	0	0	2.32021	3.59862	2.60054
TCONS_00034742	=	AT2G24755.1	XLOC_011477	AT2G24755	0.3684	0.119929	0.272459	0.0289089	0.0377917	0.121943	0.0867427	0.11572	0.161225	0.0994931	0.154064	0.348021	0.22289	0.142981	0.155062	0.142881	0.238851	0.246275
TCONS_00034743	=	AT2G24755.2	XLOC_011477	AT2G24755	0.958818	1.10364	1.3039	0.642492	0.412933	0.621401	0.501516	0.158346	0.896156	0.460376	1.32675	1.41056	1.80453	0.192927	1.10091	0.717568	0.975397	1.36095
TCONS_00034744	=	AT2G24755.3	XLOC_011477	AT2G24755	0	0.00136434	0.00695799	0.0323482	0	0	0.0565298	0.000492412	0.0334091	0.119208	0.059105	0.012838	0.0248696	0.0673092	0.0339931	0	0	0.0284801
TCONS_00034745	=	AT2G24755.4	XLOC_011477	AT2G24755	3.27828	3.51008	3.77486	3.77511	2.7333	3.0292	2.48302	2.83796	2.80786	3.19858	3.34043	3.63408	3.94228	2.41134	2.74727	3.69973	2.52465	3.38468
TCONS_00027929	=	AT2G26355.1	XLOC_009169	AT2G26355	21.4586	24.6828	18.1924	12.1778	13.0046	13.4373	19.3068	19.2345	21.1371	28.7246	28.2954	26.4781	29.1538	31.4567	27.3176	34.1557	30.4137	26.9921
TCONS_00027969	=	AT2G26692.1	XLOC_009186	AT2G26692	0.462334	0.22749	0.434941	0.0939781	0.112566	0.251496	0.212184	0.413269	0.546305	0.663984	0.364057	0.379698	0.325721	0.136455	0.235043	1.6168	1.51849	1.13074
TCONS_00028007	=	AT2G26882.1	XLOC_009198	AT2G26882	0	0	0	0	0	0	0	0	0.113829	0	0	0	0	0	0	0	0	0
TCONS_00028539	=	AT2G30362.1	XLOC_009379	AT2G30362	3.60854	2.09527	3.35763	2.63925	2.30167	3.74729	2.67394	2.58094	3.50644	1.50286	1.93164	3.14266	5.23889	5.50388	4.61728	2.71389	4.31261	3.69607
TCONS_00028543	=	AT2G30362.2	XLOC_009379	AT2G30362	4.60881	4.8196	6.87246	7.06738	5.3122	8.46771	7.66938	6.62421	6.626	3.39175	4.51824	6.50851	10.606	10.6686	8.68793	6.71294	7.72889	5.81729
TCONS_00028544	=	AT2G30362.3	XLOC_009379	AT2G30362	0	0.215641	0	0.385749	0	0.878031	0.875171	0.20473	0	0	0.981024	0.242471	0	0.420699	0.208883	0	0.224514	0
TCONS_00035798	=	AT2G30984.1	XLOC_011852	AT2G30984	0	0.373584	0.044018	0	0.119425	0	0.0226253	0.0419122	0	0.323487	0.173175	0.141229	0	0	0.0645301	0.0820967	0.0388707	0.133649
TCONS_00035981	=	AT2G31751.1	XLOC_011894	AT2G31751	3.66892	2.64737	1.84859	0.741879	3.07893	4.28217	3.63682	5.57454	5.50272	4.32215	2.21453	2.92505	2.64707	1.36401	2.04302	4.97005	5.07802	2.44992
TCONS_00035982	=	AT2G31751.2	XLOC_011894	AT2G31751	7.47628	8.23224	9.24918	17.2601	20.073	14.4928	14.8093	14.5828	12.5701	5.02378	8.79705	7.91606	16.921	16.0665	13.4387	10.9606	11.3162	13.0823
TCONS_00035983	=	AT2G31751.3	XLOC_011894	AT2G31751	2.93245	5.75946	2.24465	6.53683	6.3379	3.7636	2.76947	4.39769	2.64783	4.57254	2.9519	3.42244	3.45367	2.27745	4.92881	6.01763	5.50492	5.17848
TCONS_00028900	=	AT2G32179.1	XLOC_009486	AT2G32179	0.027208	0.0338602	0.105493	0	0	0.0823266	0.0714845	0.0180315	0.0478661	0.0526446	0.0533716	0.0468595	0	0	0.0589498	0	0.0771984	0
TCONS_00028901	=	AT2G32179.2	XLOC_009486	AT2G32179	22.5062	27.0898	25.112	19.5422	22.1939	20.3681	18.0186	16.6803	21.6346	28.0824	26.635	23.7277	9.42382	13.6916	12.5165	14.3946	15.0859	16.4214
TCONS_00036110	=	AT2G32315.1	XLOC_011928	AT2G32315	0	0.221234	0	0	0	0	0	0	0	0	0	0	0	0	0	0.160621	0	0.111806
TCONS_00036221	=	AT2G33051.1	XLOC_011967	AT2G33051	1.12334	0.789912	0.638923	0.390382	0.398766	0.285223	0.467571	0.456558	0.765764	0.347776	1.07616	0.889666	0.220428	0.115043	0.398689	0.630818	0.710471	0.158626
TCONS_00036222	=	AT2G33051.2	XLOC_011967	AT2G33051	6.26818	4.5621	3.80956	2.54672	2.3614	1.92946	2.35575	1.91071	1.15735	4.85516	4.56446	3.95844	2.48342	1.9657	2.29304	4.65921	5.10862	4.31399
TCONS_00036223	=	AT2G33051.3	XLOC_011967	AT2G33051	3.35572	3.94898	3.07209	1.08079	2.02503	1.73754	1.91369	2.41771	2.22347	3.06011	3.07021	3.45852	1.47575	2.00707	1.66389	2.68605	2.41568	2.43771
TCONS_00036236	=	AT2G33051.5	XLOC_011967	AT2G33051	0.832813	0.226049	0.354786	0.221359	0.0954469	0.0891204	0.0154118	0.092334	0.0462206	0.236927	0.537677	0.556912	0.583382	0.144303	0.362876	0.288726	0.398118	0.163093
TCONS_00036238	=	AT2G33051.7	XLOC_011967	AT2G33051	0.0243669	0.152968	0.000203356	0.242366	0.171462	0.00770467	0.000634099	0	1.12e-05	0.0011527	7.92e-05	0.000136092	0.00258581	6.72e-05	0.00469443	0.736833	0.266225	0.560703
TCONS_00036240	=	AT2G33051.9	XLOC_011967	AT2G33051	0	0	9.66e-05	1.15e-05	0	0.161716	0.254945	0.131912	0.392479	0.0265406	0.186466	0	7.29e-05	0.0813172	0.0329875	0	0	0
TCONS_00036402	=	AT2G33815.1	XLOC_012017	AT2G33815	2.84554	2.17582	2.60272	0.00225533	0	0.164095	0.597187	0.335157	0.32878	6.48154	5.71967	5.20352	0.133805	0.116257	0	0.483524	0.208146	0.773089
TCONS_00036403	=	AT2G33815.2	XLOC_012017	AT2G33815	0.136021	1.0907	2.20564	0	0	0.0828763	4.96e-05	0.130804	0.086682	3.36198	4.54225	2.2098	0	0.00833311	0.0832905	0.000221264	0.129489	0.0190425
TCONS_00036743	=	AT2G35637.1	XLOC_012119	AT2G35637	0.192883	0.226174	0.219362	0.392543	0.386098	0.595985	0.0929642	0.212532	0.357438	0.535703	0.423411	0.407388	0.496464	0.92577	0.733226	0.508267	0.254682	0.457982
TCONS_00036744	=	AT2G35637.2	XLOC_012119	AT2G35637	2.25e-06	2.14e-05	1.36e-05	0.494464	0.371424	0.203528	0.340267	0.00242342	0.308055	0.461984	0.175615	0.0639653	0.460375	0.442617	0.580672	0.422335	0.0371735	0.387964
TCONS_00036745	=	AT2G35637.3	XLOC_012119	AT2G35637	0.44359	0.708213	0.826088	0.225502	0.704509	0.768111	0.392649	0.880026	0.396802	0.720223	0.544254	0.421584	0.707421	0.745778	0.681374	0.0664796	0.595109	0.385015
TCONS_00029551	=	AT2G35738.1	XLOC_009702	AT2G35738	0.318064	0.272252	0.0719513	0.121205	0.230341	0.204037	0.0778548	0.445069	0.0146895	0.0466659	0.000383045	0.107959	0.0364641	0.0848469	0.00140367	0.112578	0.313592	0.107404
TCONS_00029552	=	AT2G35738.2	XLOC_009702	AT2G35738	0.0273306	0.000194872	0	0.000119091	0.113756	0	0	1.63e-05	0.0420756	0.000144628	0	0.0165433	0	0.02477	0.0995024	0	5.09e-06	0
TCONS_00029553	=	AT2G35738.3	XLOC_009702	AT2G35738	0.00798369	7.24e-05	0.0982219	0.00283793	0.0164542	0.00131228	0.218985	0.000106295	0.121098	0.00016164	0.032673	0.164549	0.000671861	0.24694	0.0790983	0.000419608	0.00107965	0.0494118
TCONS_00029554	=	AT2G35738.4	XLOC_009702	AT2G35738	0.0759056	9.61e-05	5.3e-06	0.162395	0.030181	0.098568	0.000235922	0.0400998	0.0899342	0.00813532	0	0.0690508	0.134273	0.112513	0.000562884	0	0.0113074	0.0815851
TCONS_00029555	=	AT2G35738.5	XLOC_009702	AT2G35738	0.547058	0.206785	0.032066	0.108854	0.127266	0.126769	0.0962497	0.122642	0.0119732	0.345178	0.0246612	0.167505	0.362972	0.318932	0.311824	0.000137124	0.334688	0.059833
TCONS_00029571	=	AT2G35738.6	XLOC_009702	AT2G35738	0.960367	1.26723	1.05235	1.21218	1.52395	1.29135	1.0533	1.21037	1.26841	0.80378	1.23643	1.19976	1.375	1.2325	1.2307	1.17202	0.850913	1.4248
TCONS_00029572	=	AT2G35738.7	XLOC_009702	AT2G35738	0.0596521	0.229035	0.275656	0.284628	0.0700907	0.166957	0.239287	0.195524	0.0649747	0.257116	0.297693	0.0375595	0.170027	0.102235	0.196837	0.127307	0.196365	0.0385286
TCONS_00029573	=	AT2G35738.8	XLOC_009702	AT2G35738	0.0735508	0.128083	0.695672	0.497688	0.412085	0.411147	0.283479	0.159931	0.420703	0.282426	0.289429	0.107381	1.03009	0.523979	0.469367	0.303884	0.3064	0.268049
TCONS_00036786	=	AT2G35859.1	XLOC_012135	AT2G35859	18.0919	16.9715	17.3607	35.05	32.4655	33.8037	37.5003	29.8145	28.6926	14.5714	16.5227	15.8478	27.0494	25.942	25.6101	16.1884	16.5531	17.4546
TCONS_00029608	=	AT2G35945.1	XLOC_009714	AT2G35945	7.62286	4.63381	8.02605	9.52269	10.086	9.61486	12.6288	14.0469	14.4892	5.76902	7.92659	7.63987	15.2732	17.7149	12.3874	12.3313	11.174	9.86279
TCONS_00029735	=	AT2G36792.1	XLOC_009762	AT2G36792	0.532461	1.02387	0.893906	1.59594	1.39365	1.32178	1.04842	0.978966	0.996211	0.21952	0.119032	0.633809	2.04249	1.46959	1.28474	1.72666	1.52695	1.58509
TCONS_00029736	=	AT2G36792.2	XLOC_009762	AT2G36792	0.483799	0.534833	0.721193	0.791692	0.872821	0.560183	0.522634	0.632594	0.3241	0.34397	0.242002	0.536316	1.34561	0.898324	1.50393	0.74183	0.596643	1.16999
TCONS_00029739	=	AT2G36792.3	XLOC_009762	AT2G36792	0.485008	0.823288	0.941932	3.86513	5.04748	2.9632	2.44266	3.76683	7.95628	0.440509	0.997613	0.802889	4.0092	2.93247	3.90652	3.1306	3.04902	3.20275
TCONS_00029740	=	AT2G36792.4	XLOC_009762	AT2G36792	1.0515	1.81577	1.28049	0.628029	1.4926	1.08088	0.685947	0.347808	1.10717	0.902895	0.235104	0.648152	2.12162	2.03237	1.95221	0.5915	0.215787	0.783023
TCONS_00029830	=	AT2G37362.1	XLOC_009791	AT2G37362	7.50826	6.42952	6.8446	10.2828	10.9799	9.41474	11.1215	10.5136	9.29223	6.81116	7.25543	8.1128	14.906	16.8301	12.6826	8.42573	7.14643	8.24512
TCONS_00029870	=	AT2G37555.1	XLOC_009804	AT2G37555	23.0575	21.6995	27.0011	19.9851	20.6498	24.5366	23.2013	21.9071	23.1084	21.3318	23.3178	24.3755	20.2327	21.7182	19.0378	16.5202	17.1108	15.6378
TCONS_00030370	=	AT2G40008.1	XLOC_009944	AT2G40008	2.93447	3.79916	3.55558	2.9955	3.42813	2.83551	4.65181	4.55104	5.51873	3.47331	3.39989	3.34531	2.01519	1.77893	2.34266	2.3877	2.95702	2.84282
TCONS_00037708	=	AT2G41178.1	XLOC_012463	AT2G41178	3.44755	4.07734	2.35147	8.031	4.7367	8.30096	7.05111	5.1369	7.46293	4.9797	3.19121	3.0377	8.80669	6.25441	10.0989	3.42155	5.18723	5.10686
TCONS_00037709	=	AT2G41178.2	XLOC_012463	AT2G41178	5.28142	4.79085	4.97693	19.5278	16.4222	15.8596	15.561	14.4212	7.63079	8.16305	7.5179	5.74334	21.6756	28.3643	26.2583	15.3102	12.2731	16.1021
TCONS_00030898	=	AT2G42247.1	XLOC_010085	AT2G42247	2.6656	1.49656	1.57276	0.556968	1.05255	1.08162	1.43395	1.18428	1.28134	1.3787	1.39835	2.1698	2.29883	2.63549	1.50343	1.47339	1.42778	0.73622
TCONS_00030899	=	AT2G42247.2	XLOC_010085	AT2G42247	0.128446	0.000317774	0.0749334	0.114257	0.173039	0.234759	0.00155216	0.2513	0.152617	0.358412	0.0180883	0.225355	0.375364	0.37092	0.113151	0.323634	0.226146	0.584897
TCONS_00030900	=	AT2G42247.3	XLOC_010085	AT2G42247	0.0992587	0	0.0660752	0	0.18731	0.0271111	0.17396	0.000111509	0.000100942	0.000274711	0	0.265069	0	0.173687	0.24745	0	0.189528	0.000810443
TCONS_00030901	=	AT2G42247.4	XLOC_010085	AT2G42247	4.50237	4.65066	3.00365	3.0337	2.87224	2.98809	3.78778	3.55486	3.28331	3.05365	3.19361	2.31607	4.07002	2.9252	3.88091	4.27393	4.17208	3.53996
TCONS_00037947	=	AT2G42365.1	XLOC_012544	AT2G42365	0.149583	0	0.395284	0.0597617	0	0.264426	0.159605	0.00132992	0.106989	0.0419841	0	0.0594951	0.409651	0.157713	0.101364	0.060938	0.0968159	4.36e-05
TCONS_00037948	=	AT2G42365.2	XLOC_012544	AT2G42365	0.455591	0.59461	0.502319	0.102097	0.0547396	0.0682608	0.000576737	0.000176613	6.63e-05	0.785863	0.187311	0.000116981	0.128044	0.153357	0.0706153	0.109465	0.206458	0.15211
TCONS_00037955	=	AT2G42365.3	XLOC_012544	AT2G42365	1.47617	1.55427	0.76259	1.43765	1.74593	0.731258	1.4038	1.17405	1.27052	1.05238	1.28634	0.958053	2.03514	1.82939	0.985061	0.73514	1.7102	1.69133
TCONS_00037956	=	AT2G42365.4	XLOC_012544	AT2G42365	3.10165	2.12642	1.93112	3.43953	2.25676	3.46684	2.88259	3.48119	3.87327	1.6417	1.88006	3.95216	2.2589	1.81291	4.38362	3.78561	3.53838	3.7256
TCONS_00037957	=	AT2G42365.5	XLOC_012544	AT2G42365	0.0573689	0.564542	0.17922	0	0	0	0	0	0	0.146493	0.116593	0.0656004	0	0.00612428	0	0	0	0
TCONS_00038048	=	AT2G42835.1	XLOC_012578	AT2G42835	0.116124	0.0450052	0.0327339	0.0789552	0.0722661	0.0844365	0.0117392	0.0506546	0.0204945	0.0614658	0.0901817	0.064201	0.0530056	0.0600951	0.0279456	0.0503894	0.0927167	0.0666448
TCONS_00038054	=	AT2G42835.3	XLOC_012578	AT2G42835	0	0	0	0	0	0	0	0	0	0	0	0.343942	0	0	0	0	0	0
TCONS_00038052	=	AT2G42835.4	XLOC_012578	AT2G42835	0.0842629	0.0770556	0.0470588	0.0855955	0.129704	0.0306878	0.0513242	0.164634	0.0761794	0.0957343	0.181568	0.0816875	0.072657	0.0893526	0.0559268	0.0590602	0.153423	0.040167
TCONS_00038053	=	AT2G42835.5	XLOC_012578	AT2G42835	0	0	0.0515233	0	0	0	0	0	0	0	0.104805	0.0514694	0	0	0	0	0	0
TCONS_00038341	=	AT2G44255.1	XLOC_012658	AT2G44255	2.43476	2.5964	2.87427	1.93864	2.99914	1.81341	2.6636	3.47041	1.629	2.53084	3.34724	2.82882	1.76018	1.56727	1.34239	2.32267	1.35581	2.15561
TCONS_00038345	=	AT2G44255.2	XLOC_012658	AT2G44255	6.34405	3.96952	5.62298	3.88889	3.01111	5.09575	3.50664	3.12257	6.00917	4.31151	3.60471	5.49799	4.54702	5.19508	5.65017	4.8978	5.12744	6.59207
TCONS_00038414	=	AT2G44798.1	XLOC_012685	AT2G44798	0.164251	0.633141	0.792736	0.0928639	0.279671	0.203727	0.113252	0.114197	0.242205	0.328837	0.073177	0.203342	0.179155	0.122774	0.245666	0.341044	0.232091	0.105761
TCONS_00038423	=	AT2G44798.10	XLOC_012685	AT2G44798	0.0675733	0.0422352	0.0127357	0.112926	0.0273551	0.051439	0.0430167	0.00784456	0.00591062	0.0132342	0.0595985	0.14675	0.0216067	0.0214576	0.0294727	0.0224151	0.0291252	0.00838447
TCONS_00038417	=	AT2G44798.4	XLOC_012685	AT2G44798	4.8e-05	0	0	5.18e-05	0.104781	0	0.181009	0.0240391	0	0	0	0.000590356	0.0901828	9.26e-06	0.000113495	0.0385449	0.0764962	0.0187285
TCONS_00038418	=	AT2G44798.5	XLOC_012685	AT2G44798	0.301617	0.197447	0.0223345	0.122766	0.402963	0.0490906	0.258671	0.248807	0.279756	0.721305	0.541168	0.126025	0.271342	0.155258	0.271964	0.379965	0.33666	0.471595
TCONS_00038419	=	AT2G44798.6	XLOC_012685	AT2G44798	1.29686	1.86838	1.4408	1.06395	1.2177	0.670385	1.67909	0.917126	1.01872	1.74755	1.06555	2.16737	1.15208	1.37504	0.931663	1.42342	1.02957	1.45092
TCONS_00038420	=	AT2G44798.7	XLOC_012685	AT2G44798	0.0927036	0.0375019	0.174836	0.106782	0.151932	0.174294	0	0.0825349	0.0290902	0.128457	0.162232	0.243005	0.117735	0.127146	0.112407	0.135472	0.204479	0.0931306
TCONS_00038421	=	AT2G44798.8	XLOC_012685	AT2G44798	0.0465327	0.000115393	0.117989	0.178786	0.102102	0.242477	0.0669015	0.254511	0.221857	0.284899	0.404213	0.118319	0.0781994	0.0289225	0.0962868	0.423461	0.137431	0.121893
TCONS_00038422	=	AT2G44798.9	XLOC_012685	AT2G44798	0.779789	0.832967	0.633293	0.419256	0.183698	0.626146	0.085116	0.384001	0.240194	1.15613	1.16805	0.853625	0.439504	0.111286	0.805383	0.784034	0.745334	0.541541
TCONS_00038497	=	AT2G45315.1	XLOC_012709	AT2G45315	6.42355	6.70414	3.54084	4.02206	6.58463	6.18337	2.65637	3.19279	5.23802	3.52715	3.60581	3.545	3.53532	3.11748	2.83178	2.65488	3.76256	3.91016
TCONS_00038501	=	AT2G45315.2	XLOC_012709	AT2G45315	0.953788	1.83678	1.11749	0.776204	0.158101	0.261828	0.411814	0.552561	1.08363	0.487941	0.812875	0.514852	0.307972	0.487223	0.838229	0.810527	0.33127	0.279611
TCONS_00038502	=	AT2G45315.3	XLOC_012709	AT2G45315	9.41154	5.40895	8.32337	6.68047	5.70511	5.48195	6.99031	5.25969	4.13898	10.2776	9.42531	8.17085	4.43343	5.33708	4.24287	4.28119	3.28612	3.96378
TCONS_00031495	=	AT2G45685.1	XLOC_010296	AT2G45685	13.9456	11.2648	12.0109	18.7325	15.4185	19.7101	14.806	14.3801	13.0516	21.1632	22.3799	16.6265	15.642	17.1468	16.8887	9.84329	11.2069	8.39275
TCONS_00038732	=	AT2G46572.1	XLOC_012780	AT2G46572	0	0.0338326	0.00264842	0.187003	0.138342	0.000102046	0.1041	0.365214	0	0.140886	0.0553897	0.373411	0.000239174	0.325283	0.00031991	0.0197073	9.91e-05	0.25719
TCONS_00038738	=	AT2G46572.3	XLOC_012780	AT2G46572	1.76051	1.49707	0.978615	0.472478	0.708232	0.281519	0.634429	0.485524	0.581846	1.02845	0.857238	0.84434	1.75982	0.898908	0.925486	1.44699	1.51141	0.771287
TCONS_00038739	=	AT2G46572.4	XLOC_012780	AT2G46572	0.139892	0.168173	0.782712	0.380565	0.293495	0.59499	0.430214	0.139018	0.111933	0.128001	0.633359	0.565672	0.324335	0.450198	0.514593	0.25009	0.0947354	0.175394
TCONS_00032021	=	AT2G47895.1	XLOC_010435	AT2G47895	0	0.0966248	0.142558	0	0	0	0	0	0	0	0	0	0	0	0	0	0	0
TCONS_00039027	=	AT3G00970.1	XLOC_012884	AT3G00970	0.313134	0.381473	0	0	0	0.186775	0	0.390861	0	0.188053	0.121104	0.187645	0	0	0.294921	0.726094	0.146246	0
TCONS_00039082	=	AT3G01035.1	XLOC_012908	AT3G01035	8.68485	11.0991	6.31394	4.70191	7.0507	6.42316	6.00912	6.92253	10.617	8.40887	10.936	8.82832	14.7751	12.0212	8.19782	10.5481	14.3704	12.1157
TCONS_00039105	=	AT3G01045.1	XLOC_012915	AT3G01045	0.55399	0.789791	0.598991	0.370131	0.26442	0.372691	0.358321	0.421439	0.26758	0.505303	0.378991	0.314761	0.406278	0.506153	0.141746	0.823254	0.518707	0.261248
TCONS_00047858	=	AT3G01055.1	XLOC_015894	AT3G01055	0	2.97059	3.88596	13.1898	9.4312	18.9957	6.87924	9.32225	8.57712	8.1463	0	2.06265	9.40745	3.37467	10.615	6.3985	5.00638	2.24001
TCONS_00039154	=	AT3G01065.1	XLOC_012937	AT3G01065	6.65867	5.54664	4.22241	3.60002	3.26577	3.96103	3.13033	3.70626	3.98702	6.97901	6.98623	4.83344	1.9205	2.06829	3.00217	3.10808	2.88098	3.63155
TCONS_00047897	=	AT3G01075.1	XLOC_015910	AT3G01075	0	0	0	0	0	0	0.505402	0	0	0	0	0	0	0	0	0	0	0
TCONS_00039206	=	AT3G01095.1	XLOC_012948	AT3G01095	0	0	0	0.200284	0	0	0	0	0	0	0	0	0	0	0	0	0	0
TCONS_00047909	=	AT3G01105.1	XLOC_015916	AT3G01105	0.213104	0	0	0.0535194	0	0	0.209885	0.144882	0.270975	0.336797	0.255164	0.0525059	0.260579	0.294594	0.109516	0.115623	0.232045	0.297867
TCONS_00039225	=	AT3G01115.1	XLOC_012958	AT3G01115	0.0963661	0	0.0679258	0.177484	0	0.279608	0.366656	0.381395	0.52444	0.240131	0	0	0	0.0598272	0.186611	0.250379	0.0621405	0.314343
TCONS_00039036	=	AT3G01142.1	XLOC_012888	AT3G01142	8.28395	8.08204	7.47804	8.73188	8.79614	8.3123	8.19722	8.31556	7.37338	8.36261	7.51659	7.32629	11.6003	12.3914	9.5877	6.26384	5.38817	6.67626
TCONS_00048006	=	AT3G01165.1	XLOC_015946	AT3G01165	0.724377	0	0.829316	5.60283	2.11144	8.58096	2.99844	3.43011	6.12291	1.32865	1.7029	0.508614	0.878741	1.76524	1.8161	3.60919	3.14877	1.34638
TCONS_00039049	=	AT3G01202.1	XLOC_012893	AT3G01202	15.0558	14.6175	15.3107	13.8928	14.365	13.3341	15.9037	16.199	16.6725	19.3406	17.7653	15.5602	18.0167	16.902	15.3711	21.0772	20.6524	16.4613
TCONS_00048025	=	AT3G01205.1	XLOC_015951	AT3G01205	39.1205	30.8821	27.3642	91.881	94.6449	84.3059	66.0781	68.3831	70.5447	29.8923	31.202	29.2786	114.23	106.645	95.1072	90.0801	89.737	74.6506
TCONS_00039383	=	AT3G01215.1	XLOC_012997	AT3G01215	3.23221	0.507717	0.518558	2.37891	1.1629	2.0321	0.727109	1.29273	2.28595	3.22534	0.680199	2.45871	2.82989	3.62858	2.88738	2.47867	1.68848	2.54872
TCONS_00039393	=	AT3G01225.1	XLOC_013001	AT3G01225	8.93276	5.58947	12.8721	5.33991	6.76799	3.59319	4.07447	4.35502	3.29905	7.80366	9.18567	9.44863	9.03414	8.68547	11.0857	3.68011	1.7799	4.37756
TCONS_00048056	=	AT3G01235.1	XLOC_015962	AT3G01235	0.897578	1.23346	1.10151	1.59396	2.72401	6.48819	2.69356	3.99898	2.57918	1.60922	7.3028	1.06924	1.09883	3.26318	1.67389	3.40649	1.7262	8.77762
TCONS_00048138	=	AT3G01295.1	XLOC_015995	AT3G01295	7.21831	5.77379	6.63621	2.85674	1.63652	2.53133	4.34166	4.97072	2.37647	3.26136	4.956	4.82245	7.32759	5.17652	6.14271	5.14463	5.057	8.89723
TCONS_00039554	=	AT3G01365.1	XLOC_013050	AT3G01365	1.04162	0.717654	0.541477	0.872515	0.54907	0.278272	0.591092	0.470142	0.4994	0.544714	0.87861	1.17067	1.05591	1.48192	0.576219	0.779818	1.22662	0.914098
TCONS_00039557	=	AT3G01375.1	XLOC_013052	AT3G01375	1.07414	0.374246	0.639885	1.1125	1.47373	1.96473	1.13472	1.62908	2.911	1.74905	0.636075	0.91365	1.59501	0.179844	0.650479	1.37251	0.886327	1.30412
TCONS_00039574	=	AT3G01385.1	XLOC_013058	AT3G01385	0	0	0.102162	0	0	0	0	0	0	0.0399324	0	0.0497249	0.0459217	0	0	0	0.0457857	0
TCONS_00048247	=	AT3G01395.1	XLOC_016027	AT3G01395	0	0	0	0	0	0	0.114421	0	0	0	0	0.213554	0	0	0	0	0	0
TCONS_00048271	=	AT3G01425.1	XLOC_016032	AT3G01425	0	0	0	0	0	0	0	0	0	0	0	0.491954	0.246578	0	0	0	0	0
TCONS_00039593	=	AT3G01445.1	XLOC_013065	AT3G01445	0	0	0.222208	0	0	0	0	0.423621	0.214992	0	0	0.198514	0	0	0	0	0	0
TCONS_00048331	=	AT3G01485.1	XLOC_016054	AT3G01485	134.776	129	187.277	600.427	659.43	497.949	168.208	160.382	207.174	209.028	184.988	197.609	324.165	361.167	463.224	191.316	155.294	292.872
TCONS_00039682	=	AT3G01495.1	XLOC_013081	AT3G01495	0.509235	0.982542	1.22126	0	0	0	1.02422	0.336673	1.25503	0	0.594404	0	0	0	0	0.323983	0	0.715172
TCONS_00048379	=	AT3G01505.1	XLOC_016070	AT3G01505	1409.28	1587.93	1192.75	2696.04	2627.7	1829.63	1350.05	1404.57	1173.56	839.969	646.596	963.588	2051.75	1632.1	1913.18	1133.74	1327.93	1412.02
TCONS_00048381	=	AT3G01515.1	XLOC_016072	AT3G01515	62.79	73.8068	58.2938	73.2787	70.4704	60.765	45.1782	59.2744	53.3976	65.6661	60.679	58.6937	35.6901	33.3554	46.6262	53.8782	51.2826	54.2486
TCONS_00048405	=	AT3G01545.1	XLOC_016084	AT3G01545	22.068	22.5949	25.9003	21.5755	20.9935	22.3692	22.2789	26.7093	23.8265	23.8339	26.6288	25.0192	29.409	31.9392	28.771	26.9661	28.0963	24.6257
TCONS_00039765	=	AT3G01555.1	XLOC_013105	AT3G01555	4.87879	5.8592	3.59829	25.8719	21.4755	26.3497	42.6453	34.2692	27.6528	2.75264	4.31675	4.57213	24.9854	21.3776	25.9928	15.7567	19.7724	12.8466
TCONS_00039767	=	AT3G01565.1	XLOC_013106	AT3G01565	0.105528	0.0945206	0	0.156293	0.140344	0.228194	0.113989	0.0363395	0.350943	0.0282283	0.100348	0.0453522	0.340692	0.475525	0.0531651	0.124522	0.031121	0.0778723
TCONS_00039766	=	AT3G01565.1	XLOC_013106	AT3G01565	0.51594	0.730333	0.406089	0.768602	1.00344	0.19644	0.137736	1.29524	0.7742	0.122816	0.248214	0.127791	0.940152	0.325414	0.761573	1.18548	0	1.25694
TCONS_00039769	=	AT3G01575.1	XLOC_013107	AT3G01575	0	0.284994	0.277456	0.256367	0.0830332	0.224937	0.346962	0.634973	0.0828335	0	0	0.422915	1.71249	1.00194	0.689325	0.177043	0.0890957	0.480586
TCONS_00048417	=	AT3G01585.1	XLOC_016088	AT3G01585	0	0	0	0	0	0	0.205031	0	0	0	0	0	0	0	0	0	0.0739636	0
TCONS_00039770	=	AT3G01595.1	XLOC_013108	AT3G01595	0.474491	0.164583	0	0	0	0.258102	0.707368	1.4518	1.66051	0	0.313624	0.959669	0.301255	0.153906	0.322004	0	0.709815	1.51477
TCONS_00039826	=	AT3G01625.1	XLOC_013125	AT3G01625	1.25792	0	0	1.96742	0	0.763282	0	0.420102	1.93937	0	0	0.485955	0	0	0	0.411008	0	0.398524
TCONS_00048511	=	AT3G01635.1	XLOC_016109	AT3G01635	3.13169	4.38386	1.83862	1.89748	7.81554	10.9202	4.0706	2.06631	3.80209	5.75194	2.00193	5.97248	1.0653	5.09257	13.2235	2.01794	11.3276	7.36614
TCONS_00039900	=	AT3G01655.1	XLOC_013143	AT3G01655	0	0	0	0	0	0.109953	0.240792	0.205782	0	0	0	0	0.505824	0	0	0	0.225005	0.12539
TCONS_00039913	=	AT3G01675.1	XLOC_013148	AT3G01675	0	0.511299	0.281704	0	0.198366	0.260989	0.0706309	0.620952	0.135879	0.132034	0	0.267892	0.432422	0.215442	0.72043	0	0.141382	0.0719592
TCONS_00048566	=	AT3G01735.1	XLOC_016128	AT3G01735	0.198926	0.202373	0	0	0	0	0	0	0	0	0.0612802	0.138137	0	0.135824	0	0.0579833	0.14317	0
TCONS_00048569	=	AT3G01745.1	XLOC_016131	AT3G01745	0	0	0.871783	1.44623	0	1.31535	0.829053	3.21238	1.42606	2.14924	0	4.42517	0.752601	2.573	2.91903	3.14641	1.55096	2.41643
TCONS_00039942	=	AT3G01755.1	XLOC_013159	AT3G01755	0	1.51578	0	0.306274	0.278608	0	0	0.904089	0	1.07531	3.37347	3.10087	0	0.590264	0	0.280122	2.26048	1.36083
TCONS_00039965	=	AT3G01795.1	XLOC_013167	AT3G01795	6.21555	9.01412	4.75341	7.646	9.30558	13.8692	0.88725	1.04715	3.81605	10.7422	6.77199	13.2849	17.6566	21.6103	9.95585	6.84624	9.23711	13.5465
TCONS_00048726	=	AT3G01835.1	XLOC_016181	AT3G01835	0.416615	0.0670604	0.03607	0	0.0335422	0.0601917	0.0167391	0.0173623	0	0.0783859	0.104743	0.0194937	0	0.0711048	0	0	0.0334645	0
TCONS_00048756	=	AT3G01855.1	XLOC_016188	AT3G01855	0	0	0	0.113341	0	0.0495519	0	0	0	0	0	0	0	0	0	0	0	0
TCONS_00040057	=	AT3G01865.1	XLOC_013203	AT3G01865	0.398076	0.278251	0.519769	0.482501	0.762809	0.68408	0.307206	0.417487	0.448372	0.423366	0.627748	1.13778	0.78287	0.813205	0.952244	0.522301	0.602316	0.472573
TCONS_00048820	=	AT3G01885.1	XLOC_016202	AT3G01885	0	0.260257	0.516947	0	0	0	0	0	0.14524	0.150681	0	0	0	0	0	0	0	0
TCONS_00048840	=	AT3G01895.1	XLOC_016205	AT3G01895	38.6317	48.9095	67.1121	25.6942	19.5878	26.1136	33.2868	33.6365	29.6339	37.8115	44.6407	44.7311	51.1835	45.4777	32.5474	48.8038	54.5528	39.9646
TCONS_00040106	=	AT3G01915.1	XLOC_013222	AT3G01915	1.01415	0.727629	1.75778	0.857118	0	0.094377	0.121223	0.451856	0.111062	0.422864	1.59676	0.108989	1.14622	0.886216	1.23774	0.688961	0.805133	1.35832
TCONS_00048914	=	AT3G01935.1	XLOC_016226	AT3G01935	0.322393	0.212321	0.183464	0.664059	0.408033	0.287923	0.52541	0.477896	0.451313	0.386842	0.387788	0.0931608	0.684762	0.428261	0.39209	0.25637	0.468905	0.272885
TCONS_00048935	=	AT3G01945.1	XLOC_016230	AT3G01945	2.38431	1.53735	1.19808	1.01256	2.61472	3.02359	2.13819	1.12476	0.344526	0.345064	1.4122	0	0	1.82569	1.90941	1.81704	0.338682	1.83418
TCONS_00040183	=	AT3G01995.1	XLOC_013252	AT3G01995	14.8161	15.6556	14.5552	15.0673	16.0512	15.8649	11.6168	10.468	11.5801	18.1075	18.5594	16.5698	9.40357	10.6372	10.4507	7.77647	6.98871	8.4324
TCONS_00040197	=	AT3G02015.1	XLOC_013256	AT3G02015	0.733508	0.635622	0.307114	0.291693	0	0.845154	1.24994	1.12671	1.54829	1.03783	1.02922	0.308826	1.62001	0.624248	0.983338	0.778005	0.944871	1.12914
TCONS_00040202	=	AT3G02025.1	XLOC_013257	AT3G02025	0	3.65244	3.27204	0.189267	0.0235665	3.39118	0.260148	4.72499	1.12104	3.89605	3.29547	1.49246	2.98138	2.83496	3.26145	2.02865	3.27917	6.14397
TCONS_00049030	=	AT3G02035.1	XLOC_016262	AT3G02035	1.2526	0.744071	0.335145	0.810372	0.543461	0.386251	0.262305	0.486293	0.356509	0.768696	1.18735	1.03038	0.597665	0.253746	0.705714	1.40297	0.421567	0.544719
TCONS_00040358	=	AT3G02085.1	XLOC_013297	AT3G02085	0	0.263381	0.0905577	0.186314	0.0492426	0.0499708	0.191078	0.204901	0.332086	0.233747	0.188898	0.193119	0	0	0.194224	0.103167	0	0
TCONS_00049214	=	AT3G02095.1	XLOC_016311	AT3G02095	54.4894	66.0676	76.3448	51.4698	48.7938	50.1229	56.8057	48.6095	51.5897	68.0192	57.4288	61.8055	65.8968	75.58	63.5866	96.6271	83.9942	79.5588
TCONS_00040417	=	AT3G02105.1	XLOC_013310	AT3G02105	130.154	82.911	116.25	90.3668	122.08	125.464	109.85	143.732	147.007	85.9703	84.5654	99.5321	147.247	121.697	85.1641	80.6995	74.4757	93.5308
TCONS_00040434	=	AT3G02145.1	XLOC_013316	AT3G02145	0	0	0	0	0	0	0.42787	0	0	0	0.262328	0	0	0	0	0	0	0
TCONS_00049254	=	AT3G02155.1	XLOC_016326	AT3G02155	0	0	0	0	0.942632	0	0	0	0	0	0	0	0	0	0	0	0	0
TCONS_00049255	=	AT3G02165.1	XLOC_016327	AT3G02165	0.132441	0	0	0.396297	0.338572	0.52737	0.153858	0.533698	0.912895	0.569073	0	0.151658	0.0897777	0.592907	0	0.0905331	0.32284	0.19216
TCONS_00049330	=	AT3G02215.1	XLOC_016349	AT3G02215	12.5819	14.2104	17.4219	11.3365	11.2242	10.6367	12.3116	10.1403	11.2823	13.5707	14.3955	14.7515	11.229	11.5763	11.0538	7.34315	8.92693	8.91655
TCONS_00040515	=	AT3G02225.1	XLOC_013340	AT3G02225	1.05566	0.758381	0.31259	0.12366	1.1259	1.28376	0.136351	0.983238	0.79488	0.619239	0.302729	0.295314	0.313832	0.478877	0.252753	0.983607	1.01046	1.01263
TCONS_00049411	=	AT3G02235.1	XLOC_016374	AT3G02235	0	0.319435	0.167254	0.148039	0	0	0.159923	0.327586	0.156541	0	0	0	0	0.14681	0	0.310851	0.782053	0.495741
TCONS_00049416	=	AT3G02275.1	XLOC_016376	AT3G02275	45.2262	72.0066	52.5934	75.0559	65.906	51.8532	35.8747	53.8278	53.0927	74.9237	50.6883	53.2978	44.3901	41.9746	50.9876	51.5144	47.3922	55.3544
TCONS_00040568	=	AT3G02285.1	XLOC_013365	AT3G02285	0	0.295326	0	0.607798	1.74929	0.493798	0.187391	1.2868	0.08574	0	0	0	2.01256	0.769815	0.976987	0.468234	0.0921955	0.288671
TCONS_00049446	=	AT3G02295.1	XLOC_016382	AT3G02295	0	0.293695	1.5835	0.606385	0	0	0.75519	3.1158	0	0.280793	0.300842	0.374861	0	0.643198	0.270546	0	1.26664	1.94967
TCONS_00040576	=	AT3G02305.1	XLOC_013370	AT3G02305	61.9776	44.411	59.4561	44.5818	54.5905	45.0313	79.6696	94.2355	63.1033	31.8063	40.8291	44.5586	98.542	80.7522	63.5708	66.1024	77.4517	62.2362
TCONS_00040651	=	AT3G02365.1	XLOC_013394	AT3G02365	17.2482	13.7651	13.4304	7.82592	6.94054	7.697	9.06986	15.2777	10.8101	12.2817	12.2607	9.81619	6.98201	7.88798	8.86945	6.48671	8.14926	5.48285
TCONS_00049656	=	AT3G02405.1	XLOC_016446	AT3G02405	0	0.0530972	0	0	0	0	0.1021	0	0	0	0	0.0511212	0.0524038	0.102086	0	0	0.0543593	0.0567742
TCONS_00040754	=	AT3G02425.1	XLOC_013440	AT3G02425	0	0	0	0.132444	0	0.0691037	0	0.341805	0.0629717	0	0	0	0	0	0	0	0	0
TCONS_00049690	=	AT3G02455.1	XLOC_016459	AT3G02455	0.435382	0.837375	0.68457	0.486245	0	0	0.212035	0.295973	0.342223	0	0.416026	0	0.369111	0.138626	0.354019	0.0758683	0.146632	0.151323
TCONS_00049691	=	AT3G02455.2	XLOC_016460	AT3G02455	2.51769	1.26074	2.39053	1.18917	0.470413	0.669062	0.920726	0.958727	1.37232	2.84993	0.479639	0.871652	2.71331	1.86433	1.24306	0.483443	1.92813	2.4354
TCONS_00049692	=	AT3G02455.3	XLOC_016461	AT3G02455	0.0672974	0.346419	0.179149	0.0876691	0.132894	0.290218	0.187433	0.331401	0.0899556	0.383348	0.131695	0.37154	0.133931	0.136228	0.043802	0.270234	0.608143	0.29232
TCONS_00040770	=	AT3G02465.1	XLOC_013442	AT3G02465	0	0	0.420514	0.565515	0.448504	1.1325	1.01178	1.49948	0.252792	0.276178	0.367023	0.0848608	0.723908	0.937816	1.80744	0.607517	1.21024	0.222348
TCONS_00049865	=	AT3G02485.1	XLOC_016498	AT3G02485	0	0	0	0	0.302158	0.437059	0.742529	0.487813	0.754277	0	0.320879	0	0.165128	0	0.319518	0.496385	1.97643	0.311726
TCONS_00049866	=	AT3G02485.2	XLOC_016499	AT3G02485	11.2813	11.4411	12.9801	6.96194	8.72218	7.61302	7.21166	9.78356	10.8402	11.2287	8.40447	8.58232	8.96499	10.5474	9.68408	10.7872	11.0468	9.52008
TCONS_00040880	=	AT3G02495.1	XLOC_013476	AT3G02495	0.217566	0.230761	0.101138	0.164715	0.194247	0.275535	0.22893	0.379465	0.48001	0.238967	0.266118	0.598228	0.281856	0.450503	0.214633	0.402929	0.189022	0.297202
TCONS_00049900	=	AT3G02505.1	XLOC_016513	AT3G02505	200.307	239.118	184.54	164.161	160.266	165.773	165.964	190.509	160.866	203.331	193.188	189.756	149.91	181.309	149.171	207.173	209.275	271.295
TCONS_00040895	=	AT3G02525.1	XLOC_013485	AT3G02525	4.16193	5.8417	4.79116	5.45533	4.32527	5.19708	2.48826	1.89389	3.94079	3.93515	6.37381	2.95274	5.95971	4.32554	4.04524	7.30523	7.37812	5.99717
TCONS_00049906	=	AT3G02535.1	XLOC_016515	AT3G02535	5.62699	6.14119	8.05283	15.0699	12.9843	13.7248	8.3318	8.20812	8.71931	6.36933	5.77584	6.08565	19.8124	18.3455	14.517	10.9431	13.2498	11.7413
TCONS_00040899	=	AT3G02545.1	XLOC_013488	AT3G02545	1.82374	3.35255	4.86404	6.93139	3.85328	2.98426	7.57186	10.8548	6.55075	3.07481	2.96675	3.28923	3.26755	3.17998	9.63816	7.99724	1.57539	11.8345
TCONS_00040924	=	AT3G02575.1	XLOC_013495	AT3G02575	43.3073	51.6777	60.2044	46.3103	43.5914	45.4992	43.3555	40.8083	48.4952	66.6742	62.8308	68.8318	37.5058	39.4511	41.4395	47.802	47.7708	46.5904
TCONS_00040961	=	AT3G02605.1	XLOC_013509	AT3G02605	0	0	0	0	0	0	0	0	0.75671	0	0	0	0	0	0	0	0	0
TCONS_00040962	=	AT3G02615.1	XLOC_013510	AT3G02615	0	0	0	0	0	0	0	0.24072	0	0	0.457575	0	0	0	0	0	0	0
TCONS_00050076	=	AT3G02665.1	XLOC_016566	AT3G02665	0	0	0	0	0.31976	0	0	0.344308	0	0	0	0	0	0	0.317954	0.162538	0	0
TCONS_00050107	=	AT3G02695.1	XLOC_016580	AT3G02695	0	0.311442	0.131025	0.214882	0.290894	0.0585979	0.370826	0	0.175753	0.116049	0.363284	0.234681	0.281288	0.0595093	0.592579	0.186641	0.302208	0.280737
TCONS_00050108	=	AT3G02705.1	XLOC_016581	AT3G02705	0	0	0	0.318826	0	0.606876	0.37318	0	0	0.292281	0	0	0	0	0	1.04485	2.40745	0
TCONS_00041099	=	AT3G02735.1	XLOC_013555	AT3G02735	0.126622	0	0.0488951	0	0	0.111667	0	0	0	0	0	0.0824865	0	0	0	0	0	0
TCONS_00050184	=	AT3G02755.1	XLOC_016598	AT3G02755	0.687258	1.09684	1.19123	4.6432	1.7596	2.68415	1.50328	1.95748	1.4852	1.89602	1.55078	0.677431	2.78448	2.00946	2.00773	0.829157	0.839303	0.71456
TCONS_00041141	=	AT3G02765.1	XLOC_013571	AT3G02765	94.7097	102.934	82.9701	68.331	74.0945	66.3644	70.143	65.3797	70.8066	99.0178	89.1867	80.8721	63.9164	66.7227	63.4407	84.8198	82.535	84.4908
TCONS_00050199	=	AT3G02785.1	XLOC_016602	AT3G02785	0	0.360324	0	0.0584842	0.315019	0.200001	0	0.419256	0.338975	0.29914	0.381023	0.664081	0.0602523	0.868212	0.0722313	0.266655	0.403714	0.89047
TCONS_00041179	=	AT3G02815.1	XLOC_013587	AT3G02815	2.64679	0	1.01603	0	0	0	0	0	0	0	0	0	0	0	0	0	0	0
TCONS_00050240	=	AT3G02825.1	XLOC_016615	AT3G02825	1.58807	1.18847	1.39372	1.40621	2.15853	1.6396	2.38682	2.18668	2.14896	0.920743	0.942453	1.3997	1.86667	0.822476	1.12232	1.24912	1.97432	1.0456
TCONS_00050257	=	AT3G02845.1	XLOC_016623	AT3G02845	0	0	0	0	0	0	0	0	0.293733	0	0	0	0	0	0	0.611134	0	0
TCONS_00041205	=	AT3G02855.1	XLOC_013594	AT3G02855	0	0	0.677595	0.411555	0.437048	0.420918	0	0.23678	0.21679	0.410904	1.25515	0.830813	1.15312	2.20642	1.36475	0.470439	2.55149	0.869753
TCONS_00041210	=	AT3G02895.1	XLOC_013598	AT3G02895	0	0	0.278178	0	0	0.119204	0	0.242283	0	0	0.129644	0	0.139018	0	0	0	0	0
TCONS_00041230	=	AT3G02915.1	XLOC_013604	AT3G02915	7.87269	6.10526	2.89093	0	1.27815	2.28583	1.88941	1.30425	1.84194	1.26992	1.22588	1.25273	1.32603	2.70723	2.63111	0.638761	2.56648	0
TCONS_00050334	=	AT3G02925.1	XLOC_016644	AT3G02925	1.93881	3.14595	3.70344	8.69487	4.73574	5.60674	8.14633	6.1442	6.1424	3.69171	3.02375	2.30241	8.37071	13.1938	9.1264	5.11657	3.05925	3.27068
TCONS_00041232	=	AT3G02935.1	XLOC_013606	AT3G02935	5.27868	3.05519	3.34546	2.39671	2.48683	3.99511	2.97347	2.38702	3.88272	3.9481	3.54489	3.93529	1.89857	3.35714	3.50496	5.60892	4.66076	4.54724
TCONS_00050353	=	AT3G02945.1	XLOC_016653	AT3G02945	0.105473	0.0724615	0.0593644	0.129394	0	0.185245	0.0684685	0	0.403196	0	0.0634706	0	0.145079	0	0.524886	0.071214	0.146884	0.191775
TCONS_00041263	=	AT3G02985.1	XLOC_013615	AT3G02985	0	0.320601	0.204517	0.0912952	0.817651	0.256911	0.189243	0.564907	0.273761	0.543017	1.06532	0.908891	0.555859	0.0917306	0.0871061	0.0965753	0.475697	0.172584
TCONS_00050439	=	AT3G03025.1	XLOC_016682	AT3G03025	2.04705	1.79833	2.60241	4.4176	4.38682	2.64824	1.4816	3.76765	2.43282	1.57937	2.66761	1.40496	4.41989	2.06882	4.25265	4.1748	3.06931	3.77172
TCONS_00050472	=	AT3G03085.1	XLOC_016693	AT3G03085	1.11712	0	0	0	0	0	0	0	0	0	0	0	0	0	0	0	0	0
TCONS_00050485	=	AT3G03095.1	XLOC_016697	AT3G03095	0.741987	0.532204	0.228554	0.718767	0.61932	0.7699	0.70567	0.769977	0.737565	0.570464	0.527459	0.480026	0.90825	0.737056	1.19992	0.681004	0.888158	0.741318
TCONS_00041445	=	AT3G03105.1	XLOC_013667	AT3G03105	12.9949	8.64461	11.6225	6.43619	6.81598	9.56761	9.92469	11.794	12.1435	10.3509	7.71588	10.5143	11.7566	7.87438	7.72148	20.7196	18.2862	21.3495
TCONS_00050500	=	AT3G03125.1	XLOC_016704	AT3G03125	1.26692	0.576051	1.8689	4.28824	3.05513	3.45529	3.50811	2.76635	6.98751	2.2206	3.83226	3.29139	3.03717	2.36208	4.31826	4.10596	6.01406	6.51159
TCONS_00041481	=	AT3G03135.1	XLOC_013681	AT3G03135	0.863313	0.619054	2.14522	1.31605	2.17549	1.85531	1.35837	1.1768	1.11061	0.894907	1.54264	0.725197	1.89388	2.60035	1.83764	1.08889	1.20074	1.33456
TCONS_00041488	=	AT3G03145.1	XLOC_013686	AT3G03145	31.548	32.6486	36.7277	41.1334	37.7966	32.1323	24.4836	31.3688	32.5261	21.4596	17.6931	29.1435	25.9868	29.9756	37.5717	38.2696	30.1655	41.3303
TCONS_00050564	=	AT3G03165.1	XLOC_016721	AT3G03165	0.135832	0	0.238805	3.1158	1.9995	1.77744	1.46625	1.41523	1.45411	0.216225	0.482325	0.847932	4.05022	4.0431	3.5167	2.34976	2.65938	1.80601
TCONS_00041572	=	AT3G03215.1	XLOC_013715	AT3G03215	47.1791	38.5849	38.2902	50.7975	40.3662	43.095	48.4206	43.637	39.9365	47.0681	43.2634	35.9644	39.0101	44.8873	40.0488	39.9374	51.7823	44.6043
TCONS_00041595	=	AT3G03225.1	XLOC_013725	AT3G03225	0.178597	0.0625844	0.156208	0.102359	0.133891	0.134487	0.149116	0.0473954	0.16579	0.283518	0.210814	0.166799	0.166788	0.0145483	0.158776	0.0836954	0.146959	0.114012
TCONS_00050622	=	AT3G03265.1	XLOC_016741	AT3G03265	36.6991	73.3493	56.6007	4.52666	5.96772	6.66356	10.7293	14.0959	13.7551	42.1248	36.001	50.5147	6.53296	5.20076	5.21074	10.1568	11.3409	16.055
TCONS_00041615	=	AT3G03275.1	XLOC_013728	AT3G03275	0	0.39442	0.334288	0.171895	2.00921	2.67867	1.04905	0.702111	1.11625	0.954488	0.648317	0	2.68099	2.14811	3.2468	2.24982	1.90369	1.90755
TCONS_00050631	=	AT3G03295.1	XLOC_016745	AT3G03295	0	2.77222	1.00249	6.58017	15.4816	11.8096	2.32689	3.55641	7.03827	6.65007	0	0.435782	15.1193	6.32322	12.1414	16.911	8.52652	9.15471
TCONS_00041679	=	AT3G03325.1	XLOC_013748	AT3G03325	1.90216	0.315522	1.10066	0.431368	1.25013	0.318262	0.683124	0.466967	0.517802	0.739289	1.1776	0.767413	0.049677	0.557164	0.503691	0.527708	0.51181	0.646889
TCONS_00041750	=	AT3G03385.1	XLOC_013770	AT3G03385	3.38075	2.92504	3.69804	5.60622	5.59788	8.21156	3.93655	4.10028	6.09669	2.72929	3.7614	2.66238	4.62306	4.09905	5.03979	5.46507	5.51591	4.89636
TCONS_00050755	=	AT3G03435.1	XLOC_016785	AT3G03435	1.07995	0.0874812	0	0.704095	0.334109	1.25294	1.97873	2.33662	1.72586	0.264742	0.447377	0.423161	1.71882	0.33152	0.839543	1.09801	1.85118	2.73532
TCONS_00041848	=	AT3G03475.1	XLOC_013799	AT3G03475	572.771	504.001	605.275	733.577	761.449	812.05	822.619	653.5	748.991	517.222	528.494	596.552	304.66	323.283	361.981	434.725	459.702	459.961
TCONS_00041849	=	AT3G03475.2	XLOC_013800	AT3G03475	3.34176	0.67158	1.63884	2.10164	1.7744	2.85154	0.77969	2.04151	3.58587	1.38094	0.476112	1.46876	0.557904	0.352857	2.72127	0.9878	0.756103	1.02352
TCONS_00050830	=	AT3G03495.1	XLOC_016813	AT3G03495	1.0671	0.746436	1.10202	0.53598	0.841083	1.1157	0.241241	0.655303	0.304465	0.686159	0.57859	0.803314	0.442019	0.853109	0.910325	0.650275	0.63666	0.711375
TCONS_00050837	=	AT3G03515.1	XLOC_016817	AT3G03515	0	0.0701662	0	0	0.0602128	0.130959	0.0568485	0.266669	0	0	0	0	0	0	0.061325	0	0	0.0669365
TCONS_00041946	=	AT3G03535.1	XLOC_013830	AT3G03535	71.823	66.867	67.9242	38.8902	33.8712	38.6478	99.7898	96.5049	84.0563	42.9272	46.0779	52.2835	120.819	97.6218	64.2844	154.286	164.586	115.876
TCONS_00050871	=	AT3G03555.1	XLOC_016826	AT3G03555	0	0	0	0.113075	0	0	0	0	0.0543076	0	0	0.0695957	0	0	0	0.0574071	0	0
TCONS_00050874	=	AT3G03595.1	XLOC_016827	AT3G03595	0.527403	1.15839	0.713533	2.02351	3.87648	1.35693	1.34151	1.09803	3.62606	0.682082	1.33636	0.774937	0	0.355257	1.1295	0.399044	3.24288	1.18638
TCONS_00050884	=	AT3G03605.1	XLOC_016832	AT3G03605	0.949295	2.51641	2.10388	0.480516	1.09565	1.84326	1.72841	1.7562	0	1.56802	1.85465	0.600306	1.57742	1.6071	1.83135	3.51864	2.05863	1.79339
TCONS_00042019	=	AT3G03615.1	XLOC_013848	AT3G03615	0	0	0	0	0	0	0	0	0.31791	0	0	0	0	0	0	0	0	0
TCONS_00050891	=	AT3G03635.1	XLOC_016836	AT3G03635	0	0	0.483533	0	0	0	0.210694	0	0.615414	0	0	0	0	0	0	0	0.441576	0
TCONS_00050916	=	AT3G03675.1	XLOC_016850	AT3G03675	0	0.195204	0	0	0.342423	0	0.329669	0	0.175372	0.181277	0.62718	0	0	0.179486	0	0.897521	0.356398	0
TCONS_00048158	=	AT3G03702.2	XLOC_016003	AT3G03702	0.125658	0.0821695	8.58e-05	0.125848	0.107532	0.533633	0.280366	0.141708	0.186871	0.205075	0.236273	0.0970291	0.426644	0.152683	0.496369	0.423594	0	0.196869
TCONS_00042148	=	AT3G03775.1	XLOC_013893	AT3G03775	0	0	0	0	0	0	0.10577	0	0	0	0	0	0	0	0	0	0	0
TCONS_00042165	=	AT3G03785.1	XLOC_013900	AT3G03785	16.6643	16.3768	25.1178	30.7087	38.3244	31.9953	24.7982	23.7822	27.3967	14.2284	19.6023	18.77	32.2858	33.0419	28.9594	24.219	25.7224	21.0874
TCONS_00051086	=	AT3G03805.1	XLOC_016910	AT3G03805	0	0.0444636	0.263834	0.0787703	0.119148	0.162546	0	0.21139	0.277016	0	0.166297	0	0.167523	0.161507	0.411886	0.702266	0.248435	0
TCONS_00051087	=	AT3G03815.1	XLOC_016911	AT3G03815	0.920107	0.85548	0.68631	1.05248	1.50662	1.52673	5.11089	4.26217	4.4977	0.644363	0.958481	1.0238	5.56105	8.09601	4.84825	3.23264	3.86721	3.41441
TCONS_00051088	=	AT3G03815.2	XLOC_016912	AT3G03815	5.7143	5.41203	3.06028	10.281	8.08228	6.7019	10.9974	8.83285	6.84333	6.07368	5.34228	2.59004	16.0708	18.7458	10.4066	12.4478	9.7027	13.8128
TCONS_00051115	=	AT3G03825.1	XLOC_016921	AT3G03825	0.874755	0.416081	0.611473	0.649078	0.183925	0.0923552	1.13644	0.29304	0.465805	0.0891373	0.0855129	0	0.201226	0	0.800868	0.600367	0.55774	0.713636
TCONS_00051121	=	AT3G03835.1	XLOC_016924	AT3G03835	0.405082	0	0	0	0	0	0	0	0	0	0	0	0	0	0	0	0	0
TCONS_00051124	=	AT3G03865.1	XLOC_016926	AT3G03865	0.777167	1.47153	1.07858	1.83082	0.557915	0.885641	0.222823	0.30298	1.11681	1.04178	0.649737	0.609058	0.569902	0.577534	0.675896	1.31843	0.370912	0.778583
TCONS_00051155	=	AT3G03895.1	XLOC_016939	AT3G03895	0.451436	0.315294	1.17541	0.567766	1.0557	0.603492	0.853781	0.304979	1.16108	1.3501	0.743101	0.876433	1.44297	0.802053	0.602457	1.25939	0.502045	1.14924
TCONS_00042343	=	AT3G03905.1	XLOC_013957	AT3G03905	0	0	0	0	0	0	0.327658	0	0	0	0	0	0	0	0	0	0	0
TCONS_00042360	=	AT3G03925.1	XLOC_013961	AT3G03925	0	0	0	0	0	0	1.6001	0	0	0	0	0	0.391423	0.310117	0	0	0.394083	0
TCONS_00042408	=	AT3G03935.1	XLOC_013970	AT3G03935	0	0	0	0	0	0.0689789	0.0428835	0	0.283652	0	0	0	0	0	0	0	0	0
TCONS_00051214	=	AT3G03955.1	XLOC_016956	AT3G03955	2.94574	0.533196	0.523438	0	0	0	0	0	0	0.496328	0.843896	0	0	0.47866	0	0	0	0
TCONS_00042467	=	AT3G03965.1	XLOC_013985	AT3G03965	9.76259	10.6195	8.40025	5.23067	6.05361	6.11632	3.63198	4.72393	5.08862	9.09408	9.01576	9.72892	3.59364	5.16878	5.17263	6.64454	6.16897	6.4559
TCONS_00042542	=	AT3G03975.1	XLOC_014009	AT3G03975	154.995	191.655	216.214	148.291	153.432	125.194	91.3434	107.705	96.75	191.534	171.171	174.454	107.348	128.115	113.715	127.545	117.721	118.348
TCONS_00051338	=	AT3G04015.1	XLOC_016985	AT3G04015	3.1338	1.31933	0.823388	1.83148	1.75885	2.4996	1.86686	2.57277	1.10236	1.41411	1.74537	1.2155	1.49078	1.89307	2.04641	0.272397	0.533506	1.10565
TCONS_00051344	=	AT3G04035.1	XLOC_016990	AT3G04035	0.666229	1.55335	0.781914	0.135937	0.426323	0.246042	0.314548	0	0	0.137047	0.262233	0.820666	1.1981	0	0	1.034	0.27447	0.604191
TCONS_00051400	=	AT3G04055.1	XLOC_017010	AT3G04055	0.652025	0.758247	1.98504	1.49064	1.95561	0.635537	1.43547	1.07809	4.54164	1.37899	1.30867	0.836068	1.81986	0.567952	1.01636	0.298274	0.747832	2.4967
TCONS_00042614	=	AT3G04085.1	XLOC_014043	AT3G04085	0.485346	0.857798	0.979244	0.910107	1.61632	1.59887	1.3594	3.87353	2.13319	1.04402	1.78724	1.53891	5.02905	2.7601	4.73995	2.10066	3.19533	2.28624
TCONS_00051470	=	AT3G04135.1	XLOC_017030	AT3G04135	0.176916	0.482263	0.894307	1.6008	2.30183	1.84101	2.00443	2.06148	2.73465	0.131273	0.219997	0	1.09012	2.82735	1.05198	2.48495	7.23129	2.58555
TCONS_00051532	=	AT3G04185.1	XLOC_017048	AT3G04185	1.72157	1.45783	0.765358	1.33303	1.28156	1.40078	1.80193	1.97176	1.69339	1.2608	0.977838	2.02773	1.97151	1.39208	1.71445	2.23998	2.2784	1.58458
TCONS_00042738	=	AT3G04235.1	XLOC_014100	AT3G04235	0	0.0797808	0	0	0	0	0	0	0	0	0.141669	0	0	0	0	0	0	0
TCONS_00042754	=	AT3G04255.1	XLOC_014105	AT3G04255	73.1952	78.9365	88.1665	147.359	167.294	118.034	82.6822	105.389	79.6143	43.0472	45.4989	46.6438	74.0389	85.0723	83.1993	73.8702	76.5538	80.8254
TCONS_00051606	=	AT3G04275.1	XLOC_017082	AT3G04275	0.359061	0.257137	0.543257	1.36694	1.87063	1.10463	1.44852	1.97559	1.89798	0.925721	1.36168	0	0.955046	0.956154	0.244291	0.995978	0.736464	1.03864
TCONS_00042830	=	AT3G04285.1	XLOC_014132	AT3G04285	1.96859	1.58154	2.251	1.33982	1.69032	1.46257	1.02337	1.15127	1.88811	1.1007	0.962013	1.58777	1.02493	1.28126	1.24766	0.272689	0.959636	2.44876
TCONS_00042896	=	AT3G04395.1	XLOC_014160	AT3G04395	0	0	0	0.192718	0.144231	0.0979876	0	0.258935	0.198031	0	0	0	0.107806	0.100724	0.107002	0.0493256	0.100619	0
TCONS_00051730	=	AT3G04455.1	XLOC_017145	AT3G04455	0	0	0	0	0	0	0	0	0	0.136318	0	0	0	0	0	0	0	0
TCONS_00051731	=	AT3G04475.1	XLOC_017146	AT3G04475	0	0.127513	0	0.727616	1.35217	0.479217	0.634129	0	0.127915	0	0.376332	0.118984	1.53951	1.38969	3.59496	0.129163	0.377744	0.705316
TCONS_00043011	=	AT3G04515.1	XLOC_014196	AT3G04515	0	0	0	0	0	0	0.0854015	0	0.234139	0	0.164593	0.235152	0	0	0	0	0	0
TCONS_00051740	=	AT3G04555.1	XLOC_017152	AT3G04555	0	0	0	0	0	0	0	0	0.69299	0	0	0	0	0	0	0	0	0
TCONS_00051801	=	AT3G04615.1	XLOC_017176	AT3G04615	28.4123	21.8913	20.2864	14.6466	14.5735	14.9936	11.9178	12.135	9.36943	13.2449	13.5081	20.5265	19.6321	20.0876	20.5762	26.6898	26.2077	24.7154
TCONS_00043115	=	AT3G04635.1	XLOC_014233	AT3G04635	0.264154	0.262701	0.370315	0.30162	0.778373	0.636259	0.389016	0.730228	0.982789	0.630563	0.580219	0.575839	0.832933	0.479477	0.726373	0.390504	0.653283	0.303805
TCONS_00051842	=	AT3G04645.1	XLOC_017191	AT3G04645	0	0	0.529965	0	0	0	0	0	0	0	0	0	0	0	0	0	0	0
TCONS_00051900	=	AT3G04675.1	XLOC_017211	AT3G04675	0	0	0	0	0	0	0	0	0.950478	0	0	0	0	0	0	0	0.524129	0
TCONS_00043146	=	AT3G04695.1	XLOC_014246	AT3G04695	3.2881	1.98167	2.04089	2.96809	3.63976	2.52735	0	2.44483	0.291453	1.1312	2.89364	4.36065	2.13934	2.12309	1.92388	2.76163	2.56492	1.95282
TCONS_00043160	=	AT3G04755.1	XLOC_014258	AT3G04755	0.912425	1.27295	0.692171	1.21875	0.898541	0.99141	1.04488	0.849696	0.9479	1.26371	1.90121	1.20749	1.42759	1.20322	1.21095	1.36851	0.956368	1.06638
TCONS_00051947	=	AT3G04775.1	XLOC_017227	AT3G04775	0.259686	0.111139	0	0.47961	0.37876	0.237723	0.238109	0.198737	0.301308	0.392653	0.0630671	0.280904	0.874482	0.365034	0.266193	0.200077	0.169045	0.520721
TCONS_00043173	=	AT3G04785.1	XLOC_014265	AT3G04785	1.02524	0.746155	4.7268	0.647162	1.33009	0.650566	0.637613	5.7965	0.641908	1.34898	1.78195	2.55418	2.13135	2.12404	6.21792	3.55125	5.61617	1.50985
TCONS_00051953	=	AT3G04805.1	XLOC_017233	AT3G04805	0	0	0	0	0.158887	0	1.61824	0.832853	0.449761	0	0	0	9.5227	4.7713	1.30627	1.71664	1.18236	0.818235
TCONS_00051954	=	AT3G04815.1	XLOC_017234	AT3G04815	0	0	0	0	0	0	0	0	0.208052	0	0	0	0	0	0	0	0.440343	0
TCONS_00051956	=	AT3G04825.1	XLOC_017236	AT3G04825	57.2271	47.9067	58.5393	46.1633	29.4615	40.1155	45.8378	37.5023	36.9149	57.9522	39.9699	61.2634	35.0589	30.429	42.4131	39.8708	55.6638	65.8716
TCONS_00051971	=	AT3G04845.1	XLOC_017240	AT3G04845	0.337891	1.22153	0.436737	0.64916	0	0	1.56512	0	0	0.84399	0	0	0.251259	0	0	0.649854	0.474642	0.22169
TCONS_00043371	=	AT3G04915.1	XLOC_014314	AT3G04915	5.01189	1.7657	2.88342	2.08535	2.56942	6.73052	6.65405	7.52302	6.41866	5.88172	5.5823	3.54897	6.4739	6.3407	5.14957	3.8814	5.64279	5.34103
TCONS_00043390	=	AT3G04925.1	XLOC_014323	AT3G04925	0	0	0	0.307255	0	0.6394	0	0	0	0	0	0.411852	0	0	0	0	0.365366	0
TCONS_00052089	=	AT3G04965.1	XLOC_017290	AT3G04965	1.89341	0.665687	0.657555	1.14974	0.616855	0.289496	0.898432	0.150442	1.21131	0.151637	0	0.454131	1.09926	0.465181	0.348554	0.474106	1.0755	0.521552
TCONS_00043514	=	AT3G04975.1	XLOC_014354	AT3G04975	0.0985802	0.142466	0.13284	0.410606	0.348481	0.537143	0.78355	1.68654	1.50129	0.254325	0	0.369556	0.0660866	0.498118	0.360407	0.744898	0.871783	0.661473
TCONS_00043516	=	AT3G04995.1	XLOC_014356	AT3G04995	0	0	0	0	0	0	0	1.10334	1.72301	0	0.346812	0.738759	0	0	0.382881	0	0.735861	0.397836
TCONS_00052164	=	AT3G05015.1	XLOC_017319	AT3G05015	32.1543	42.5872	32.9221	26.5661	32.6353	34.3085	30.4502	31.0367	25.0887	35.5585	33.5615	41.6735	22.0931	20.8415	25.562	35.7675	41.0099	35.328
TCONS_00043570	=	AT3G05055.1	XLOC_014371	AT3G05055	0	0	0	0	0	0	0	0.167797	0	0	0	0	0	0.0548695	0	0	0	0.117334
TCONS_00052206	=	AT3G05075.1	XLOC_017333	AT3G05075	4.91621	6.71858	4.23901	2.14703	2.52522	1.70276	1.57278	1.49351	1.41315	5.45776	5.48146	5.48544	3.00377	1.50939	3.03284	2.70865	2.28753	2.5232
TCONS_00052217	=	AT3G05085.1	XLOC_017338	AT3G05085	0	0	0	0	0.154398	0	0	0	0	0	0	0	0.146911	0.0781646	0	0	0	0
TCONS_00043643	=	AT3G05095.1	XLOC_014392	AT3G05095	0	0	0	0	0	0	0	0	0	0	0.0829091	0.184218	0	0	0	0	0	0
TCONS_00043644	=	AT3G05105.1	XLOC_014393	AT3G05105	0	0	0.17144	0	0	0	0.10267	0.0782316	0	0	0	0.68378	0	0.0316671	0	0	0.484332	0
TCONS_00043645	=	AT3G05105.1	XLOC_014393	AT3G05105	0.311147	0.77243	0.550745	0.181276	0.018518	0.0739167	0.160497	0.0829168	0.285959	0.286774	0.184184	0.62826	0.0399632	0.117921	0.00916679	0.0997271	0.0871176	0.145544
TCONS_00043675	=	AT3G05135.1	XLOC_014400	AT3G05135	0.225591	0.154478	0.160904	1.70582	0.406921	1.09754	0.77988	0	0.458168	0	0	0	0	0	0.456362	0	0.141242	0
TCONS_00052322	=	AT3G05145.1	XLOC_017370	AT3G05145	31.2009	29.3632	24.6474	24.0845	33.5491	26.9626	74.7088	79.3212	62.2196	16.7413	16.9351	20.7711	40.2087	51.8718	28.9236	43.9736	47.8798	45.612
TCONS_00043697	=	AT3G05175.1	XLOC_014407	AT3G05175	0.912669	0.0093811	0	0.17923	0	0	0.3398	0	0	0.519807	0	0.00839397	0.320641	0	0	0.551184	0.0175494	0.00918339
TCONS_00052333	=	AT3G05195.1	XLOC_017372	AT3G05195	1.42659	0	0	0	0	0	0	0	0	1.72515	0	0.143882	0	0	0	0	0	0
TCONS_00052334	=	AT3G05205.1	XLOC_017372	AT3G05205	2.18365	0	0	0	0	0	0.67379	0	0	4.4094	0	0	0.832508	0.165978	0	0.259407	0	0
TCONS_00052391	=	AT3G05245.1	XLOC_017389	AT3G05245	1.23756	0.859873	0.89005	0.82977	0.477622	0.645146	0.299039	0.382743	0.191581	1.09197	0.536851	0.90862	0.307778	0.67211	0.380068	0.876147	0.747892	0.793935
TCONS_00052403	=	AT3G05265.1	XLOC_017396	AT3G05265	0	0	0	0	0	0	0	0	0.346104	0	0	0	0	0	0.382308	0	0	0.37701
TCONS_00052462	=	AT3G05285.1	XLOC_017410	AT3G05285	12.3627	11.3453	13.1557	14.1161	16.0505	14.6845	14.3718	11.2853	11.0118	11.1747	12.5307	14.3588	20.583	18.5196	19.3274	13.5176	14.9801	16.3903
TCONS_00052467	=	AT3G05315.1	XLOC_017413	AT3G05315	0	0	0	0	0	2.0728	0	0	0	0	0	0	0	0	0	0	0	0
TCONS_00052522	=	AT3G05385.1	XLOC_017430	AT3G05385	0.714167	0.504436	0.553541	0	0	0	0	0	0	0	0.969483	0	0	0	0	0	0	0
TCONS_00043915	=	AT3G05395.1	XLOC_014468	AT3G05395	1.34601	0.488251	0	0	0	0.410189	0	0.481083	0	0	2.48471	0.895193	0	0	0	0	0.447091	0.434731
TCONS_00052532	=	AT3G05445.1	XLOC_017432	AT3G05445	0.630216	0	0.0802652	0.0680932	0	0	0	0	0	0.338052	0	0.172907	0	0.200577	0.490186	0.151135	0	0
TCONS_00052616	=	AT3G05575.1	XLOC_017472	AT3G05575	5.55214	7.45172	4.98157	2.65261	4.10191	3.13406	3.07494	4.04567	2.37529	5.38285	13.3371	5.03409	2.95842	0	2.67652	2.49129	3.31884	3.73201
TCONS_00052669	=	AT3G05655.1	XLOC_017489	AT3G05655	0	1.07133	0	5.6554	2.76234	0	14.5094	2.91663	6.07988	3.84011	0.886541	0.941562	1.93008	0.858172	2.98589	0.957804	3.08678	2.04958
TCONS_00044134	=	AT3G05845.1	XLOC_014561	AT3G05845	0.839601	0.686613	0	0	0.152033	0	0.94321	0.646473	0.65701	0	0.132683	1.13695	0.166242	0	0	1.1596	0.564562	0.405042
TCONS_00044135	=	AT3G05855.1	XLOC_014562	AT3G05855	0.92057	0.54461	0.475352	0	0	0	0.108504	0.48444	0	0.117159	0	0	0.123546	0	0	0	0.131769	0
TCONS_00044137	=	AT3G05885.1	XLOC_014564	AT3G05885	0	0	0.0644158	0	0	0	0.0244457	0	0	0.111032	0	0	0	0.0270319	0	0	0.0581136	0
TCONS_00039967	=	AT3G05905.1	XLOC_013168	AT3G05905	2.06745	1.82763	6.19364	0.00032809	0.308938	1.12214	4.99964	3.65086	2.17852	1.82467	4.34357	2.24618	1.46117	1.74666	0.863365	0.826334	0.354907	0.687297
TCONS_00039969	=	AT3G05905.2	XLOC_013168	AT3G05905	95.2731	122.737	122.961	18.7423	20.9047	20.2366	51.3947	51.3595	50.7138	110.725	104.408	107.283	20.4086	20.7114	15.4856	48.0466	43.1903	41.3284
TCONS_00048601	=	AT3G05932.1	XLOC_016145	AT3G05932	2.82106	3.78925	2.69472	1.76304	1.80958	2.31617	3.4683	2.47911	2.44142	2.7066	3.66584	2.08922	2.21153	1.88629	1.30256	2.27243	3.75804	1.45866
TCONS_00048605	=	AT3G05932.2	XLOC_016145	AT3G05932	3.06831	1.20463	2.16706	1.5493	0.957258	0.281957	1.65449	2.03632	1.57824	1.52274	1.22795	1.48052	1.70997	2.07574	1.40942	2.311	0.612087	1.652
TCONS_00052768	=	AT3G05945.1	XLOC_017536	AT3G05945	26.42	10.6314	28.2057	10.4099	5.33344	9.21375	6.12443	6.60579	9.76737	28.6273	19.1515	29.0846	13.6592	7.65957	11.5227	11.7405	5.83717	10.145
TCONS_00052767	=	AT3G05945.1	XLOC_017536	AT3G05945	28.627	17.8448	29.2168	9.96995	8.14058	16.3021	8.27658	6.83294	12.6559	28.6466	20.6366	34.6691	18.9102	15.2776	19.3232	10.154	6.81691	13.2124
TCONS_00052773	=	AT3G05955.1	XLOC_017541	AT3G05955	0.349248	0	0.709427	0.188111	0.31146	0.711075	0.238129	0.331651	1.51508	0.180924	0.0736347	0.50297	0.100302	0.0444903	0.641255	0.189364	0.287405	2.17136
TCONS_00044161	=	AT3G05995.1	XLOC_014579	AT3G05995	0	0	0.0214262	0.0502115	0.232457	0.0248807	0.0276997	0	0.183742	0.0223851	0	0	0	0.100578	0.077057	0.0239137	0	0
TCONS_00052831	=	AT3G06045.1	XLOC_017562	AT3G06045	0	0	0	0	0	0.0845152	0	0	0.262448	0	0	0	0.269778	0.0909748	0.184919	0	0	0.207166
TCONS_00044205	=	AT3G06075.1	XLOC_014604	AT3G06075	0	0	0	0	0	0	0.120731	0	0	0	0	0	0	0	0	0	0	0
TCONS_00052855	=	AT3G06095.1	XLOC_017574	AT3G06095	0.215753	0	0.168816	0	0	0.0682844	0.302814	0	0.14381	0.719566	0.148355	0	0.307334	0	0	0.302957	0	0
TCONS_00044213	=	AT3G06185.1	XLOC_014610	AT3G06185	0.308387	0	0	0	0	0	0	0.404259	0	0.373757	0	0	0	0	0	0.806002	0.406044	0.821529
TCONS_00044221	=	AT3G06245.1	XLOC_014618	AT3G06245	0	0	0	0	0	0	0	0	0	0	0.885085	0	0.997392	0	0	0	0.998207	1.96323
TCONS_00052947	=	AT3G06425.1	XLOC_017627	AT3G06425	1.04272	2.49745	2.99388	0.670382	0.343803	2.54577	1.50913	2.66949	1.12389	1.13375	3.18461	2.32944	1.93963	0.491962	2.37555	0.164489	0.902085	0.766748
TCONS_00044325	=	AT3G06495.1	XLOC_014666	AT3G06495	0.975554	0.199822	0.359831	0.511406	0.325603	0.244403	0.318363	0.344831	0.201644	0.0602891	0.324254	0.349667	0.0612135	0.15756	0.316574	0.683453	0.352361	0.127019
TCONS_00052972	=	AT3G06515.1	XLOC_017639	AT3G06515	1.37199	0.591206	0.0903723	0.391603	0.554577	0.119371	1.24389	0.252804	0.195174	0.028134	0.716811	0.849687	0.350158	0.0348756	0.0655746	0.636972	0.404244	1.30897
TCONS_00044351	=	AT3G06575.1	XLOC_014680	AT3G06575	0	0	0	0.353511	0	0	0.443542	0	0	0	0.0782953	0	0	0	0	0	0	0
TCONS_00053024	=	AT3G06655.1	XLOC_017669	AT3G06655	0	0	0	0	0	0	0.249084	0	0.340577	0	0	0	0	0	0	0.252622	0.751997	0.263709
TCONS_00053034	=	AT3G06685.1	XLOC_017673	AT3G06685	0.219576	0.105821	0.702091	0	0.134386	0.0904654	0.143841	0.297373	0	0.0450489	0	0.139748	0.149145	0	0.0542344	0	0.298011	0.112112
TCONS_00053080	=	AT3G06755.1	XLOC_017700	AT3G06755	7.04223	2.56557	5.6576	1.3011	2.61199	3.08611	5.05174	4.72747	6.4778	3.16804	2.33281	3.40089	3.43798	3.9708	8.34948	7.26003	4.50891	6.31879
TCONS_00053105	=	AT3G06795.1	XLOC_017708	AT3G06795	0	0	0	0	0	0.570467	0	0	0	0	0	0	0	0.580083	0	0	0	0
TCONS_00053111	=	AT3G06805.1	XLOC_017710	AT3G06805	0	0	0.263849	0	0	0	0.670985	0	0.454997	0.453337	0.452985	0	0	0.224365	0.442176	0.918425	0.667792	0
TCONS_00053114	=	AT3G06815.1	XLOC_017711	AT3G06815	0	0	0	0	0.278255	0	0	0	0	0	0	0	0	0	0	0	0	0
TCONS_00053117	=	AT3G06835.1	XLOC_017714	AT3G06835	0	0.1449	0	0	0.0339764	0.0661406	0.19388	0	0.189204	0	0.199268	0.080489	0.032097	0	0	0	0	0
TCONS_00044558	=	AT3G06905.1	XLOC_014762	AT3G06905	0	0	0	0	0	0	0	0	0.133546	0	0	0	0	0	0	0	0	0
TCONS_00053173	=	AT3G06925.1	XLOC_017736	AT3G06925	0.162186	0	0	0	0	0	0	0	0	0	0	0	0	0	0	0	0	0
TCONS_00053211	=	AT3G06955.1	XLOC_017756	AT3G06955	0	2.95454	23.8485	0.658633	1.31566	12.156	0.720026	3.40837	17.8738	13.9359	2.69713	14.9244	1.45998	2.05979	7.78892	2.87401	3.53414	18.0049
TCONS_00053219	=	AT3G07045.1	XLOC_017758	AT3G07045	0.101369	0	0.0964027	0.583035	0.495231	0.527669	1.58386	0.176081	1.22997	0.125476	0.0896557	0.131433	0.385033	0.435067	0.779241	0.034601	0.660203	0.362586
TCONS_00053256	=	AT3G07105.1	XLOC_017772	AT3G07105	4.16897	6.86167	9.89736	3.21057	5.36349	2.51098	5.12637	4.22809	4.29784	10.7976	17.4976	15.8523	5.00648	5.08625	7.43147	8.77751	5.86298	7.04822
TCONS_00044655	=	AT3G07125.1	XLOC_014804	AT3G07125	5.04053	4.82867	7.28321	9.21228	7.14266	13.7093	3.95796	7.59808	3.87741	1.37239	5.04767	4.12924	5.60244	7.79444	4.24129	3.41513	5.18015	4.89059
TCONS_00053298	=	AT3G07155.1	XLOC_017791	AT3G07155	0	0	0	0	0	0	0	0	0	0	0	0.115231	0	0	0	0	0.267226	0
TCONS_00053302	=	AT3G07175.1	XLOC_017795	AT3G07175	0.312613	0	0.247492	0.100942	0.198439	0.575026	0.51605	0.327631	0.396331	0.100664	0.364667	0.223546	1.08307	0.843258	0.528897	0.428677	0.516609	0.36394
TCONS_00044661	=	AT3G07205.1	XLOC_014809	AT3G07205	1.97279	1.04971	0.35199	0.359659	0.475755	0.430813	0.934435	0.935933	1.06527	0.923971	0.713886	0.878483	0.804338	0.954893	1.17827	1.77375	1.57349	1.93066
TCONS_00053328	=	AT3G07275.1	XLOC_017808	AT3G07275	1.30637	0.592642	0.99499	0.552713	0.53252	0.772962	1.06651	0	0	0	0.252542	0	1.19082	0	0.951104	1.82138	0	0.599582
TCONS_00053340	=	AT3G07305.1	XLOC_017815	AT3G07305	0.736102	0	0.960769	0	0.449614	0.455809	0	0.493695	0	0.407761	0.841448	0.903233	0.947452	2.4609	0	0	0.473331	0
TCONS_00044720	=	AT3G07315.1	XLOC_014835	AT3G07315	1310.39	1581.72	1312.68	1036.89	1256.9	1232.9	758.685	841.861	842.491	1435.85	1395.85	1461.61	1280.56	1338.96	1471.26	1224.93	1273.83	1553.42
TCONS_00044731	=	AT3G07325.1	XLOC_014840	AT3G07325	0.640297	0	0	0	0.106233	0	0	0.108958	0	0	0	0	0.230284	0.213487	0.640295	0	0	0.115949
TCONS_00053383	=	AT3G07345.1	XLOC_017837	AT3G07345	0	0	0	0.166626	0	0.184688	0	0	0.337621	0.261839	0	0	0.188487	0.0896919	0.176686	0	0	0.0847725
TCONS_00053392	=	AT3G07355.1	XLOC_017839	AT3G07355	0	0	0	0	1.09866	0	0.317099	0	0	0.717787	0	0	0	0	0	0	0	0
TCONS_00044759	=	AT3G07365.1	XLOC_014847	AT3G07365	9.81141	2.19607	31.44	31.2262	20.6055	38.6069	80.6598	89.7765	209.711	2.26472	3.86704	21.8542	105.866	107.306	55.7717	284.494	295.969	232.786
TCONS_00053401	=	AT3G07375.1	XLOC_017845	AT3G07375	60.0588	55.2093	42.1212	59.2626	50.149	48.9028	54.6573	50.5963	50.4631	52.3545	48.182	50.3437	53.4765	44.4281	46.8379	72.7106	61.1239	53.277
TCONS_00044762	=	AT3G07385.1	XLOC_014849	AT3G07385	0.278434	0.910119	0.498895	0	0.105941	0	0.208986	0.535824	0.792642	0.429045	0.361235	0.313318	0	0.0571382	0	0.36257	0.393525	0.655589
TCONS_00044764	=	AT3G07415.1	XLOC_014851	AT3G07415	0	0	0	0	0	0	0	0	0	0	0	0.367337	0	0	0	0	0	0
TCONS_00044798	=	AT3G07435.1	XLOC_014864	AT3G07435	1.43568	0.528994	0	0	0	0.915707	0	0	1.39947	0.942782	0	0	0	0	1.99528	0.500901	1.52422	2.79562
TCONS_00044812	=	AT3G07465.1	XLOC_014872	AT3G07465	2.21381	0.793575	0.81356	1.83177	0	0.842072	0	1.90996	0	1.86641	1.42659	0.433062	0.234129	0	1.15409	0.730628	0.488521	1.84688
TCONS_00044813	=	AT3G07505.1	XLOC_014873	AT3G07505	0	0	0	0.0239609	0.138031	0.139288	0	0	0.0236779	0	0	0	0.025621	0	0	0.125701	0.0474585	0
TCONS_00044845	=	AT3G07555.1	XLOC_014885	AT3G07555	18.3513	19.6001	12.475	14.8593	24.5924	28.4767	18.9336	13.623	24.2877	13.0458	17.6546	14.6004	15.7561	20.0179	18.5593	13.2197	14.968	17.6278
TCONS_00053509	=	AT3G07605.1	XLOC_017887	AT3G07605	7.17675	12.5934	13.1287	10.9591	16.7364	19.3191	18.5675	21.64	12.7548	10.0412	25.1736	10.439	8.2353	11.3981	7.62783	4.07221	9.75202	6.28752
TCONS_00053535	=	AT3G07615.1	XLOC_017890	AT3G07615	8.68904	9.03447	10.1198	10.1791	9.14792	6.8339	8.14565	8.92278	8.46543	10.2216	9.76006	8.95443	5.89621	6.16924	7.74983	8.38541	7.40086	7.3035
TCONS_00044869	=	AT3G07625.1	XLOC_014897	AT3G07625	2.03968	1.37482	0.915407	0.652687	1.1389	0.951126	1.72923	0.950531	1.55855	0.823414	0.643739	0.458871	1.24167	0.609803	0	0.69432	0.347397	1.17687
TCONS_00053574	=	AT3G07645.1	XLOC_017900	AT3G07645	0	0	0	0	0	0	0	0	0	0	0.116399	0	0	0	0	0	0	0
TCONS_00044885	=	AT3G07675.1	XLOC_014908	AT3G07675	1.95728	6.08572	4.15315	5.86517	4.41631	0.639749	3.77706	3.0864	3.1316	5.33774	2.71807	3.34257	5.14411	1.94176	1.71725	6.48827	5.00683	9.49898
TCONS_00053588	=	AT3G07705.1	XLOC_017907	AT3G07705	3.91053	3.57632	3.87526	6.18433	7.32712	4.41225	5.58119	10.1049	7.00338	2.5692	1.72346	1.36487	8.82441	8.82626	8.42416	4.17869	5.40638	6.43367
TCONS_00053598	=	AT3G07745.1	XLOC_017910	AT3G07745	0	0	0	0	0	0	0	0	0	0.555202	0	0	0.537518	0	0	0	0	0.286218
TCONS_00044928	=	AT3G07765.1	XLOC_014921	AT3G07765	0	0	0	0	0	0	0	0	0	0	0	0.732565	0	0	0	0.201015	0.184389	0
TCONS_00053620	=	AT3G07785.1	XLOC_017921	AT3G07785	0.974913	0.820691	0.755408	0.83244	0.905081	0.852029	1.54065	1.64549	1.3869	0.488715	0.752703	0.678263	2.67842	2.21989	1.56254	1.32021	1.30597	1.2198
TCONS_00044975	=	AT3G07795.1	XLOC_014932	AT3G07795	164.666	221.825	200.992	254.432	232.742	179.027	216.232	191.217	177.511	240.531	206.714	246.889	151.905	137.603	183.472	226.873	197.783	201.327
TCONS_00044979	=	AT3G07805.1	XLOC_014936	AT3G07805	219.984	188.961	185.888	152.001	165.964	176.255	118.14	136.241	145.781	179.364	173.948	180.538	154.717	163.593	205.745	186.344	206.705	209.126
TCONS_00045027	=	AT3G07825.1	XLOC_014945	AT3G07825	0.327061	0.509553	0.205594	0.539084	0.440236	0.546765	0.236838	0.547342	0.399576	0.396121	0.386592	0.425438	0.357268	0.811853	0.686421	0.683769	0.47763	0.435638
TCONS_00045039	=	AT3G07835.1	XLOC_014952	AT3G07835	23.9233	20.759	56.8137	222.072	163.281	198.94	139.905	142.575	153.112	33.8793	31.1474	51.4243	182.919	199.186	225.148	173.797	161.552	152.259
TCONS_00053731	=	AT3G07875.1	XLOC_017955	AT3G07875	3.30409	2.88445	2.8617	3.93439	3.37369	4.06097	3.32605	3.33663	3.41037	2.5066	2.31607	1.94487	3.50121	3.72139	3.96035	3.3618	3.12301	3.33412
TCONS_00045106	=	AT3G07885.1	XLOC_014966	AT3G07885	4.99078	5.8971	8.22674	4.42738	4.52869	4.5264	7.61914	8.83742	6.28742	6.08344	7.56251	7.6827	8.57218	6.98775	6.98985	5.95528	6.1289	5.12537
TCONS_00045107	=	AT3G07895.1	XLOC_014967	AT3G07895	0	0.248978	0	0	0	0	0	0	0	0	0	0.29264	0	0	0	0.0790114	0.729344	0
TCONS_00053762	=	AT3G07925.1	XLOC_017962	AT3G07925	7.15284	3.40611	4.87157	15.9798	16.6617	14.1346	18.3703	18.5612	15.157	3.04564	3.97138	5.11475	18.5112	15.7338	15.6472	22.4708	21.1799	16.2704
TCONS_00053889	=	AT3G08045.1	XLOC_018005	AT3G08045	0.176724	0.125321	0.138967	0.224339	0.338891	0.22435	0	0.120898	0.340291	0.116285	0.11785	0.802226	0.122146	0.234043	0.464392	0.590445	0.471444	0.114742
TCONS_00053966	=	AT3G08065.1	XLOC_018030	AT3G08065	3.43497	3.07788	2.36352	2.49422	3.0113	1.31158	1.65315	1.59656	1.50839	3.41536	3.86553	2.87343	3.67232	2.86625	3.83015	3.99675	3.28929	4.09478
TCONS_00054004	=	AT3G08070.1	XLOC_018039	AT3G08070	2.31178	2.4388	2.07681	5.056	4.66753	4.78665	3.75935	3.8972	4.21394	3.71659	2.92816	2.81474	3.11757	3.6045	3.34417	2.56425	2.30273	4.35418
TCONS_00045361	=	AT3G08075.1	XLOC_015063	AT3G08075	0.669481	0.0725954	0	0.0545256	0.184319	0.538508	0.126932	0.493844	0.485922	0.0591501	0.313344	0.480782	0.137214	0.482012	0.374668	0.373062	0.062998	0.136889
TCONS_00045396	=	AT3G08090.1	XLOC_015078	AT3G08090	0.199697	0.143416	0	0	0	0	0	0	0	0.0636127	0.514922	0	0	0	0	0	0	0
TCONS_00045405	=	AT3G08100.1	XLOC_015085	AT3G08100	1.35932	0.426835	0.482542	0	0	0.129081	0	0	0	0.83237	0.115611	0.292988	0	0.25495	0.135086	0.268052	0	0.602116
TCONS_00054154	=	AT3G08115.1	XLOC_018084	AT3G08115	0.258372	0.562956	0.484425	0.0911687	0.0625137	0.284298	0.1411	0.258043	0.133106	0.218974	0.206944	0.289448	0.579497	0.564144	0.462438	0.250757	0.638518	0.364594
TCONS_00045450	=	AT3G08130.1	XLOC_015108	AT3G08130	0	0	0	0	0	0	0	0	0	0.147479	0	0	0	0.150892	0.0753502	0	0	0
TCONS_00054306	=	AT3G08175.1	XLOC_018125	AT3G08175	0.312104	0	1.56138	1.01783	0.58846	1.32812	1.48441	1.88365	0.298324	0.498671	0.533789	0.185192	1.45923	1.37832	0.625582	0.292809	0.0879214	4.19358
TCONS_00054319	=	AT3G08185.1	XLOC_018131	AT3G08185	0.210334	0.100252	0.150523	0	0.0434596	0	0.0457282	0.0955444	0	0.092248	0.0449536	0.10292	0.379493	0	0.134235	0.0920165	0.0465538	0.0513952
TCONS_00054450	=	AT3G08215.1	XLOC_018178	AT3G08215	4.46161	3.49697	5.95002	5.25793	5.27279	4.99989	11.3087	8.7353	13.5138	6.34596	9.39641	9.17539	7.09988	7.15205	6.23977	12.4748	9.89478	11.9683
TCONS_00054453	=	AT3G08220.1	XLOC_018180	AT3G08220	6.72124	4.05972	3.42135	2.82371	4.12494	2.94286	3.67472	5.13256	4.03301	4.24624	4.38545	3.03074	3.00997	4.80247	2.96983	4.11299	5.37647	4.46504
TCONS_00045661	=	AT3G08225.1	XLOC_015185	AT3G08225	0.401824	0.434725	1.41932	0.859613	1.49214	0.538596	0.813067	1.22668	0.882531	1.7642	0.659688	0.63564	0.174551	1.15868	1.14111	0.928613	0.747423	0.166341
TCONS_00054469	=	AT3G08230.1	XLOC_018184	AT3G08230	180.169	194.835	261.677	146.682	130.951	114.911	161.294	153.146	158.296	228.647	183.296	238.401	272.905	297.224	209.46	259.018	238.957	239.118
TCONS_00045682	=	AT3G08235.1	XLOC_015189	AT3G08235	46.2595	52.3245	32.3168	43.4435	59.6018	59.3428	33.42	18.8123	28.653	42.4366	18.7701	44.3231	42.6504	51.0071	70.2679	15.4194	19.2944	46.6704
TCONS_00054474	=	AT3G08240.1	XLOC_018186	AT3G08240	1.05308	0.964159	0.832268	0.953574	0.667647	1.62385	1.30064	1.41657	1.21432	1.06	1.49046	1.28833	3.95805	3.47228	3.9473	2.28747	3.97319	1.62689
TCONS_00045811	=	AT3G08280.1	XLOC_015227	AT3G08280	0	0	0	0	0.271496	0	0.134692	0	0	0	0	0	0.422489	0.127772	0.294126	0	0	0
TCONS_00045826	=	AT3G08300.1	XLOC_015237	AT3G08300	0.81215	1.43237	1.35656	2.57666	2.08782	2.01931	3.38495	1.39466	2.64982	1.04904	1.254	2.29388	0.823747	1.08276	0.861938	1.66975	4.49818	1.41532
TCONS_00045858	=	AT3G08315.1	XLOC_015250	AT3G08315	0	0	0	0	0	0	0	0	0	0	0.135739	0	0	0	0	0	0	0
TCONS_00045878	=	AT3G08330.1	XLOC_015258	AT3G08330	0	0	0	0	0	0	0	0.588296	0	0	0	0	0	0	0	0	0	0
TCONS_00054689	=	AT3G08350.1	XLOC_018269	AT3G08350	20.789	17.7645	25.3112	53.1583	73.6272	48.944	17.3212	17.196	24.0368	30.429	27.0312	29.4215	47.3685	45.62	54.8518	14.2689	9.47006	16.0826
TCONS_00054704	=	AT3G08360.1	XLOC_018273	AT3G08360	0.673512	0	0.515895	0.227586	0.150488	0.136151	0	0	0.157361	0.3072	0.140378	0.59601	0.0784617	0	0.250145	0	0.484287	0
TCONS_00054780	=	AT3G08365.1	XLOC_018298	AT3G08365	52.9055	58.3961	58.7289	45.4829	36.0908	39.4239	27.8936	33.9763	30.6029	80.4616	70.0376	64.6551	35.7632	38.0642	38.7817	37.5468	38.0242	36.5123
TCONS_00054872	=	AT3G08400.1	XLOC_018326	AT3G08400	0	0.506978	0	0	0.447545	0.487906	0	2.93565	1.78163	0	1.26146	0	0	0	1.38565	0	0	0.522408
TCONS_00046082	=	AT3G08405.1	XLOC_015327	AT3G08405	2.93259	0.889708	0.87472	0	0	0	0.489095	0.592381	2.84344	0	0	0.163977	0.144109	0	0	0.424168	0.888883	0.320164
TCONS_00046131	=	AT3G08415.1	XLOC_015341	AT3G08415	0	0	0	0	0	0	0.273713	0	0	0	0	0	0	0	0	0	0	0
TCONS_00046138	=	AT3G08425.1	XLOC_015344	AT3G08425	0.27332	0	0.0779033	0	0.0423661	0.0431482	0.270383	0.170458	0	0.239866	0.421529	0.280488	0.180809	0.553221	0.616215	0.473758	0.465802	0.383573
TCONS_00054953	=	AT3G08435.1	XLOC_018345	AT3G08435	0	0	0.0945276	2.15422	0.555609	1.95143	1.38592	1.41433	1.32893	0	0	0	20.6917	29.0516	11.357	0.55526	0.785999	4.53497
TCONS_00046180	=	AT3G08450.1	XLOC_015360	AT3G08450	9.33538	9.50326	9.02461	10.492	11.2703	7.63676	9.55918	9.57158	9.81336	10.0801	8.00967	7.63655	4.76419	5.01054	7.47864	11.0985	8.03248	8.79958
TCONS_00046189	=	AT3G08455.1	XLOC_015365	AT3G08455	0	0	0	0	0	0	0.244903	0.148391	0.145083	0	0	0	0	0	0	0.841412	1.40974	0.924968
TCONS_00055055	=	AT3G08470.1	XLOC_018375	AT3G08470	0	0.273126	0	0	0	0	0	0	0	0	0.148921	0	0	0	0	0.08671	0.0905637	0.0936252
TCONS_00046208	=	AT3G08475.1	XLOC_015373	AT3G08475	3.40045	1.0664	3.3741	2.07108	1.42819	3.90704	6.51229	6.28846	4.09467	1.08283	2.09076	2.91057	4.03348	4.69211	3.02264	1.29502	1.46982	1.90489
TCONS_00055064	=	AT3G08480.1	XLOC_018379	AT3G08480	0	0	0	0	0.468405	0.154995	0	0	0.129261	0	0	0	0	0	0	0	0	0
TCONS_00055078	=	AT3G08515.1	XLOC_018386	AT3G08515	0.60795	0.592894	0.0858673	0	0	0.379003	0.167019	0.33457	0.547287	0.0750213	0.615494	0.381044	0.578626	0.627495	0.542083	0.571044	0.735401	0.234882
TCONS_00046253	=	AT3G08525.1	XLOC_015391	AT3G08525	0.168979	0.0730834	0.173763	0.225754	0.0358719	0.0710984	0.364062	0.0692874	0.0717863	0.104662	0	0.0841416	0.59826	0.217648	0.473859	0.397194	0.037852	0.162927
TCONS_00055088	=	AT3G08535.1	XLOC_018391	AT3G08535	0	0	0	0	0.126123	0	0	0	0	0	0	0	0	0	0	0	0	0
TCONS_00046308	=	AT3G08585.1	XLOC_015408	AT3G08585	0	0	0	0	0	0	0.562762	0	0	0	0.305336	0	0	0	0	0	0.156822	0
TCONS_00046314	=	AT3G08595.1	XLOC_015410	AT3G08595	0.315961	0.115775	0	0	0	0	0	0	0	0	0.270353	0.119598	0.222731	0.200111	0	0	0.214909	0
TCONS_00046372	=	AT3G08635.1	XLOC_015427	AT3G08635	2.1442	1.82284	1.63783	3.1163	2.21637	3.31816	2.73022	1.3842	0.882111	1.40122	1.59809	1.42505	3.63783	3.24509	6.28222	2.22244	1.95389	2.21388
TCONS_00055234	=	AT3G08645.1	XLOC_018428	AT3G08645	0	0	1.82266	0.327008	0	0.31769	0.326299	0.327497	0.313339	0	0	0	1.03672	0	2.37994	1.02233	1.0493	0.677414
TCONS_00055260	=	AT3G08655.1	XLOC_018436	AT3G08655	4.17293	3.0504	0	1.69559	2.33212	3.80076	1.03529	2.10491	5.34076	5.33428	4.06066	1.33353	1.79749	1.46958	1.44049	2.80793	3.87074	2.0568
TCONS_00046446	=	AT3G08665.1	XLOC_015445	AT3G08665	120.657	102.373	130.513	109.528	121.188	112.599	131.054	124.572	114.268	106.676	110.059	126.376	120.392	129.864	119.813	127.564	112.565	115.175
TCONS_00055264	=	AT3G08675.1	XLOC_018438	AT3G08675	2.02725	4.80394	2.6137	1.86428	0.942108	1.50251	2.48721	2.51539	2.00248	4.36644	3.0551	3.89255	3.29129	3.17059	2.64155	6.86427	5.21899	4.9636
TCONS_00046449	=	AT3G08685.1	XLOC_015447	AT3G08685	0.680723	1.38577	3.38536	0.360512	2.8669	1.86656	7.99056	5.28769	4.18902	4.40037	2.40802	1.26025	1.69701	0.831246	2.07894	3.00244	1.68125	0
TCONS_00055338	=	AT3G08745.1	XLOC_018460	AT3G08745	0	0.0578251	0	0	0	0.0431369	0	0.155365	0	0	0	0	0	0	0.0528862	0	0	0
TCONS_00046512	=	AT3G08755.1	XLOC_015467	AT3G08755	0	0	0	0	0	0.192036	0.20532	0	0.102573	0	0	0	0	0	0.101767	0	0	0.323826
TCONS_00055344	=	AT3G08795.1	XLOC_018465	AT3G08795	8.84747	6.4562	2.7403	2.1582	1.32236	1.37818	6.63333	10.4375	11.0453	1.17249	0.307913	5.1598	2.37842	1.02771	1.46428	5.80314	5.40894	6.4168
TCONS_00046526	=	AT3G08805.1	XLOC_015476	AT3G08805	3.31506	0.763051	0	0	0	0.699776	2.36021	0	0	0	4.78177	0	1.49126	0	0	0.763415	0.781397	0
TCONS_00055357	=	AT3G08815.1	XLOC_018473	AT3G08815	0	0	0	0.372443	0	0	0	0	0	0	0	0	0	0	0	0	0	0
TCONS_00055358	=	AT3G08825.1	XLOC_018474	AT3G08825	0	0	0.6097	0	0	0	0	1.00985	0.953711	0	0	0.939285	1.60797	0.971401	0	0	0	0.519825
TCONS_00055370	=	AT3G08835.1	XLOC_018477	AT3G08835	4.13659	7.59125	4.60063	3.67753	3.57039	4.607	4.15006	4.10384	4.70553	2.71974	4.32899	7.43003	16.9196	11.9108	15.805	29.8902	15.3139	24.272
TCONS_00055422	=	AT3G08905.1	XLOC_018496	AT3G08905	0	0	0.13769	0	0	0	0	0	0	0	0	0	0	0	0	0	0.127017	0
TCONS_00046678	=	AT3G08985.1	XLOC_015521	AT3G08985	0	0	0	0.256127	0	0.123069	0	0	0.374585	0	0	0	0.268976	0	0.516453	0.278762	0	0
TCONS_00046729	=	AT3G09065.1	XLOC_015541	AT3G09065	0	0	0	0	0	0	0	0	0	1.71823	0	0	0	0	0	0	0	0
TCONS_00046730	=	AT3G09075.1	XLOC_015542	AT3G09075	0	0.116671	0.119015	0.0954697	0.0983601	0	0.108816	0.104037	0	0	0	0	0.102805	0.115665	0.0954918	0	0	0
TCONS_00046733	=	AT3G09095.1	XLOC_015544	AT3G09095	0.983158	0.277953	0.149046	0	0	0	0	0	0.0661489	0	0	0	0.202703	0	0	0	0.0622516	0
TCONS_00055639	=	AT3G09135.1	XLOC_018573	AT3G09135	5.28853	4.0232	6.18622	6.64522	6.19	8.82785	6.50361	4.81882	5.44227	4.68756	2.805	2.08551	5.84481	10.1419	4.13772	5.30862	6.12396	7.94712
TCONS_00055671	=	AT3G09145.1	XLOC_018580	AT3G09145	2.8324	2.77533	1.17878	1.20248	1.27254	1.37622	1.46735	2.86436	1.11567	3.83855	3.47329	1.88312	2.44569	1.47161	1.35778	2.16669	4.16214	2.66138
TCONS_00046852	=	AT3G09175.1	XLOC_015578	AT3G09175	0	0.100292	0.370942	0	0.0472236	0	0.203131	0.105009	0.194138	0.42965	0.187435	0.261112	0.0471526	0	0.304209	0	0.207515	0.225916
TCONS_00046853	=	AT3G09185.1	XLOC_015579	AT3G09185	0	0.951196	0	0	0	0	0	0.546565	0	0	0	0	0	0	0	0	0	0.319547
TCONS_00046884	=	AT3G09195.1	XLOC_015589	AT3G09195	0	0.375746	0	0	0.510706	0	0	0	0	0	0	0	0	0	0	0	0	0
TCONS_00046982	=	AT3G09245.1	XLOC_015621	AT3G09245	0.487395	0	0.369741	0.309673	0	0	0	0.329583	0	0	0.27847	0.620335	0	0.304485	0.717265	0	0	0.655542
TCONS_00055929	=	AT3G09275.1	XLOC_018649	AT3G09275	100.63	114.792	162.42	38.3277	43.0297	43.2294	64.6424	85.7476	76.7211	84.9295	92.0458	155.261	76.5313	68.097	63.9549	163.152	137.943	142.066
TCONS_00047009	=	AT3G09295.1	XLOC_015631	AT3G09295	0	0	0.730185	0	0	0	0	0	0	1.26694	0.620387	0.773393	1.29717	0	2.77395	0	0	1.52033
TCONS_00055937	=	AT3G09305.1	XLOC_018650	AT3G09305	1.02717	0	1.07912	3.15564	0.323342	2.06489	0.734749	0.345019	1.66061	1.22043	0.449773	0.619388	2.16835	3.15747	1.19819	0.689988	1.64146	1.23652
TCONS_00047022	=	AT3G09315.1	XLOC_015635	AT3G09315	0	0	0	0	0	0	0.221093	0	0	0	0	0	0	0	0	0	0	0
TCONS_00047023	=	AT3G09325.1	XLOC_015636	AT3G09325	2.24433	4.06245	1.76049	1.56098	0.520654	0.231577	0.510705	1.08555	0	2.06089	1.03479	3.12439	1.07849	0.255053	0.491506	0.883044	1.89246	0.552122
TCONS_00047024	=	AT3G09345.1	XLOC_015637	AT3G09345	4.48642	3.10552	3.36735	3.04551	1.90475	1.76599	4.43823	4.77685	2.9122	3.95255	6.38312	3.68097	1.42436	3.96701	1.95571	4.01656	2.59721	2.17816
TCONS_00055981	=	AT3G09355.1	XLOC_018661	AT3G09355	0	0	0	0.135419	0	0	0.78999	0	0	0	0	0	0	0	0	0	0	0
TCONS_00047102	=	AT3G09365.1	XLOC_015656	AT3G09365	0.305248	0.142417	0.0698875	0	0	0	0	0	0	0	0	0.307074	0	0	0	0.066145	0	0
TCONS_00056037	=	AT3G09415.1	XLOC_018684	AT3G09415	0.29346	0	0.211834	0.232749	0.0525581	0.191812	0.12319	0.0872589	0.0932741	0.402647	0.166739	0.125246	0.475673	0.15529	0.0770388	0.110082	0.294734	0.129898
TCONS_00047130	=	AT3G09465.1	XLOC_015668	AT3G09465	0.356792	0.056265	0.0309948	0	0	0.0679324	0.0259759	0	0	0	0.0537274	0.0256565	0	0	0	0	0	0
TCONS_00056072	=	AT3G09495.1	XLOC_018699	AT3G09495	3.10827	3.52109	2.49077	2.46968	3.84718	3.98677	2.57786	3.10025	2.56956	1.49202	4.11882	5.07282	5.48388	6.11428	5.25708	3.91511	2.89663	1.3348
TCONS_00047207	=	AT3G09525.1	XLOC_015699	AT3G09525	0	0	0	0	0.0923846	0.278171	0	0	0.063186	0	0.0592113	0	0.0335329	0	0.0683862	0.0669329	0	0
TCONS_00056078	=	AT3G09545.1	XLOC_018702	AT3G09545	0.204285	0	0.0246472	0.352792	0	0.0798214	0	0.0287706	0.050774	0.027056	0.05255	0	0.0566613	0.0265711	0.143424	0.0827096	0.132993	0
TCONS_00056080	=	AT3G09555.1	XLOC_018704	AT3G09555	0.382536	0.211911	0.715197	1.65366	0.364444	0.913963	1.3335	0.740157	0.312536	0.628455	0.487251	0.062095	0.993688	0.689907	0.529171	1.86141	0.869719	1.32566
TCONS_00047254	=	AT3G09575.1	XLOC_015714	AT3G09575	0	0.0300413	0	0.140695	0.0659435	0.102476	0.12558	0.232748	0.260703	0	0.0102501	0.0199561	0.376151	0.502103	0	0.127427	0.0622739	0.112305
TCONS_00056165	=	AT3G09625.1	XLOC_018734	AT3G09625	7.05128	2.66401	2.86978	0.680291	1.06247	2.66957	3.66173	1.09248	2.12491	2.13374	1.38243	4.52931	1.81737	2.20772	1.88726	0.384302	7.50975	1.14655
TCONS_00047277	=	AT3G09635.1	XLOC_015723	AT3G09635	6.80814	10.3624	8.85602	12.6083	12.7268	9.47377	11.9341	13.8285	9.5997	10.1468	6.58237	10.5369	7.77093	8.61175	15.3233	12.4851	10.6267	12.3487
TCONS_00056168	=	AT3G09645.1	XLOC_018736	AT3G09645	0.505471	0.093391	0.502091	0.8004	1.21993	0	0.428877	0.764455	0.168407	0	0	0	0.594367	0.844329	0.178223	0.163064	0.249417	0.945208
TCONS_00047281	=	AT3G09655.1	XLOC_015725	AT3G09655	5.61849	4.57304	5.17327	7.76327	9.6583	7.89411	10.6062	9.17969	8.84709	5.78003	3.96681	5.82218	10.1229	8.01318	7.53787	7.55091	6.58416	7.03086
TCONS_00047352	=	AT3G09685.1	XLOC_015744	AT3G09685	24.7389	24.1527	19.1892	19.1752	18.2572	17.6474	15.7322	14.5532	17.6985	23.3573	11.6294	16.1403	16.2919	14.7019	15.5439	17.4716	19.8224	23.5344
TCONS_00047374	=	AT3G09705.1	XLOC_015751	AT3G09705	0	0	0	0	0	0	0	0	0.508456	0	0	0	0	0	0	0	0	0
TCONS_00056338	=	AT3G09725.1	XLOC_018775	AT3G09725	18.5174	15.2035	11.0945	4.97965	5.96739	4.88262	4.13105	2.65929	5.37262	13.1901	19.5948	13.8755	3.60974	6.0272	7.48337	3.4608	3.39229	3.18524
TCONS_00047430	=	AT3G09745.1	XLOC_015770	AT3G09745	0.0601607	0.406743	0.151856	0	0.457773	0.281711	0.645007	0.860969	0.161429	0.223411	0.231653	0.127467	0.34796	0.534591	0.564389	0.484253	0.551587	0.452772
TCONS_00047431	=	AT3G09745.2	XLOC_015770	AT3G09745	4.18704	3.83329	4.00727	5.895	4.72731	5.61719	3.83861	3.65651	4.47177	4.50324	5.27365	5.84488	9.16099	9.74617	7.67908	7.18675	6.96247	4.73538
TCONS_00047432	=	AT3G09745.3	XLOC_015770	AT3G09745	0.424203	0.47274	0.488066	0.818083	0.537846	0.329818	0.331699	0.612014	0.544158	0.285632	0.293836	0.103713	0.300674	0.470619	0.921362	1.5839	0.679913	0.759409
TCONS_00047450	=	AT3G09755.1	XLOC_015775	AT3G09755	0	0	0	0	0	0	0.56988	0	0	0	0	0	0	0	0	0	0	0
TCONS_00047467	=	AT3G09775.1	XLOC_015785	AT3G09775	0.737079	0.426689	0.346423	0.249733	0.244171	0.0551703	0.488737	0.649086	0.752894	0.119202	0.348083	0.713274	1.18878	0.445491	1.15171	1.91909	1.18754	0.913703
TCONS_00056418	=	AT3G09795.1	XLOC_018808	AT3G09795	70.8049	69.5346	58.7033	115.989	104.233	97.6207	97.9125	97.8741	101.591	66.8556	62.5741	67.8491	111.88	104.939	121.619	119.707	109.257	113.965
TCONS_00047504	=	AT3G09815.1	XLOC_015793	AT3G09815	0.113189	0	0.432994	0.590574	0.750818	1.02107	2.34878	1.48267	2.49102	0.142163	0.295974	0.16799	4.09514	3.42639	2.15402	0.631368	2.35236	0.912454
TCONS_00047508	=	AT3G09835.1	XLOC_015795	AT3G09835	0	0	0	0	0.216353	0	0	0.084803	0	0	0	0	0	0	0	0	0	0
TCONS_00056427	=	AT3G09855.1	XLOC_018817	AT3G09855	0.447238	0.258468	0	0.619196	0.751913	0.400607	1.28983	1.15825	1.07406	0	0.221517	0.343279	0.119879	0.453195	0.231478	0.408451	0.399902	0.398052
TCONS_00056446	=	AT3G09875.1	XLOC_018826	AT3G09875	56.3076	47.8471	53.0306	57.2746	51.3899	57.1989	70.9276	59.9054	62.9163	50.8987	53.6761	58.1113	98.02	90.0534	80.7376	59.3768	60.2801	55.8402
TCONS_00056491	=	AT3G09895.1	XLOC_018846	AT3G09895	143.618	138.571	119.727	169.772	167.393	157.577	168.745	138.445	157.97	124.263	111.031	115.006	96.1079	118.402	110.453	105.633	123.21	135.942
TCONS_00047601	=	AT3G09905.1	XLOC_015820	AT3G09905	665.593	695.001	745.349	608.252	649.428	599.417	705.629	743.519	540.952	259.632	280.88	529.977	881.168	838.536	896.092	666.883	709.784	706.862
TCONS_00056575	=	AT3G09955.1	XLOC_018863	AT3G09955	0.631745	1.6144	1.93673	0.897935	1.89003	1.5167	1.38955	1.02608	1.23992	1.28952	0.307629	2.27645	0.444019	0.684912	0.599777	0.507677	0.757694	0.997101
TCONS_00056615	=	AT3G09965.1	XLOC_018867	AT3G09965	8.75351	10.5168	8.01352	5.6768	4.67227	4.09833	7.13971	8.15238	7.25961	15.2519	14.9263	14.3138	7.85154	6.08043	7.68423	7.88462	9.81014	9.833
TCONS_00056619	=	AT3G09985.1	XLOC_018869	AT3G09985	1.14507	2.51189	1.02674	0.797022	0.265857	0.613712	0.661387	1.33684	0.985938	2.19298	1.04253	1.11711	0.377199	1.20677	0.633695	0.921651	1.11429	1.0949
TCONS_00047667	=	AT3G09995.1	XLOC_015837	AT3G09995	77.3401	90.2809	92.3367	54.3548	44.7767	52.1942	73.4329	62.1058	71.8386	92.5379	96.4314	88.5901	81.5859	71.8028	68.0549	73.2435	63.0094	64.8632
TCONS_00040896	=	AT3G12502.1	XLOC_013486	AT3G12502	20.7944	14.5165	15.0671	23.3262	21.8221	20.5284	50.3143	53.1081	47.3358	12.9472	15.463	18.8358	34.6656	44.4916	29.9094	84.9263	89.5683	72.2574
TCONS_00050024	=	AT3G13061.1	XLOC_016552	AT3G13061	32.3261	39.8942	34.599	27.4285	26.2919	24.6057	24.2923	27.3766	23.9538	27.8993	28.3058	31.989	24.4556	24.674	24.5809	50.2697	45.6728	41.2617
TCONS_00042200	=	AT3G19002.1	XLOC_013912	AT3G19002	5.2824	4.69558	5.01697	13.1145	14.3883	12.7252	15.4185	14.0838	13.7854	4.34635	4.38245	4.51946	10.6243	10.7478	9.93823	10.5266	9.45203	8.90198
TCONS_00051361	=	AT3G20978.1	XLOC_016999	AT3G20978	0.266492	0.361122	0.280383	0.450321	0.184803	0.517032	0.251828	0.13278	0.337254	0.233362	0.237701	0.160081	0.297666	0.0990609	0.0819188	0.13435	0.165561	0.435854
TCONS_00051522	=	AT3G21755.1	XLOC_017045	AT3G21755	4.46e-05	0.000175595	0.000115887	0	0	0	0.00207265	0.00423285	0.13666	0	3.68e-05	0	0.00436457	0	0	0.00599899	0	0
TCONS_00051523	=	AT3G21755.2	XLOC_017045	AT3G21755	2.05052	1.34346	1.62031	2.41882	2.27932	2.231	1.61987	1.09112	1.62977	1.09589	0.803449	1.10744	1.6474	1.58952	2.46081	1.41976	1.34879	1.84404
TCONS_00051524	=	AT3G21755.3	XLOC_017045	AT3G21755	0.240726	0.427217	0.276183	0.326722	0.605011	0.40777	0.710886	0.33056	0.552549	0.165698	0.125583	0.112287	0.39917	0.686477	0.629334	0.447793	0.455386	0.389251
TCONS_00051525	=	AT3G21755.4	XLOC_017045	AT3G21755	0.202866	0.102244	0.0509585	0.0225213	0.0489468	0	0.0190334	0.0165669	0.0279476	0.0356866	0.0414311	0	0	0.0261051	0.0470404	0.0197063	0.000146294	0.0228121
TCONS_00051526	=	AT3G21755.5	XLOC_017045	AT3G21755	8.3337	5.64688	6.38333	36.4111	34.4701	28.8588	14.2972	15.4544	14.4708	7.73105	7.21598	5.83242	48.1436	44.2388	37.8327	17.7817	16.4917	12.3799
TCONS_00042686	=	AT3G21781.1	XLOC_014069	AT3G21781	1.37846	1.56618	2.17015	1.78028	2.01918	1.95585	2.3719	2.99986	2.74397	1.71888	2.57996	2.80968	3.1911	2.57362	4.29188	3.35077	3.49323	3.67945
TCONS_00042728	=	AT3G22072.1	XLOC_014096	AT3G22072	8.68143	8.45485	7.30369	5.02111	4.70387	3.96606	5.77495	5.96242	6.64265	7.9797	7.31033	7.33834	4.75236	4.38238	4.49999	6.14761	5.45321	5.22344
TCONS_00042734	=	AT3G22121.1	XLOC_014099	AT3G22121	1122.2	1112.63	1014.79	1057.46	1487.81	1059.98	596.461	722.984	860.908	1469.7	1438.05	1199.36	763.456	689.665	1025.12	635.18	563.625	668.125
TCONS_00042737	=	AT3G22121.2	XLOC_014099	AT3G22121	3.94577	3.02884	4.23185	4.07464	4.64455	3.02485	4.76959	2.75854	4.27689	3.19594	6.63103	4.249	2.94625	3.14405	5.95696	0.9908	1.58964	1.71966
TCONS_00051929	=	AT3G24518.2	XLOC_017219	AT3G24518	3.40612	3.39457	2.3697	0.637568	0.86196	0.42993	0.468801	0.539231	0.553008	3.13063	2.18795	2.24634	1.6337	0.940339	0.678131	2.08507	1.3964	1.59639
TCONS_00051930	=	AT3G24518.3	XLOC_017219	AT3G24518	9.40388	6.29422	6.84765	19.4159	11.9104	12.9977	10.486	10.8531	8.17445	8.0819	8.95824	8.30017	34.9655	38.4882	29.7532	5.15856	5.63008	9.51661
TCONS_00051931	=	AT3G24518.4	XLOC_017219	AT3G24518	0.627892	0.786901	0.242987	0.000295356	0.000314585	0.302876	0.0014635	0.114256	0.0883694	1.22092	0.766538	0.329467	0.212114	0.170721	0.862382	0.50095	0.681449	0.384187
TCONS_00052509	=	AT3G27990.1	XLOC_017424	AT3G27990	0.600516	0.194992	0.501792	0.0572509	0.269301	0.0685102	0.0461524	0.0523168	0.0777714	0.405264	0.748614	0.346918	0.140497	0.109976	0.117466	0.397306	0.290626	0.246724
TCONS_00052510	=	AT3G27990.2	XLOC_017424	AT3G27990	0.00299557	0.135575	0.125365	0.158114	0.244449	0.239023	0.146685	0.246191	0.105204	0.071741	0.0685598	0.240398	0.260175	0.218377	0.166155	0.0244628	0.394589	0.246731
TCONS_00052511	=	AT3G27990.3	XLOC_017424	AT3G27990	2.03353	1.63163	1.39023	0.000630593	0.211785	0.293021	0.113948	0.286298	0.26046	1.86504	1.2928	0.863828	0.545602	0.071759	0.402551	0.783396	0.2829	0.229725
TCONS_00052512	=	AT3G27990.4	XLOC_017424	AT3G27990	6.56695	7.17741	7.32119	6.83326	5.7165	4.96257	6.87571	6.3366	7.20275	8.0735	7.28746	6.47628	4.91153	5.55308	5.05601	6.57072	5.95038	6.54845
TCONS_00052760	=	AT3G29644.1	XLOC_017535	AT3G29644	0.306598	0.457482	1.94389	0.0149552	0.806299	1.13125	0.175806	0.555931	0.881363	0.8364	1.08299	3.70001	0.149873	0.315571	2.62462	0.127673	1.10086	1.78862
TCONS_00052761	=	AT3G29644.2	XLOC_017535	AT3G29644	0.0335261	0.368822	0.676017	0.165172	0.248888	0.634381	0.0338276	0	0.529326	0.0194094	0.222846	0.808709	0.304461	0.563476	0.578863	0.14244	0.17035	0.858008
TCONS_00052762	=	AT3G29644.3	XLOC_017535	AT3G29644	0.265619	0.0462524	0.649663	0.157142	0.289373	0.398549	0.102998	0.113133	0.235662	0.269757	0.166297	0.462389	0.258449	0.194067	0.272749	0.282028	0.516576	0.51563
TCONS_00052763	=	AT3G29644.4	XLOC_017535	AT3G29644	0.757378	1.36049	5.5812	0.283808	1.02221	3.31332	0.723571	0.892711	3.00108	0.729933	1.81869	4.48964	0.101989	0.864148	2.96157	0.827271	1.28856	3.61245
TCONS_00052766	=	AT3G29644.5	XLOC_017535	AT3G29644	1.27205	3.76167	11.6587	0.856787	4.61149	7.79759	1.62273	1.95941	9.79079	2.95015	4.13458	9.72692	0.748635	2.62122	8.2315	1.54158	3.25734	11.7034
TCONS_00044820	=	AT3G46658.1	XLOC_014876	AT3G46658	1.04488	1.24962	5.98353	4.86184	3.63744	4.51901	2.10987	1.45409	4.26483	0.889193	1.17235	2.5221	7.3557	7.44816	6.80931	2.37291	4.32823	2.83571
TCONS_00044821	=	AT3G46658.2	XLOC_014876	AT3G46658	2.07565	1.55339	0.726305	1.19065	0.934306	0.59196	1.53213	1.11145	1.3317	1.21385	1.13953	0.621525	0.727509	0.83457	0.879823	0.786389	0.351015	0.526436
TCONS_00044827	=	AT3G46668.1	XLOC_014877	AT3G46668	2.64093	1.81362	3.92341	17.228	16.8861	16.2381	9.97483	11.6175	13.2999	1.33843	1.51555	2.90749	16.7698	15.0028	17.9876	9.5294	10.0755	9.76669
TCONS_00054001	=	AT3G49668.1	XLOC_018036	AT3G49668	90.7417	63.2491	71.7326	42.0348	66.6283	79.9859	77.1826	66.3508	57.7078	66.0319	77.4431	69.0252	30.0086	34.9143	35.0083	31.1194	39.0255	32.8714
TCONS_00054002	=	AT3G49668.2	XLOC_018037	AT3G49668	32.3476	29.5167	23.3603	19.9886	34.7775	31.3759	34.5168	37.2879	37.7156	27.6264	41.3692	42.2244	18.0442	16.7114	14.3353	14.5127	22.3434	14.1534
TCONS_00054250	=	AT3G51075.1	XLOC_018125	AT3G51075	0.0563141	0.0321712	0.0636125	0.0578285	0	0.0754559	0	0.0837124	0.173879	0.149622	0.0442762	0.0910733	0.0090384	0.254343	0.115897	0.0125799	0.101172	0.113773
TCONS_00054302	=	AT3G51075.10	XLOC_018125	AT3G51075	0.227	0.162383	0.00483771	0.0934776	0.178855	0.329817	0.141208	0.156703	0.0546514	0.375444	0.128778	0.0691424	0.34176	0.610847	0.318625	0.115483	0.22348	0.117685
TCONS_00054303	=	AT3G51075.11	XLOC_018125	AT3G51075	0.0401165	0.0813947	0.197268	0	0.0259567	0.0363136	0	0.188483	0.0431079	0.138855	0	0.120548	0.0549407	0.0644421	0.0823288	0.165515	0.0405432	0.0361461
TCONS_00054304	=	AT3G51075.12	XLOC_018125	AT3G51075	0.226558	0.0780687	0.110189	0.0395826	0.0290437	0.0441563	0.150608	0.274693	0.158459	0	0.14609	0.0108032	0.0968426	0.000669527	7.14e-06	0.0540105	0.130304	0
TCONS_00054305	=	AT3G51075.13	XLOC_018125	AT3G51075	0.468633	0.127232	0.0559224	0.119816	0.16454	0.0167887	0.229033	0.103185	0.0368393	0.0727389	0.086539	0.189385	0.00970209	0	0.131152	0.0856715	0.105379	0.150519
TCONS_00054251	=	AT3G51075.2	XLOC_018125	AT3G51075	0	0	0.046247	5.69e-06	0	0.0311115	0	0.0527862	2.32e-05	0.0598161	0.0691774	0.286138	0.112044	0.0295567	0.0131469	0	2.9e-05	0.0449937
TCONS_00054295	=	AT3G51075.3	XLOC_018125	AT3G51075	0.0742113	0.34646	0.0809362	0.0786779	0.0269729	0.0358719	0.0682817	9.81e-05	0.0541278	0.000117217	0	0.0274802	0.0773679	0.0249209	0	0.0368757	0.0011927	0.156047
TCONS_00054296	=	AT3G51075.4	XLOC_018125	AT3G51075	0.0028468	0.0657952	0.0648414	0.000303749	0.264115	0.0418477	0.19254	0.0500356	0.0604413	2.71e-05	0.102172	0.00240339	0.014899	0.0992574	0.0522898	0.0132188	0	0.0377034
TCONS_00054297	=	AT3G51075.5	XLOC_018125	AT3G51075	0.0011246	0.0592761	0.149941	0.0523707	0.0945102	0.0191011	0	0.0366325	0	0.0656106	0.0474212	0.0949016	0.178519	0.0241264	0	0.0993373	0	0.157031
TCONS_00054298	=	AT3G51075.6	XLOC_018125	AT3G51075	0.015142	0	0.0118278	0.0941989	0.0289276	0.0099637	0.0209956	0.0244533	0	0.0277938	0.116811	3.25e-05	0.0395884	0	0.00257883	0.0490472	0.000207717	0.0281599
TCONS_00054299	=	AT3G51075.7	XLOC_018125	AT3G51075	0.904166	0.933013	0.878581	0.713495	0.422769	0.0969261	0.335419	0.358231	0.476476	0.741563	0.326031	0.244949	0.748957	0.296831	0.742143	0.82871	0.917712	0.860265
TCONS_00054300	=	AT3G51075.8	XLOC_018125	AT3G51075	0.0240194	0.0365406	0.176398	0.0346919	0.0195991	0.0401086	0.00436458	0.0198122	0.00341089	0.0158635	0	0.034495	0.0865093	0.0394633	0.0484129	0.00293694	0.0244669	0.0387044
TCONS_00054301	=	AT3G51075.9	XLOC_018125	AT3G51075	0	0	0.00258602	0.000992383	0.0459508	0.0349147	0.0951218	0.0705842	0.0294445	0.0502245	0.00749364	0.242027	0.290589	0.283847	0.129775	0.0548583	0.0369333	0.0836751
TCONS_00054325	=	AT3G51238.1	XLOC_018135	AT3G51238	4.35766	3.38651	3.85086	124.982	105.798	83.3207	111.674	84.9985	61.4623	1.22764	1.20097	2.86508	205.64	219.885	135.525	28.3381	36.6323	45.238
TCONS_00054457	=	AT3G52072.1	XLOC_018182	AT3G52072	0	0.0712932	0.146722	0.000805728	0.00150988	0	0	0.0328324	0.0926832	0.068459	0.0478164	0.0320175	0.0584613	0	0	0	0	0.268892
TCONS_00054458	=	AT3G52072.2	XLOC_018182	AT3G52072	0	0	0.00397081	0.0790425	0.238762	0	0.043274	0	0.0573667	0	0	0.0473494	0.0581651	0.000103171	0.050504	0	0.0253734	0.108911
TCONS_00054461	=	AT3G52072.3	XLOC_018182	AT3G52072	4.18202	4.38504	3.42888	2.44725	1.48937	2.29943	1.35739	1.78341	1.67564	3.88322	2.63037	4.63402	3.79209	4.03943	4.7589	4.08385	4.74701	4.571
TCONS_00054462	=	AT3G52072.4	XLOC_018182	AT3G52072	1.47186	1.87272	4.97679	1.1596	1.30027	1.00287	1.46437	1.16228	1.56021	1.82361	2.19235	4.56387	3.13267	3.34088	3.55086	6.83509	3.5958	4.86549
TCONS_00054463	=	AT3G52072.5	XLOC_018182	AT3G52072	0.230757	0.688237	1.16843	0.220816	0.644163	0.810038	0.60858	1.23973	0.859973	1.17834	1.18736	1.25909	0.556688	0.674168	0.142485	0.316435	0	0.236304
TCONS_00054464	=	AT3G52072.6	XLOC_018182	AT3G52072	0	0	0.0752645	0.0325788	0.0175044	0.0774669	0.148508	0	0.149353	0.195799	0.125017	0.278415	0.0705894	0.0570498	0.0775976	0.0293528	0.107362	0.134399
TCONS_00054465	=	AT3G52072.7	XLOC_018182	AT3G52072	1.5221	2.80948	1.87498	0.610369	0.978692	0.678128	0.270706	0.208364	0.322203	1.30775	1.68438	2.16067	1.69623	1.61267	1.02186	2.33343	2.4516	1.27145
TCONS_00045778	=	AT3G52535.1	XLOC_015214	AT3G52535	0.224682	0	0	0.0100846	1.23e-05	0.00841043	1.8e-05	0.000141827	4.6e-05	0	0.0811485	0.374137	0	0.00707982	0	0	0	0
TCONS_00045780	=	AT3G52535.3	XLOC_015214	AT3G52535	2.4832	2.61081	0.3042	1.43793	0.49993	0.492952	0.941852	0.482404	0.0753159	0.649467	1.65539	0.774357	2.37643	0.576832	1.65189	0.305594	2.37104	3.68382
TCONS_00054542	=	AT3G52605.1	XLOC_018216	AT3G52605	0.382029	0.497706	0.68719	0.252093	0.466841	0.254568	0.679299	0.0462222	0.756258	0.540352	0.253678	0.262277	0.385761	0.296232	0.370319	0.752088	0.359869	1.25027
TCONS_00054541	=	AT3G52605.2	XLOC_018216	AT3G52605	16.8791	15.9706	16.278	17.4578	17.451	18.9097	18.8737	20.1487	17.8599	15.3949	15.0973	15.861	18.2567	19.4256	16.6363	16.7795	16.4356	14.7451
TCONS_00046106	=	AT3G54625.1	XLOC_015335	AT3G54625	0.311946	1.11824	0	0.546058	0.197625	0.18636	0.352363	1.03357	0.770622	0.193613	0.554004	2.22496	0.882827	0.224999	0.834311	0	0.814695	1.44241
TCONS_00046108	=	AT3G54625.2	XLOC_015335	AT3G54625	0.231352	0.081188	0.301312	0.316089	0	0.457032	0.180989	0.667946	0.246545	0	0.21623	0.0784649	0.297497	1.16067	0.487548	0.302151	0.181925	0.0773519
TCONS_00046110	=	AT3G54625.3	XLOC_015335	AT3G54625	4.67002	3.47162	4.00405	4.9239	6.03057	4.67225	3.92503	3.42766	4.17599	4.50154	4.51733	3.37555	4.09565	4.1232	4.10129	3.49401	3.63987	3.91939
TCONS_00046435	=	AT3G56408.1	XLOC_015442	AT3G56408	0.625663	1.52498	1.17206	1.36662	1.22177	0.681113	0.937008	1.40598	0.769138	0.67496	1.01677	1.09172	1.40655	0.933924	1.57291	2.16834	1.81051	1.50215
TCONS_00046434	=	AT3G56408.1	XLOC_015442	AT3G56408	10.6172	9.93288	9.71529	3.70583	4.61948	4.66376	4.86052	5.1069	4.87458	11.7591	12.2388	9.28612	5.16744	5.08452	4.39067	4.49704	6.25884	6.14925
TCONS_00046436	=	AT3G56408.2	XLOC_015442	AT3G56408	0.95242	0.608481	0.778228	0.880177	0.30403	1.04546	0.827201	0.994455	1.38678	0.502109	0.418089	0.542318	0.876898	1.36104	1.18986	1.36781	0.936528	0.820749
TCONS_00046437	=	AT3G56408.3	XLOC_015442	AT3G56408	2.0013	2.09197	0.886429	0.506719	0.886392	0.865117	1.16487	0.237928	0.762678	2.04673	1.6418	1.52308	0.708448	0.238743	0.924164	1.2493	0.980404	1.14082
TCONS_00055551	=	AT3G57965.1	XLOC_018531	AT3G57965	7.67659	7.18555	5.3257	6.45292	5.66909	5.72038	4.90952	4.90591	5.2258	6.0881	6.65818	5.36735	3.89348	3.83959	4.45113	5.03522	5.04547	5.03166
TCONS_00046815	=	AT3G58795.1	XLOC_015570	AT3G58795	1.00068	0.776874	0.913188	0.725046	0.693482	0.699663	0.621491	0.661278	0.814209	0.617274	0.851765	0.792771	1.29628	1.11559	0.799672	0.660914	1.00976	0.647733
TCONS_00046854	=	AT3G59068.1	XLOC_015580	AT3G59068	1.39692	2.16207	2.21745	1.22148	1.34871	1.23287	1.71643	2.46997	2.93401	1.63277	1.82474	1.74148	1.11705	0.872262	1.15705	1.89142	1.59683	1.53854
TCONS_00055873	=	AT3G59695.1	XLOC_018630	AT3G59695	9.23043	8.78972	8.28217	7.62927	6.57085	6.5371	8.02082	7.16767	6.89065	9.69343	9.62088	9.64549	8.96949	8.59111	7.6016	7.3613	7.11284	6.65544
TCONS_00056577	=	AT3G63445.1	XLOC_018865	AT3G63445	1.23466	0.811972	0.285712	1.01485	0.847312	0.669059	0.264418	0.772445	0.706216	0.322818	0.783294	0.501109	0.535468	1.14666	0.695264	0.666841	1.156	0.208446
TCONS_00056592	=	AT3G63445.2	XLOC_018865	AT3G63445	1.85606	0.949163	0.510581	1.18858	1.10571	0.489716	0.231992	0.7485	0.519128	1.04263	1.03107	1.12794	0.523652	0.779242	1.02122	1.19541	0.765998	0.549305
TCONS_00056593	=	AT3G63445.3	XLOC_018865	AT3G63445	0.87993	0.656816	0.451846	0.145598	0.298922	0.291003	0.492013	0.437375	0.472109	0.275538	0.557159	0.312447	1.68061	1.02788	1.28561	0.890559	0.71931	0.913369
TCONS_00056594	=	AT3G63445.4	XLOC_018865	AT3G63445	0	0.111156	0	0.00010469	0	0	0.120899	0.161505	0	0.0429933	0.166842	7.26e-05	1.14981	0.914076	0.234662	0.427984	0.733245	0.0935375
TCONS_00056595	=	AT3G63445.5	XLOC_018865	AT3G63445	2.98932	1.90303	1.84226	1.0481	0.611181	0.80525	0.973448	1.14248	1.04389	1.98821	1.53706	1.79833	2.55128	2.62563	2.08142	1.07959	0.841636	1.23764
TCONS_00056596	=	AT3G63445.6	XLOC_018865	AT3G63445	8.99291	7.61752	7.83667	7.95614	5.81671	6.33126	6.11513	6.2572	4.76236	6.91624	7.74817	8.43352	11.9314	10.8651	11.9082	5.78847	6.05	6.50159
TCONS_00056967	=	AT4G01593.1	XLOC_018987	AT4G01593	5.96071	4.92768	3.99819	3.79444	2.21329	3.20533	2.11445	3.16893	3.1243	4.1598	3.83334	3.51565	3.74519	4.65496	3.2705	5.13322	4.86752	5.01236
TCONS_00056968	=	AT4G01593.2	XLOC_018987	AT4G01593	23.7401	25.637	23.5537	8.38243	10.3418	10.1865	11.2288	11.4239	11.1595	27.2494	29.037	26.0768	13.0036	12.1822	12.7163	18.4495	18.4452	13.867
TCONS_00056972	=	AT4G01593.3	XLOC_018987	AT4G01593	0	0.271264	1.69263	0.00285405	0.000494748	0.00318668	0.000250755	0.397115	0	2.05017	0.190258	0.0169651	9.28e-05	0.489343	0.000737599	0.336699	0.31419	0.73044
TCONS_00056690	=	AT4G03525.1	XLOC_018903	AT4G03525	0	0	0	0	0	0	0.253636	0	0	0	0	0	0	0	0	0	0	0
TCONS_00063443	=	AT4G03585.1	XLOC_021208	AT4G03585	158.888	164.768	207.022	373.996	341.133	285.15	257.1	287.002	261.211	249.375	223.897	189.104	576.76	538.295	434.184	206.096	203.03	245.525
TCONS_00056728	=	AT4G03595.1	XLOC_018921	AT4G03595	0.35901	2.29485	1.88552	2.5907	5.2998	2.77286	3.77774	3.46584	2.16345	2.67304	1.69721	0.998565	3.35952	1.5446	1.72881	2.59687	2.0932	1.72067
TCONS_00063474	=	AT4G03655.1	XLOC_021217	AT4G03655	19.0398	18.0341	16.8468	33.8871	34.669	25.6779	15.093	17.2023	13.7296	14.3559	20.3611	21.9979	23.4178	17.7333	11.0147	17.7065	19.7204	13.0572
TCONS_00063497	=	AT4G03665.1	XLOC_021221	AT4G03665	0	0	0	0	0	0	0	0.510154	0	0	0	0	0	0	0	0	0	0
TCONS_00063513	=	AT4G03705.1	XLOC_021228	AT4G03705	0	2.919	4.11993	0	8.15912	0.565632	1.9953	1.27515	1.83163	2.31292	4.14074	1.08526	1.35174	0	3.88422	0	1.22573	5.77289
TCONS_00063517	=	AT4G03715.1	XLOC_021231	AT4G03715	0.338197	1.54007	0	0.31804	0.219707	0.588911	0.421491	0.570286	0.429056	0.109949	0.872202	0.127194	0.115179	0.120257	0.119322	0.561693	0.343078	0.119041
TCONS_00063527	=	AT4G03725.1	XLOC_021235	AT4G03725	0.54879	0.64825	0.376473	0.18835	0.120794	0.202255	0.3853	0.336218	0.266308	0.0876952	0.132654	0.124157	0.188805	0.646043	0.390324	0.23634	0.39291	0.356184
TCONS_00056814	=	AT4G03755.1	XLOC_018936	AT4G03755	0.505669	0.560083	0.503264	0.585389	0.37855	0.363973	0.30851	0.432938	0.621801	0.225746	0.322654	0.30697	0.488711	0.126944	0.256193	0.340246	0.579347	0.484688
TCONS_00063612	=	AT4G03845.1	XLOC_021257	AT4G03845	2.78741	2.16808	1.71537	0.153753	1.43748	0.418361	1.64721	2.01887	1.92992	1.44337	0.300684	0.663117	2.79305	1.1465	0.323077	0.1704	0.652606	3.62995
TCONS_00063663	=	AT4G03875.1	XLOC_021280	AT4G03875	1.49864	0.509264	0	0	0	0	1.53694	0.524074	0.937761	2.42817	0	3.96679	0	0	0	0.499054	0	0
TCONS_00056963	=	AT4G03895.1	XLOC_018984	AT4G03895	1.44304	1.4006	1.62253	1.85018	2.3353	3.02818	1.19578	1.72296	2.05554	1.76452	1.26705	1.52143	1.82871	1.77158	1.33423	1.33767	1.42929	1.7485
TCONS_00056965	=	AT4G03905.1	XLOC_018986	AT4G03905	0.0644651	0.260846	0.677054	1.49362	1.16646	2.41206	1.77517	2.50667	2.54954	0.364499	0.513019	0.0784769	0.794429	0.715493	0.708762	2.14533	1.79852	1.25603
TCONS_00056989	=	AT4G03985.1	XLOC_018994	AT4G03985	42.302	50.1941	55.7993	144.985	142.274	199.154	176.693	230.343	205.51	44.4927	89.4083	116.399	145.008	115.854	226.23	133.881	181.441	207.326
TCONS_00057018	=	AT4G04005.1	XLOC_019009	AT4G04005	0.256675	1.17011	0.662414	0.863044	1.30245	1.17371	0.554787	1.09072	0.802755	1.58249	0.215058	0.603683	1.39396	1.29174	1.24475	0.685161	0.799738	0.927033
TCONS_00057029	=	AT4G04015.1	XLOC_019012	AT4G04015	0	0.277707	0.531002	1.26689	0.33043	0.684217	0.388333	0.0829093	0.439326	0.970078	1.37003	1.00905	0.940097	1.60441	0.993998	0.303053	0.214856	1.28688
TCONS_00057031	=	AT4G04035.1	XLOC_019014	AT4G04035	0.597068	0.155528	0.106755	0.370177	0.531192	0.502715	0.203696	0	0.336799	0.232735	0.187529	0.099067	0.212457	1.40502	0.544161	0.889675	0.592294	0.364967
TCONS_00063815	=	AT4G04055.1	XLOC_021316	AT4G04055	5.7856	4.89797	4.80706	8.7667	8.92708	9.16108	7.74064	6.40295	8.0594	5.01062	3.7153	4.7091	5.47584	5.96779	6.33421	6.88319	5.36671	6.59272
TCONS_00057082	=	AT4G04065.1	XLOC_019028	AT4G04065	0.589903	0.769492	0.973931	0.579218	0.578288	1.10381	0.373082	0.116093	1.09815	0.161339	0.631482	0.46555	0.228328	0.274806	0.0559863	0.0546452	0.404287	0.106439
TCONS_00063839	=	AT4G04075.1	XLOC_021322	AT4G04075	0.45487	0.564145	0.750488	0.497889	0.518516	0.472324	0.786704	0.481776	0.662345	0.299367	0.288747	0.109198	0.569718	0.229081	0	0.850674	0.30685	0.0186251
TCONS_00057144	=	AT4G04135.1	XLOC_019048	AT4G04135	1.40863	0	0.411955	0.996427	0.522862	0.977669	0.197495	0.551062	1.06025	1.07855	0	1.08597	0.946466	0.356048	1.00203	0.758036	1.08814	4.47559
TCONS_00064175	=	AT4G04221.1	XLOC_021431	AT4G04221	0	0.0814044	0.169265	0.452787	0.438384	0.742889	0.346126	0.233694	0.000293753	1.73e-05	0.154196	0.0678234	0.0947372	0.20657	0.155666	8.95e-05	0.412614	0.104386
TCONS_00064176	=	AT4G04221.2	XLOC_021431	AT4G04221	0.87171	0.344552	0.602863	0.0788668	0.539899	0.0287372	0.131317	0.299037	0.562667	0.938684	0.715587	0.351996	0.479704	1.03655	0.515442	0.419318	0.369743	0.346556
TCONS_00064179	=	AT4G04221.4	XLOC_021431	AT4G04221	1.0255	0.955674	0.751882	1.29165	1.1068	0.919132	1.58771	2.83274	1.24439	1.06032	1.11264	1.87805	0.873809	0.311661	0.901013	1.16011	1.33558	1.87728
TCONS_00064180	=	AT4G04221.5	XLOC_021431	AT4G04221	2.35219	0.897534	0.633993	1.80142	1.10056	1.3289	2.69561	0.982492	1.29335	1.46274	2.50847	1.02709	1.37098	0.674013	2.23444	1.18637	0.708115	0.71448
TCONS_00064181	=	AT4G04221.6	XLOC_021431	AT4G04221	0.898503	2.69076	2.9976	0.880463	0.996329	1.37936	1.22474	1.93247	1.41193	2.74616	2.41575	2.5372	1.29938	2.10658	1.07501	1.07785	1.23824	1.09579
TCONS_00057176	=	AT4G04225.1	XLOC_019061	AT4G04225	1.75213	1.48393	1.5273	0.802955	1.14662	1.01751	1.17573	0.128605	1.06349	1.11557	1.48778	2.02001	2.27489	2.11735	1.46244	2	1.44624	2.46962
TCONS_00063928	=	AT4G04235.1	XLOC_021346	AT4G04235	0	0	0	0	0	0	0	0	0	0.340136	0.852423	0	0	0.868498	0	0	0	0
TCONS_00057191	=	AT4G04275.1	XLOC_019066	AT4G04275	3.55932	1.8975	2.30752	5.0528	5.82886	6.37454	3.36882	2.79347	2.90408	6.42324	4.24908	3.65945	10.4198	7.97963	6.41655	3.46997	3.18881	3.03714
TCONS_00057192	=	AT4G04285.1	XLOC_019067	AT4G04285	0.410494	0.825873	0.515209	1.02706	2.28321	3.51267	1.86238	1.89794	2.27732	1.8063	1.23907	0.550748	1.91782	1.79267	4.92478	1.87231	3.9714	3.93116
TCONS_00063939	=	AT4G04295.1	XLOC_021351	AT4G04295	0	0	0	0.140434	0.141607	0	0.291763	0	0	0	0	0	0	0	0	0	0	0
TCONS_00057210	=	AT4G04335.1	XLOC_019077	AT4G04335	2.74515	4.16788	2.62002	4.76974	3.88921	4.4434	4.54087	3.44748	6.73433	0.588317	1.65387	1.36808	6.59699	4.64539	3.49054	3.14531	5.69463	1.45249
TCONS_00063980	=	AT4G04345.1	XLOC_021362	AT4G04345	4.33067	6.41548	4.38657	3.12702	1.70768	2.40212	4.85963	3.74571	4.43514	4.05423	4.97726	7.55927	4.86974	3.65665	4.88526	0.891517	2.98402	3.70998
TCONS_00057229	=	AT4G04355.1	XLOC_019080	AT4G04355	0	0	0	0.375801	0	0	0	0	0	0	0	0	0.417491	0	0.374269	0	0	0.195269
TCONS_00057259	=	AT4G04425.1	XLOC_019091	AT4G04425	0	0.157247	0	1.05097	0.287264	0	0	0.06845	0.507235	0	0	0.814434	0	0	0.324176	0.998228	0	0.0657744
TCONS_00064038	=	AT4G04435.1	XLOC_021375	AT4G04435	11.4869	12.6887	9.56416	6.50557	7.49136	5.097	4.99942	6.77152	6.21023	10.2618	10.928	8.65823	10.5615	10.6944	10.835	9.37104	7.43226	6.46148
TCONS_00064046	=	AT4G04445.1	XLOC_021381	AT4G04445	0.190716	1.06429	0	0	1.68539	0.121075	0.119753	0.656238	0	0	0	0.119559	0.506713	0.516486	0.391442	0.380663	0.516816	0.228283
TCONS_00064048	=	AT4G04445.2	XLOC_021381	AT4G04445	0	0.608446	0	0	1.07554	0.564771	0.60071	0	0	0	3.5792	2.30059	0	0.5319	1.20802	1.63955	0	1.51684
TCONS_00057271	=	AT4G04455.1	XLOC_019099	AT4G04455	158.63	158.431	132.521	40.4316	43.2785	44.2753	55.4722	51.9835	49.6436	133.619	121.126	119.33	32.7903	32.5486	38.664	67.6758	68.2118	72.8121
TCONS_00064071	=	AT4G04505.1	XLOC_021390	AT4G04505	1.53314	1.51752	2.14482	2.46145	1.68602	2.2143	1.95515	3.37503	4.41949	1.52063	1.62859	2.07259	2.59902	1.37695	0.65879	2.4289	1.99082	3.44942
TCONS_00057313	=	AT4G04515.1	XLOC_019109	AT4G04515	2.07755	1.69315	1.84958	1.39826	1.87839	1.25467	1.77231	1.9338	1.04654	1.17445	2.09128	1.13625	1.82598	2.77509	2.20883	0.519935	1.40805	1.19047
TCONS_00057315	=	AT4G04565.1	XLOC_019111	AT4G04565	0	0	0.1421	0.0272554	0.0288207	0.0582703	0.182558	0	0.138022	0.260884	0.273481	0.131404	0.421681	0.219257	0	0.197388	0.271132	0.0297097
TCONS_00057316	=	AT4G04625.1	XLOC_019112	AT4G04625	0	0	0	0.210284	0	0	0	0	0	0	0	0	0	0	0	0	0	0
TCONS_00064150	=	AT4G04675.1	XLOC_021421	AT4G04675	0.91668	0.618451	0.218542	0	0.205902	0	0	0.763802	0	0.377592	0	0	0	0	0.198865	1.15801	0	0
TCONS_00064188	=	AT4G04855.1	XLOC_021437	AT4G04855	1.33298	2.87301	1.13131	0	0	0.306522	1.59745	2.20948	0	1.2799	0.208866	2.43403	0.216054	0.273623	0	2.2209	1.27017	0.673805
TCONS_00064187	=	AT4G04855.1	XLOC_021437	AT4G04855	0.417661	0.641282	0.322266	0.0251212	0.147708	0.06517	0.317258	0.39935	0.240119	0.214834	0.248082	0.320492	0.172697	0.257349	0.115404	0.911412	0.438792	0.521351
TCONS_00064190	=	AT4G04865.1	XLOC_021438	AT4G04865	0.408733	1.11468	0.451704	0.000951742	0.0569807	0	0.154197	0.559089	0.259957	0.265888	0.224053	0.250637	0.117816	0.0470182	0	0.134852	0.103714	0.35355
TCONS_00064189	=	AT4G04865.1	XLOC_021438	AT4G04865	0.519493	0.653482	0.186445	0.0515372	0.0462229	0.0899125	0.144291	0.228003	0.181202	0.168087	0.185114	0.29789	0.0775682	0.0400277	0.0241943	0.281377	0.285273	0.27077
TCONS_00064192	=	AT4G04875.1	XLOC_021440	AT4G04875	2.90383	0.401436	0	0	0	0	0	0	0.739872	0	0	0	0	0	0	0	0	0
TCONS_00057431	=	AT4G04895.1	XLOC_019160	AT4G04895	0.108563	0.0412757	0.160895	0	0.137192	0	0.0680441	0	0	0	0.0329082	0.0365628	0	0	0	0	0	0
TCONS_00057460	=	AT4G04945.1	XLOC_019172	AT4G04945	0	0	0	0	0.240379	0	0	0.133312	0	0	0	0.0845665	0	0	0	0	0	0
TCONS_00057474	=	AT4G04965.1	XLOC_019174	AT4G04965	0	0	0	0	0	0.200408	0	0	0	0.229284	0	0	0	0	0	0	0	0
TCONS_00064261	=	AT4G04975.1	XLOC_021462	AT4G04975	0	0	0	0	0	0	0.10687	0	0.0202985	0	0	0	0	0	0	0	0.00601981	0
TCONS_00064271	=	AT4G04995.1	XLOC_021463	AT4G04995	0.128083	0.134453	0.260469	0.599207	0.587855	0.868436	1.96965	1.96433	1.30933	0.118726	0.107049	0.270264	0.505464	0.108299	0.357553	0.749341	0.673307	0.475399
TCONS_00064272	=	AT4G04995.1	XLOC_021463	AT4G04995	0	0.637692	1.1109	0	0.102369	1.14614	3.46454	1.10557	1.95136	0	0.387534	0	0.258331	0	0	0.618606	1.14203	1.48409
TCONS_00064273	=	AT4G05005.1	XLOC_021464	AT4G05005	0	0	0	0	0	0	1.08833	0	0	0	0	0	0	0	0	0	0	0
TCONS_00064274	=	AT4G05015.1	XLOC_021465	AT4G05015	0	1.30069	0.413814	0.417602	0	0.358206	0.867669	0.841807	0.399151	0.424478	0.374889	0.402869	0	0.40732	0	0	0	0
TCONS_00057570	=	AT4G05065.1	XLOC_019196	AT4G05065	72.3216	80.6817	90.1269	41.8641	48.4289	54.1354	60.3322	57.1454	64.2452	93.7188	95.9862	105.19	50.2462	55.7386	46.1553	51.9108	58.4893	59.7898
TCONS_00064369	=	AT4G05155.1	XLOC_021500	AT4G05155	0.0561545	0.0773872	0.144151	0.229145	0.0970614	0.043356	0.0667016	0	0	0.0147188	0.163045	0	0.057994	0.191512	0	0.101693	0.0609678	0.0584668
TCONS_00064448	=	AT4G05235.1	XLOC_021535	AT4G05235	0.301115	0	0	0	0	0	0.0521808	0	0	0	0.0451196	0.04881	0	0	0	0	0	0.10752
TCONS_00064450	=	AT4G05275.1	XLOC_021537	AT4G05275	0	0.215875	1.28555	0	0	0.197726	0	0.239699	0	0	0	0	1.92479	0	0	0	0	0
TCONS_00057739	=	AT4G05285.1	XLOC_019253	AT4G05285	0.29477	0	0.0961445	0	0	0.182141	0.286407	0.1049	0	0.396459	0	0.227759	0.0973969	0	0	0	0.20898	0
TCONS_00057747	=	AT4G05315.1	XLOC_019259	AT4G05315	0.816072	0.327063	0.0662622	1.00411	1.06858	0.523248	1.1014	1.73486	1.0687	0.589803	0.268177	0.226024	0.596664	0.856478	1.3106	0.616399	0.803562	0.452628
TCONS_00064463	=	AT4G05335.1	XLOC_021542	AT4G05335	1.502	0.735626	0.201325	0.476938	0.818534	0.623629	0.429603	0.813217	0.873558	0.176134	0.104933	0.231668	0.251856	0.55857	0.378061	1.32082	0.696003	0.626428
TCONS_00064500	=	AT4G05395.1	XLOC_021556	AT4G05395	65.4212	74.8874	68.5905	68.098	58.8409	69.6074	56.31	58.4706	53.454	74.2993	67.363	72.6142	82.1007	83.3431	78.0947	87.828	76.2971	89.4563
TCONS_00057780	=	AT4G05405.1	XLOC_019273	AT4G05405	0.0577461	0.219333	0.22534	0.128935	0.150227	0.0548362	0.302378	0.227671	0.0761622	0.269849	0.135229	0.106226	0.139071	0.266652	0.223582	0.117651	0.0394164	0.161928
TCONS_00057784	=	AT4G05425.1	XLOC_019276	AT4G05425	0	0	0	0.201356	0	0.544138	0	0.217719	0	0	0	0.61901	0.420015	0	0	0.880526	0	0
TCONS_00064505	=	AT4G05435.1	XLOC_021560	AT4G05435	0	0.762946	0	0.693012	0	0	1.47763	0.777101	0	0	1.20583	0	0.778614	0	4.20339	4.43204	0	0.830436
TCONS_00064517	=	AT4G05525.1	XLOC_021569	AT4G05525	1.42997	0.139163	0.750346	1.6897	1.45945	1.73537	0.311221	0.532367	0.553646	0.908788	0.353764	1.10916	1.12102	1.33304	1.50219	0.960446	1.03039	1.20715
TCONS_00064518	=	AT4G05535.1	XLOC_021570	AT4G05535	0.114987	0.164489	0.0697331	0.0826854	0.0389394	0.308942	0.117225	0.28165	0.0733257	0.082462	0.150522	0	0	0	0	0.080554	0.0394805	0.0817664
TCONS_00057802	=	AT4G05545.1	XLOC_019283	AT4G05545	0	0.643728	0	0	0.532807	0	0	0	0.251304	0	0	0	0.527449	0.268172	0	0	0	0
TCONS_00064559	=	AT4G05565.1	XLOC_021575	AT4G05565	0	0	0	0	0	0	0	0.345088	0	0	0	0	0	0	0	0	0	0
TCONS_00057842	=	AT4G05615.1	XLOC_019302	AT4G05615	0	0	0	0	0.386542	0	0	0	0	0	0	0	0	0	0	0	0	0
TCONS_00064599	=	AT4G05650.1	XLOC_021592	AT4G05650	0.378624	1.29833	0.531959	0.148839	0.44811	0.488028	0.388063	0.457563	0.489141	0.800392	0.729552	0.495194	1.3918	1.47937	1.84422	0.737115	0.344613	1.2102
TCONS_00064598	=	AT4G05650.1	XLOC_021592	AT4G05650	0.171892	0.395026	0.176879	0.120042	0.421015	0.12443	0.479313	0.0294547	0.318869	0.512888	0.304652	0.52111	0.575762	0.888067	0.462577	0.900949	0.376905	0.96787
TCONS_00057860	=	AT4G05680.1	XLOC_019315	AT4G05680	14.233	14.0411	17.4089	25.7229	25.4337	16.6417	19.8882	20.0305	17.6225	17.7076	12.3306	17.1053	21.4662	18.9081	21.3053	25.371	20.2715	23.4595
TCONS_00064610	=	AT4G05685.1	XLOC_021599	AT4G05685	4.44485	3.50592	1.69607	2.26024	1.91602	1.97545	1.68493	1.76383	1.98049	2.73517	2.58784	2.24661	2.96329	2.10158	2.90874	2.61606	2.54708	2.73945
TCONS_00057923	=	AT4G05715.1	XLOC_019345	AT4G05715	0	0.0398065	0.0705154	0.0998379	0	0.28277	0	0	0.426855	0	0	0.154329	0	0.0350489	0.421502	0.090864	0.138298	0.100562
TCONS_00058031	=	AT4G05735.1	XLOC_019374	AT4G05735	67.2064	71.0097	44.0233	68.1544	74.798	73.8229	46.079	47.3788	67.1427	72.508	59.6016	47.2774	76.3035	59.4609	59.6303	36.8817	57.0857	50.4269
TCONS_00064721	=	AT4G05755.1	XLOC_021645	AT4G05755	0.0967971	0.15375	0.0793326	0.0128127	0.030155	0.0399399	0.0810023	0.0219108	0.100604	0.068322	0.0382985	0	0.026916	0.0398735	0.0323191	0.0418807	0.122367	0
TCONS_00064728	=	AT4G05755.2	XLOC_021645	AT4G05755	1.08662	1.64947	2.2891	0.531092	0.17331	0.331571	0.0853407	0.307942	1.46102	1.38615	0.3785	1.75838	0.182991	0.552364	0.556117	0.471492	0.565357	0.174198
TCONS_00064738	=	AT4G05760.1	XLOC_021649	AT4G05760	2.10671	9.95293	12.6925	5.55247	10.1511	11.6218	8.73596	9.2736	11.5093	2.4178	12.4488	12.2685	12.1301	7.10422	4.66212	3.23431	7.22269	5.50231
TCONS_00064752	=	AT4G05775.1	XLOC_021657	AT4G05775	9.52517	10.4713	7.89906	2.63037	2.1335	2.19325	1.38148	2.07417	2.96768	10.8162	10.8493	6.80051	3.48649	4.46022	4.41017	3.178	2.54221	6.26176
TCONS_00064768	=	AT4G05780.1	XLOC_021664	AT4G05780	0	0	0	0.353542	0.209294	0.097373	0.113297	0.090037	0.0426493	0.0850845	0.166509	0	0.185396	0.0439365	0.176582	0.318242	0.204595	0.249578
TCONS_00058117	=	AT4G05785.1	XLOC_019414	AT4G05785	3.72773	2.17914	1.64279	1.65554	2.08844	1.20332	3.28671	0.848391	4.3275	0.279993	1.69232	1.32183	2.34595	1.67636	0.581964	1.35136	2.16293	2.67012
TCONS_00064801	=	AT4G05790.1	XLOC_021675	AT4G05790	0	0.236388	0	0	0	0.0537228	0	0	0.027559	0	0.0578138	0.0563442	0	0.0566106	0	0.0286989	0	0
TCONS_00058150	=	AT4G05810.1	XLOC_019434	AT4G05810	0	0	0	0	0.545962	0.455562	0	0	0	0	0.267609	0.868061	0	0	0.549098	0	1.2096	0.283633
TCONS_00064855	=	AT4G05815.1	XLOC_021690	AT4G05815	63.2786	71.3256	63.229	52.6518	49.6193	52.0906	53.2963	52.4582	54.0581	47.9484	47.5555	52.2811	41.2889	47.6476	48.7791	51.0044	53.7757	59.6972
TCONS_00064868	=	AT4G05840.1	XLOC_021696	AT4G05840	2.8035	2.91491	2.17321	2.528	0.448175	2.89894	2.27724	3.2198	0	2.17216	1.56315	1.71919	2.34411	2.99297	4.98105	5.25072	5.59188	1.55759
TCONS_00058189	=	AT4G05845.1	XLOC_019448	AT4G05845	0	0	0	0	0	0	0.536993	0	0	0	0	0	0	0	0	0	0	0
TCONS_00058281	=	AT4G05900.1	XLOC_019493	AT4G05900	0	0.0613873	0	0	0	0	0	0	0	0	0.215324	0	0	0	0	0	0.2045	0
TCONS_00064987	=	AT4G05910.1	XLOC_021742	AT4G05910	17.4324	28.0115	29.6231	37.5214	29.3804	30.1935	40.4409	34.2296	26.7366	20.6353	19.8257	22.3334	49.423	40.6752	41.1695	44.3461	41.7247	34.5356
TCONS_00058292	=	AT4G05915.1	XLOC_019498	AT4G05915	0	0	0	0.183734	0.181164	0	0	0	0	0	0	0	0	0.191581	0	0.405142	0	0
TCONS_00065078	=	AT4G05935.1	XLOC_021761	AT4G05935	3.61148	2.29354	3.03495	1.43216	1.46498	0.848385	2.12992	1.05429	1.2776	4.6204	2.97863	3.3922	1.58884	1.17393	1.43589	1.89084	1.57966	1.60714
TCONS_00058366	=	AT4G05945.1	XLOC_019519	AT4G05945	0	0	0	0	0	1.52376	0	0.882975	0.943233	1.97111	0	0	0	0.839965	1.03328	0	0	6.13064
TCONS_00058368	=	AT4G05950.1	XLOC_019520	AT4G05950	0	0	0.285907	0	0	0	0	0	0	0	0	0	0.967054	0	0	0	0	0
TCONS_00065209	=	AT4G05990.1	XLOC_021821	AT4G05990	0	0.12556	0	0	0	0	0	0	0.597543	0	0.105068	0	0.114197	0	0	0.436745	0	0
TCONS_00058505	=	AT4G05995.1	XLOC_019565	AT4G05995	0	0	0	0	0	0	0.132187	0.393638	0	0	0	0	0.407975	0	0	0	0	0
TCONS_00065302	=	AT4G06060.1	XLOC_021852	AT4G06060	1.69547	3.45485	1.59912	0.912081	1.27861	2.9526	0.849956	1.59672	0.607423	2.61467	3.51894	2.24867	0.62052	1.44368	1.3252	0.152317	0.465315	1.19927
[truncated: 694 more rows]
