# Supplementary material for: Cytosolic and Nucleosolic Calcium-Regulated Long Non-Coding RNAs and Their Target Protein-Coding Genes in Response to Hyperosmolarity and Salt Stresses in Arabidopsis thaliana
Source: Int J Mol Sci. 2025 Feb 27;26(5):2086. doi: 10.3390/ijms26052086 (PMC11900983; doi:10.3390/ijms26052086)
Supplement: Supplementary file 1 [file ijms-26-02086-s001.zip › Supplementary Tables and Figure/Table S2. Length distribution of lncRNAs in NaCl or sorbitol treated Arabidopsis thaliana.xlsx]

## Sheet: Sheet1
length_distribute(nt)	all_lncRNA	new_lncRNA	new_lncRNA/all_lncRNA	Known_lncRNA
200-399	1114	19	0.0170557	1095
400-599	446	63	0.141256	383
600-799	294	126	0.428571	168
800-999	220	126	0.572727	94
1000-1199	166	95	0.572289	71
1200-1399	104	50	0.480769	54
1400-1599	110	47	0.427273	63
1600-1799	82	35	0.426829	47
1800-1999	79	41	0.518987	38
2000-2199	47	19	0.404255	28
2200-2399	55	19	0.345455	36
2400-2599	40	8	0.2	32
2600-2799	30	10	0.333333	20
2800-2999	25	4	0.16	21
3000-3999	49	11	0.22449	38
4000-4999	27	11	0.407407	16
5000-5999	5	1	0.2	4
6000-6999	6	3	0.5	3
