# Supplementary material for: Cytosolic and Nucleosolic Calcium-Regulated Long Non-Coding RNAs and Their Target Protein-Coding Genes in Response to Hyperosmolarity and Salt Stresses in Arabidopsis thaliana
Source: Int J Mol Sci. 2025 Feb 27;26(5):2086. doi: 10.3390/ijms26052086 (PMC11900983; doi:10.3390/ijms26052086)
Supplement: Supplementary file 1 [file ijms-26-02086-s001.zip › Supplementary Tables and Figure/Table S3. The exon number of lncRNAs in NaCl or sorbitol treated Arabidopsis thaliana.xlsx]

## Sheet: Sheet1
exon_number	new_lncRNA	known_lncRNA
1	24	1652
2	133	329
3	130	117
4	104	73
5	94	25
6	68	20
7	43	19
8	39	9
9	20	0
10	10	0
11	2	0
12	7	0
13	4	0
14	5	0
15	5	0
