# Supplementary material for: Cytosolic and Nucleosolic Calcium-Regulated Long Non-Coding RNAs and Their Target Protein-Coding Genes in Response to Hyperosmolarity and Salt Stresses in Arabidopsis thaliana
Source: Int J Mol Sci. 2025 Feb 27;26(5):2086. doi: 10.3390/ijms26052086 (PMC11900983; doi:10.3390/ijms26052086)
Supplement: Supplementary file 1 [file ijms-26-02086-s001.zip › Supplementary Tables and Figure/Table S4. DElncRNAs.xlsx]

## Sheet: Sheet1
WT NaCl treated 6h compare to WT NaCl treated 0h
test_id	gene_id.x	gene	locus	sample_1	sample_2	status	value_1	value_2	log2.fold_change.	test_stat	p_value	q_value	significant	class_code
TCONS_00000076	XLOC_000027	AT1G01448	1:163277-166353	WT_0h_NaCL	WT_6h_NaCL	OK	6.08919	2.56314	-1.24834	-2.5067	5e-05	0.000483329	yes	=
TCONS_00000083	XLOC_000027	AT1G01448	1:163277-166353	WT_0h_NaCL	WT_6h_NaCL	OK	2.30684	1.08701	-1.08555	-1.25446	0.00455	0.0269039	yes	j
TCONS_00001608	XLOC_000458	AT1G09421	1:3035399-3041928	WT_0h_NaCL	WT_6h_NaCL	OK	9.07423	2.9425	-1.62473	-1.26512	0.0082	0.0439649	yes	=
TCONS_00003548	XLOC_001072	AT1G05523	1:6949011-6959605	WT_0h_NaCL	WT_6h_NaCL	OK	13.4189	38.9235	1.53637	1.76048	0.00155	0.0107042	yes	=
TCONS_00007183	XLOC_002383	AT1G51430	1:19068154-19069820	WT_0h_NaCL	WT_6h_NaCL	OK	14.4283	3.84914	-1.9063	-2.40906	5e-05	0.000483329	yes	j
TCONS_00007206	XLOC_002392	AT1G07753	1:19115556-19119412	WT_0h_NaCL	WT_6h_NaCL	OK	10.1481	4.28277	-1.2446	-1.46469	0.0011	0.00794098	yes	=
TCONS_00007447	XLOC_002484	AT1G53233	1:19849787-19852127	WT_0h_NaCL	WT_6h_NaCL	OK	13.2497	29.9629	1.17722	1.88561	5e-05	0.000483329	yes	=
TCONS_00008709	XLOC_002985	AT1G08477	1:22973839-22977885	WT_0h_NaCL	WT_6h_NaCL	OK	72.8507	359.729	2.3039	7.38322	5e-05	0.000483329	yes	=
TCONS_00009264	XLOC_003187	AT1G08757	1:24339370-24340154	WT_0h_NaCL	WT_6h_NaCL	OK	1.85785	9.14534	2.29941	3.6322	5e-05	0.000483329	yes	=
TCONS_00009326	XLOC_003212	AT1G08803	1:24551806-24558322	WT_0h_NaCL	WT_6h_NaCL	OK	620.122	66.5979	-3.219	-0.598087	0.00525	0.030339	yes	=
TCONS_00010046	XLOC_003434	AT1G09103	1:26209618-26210722	WT_0h_NaCL	WT_6h_NaCL	OK	0.842934	0.197414	-2.0942	-1.50989	0.0088	0.0465918	yes	=
TCONS_00012256	XLOC_004105	AT1G04077	1:310143-319667	WT_0h_NaCL	WT_6h_NaCL	OK	6.06057	18.1864	1.58533	1.94521	5e-05	0.000483329	yes	=
TCONS_00013737	XLOC_004507	AT1G08592	1:2718537-2722280	WT_0h_NaCL	WT_6h_NaCL	OK	5.59343	2.73052	-1.03456	-3.19838	5e-05	0.000483329	yes	=
TCONS_00016147	XLOC_005239	AT1G21830	1:7660946-7662725	WT_0h_NaCL	WT_6h_NaCL	OK	45.2444	13.2837	-1.76808	-1.99185	5e-05	0.000483329	yes	j
TCONS_00016889	XLOC_005517	-	1:9476109-9480784	WT_0h_NaCL	WT_6h_NaCL	OK	0.698071	0.204913	-1.76836	-2.04683	0.00075	0.00567177	yes	-
TCONS_00017004	XLOC_005552	AT1G27921	1:9726606-9730424	WT_0h_NaCL	WT_6h_NaCL	OK	10.4006	2.2318	-2.22039	-2.1971	5e-05	0.000483329	yes	=
TCONS_00017713	XLOC_005776	AT1G06473	1:11471860-11472650	WT_0h_NaCL	WT_6h_NaCL	OK	7.37955	2.61563	-1.49637	-3.05126	5e-05	0.000483329	yes	=
TCONS_00018404	XLOC_006046	-	1:16637864-16643557	WT_0h_NaCL	WT_6h_NaCL	OK	2.3398	0.876526	-1.41652	-1.5468	0.00265	0.0169942	yes	-
TCONS_00018595	XLOC_006106	AT1G07323	1:17295587-17296007	WT_0h_NaCL	WT_6h_NaCL	OK	20.0502	49.221	1.29566	3.83766	5e-05	0.000483329	yes	=
TCONS_00020246	XLOC_006660	AT1G56612	1:21211718-21215427	WT_0h_NaCL	WT_6h_NaCL	OK	5.70693	2.45845	-1.21497	-1.28109	0.00855	0.0455047	yes	=
TCONS_00020249	XLOC_006660	AT1G56612	1:21211718-21215427	WT_0h_NaCL	WT_6h_NaCL	OK	7.21301	3.20294	-1.1712	-1.55627	0.00095	0.00698279	yes	=
TCONS_00020291	XLOC_006676	AT1G08173	1:21374808-21376913	WT_0h_NaCL	WT_6h_NaCL	OK	0.276734	1.95893	2.8235	1.35174	0.00785	0.0424113	yes	=
TCONS_00022363	XLOC_007321	-	1:25990345-25992244	WT_0h_NaCL	WT_6h_NaCL	OK	0.615656	38.6745	5.97312	9.35115	5e-05	0.000483329	yes	-
TCONS_00023809	XLOC_007792	CCP2	1:29204746-29210191	WT_0h_NaCL	WT_6h_NaCL	OK	4.06792	1.21657	-1.74147	-1.4539	0.0025	0.0161661	yes	x
TCONS_00024548	XLOC_008009	AT2G03925	2:145675-150585	WT_0h_NaCL	WT_6h_NaCL	OK	14.4015	34.2651	1.25052	2.61654	5e-05	0.000483329	yes	=
TCONS_00024619	XLOC_008036	EXGT-A3	2:384322-387478	WT_0h_NaCL	WT_6h_NaCL	OK	57.8945	17.3427	-1.7391	-2.72324	5e-05	0.000483329	yes	j
TCONS_00025081	XLOC_008210	AT2G04805	2:1604562-1605145	WT_0h_NaCL	WT_6h_NaCL	OK	12.4976	27.4434	1.13481	1.44308	0.00105	0.00762386	yes	=
TCONS_00025721	XLOC_008408	AT2G11225	2:4477714-4486461	WT_0h_NaCL	WT_6h_NaCL	OK	27.6507	12.932	-1.09637	-1.87236	5e-05	0.000483329	yes	j
TCONS_00027400	XLOC_009011	AT2G23672	2:10063064-10064078	WT_0h_NaCL	WT_6h_NaCL	OK	66.4151	187.941	1.5007	6.63879	5e-05	0.000483329	yes	=
TCONS_00027773	XLOC_009128	AT2G25590	2:10890875-10893814	WT_0h_NaCL	WT_6h_NaCL	OK	4.14781	0.883309	-2.23136	-1.74351	0.0006	0.00465368	yes	j
TCONS_00028624	XLOC_009398	AT2G30766	2:13105769-13112007	WT_0h_NaCL	WT_6h_NaCL	OK	0.158025	2.56098	4.01847	2.32223	0.0015	0.0104042	yes	j
TCONS_00028993	XLOC_009506	AT2G08525	2:13787171-13790077	WT_0h_NaCL	WT_6h_NaCL	OK	102.631	263.952	1.36281	1.59803	5e-05	0.000483329	yes	=
TCONS_00029739	XLOC_009762	AT2G36792	2:15420064-15422088	WT_0h_NaCL	WT_6h_NaCL	OK	0.941932	2.9632	1.65346	1.39256	0.0077	0.0417416	yes	=
TCONS_00031062	XLOC_010138	AT2G09420	2:17931253-17935808	WT_0h_NaCL	WT_6h_NaCL	OK	21.5936	1.08348	-4.31686	-3.09174	0.0057	0.0325115	yes	=
TCONS_00034752	XLOC_011480	AT2G08060	2:10574941-10579230	WT_0h_NaCL	WT_6h_NaCL	OK	48.4995	132.715	1.45229	2.70998	5e-05	0.000483329	yes	=
TCONS_00037708	XLOC_012463	AT2G41178	2:17164868-17166229	WT_0h_NaCL	WT_6h_NaCL	OK	2.35147	8.30096	1.81972	1.68463	0.00085	0.00633128	yes	=
TCONS_00037709	XLOC_012463	AT2G41178	2:17164868-17166229	WT_0h_NaCL	WT_6h_NaCL	OK	4.97693	15.8596	1.67203	3.16595	5e-05	0.000483329	yes	=
TCONS_00038478	XLOC_012704	AFO	2:18628251-18632103	WT_0h_NaCL	WT_6h_NaCL	OK	4.59569	1.58432	-1.53642	-1.37357	0.0017	0.0115963	yes	j
TCONS_00038991	XLOC_012863	-	2:1391847-1393020	WT_0h_NaCL	WT_6h_NaCL	OK	0.117637	1.51439	3.68632	2.75382	5e-05	0.000483329	yes	-
TCONS_00039765	XLOC_013105	AT3G01555	3:1393141-1397627	WT_0h_NaCL	WT_6h_NaCL	OK	3.59829	26.3497	2.8724	1.63176	0.0044	0.0261574	yes	=
TCONS_00039969	XLOC_013168	AT3G05905	3:1760823-1764212	WT_0h_NaCL	WT_6h_NaCL	OK	122.961	20.2366	-2.60316	-7.65539	5e-05	0.000483329	yes	=
TCONS_00042200	XLOC_013912	AT3G19002	3:6553439-6555825	WT_0h_NaCL	WT_6h_NaCL	OK	5.01697	12.7252	1.3428	2.11075	5e-05	0.000483329	yes	=
TCONS_00044827	XLOC_014877	AT3G46668	3:17188838-17199363	WT_0h_NaCL	WT_6h_NaCL	OK	3.92341	16.2381	2.04921	3.1735	5e-05	0.000483329	yes	=
TCONS_00044845	XLOC_014885	AT3G07555	3:17254394-17255802	WT_0h_NaCL	WT_6h_NaCL	OK	12.475	28.4767	1.19074	2.48818	5e-05	0.000483329	yes	=
TCONS_00045039	XLOC_014952	AT3G07835	3:17692665-17700923	WT_0h_NaCL	WT_6h_NaCL	OK	56.8137	198.94	1.80802	2.2548	5e-05	0.000483329	yes	=
TCONS_00046434	XLOC_015442	AT3G56408	3:20915471-20921555	WT_0h_NaCL	WT_6h_NaCL	OK	9.71529	4.66376	-1.05876	-3.26026	5e-05	0.000483329	yes	=
TCONS_00047445	XLOC_015774	AT3G62190	3:23019583-23022773	WT_0h_NaCL	WT_6h_NaCL	OK	19.1593	9.05489	-1.08128	-2.26022	5e-05	0.000483329	yes	j
TCONS_00047900	XLOC_015912	LNG2	3:394043-399960	WT_0h_NaCL	WT_6h_NaCL	OK	16.6992	3.9077	-2.09538	-2.39678	5e-05	0.000483329	yes	j
TCONS_00048025	XLOC_015951	AT3G01205	3:649762-650933	WT_0h_NaCL	WT_6h_NaCL	OK	27.3642	84.3059	1.62334	6.99295	5e-05	0.000483329	yes	=
TCONS_00048331	XLOC_016054	AT3G01485	3:1225912-1229763	WT_0h_NaCL	WT_6h_NaCL	OK	187.277	497.949	1.41083	1.49311	0.00085	0.00633128	yes	=
TCONS_00048840	XLOC_016205	AT3G01895	3:2143487-2145807	WT_0h_NaCL	WT_6h_NaCL	OK	67.1121	26.1136	-1.36177	-2.01214	5e-05	0.000483329	yes	=
TCONS_00049272	XLOC_016333	MT2A	3:2889405-2890574	WT_0h_NaCL	WT_6h_NaCL	OK	617.194	3064.11	2.31167	6.48304	5e-05	0.000483329	yes	j
TCONS_00051332	XLOC_016980	AT3G20680	3:7229389-7231204	WT_0h_NaCL	WT_6h_NaCL	OK	34.7938	17.3936	-1.00027	-1.74991	5e-05	0.000483329	yes	o
TCONS_00051526	XLOC_017045	AT3G21755	3:7664344-7669480	WT_0h_NaCL	WT_6h_NaCL	OK	6.38333	28.8588	2.17663	4.42968	5e-05	0.000483329	yes	=
TCONS_00052768	XLOC_017536	AT3G05945	3:11509176-11510510	WT_0h_NaCL	WT_6h_NaCL	OK	28.2057	9.21375	-1.61413	-1.60302	0.0008	0.00600262	yes	=
TCONS_00053762	XLOC_017962	AT3G07925	3:17891133-17894162	WT_0h_NaCL	WT_6h_NaCL	OK	4.87157	14.1346	1.53678	1.71605	0.0003	0.00250642	yes	=
TCONS_00054325	XLOC_018135	AT3G51238	3:19023063-19026885	WT_0h_NaCL	WT_6h_NaCL	OK	3.85086	83.3207	4.43542	11.3204	5e-05	0.000483329	yes	=
TCONS_00055050	XLOC_018371	AT3G55240	3:20473334-20475332	WT_0h_NaCL	WT_6h_NaCL	OK	20.0818	0.887666	-4.49973	-2.97306	0.0008	0.00600262	yes	j
TCONS_00055379	XLOC_018482	AT3G57160	3:21156902-21158867	WT_0h_NaCL	WT_6h_NaCL	OK	0.263605	2.00945	2.93035	1.78063	0.00585	0.0332225	yes	j
TCONS_00055929	XLOC_018649	AT3G09275	3:22142855-22147712	WT_0h_NaCL	WT_6h_NaCL	OK	162.42	43.2294	-1.90964	-6.97777	5e-05	0.000483329	yes	=
TCONS_00056581	XLOC_018865	AT3G63445	3:23422589-23429356	WT_0h_NaCL	WT_6h_NaCL	OK	2.8966	1.35383	-1.09731	-1.356	0.0031	0.0194317	yes	j
TCONS_00056968	XLOC_018987	AT4G01593	4:690642-694381	WT_0h_NaCL	WT_6h_NaCL	OK	23.5537	10.1865	-1.20929	-2.73249	5e-05	0.000483329	yes	=
TCONS_00056990	XLOC_018995	CRK	4:735572-736989	WT_0h_NaCL	WT_6h_NaCL	OK	4.05249	1.92249	-1.07583	-1.33418	0.00275	0.0175404	yes	j
TCONS_00057271	XLOC_019099	AT4G04455	4:1403116-1407402	WT_0h_NaCL	WT_6h_NaCL	OK	132.521	44.2753	-1.58164	-2.77405	5e-05	0.000483329	yes	=
TCONS_00057432	XLOC_019161	AT4G04423	4:2201272-2204372	WT_0h_NaCL	WT_6h_NaCL	OK	0.675089	0.0904273	-2.90025	-2.51926	5e-05	0.000483329	yes	j
TCONS_00058779	XLOC_019664	AT4G06195	4:8346103-8346501	WT_0h_NaCL	WT_6h_NaCL	OK	10.5726	2.94546	-1.84377	-2.48977	5e-05	0.000483329	yes	=
TCONS_00059094	XLOC_019746	AT4G15670	4:8929030-8930592	WT_0h_NaCL	WT_6h_NaCL	OK	10.019	4.55012	-1.13876	-1.54629	0.00055	0.00430818	yes	o
TCONS_00059341	XLOC_019844	AT4G06665	4:9604334-9607402	WT_0h_NaCL	WT_6h_NaCL	OK	21.0996	426.686	4.33789	5.18524	5e-05	0.000483329	yes	=
TCONS_00059342	XLOC_019845	AT4G17098	4:9608631-9612655	WT_0h_NaCL	WT_6h_NaCL	OK	15.3287	38.8683	1.34235	4.02317	5e-05	0.000483329	yes	=
TCONS_00059371	XLOC_019855	AT4G06685	4:9676055-9680389	WT_0h_NaCL	WT_6h_NaCL	OK	11.1357	29.1174	1.38669	1.79234	0.00035	0.00287858	yes	=
TCONS_00061185	XLOC_020475	AT4G27740	4:13839037-13841536	WT_0h_NaCL	WT_6h_NaCL	OK	22.0038	7.58283	-1.53695	-3.12946	5e-05	0.000483329	yes	=
TCONS_00061252	XLOC_020505	AT4G08015	4:13981634-13983717	WT_0h_NaCL	WT_6h_NaCL	OK	29.5356	10.186	-1.53586	-2.58024	5e-05	0.000483329	yes	=
TCONS_00061335	XLOC_020532	AT4G28652	4:14142062-14147537	WT_0h_NaCL	WT_6h_NaCL	OK	13.19	5.48421	-1.26609	-3.71331	5e-05	0.000483329	yes	=
TCONS_00062799	XLOC_020971	AT4G36032	4:17044874-17047346	WT_0h_NaCL	WT_6h_NaCL	OK	13.4538	5.60822	-1.2624	-2.91087	5e-05	0.000483329	yes	=
TCONS_00063093	XLOC_021082	AT4G38215	4:17922755-17924252	WT_0h_NaCL	WT_6h_NaCL	OK	5.19287	11.4243	1.1375	3.34659	5e-05	0.000483329	yes	=
TCONS_00064181	XLOC_021431	AT4G04221	4:2033167-2036495	WT_0h_NaCL	WT_6h_NaCL	OK	2.9976	1.37936	-1.11981	-1.26452	0.0084	0.0448467	yes	=
TCONS_00064191	XLOC_021439	AT4G04415	4:2190686-2195495	WT_0h_NaCL	WT_6h_NaCL	OK	4.78429	2.17791	-1.13536	-3.44374	5e-05	0.000483329	yes	x
TCONS_00064271	XLOC_021463	AT4G04995	4:2447151-2448283	WT_0h_NaCL	WT_6h_NaCL	OK	0.260469	0.868436	1.73731	1.57303	0.00465	0.0274004	yes	=
TCONS_00064752	XLOC_021657	AT4G05775	4:6374673-6376142	WT_0h_NaCL	WT_6h_NaCL	OK	7.89906	2.19325	-1.84861	-1.6521	0.0019	0.0127667	yes	=
TCONS_00065363	XLOC_021869	AT4G13505	4:7857999-7860288	WT_0h_NaCL	WT_6h_NaCL	OK	29.1821	86.7082	1.57108	6.82922	5e-05	0.000483329	yes	=
TCONS_00067823	XLOC_022617	AT4G26095	4:13224203-13230797	WT_0h_NaCL	WT_6h_NaCL	OK	4.47041	1.3731	-1.70297	-1.40646	0.0094	0.049187	yes	=
TCONS_00067961	XLOC_022662	AT4G26795	4:13487208-13489741	WT_0h_NaCL	WT_6h_NaCL	OK	2.41395	5.31108	1.13761	1.44785	0.0022	0.0144854	yes	=
TCONS_00069470	XLOC_023150	AT4G09225	4:16904051-16908357	WT_0h_NaCL	WT_6h_NaCL	OK	87.8654	218.491	1.31421	1.79576	0.00015	0.00133759	yes	=
TCONS_00069708	XLOC_023213	AT4G36808	4:17340931-17345171	WT_0h_NaCL	WT_6h_NaCL	OK	26.233	58.949	1.16808	1.9115	0.0002	0.00173834	yes	=
TCONS_00069989	XLOC_023312	AT4G38545	4:18020566-18025493	WT_0h_NaCL	WT_6h_NaCL	OK	8.58335	3.26558	-1.3942	-1.30861	0.0063	0.0353423	yes	=
TCONS_00070070	XLOC_023334	AT4G38932	4:18151826-18152597	WT_0h_NaCL	WT_6h_NaCL	OK	59.9502	23.5157	-1.35014	-4.81513	5e-05	0.000483329	yes	=
TCONS_00070392	XLOC_023459	AT5G01542	5:210978-213593	WT_0h_NaCL	WT_6h_NaCL	OK	2.64894	5.75869	1.12033	3.26055	5e-05	0.000483329	yes	=
TCONS_00070646	XLOC_023540	AT5G00880	5:642553-648573	WT_0h_NaCL	WT_6h_NaCL	OK	5.13305	16.9919	1.72696	1.6192	0.0007	0.00533512	yes	=
TCONS_00071328	XLOC_023759	AT5G01255	5:1928342-1931782	WT_0h_NaCL	WT_6h_NaCL	OK	174.673	352.971	1.0149	1.91394	5e-05	0.000483329	yes	=
TCONS_00071996	XLOC_023970	AT5G01775	5:3343189-3343998	WT_0h_NaCL	WT_6h_NaCL	OK	0.584393	1.75735	1.58839	1.35965	0.0025	0.0161661	yes	=
TCONS_00072753	XLOC_024230	AT5G15845	5:5169989-5181761	WT_0h_NaCL	WT_6h_NaCL	OK	7.2675	2.63096	-1.46587	-1.44554	0.0091	0.047892	yes	=
TCONS_00073172	XLOC_024356	AT5G18255	5:6035618-6038112	WT_0h_NaCL	WT_6h_NaCL	OK	10.1374	4.46088	-1.18428	-1.65491	0.00025	0.00212677	yes	=
TCONS_00074018	XLOC_024614	AT5G03615	5:7891345-7891734	WT_0h_NaCL	WT_6h_NaCL	OK	33.2002	0.499809	-6.05367	-4.83863	0.00195	0.0130555	yes	=
TCONS_00074530	XLOC_024765	AT5G04205	5:9165937-9166595	WT_0h_NaCL	WT_6h_NaCL	OK	1.47047	0.608598	-1.27271	-1.2401	0.006	0.0339337	yes	=
TCONS_00076694	XLOC_025551	AT5G06695	5:18172399-18176888	WT_0h_NaCL	WT_6h_NaCL	OK	3.53571	9.76732	1.46596	2.80159	5e-05	0.000483329	yes	=
TCONS_00078465	XLOC_026106	AT5G54569	5:22167272-22170610	WT_0h_NaCL	WT_6h_NaCL	OK	3.01814	0.531195	-2.50634	-1.64252	0.00685	0.0378889	yes	=
TCONS_00080208	XLOC_026658	AT5G64572	5:25809974-25813648	WT_0h_NaCL	WT_6h_NaCL	OK	177.963	16.8559	-3.40025	-7.1211	5e-05	0.000483329	yes	=
TCONS_00080208	XLOC_026658	AT5G64572	5:25809974-25813648	WT_0h_NaCL	WT_6h_NaCL	OK	177.963	16.8559	-3.40025	-7.1211	5e-05	0.000483329	yes	=
TCONS_00080274	XLOC_026684	AT5G09285	5:25940660-25945442	WT_0h_NaCL	WT_6h_NaCL	OK	265.042	91.6496	-1.53202	-2.10215	5e-05	0.000483329	yes	=
TCONS_00080829	XLOC_026851	AT5G01215	5:84465-86275	WT_0h_NaCL	WT_6h_NaCL	OK	112.14	18.3887	-2.60842	-10.4425	5e-05	0.000483329	yes	=
TCONS_00081090	XLOC_026932	AT5G00870	5:583018-587124	WT_0h_NaCL	WT_6h_NaCL	OK	30.8035	84.3417	1.45315	1.67729	0.00075	0.00567177	yes	=
TCONS_00081630	XLOC_027102	AT5G01095	5:1727367-1731090	WT_0h_NaCL	WT_6h_NaCL	OK	43.7328	18.3746	-1.25101	-1.87423	5e-05	0.000483329	yes	=
TCONS_00086425	XLOC_028645	AT5G05995	5:15883039-15886481	WT_0h_NaCL	WT_6h_NaCL	OK	1.14157	3.96381	1.79587	1.52488	0.00945	0.0494012	yes	=
TCONS_00087274	XLOC_028943	AT5G06665	5:18137226-18142165	WT_0h_NaCL	WT_6h_NaCL	OK	12.5349	5.78627	-1.11524	-1.25064	0.008	0.0430799	yes	=
TCONS_00087680	XLOC_029101	AT5G07015	5:19309152-19317539	WT_0h_NaCL	WT_6h_NaCL	OK	38.7112	185.348	2.25941	3.27925	5e-05	0.000483329	yes	=
TCONS_00087785	XLOC_029140	AT5G07115	5:19624439-19625721	WT_0h_NaCL	WT_6h_NaCL	OK	0.435816	1.11157	1.35081	1.42586	0.00415	0.0248955	yes	=
TCONS_00089716	XLOC_029842	AT5G08980	5:24484497-24487906	WT_0h_NaCL	WT_6h_NaCL	OK	60.6416	18.2331	-1.73375	-2.95152	5e-05	0.000483329	yes	=
TCONS_00090081	XLOC_029978	AT5G63195	5:25345541-25348800	WT_0h_NaCL	WT_6h_NaCL	OK	53.5861	12.9391	-2.05012	-3.20713	5e-05	0.000483329	yes	=
TCONS_00090081	XLOC_029978	AT5G63195	5:25345541-25348800	WT_0h_NaCL	WT_6h_NaCL	OK	53.5861	12.9391	-2.05012	-3.20713	5e-05	0.000483329	yes	=

## Sheet: Sheet2
WT NaCl treated 24h compare to WT NaCl treated 0h
test_id	gene_id.x	gene	locus	sample_1	sample_2	status	value_1	value_2	log2.fold_change.	test_stat	p_value	q_value	significant	class_code
TCONS_00000076	XLOC_000027	AT1G01448	1:163277-166353	WT_0h_NaCL	WT_24h_NaCL	OK	6.08919	2.8039	-1.11882	-2.20367	5e-05	0.000483329	yes	=
TCONS_00000340	XLOC_000105	SR34	1:626638-630027	WT_0h_NaCL	WT_24h_NaCL	OK	49.9339	22.9729	-1.12008	-1.55136	0.0003	0.00250642	yes	j
TCONS_00001496	XLOC_000422	CSD1	1:2827059-2841134	WT_0h_NaCL	WT_24h_NaCL	OK	49.3062	20.478	-1.26769	-1.3451	0.00185	0.0124756	yes	j
TCONS_00001608	XLOC_000458	AT1G09421	1:3035399-3041928	WT_0h_NaCL	WT_24h_NaCL	OK	9.07423	3.08748	-1.55535	-1.29199	0.0055	0.0315472	yes	=
TCONS_00003450	XLOC_001038	-	1:6718562-6720040	WT_0h_NaCL	WT_24h_NaCL	OK	1.7049	0.840966	-1.01956	-1.35003	0.00155	0.0107042	yes	-
TCONS_00005357	XLOC_001723	AT1G31710	1:11349696-11355587	WT_0h_NaCL	WT_24h_NaCL	OK	9.6873	3.14114	-1.62481	-1.36483	0.0029	0.018356	yes	j
TCONS_00006514	XLOC_002162	-	1:17443187-17444194	WT_0h_NaCL	WT_24h_NaCL	OK	20.4408	8.46641	-1.27163	-3.03739	5e-05	0.000483329	yes	-
TCONS_00007183	XLOC_002383	AT1G51430	1:19068154-19069820	WT_0h_NaCL	WT_24h_NaCL	OK	14.4283	6.16536	-1.22665	-2.05797	5e-05	0.000483329	yes	j
TCONS_00007206	XLOC_002392	AT1G07753	1:19115556-19119412	WT_0h_NaCL	WT_24h_NaCL	OK	10.1481	4.54243	-1.15968	-1.24281	0.00535	0.0308235	yes	=
TCONS_00008709	XLOC_002985	AT1G08477	1:22973839-22977885	WT_0h_NaCL	WT_24h_NaCL	OK	72.8507	430.415	2.56272	7.93211	5e-05	0.000483329	yes	=
TCONS_00009922	XLOC_003386	AT1G09023	1:25918065-25926454	WT_0h_NaCL	WT_24h_NaCL	OK	1.35021	0.246049	-2.45617	-1.71517	0.00505	0.0293642	yes	=
TCONS_00011020	XLOC_003745	AT1G75280	1:28251625-28257268	WT_0h_NaCL	WT_24h_NaCL	OK	12.2714	48.1372	1.97186	2.25674	0.00025	0.00212677	yes	j
TCONS_00016147	XLOC_005239	AT1G21830	1:7660946-7662725	WT_0h_NaCL	WT_24h_NaCL	OK	45.2444	11.0691	-2.0312	-2.55176	5e-05	0.000483329	yes	j
TCONS_00016528	XLOC_005390	SEP3	1:8593104-8596123	WT_0h_NaCL	WT_24h_NaCL	OK	4.86858	1.05405	-2.20756	-1.90643	0.00035	0.00287858	yes	j
TCONS_00016889	XLOC_005517	-	1:9476109-9480784	WT_0h_NaCL	WT_24h_NaCL	OK	0.698071	0.259899	-1.42542	-2.05951	0.00015	0.00133759	yes	-
TCONS_00017004	XLOC_005552	AT1G27921	1:9726606-9730424	WT_0h_NaCL	WT_24h_NaCL	OK	10.4006	2.77138	-1.90799	-2.52532	5e-05	0.000483329	yes	=
TCONS_00017713	XLOC_005776	AT1G06473	1:11471860-11472650	WT_0h_NaCL	WT_24h_NaCL	OK	7.37955	3.45625	-1.09432	-2.37424	5e-05	0.000483329	yes	=
TCONS_00018404	XLOC_006046	-	1:16637864-16643557	WT_0h_NaCL	WT_24h_NaCL	OK	2.3398	0.852722	-1.45624	-1.69762	0.00045	0.00360379	yes	-
TCONS_00020249	XLOC_006660	AT1G56612	1:21211718-21215427	WT_0h_NaCL	WT_24h_NaCL	OK	7.21301	1.94068	-1.89404	-1.66287	0.0046	0.0271524	yes	=
TCONS_00022733	XLOC_007452	AT1G09253	1:26931851-26935825	WT_0h_NaCL	WT_24h_NaCL	OK	33.9857	77.6668	1.19237	2.70094	5e-05	0.000483329	yes	=
TCONS_00023665	XLOC_007744	AT1G09693	1:28889007-28890814	WT_0h_NaCL	WT_24h_NaCL	OK	1.04826	2.14276	1.03147	1.31127	0.00405	0.0243891	yes	=
TCONS_00024548	XLOC_008009	AT2G03925	2:145675-150585	WT_0h_NaCL	WT_24h_NaCL	OK	14.4015	30.8156	1.09744	2.30743	5e-05	0.000483329	yes	=
TCONS_00025081	XLOC_008210	AT2G04805	2:1604562-1605145	WT_0h_NaCL	WT_24h_NaCL	OK	12.4976	33.9218	1.44056	1.77521	0.0001	0.000921974	yes	=
TCONS_00025191	XLOC_008247	GRP9	2:1993033-1995530	WT_0h_NaCL	WT_24h_NaCL	OK	1163.53	2548.34	1.13105	3.59028	5e-05	0.000483329	yes	j
TCONS_00025370	XLOC_008332	AT2G05215	2:3332283-3339048	WT_0h_NaCL	WT_24h_NaCL	OK	1.05089	0.501513	-1.06725	-2.24044	5e-05	0.000483329	yes	=
TCONS_00026063	XLOC_008555	AT2G06465	2:6830943-6833777	WT_0h_NaCL	WT_24h_NaCL	OK	9.32707	19.0045	1.02685	2.34615	5e-05	0.000483329	yes	=
TCONS_00026868	XLOC_008823	AT2G07335	2:8925925-8930120	WT_0h_NaCL	WT_24h_NaCL	OK	2.75209	9.40079	1.77225	2.61705	5e-05	0.000483329	yes	=
TCONS_00027246	XLOC_008961	AT2G07850	2:9728479-9733612	WT_0h_NaCL	WT_24h_NaCL	OK	11.3284	5.07011	-1.15986	-1.35519	0.00145	0.0101026	yes	=
TCONS_00027400	XLOC_009011	AT2G23672	2:10063064-10064078	WT_0h_NaCL	WT_24h_NaCL	OK	66.4151	175.895	1.40513	6.26083	5e-05	0.000483329	yes	=
TCONS_00027773	XLOC_009128	AT2G25590	2:10890875-10893814	WT_0h_NaCL	WT_24h_NaCL	OK	4.14781	1.47595	-1.4907	-1.56043	0.0006	0.00465368	yes	j
TCONS_00028624	XLOC_009398	AT2G30766	2:13105769-13112007	WT_0h_NaCL	WT_24h_NaCL	OK	0.158025	2.20816	3.80462	2.10041	0.003	0.0188949	yes	j
TCONS_00028993	XLOC_009506	AT2G08525	2:13787171-13790077	WT_0h_NaCL	WT_24h_NaCL	OK	102.631	233.787	1.18773	1.43302	0.00075	0.00567177	yes	=
TCONS_00029739	XLOC_009762	AT2G36792	2:15420064-15422088	WT_0h_NaCL	WT_24h_NaCL	OK	0.941932	7.95628	3.0784	2.62927	5e-05	0.000483329	yes	=
TCONS_00031062	XLOC_010138	AT2G09420	2:17931253-17935808	WT_0h_NaCL	WT_24h_NaCL	OK	21.5936	2.3871	-3.17727	-2.26704	0.0013	0.00918885	yes	=
TCONS_00034646	XLOC_011458	AT2G24545	2:10421758-10427683	WT_0h_NaCL	WT_24h_NaCL	OK	3.23533	16.8287	2.37894	4.50328	5e-05	0.000483329	yes	=
TCONS_00034752	XLOC_011480	AT2G08060	2:10574941-10579230	WT_0h_NaCL	WT_24h_NaCL	OK	48.4995	132.493	1.44987	2.74903	5e-05	0.000483329	yes	=
TCONS_00036222	XLOC_011967	AT2G33051	2:14021652-14025239	WT_0h_NaCL	WT_24h_NaCL	OK	3.80956	1.15735	-1.7188	-1.76172	0.00305	0.0191633	yes	=
TCONS_00037290	XLOC_012314	AT2G38970	2:16273896-16279545	WT_0h_NaCL	WT_24h_NaCL	OK	5.23547	1.71531	-1.60985	-1.43504	0.00955	0.0498228	yes	x
TCONS_00037708	XLOC_012463	AT2G41178	2:17164868-17166229	WT_0h_NaCL	WT_24h_NaCL	OK	2.35147	7.46293	1.66618	1.46152	0.00255	0.0164421	yes	=
TCONS_00038209	XLOC_012620	CHI	2:18076165-18077517	WT_0h_NaCL	WT_24h_NaCL	OK	1.37327	24.9634	4.18413	2.44829	0.0013	0.00918885	yes	j
TCONS_00038478	XLOC_012704	AFO	2:18628251-18632103	WT_0h_NaCL	WT_24h_NaCL	OK	4.59569	1.63267	-1.49305	-1.32897	0.00255	0.0164421	yes	j
TCONS_00038502	XLOC_012709	AT2G45315	2:18682080-18688061	WT_0h_NaCL	WT_24h_NaCL	OK	8.32337	4.13898	-1.00789	-1.13513	0.00825	0.0441846	yes	=
TCONS_00038991	XLOC_012863	-	2:1391847-1393020	WT_0h_NaCL	WT_24h_NaCL	OK	0.117637	0.556622	2.24235	1.59282	0.00205	0.0136297	yes	-
TCONS_00039765	XLOC_013105	AT3G01555	3:1393141-1397627	WT_0h_NaCL	WT_24h_NaCL	OK	3.59829	27.6528	2.94204	1.72632	0.00375	0.0228506	yes	=
TCONS_00039969	XLOC_013168	AT3G05905	3:1760823-1764212	WT_0h_NaCL	WT_24h_NaCL	OK	122.961	50.7138	-1.27775	-3.89776	5e-05	0.000483329	yes	=
TCONS_00040896	XLOC_013486	AT3G12502	3:3962135-3964222	WT_0h_NaCL	WT_24h_NaCL	OK	15.0671	47.3358	1.65153	3.8725	5e-05	0.000483329	yes	=
TCONS_00042200	XLOC_013912	AT3G19002	3:6553439-6555825	WT_0h_NaCL	WT_24h_NaCL	OK	5.01697	13.7854	1.45825	2.40318	5e-05	0.000483329	yes	=
TCONS_00044365	XLOC_014690	AT3G43540	3:15430659-15433355	WT_0h_NaCL	WT_24h_NaCL	OK	9.13128	3.12045	-1.54906	-1.41481	0.0022	0.0144854	yes	j
TCONS_00044759	XLOC_014847	AT3G07365	3:16979047-16984867	WT_0h_NaCL	WT_24h_NaCL	OK	31.44	209.711	2.73773	2.52997	0.00085	0.00633128	yes	=
TCONS_00044827	XLOC_014877	AT3G46668	3:17188838-17199363	WT_0h_NaCL	WT_24h_NaCL	OK	3.92341	13.2999	1.76124	2.86915	5e-05	0.000483329	yes	=
TCONS_00045039	XLOC_014952	AT3G07835	3:17692665-17700923	WT_0h_NaCL	WT_24h_NaCL	OK	56.8137	153.112	1.43028	1.78921	0.0007	0.00533512	yes	=
TCONS_00047445	XLOC_015774	AT3G62190	3:23019583-23022773	WT_0h_NaCL	WT_24h_NaCL	OK	19.1593	9.21873	-1.05541	-1.87999	0.0001	0.000921974	yes	j
TCONS_00048025	XLOC_015951	AT3G01205	3:649762-650933	WT_0h_NaCL	WT_24h_NaCL	OK	27.3642	70.5447	1.36625	5.86773	5e-05	0.000483329	yes	=
TCONS_00048590	XLOC_016141	RCI2A	3:1753288-1759478	WT_0h_NaCL	WT_24h_NaCL	OK	238.541	112.533	-1.08389	-2.13314	5e-05	0.000483329	yes	j
TCONS_00048840	XLOC_016205	AT3G01895	3:2143487-2145807	WT_0h_NaCL	WT_24h_NaCL	OK	67.1121	29.6339	-1.17932	-1.89865	5e-05	0.000483329	yes	=
TCONS_00051332	XLOC_016980	AT3G20680	3:7229389-7231204	WT_0h_NaCL	WT_24h_NaCL	OK	34.7938	15.3378	-1.18174	-2.09956	5e-05	0.000483329	yes	o
TCONS_00051526	XLOC_017045	AT3G21755	3:7664344-7669480	WT_0h_NaCL	WT_24h_NaCL	OK	6.38333	14.4708	1.18076	2.11639	5e-05	0.000483329	yes	=
TCONS_00051801	XLOC_017176	AT3G04615	3:8678677-8683372	WT_0h_NaCL	WT_24h_NaCL	OK	20.2864	9.36943	-1.11448	-1.52671	0.0008	0.00600262	yes	=
TCONS_00052767	XLOC_017536	AT3G05945	3:11509176-11510510	WT_0h_NaCL	WT_24h_NaCL	OK	29.2168	12.6559	-1.20699	-4.05028	5e-05	0.000483329	yes	=
TCONS_00052768	XLOC_017536	AT3G05945	3:11509176-11510510	WT_0h_NaCL	WT_24h_NaCL	OK	28.2057	9.76737	-1.52994	-1.74139	0.0001	0.000921974	yes	=
TCONS_00053762	XLOC_017962	AT3G07925	3:17891133-17894162	WT_0h_NaCL	WT_24h_NaCL	OK	4.87157	15.157	1.63753	1.83359	0.0001	0.000921974	yes	=
TCONS_00054325	XLOC_018135	AT3G51238	3:19023063-19026885	WT_0h_NaCL	WT_24h_NaCL	OK	3.85086	61.4623	3.99645	10.0432	5e-05	0.000483329	yes	=
TCONS_00055379	XLOC_018482	AT3G57160	3:21156902-21158867	WT_0h_NaCL	WT_24h_NaCL	OK	0.263605	1.66008	2.6548	1.65245	0.00935	0.0489741	yes	j
TCONS_00055929	XLOC_018649	AT3G09275	3:22142855-22147712	WT_0h_NaCL	WT_24h_NaCL	OK	162.42	76.7211	-1.08203	-3.66447	5e-05	0.000483329	yes	=
TCONS_00056581	XLOC_018865	AT3G63445	3:23422589-23429356	WT_0h_NaCL	WT_24h_NaCL	OK	2.8966	1.00134	-1.53242	-1.85863	0.00015	0.00133759	yes	j
TCONS_00056634	XLOC_018879	-	3:10477979-10479604	WT_0h_NaCL	WT_24h_NaCL	OK	0.594621	0.268681	-1.14608	-1.31055	0.00325	0.0202311	yes	-
TCONS_00056968	XLOC_018987	AT4G01593	4:690642-694381	WT_0h_NaCL	WT_24h_NaCL	OK	23.5537	11.1595	-1.07768	-2.79948	5e-05	0.000483329	yes	=
TCONS_00056990	XLOC_018995	CRK	4:735572-736989	WT_0h_NaCL	WT_24h_NaCL	OK	4.05249	1.68839	-1.26316	-1.52787	0.00205	0.0136297	yes	j
TCONS_00057271	XLOC_019099	AT4G04455	4:1403116-1407402	WT_0h_NaCL	WT_24h_NaCL	OK	132.521	49.6436	-1.41654	-2.33682	5e-05	0.000483329	yes	=
TCONS_00057432	XLOC_019161	AT4G04423	4:2201272-2204372	WT_0h_NaCL	WT_24h_NaCL	OK	0.675089	0.154596	-2.12657	-2.21143	0.0001	0.000921974	yes	j
TCONS_00058779	XLOC_019664	AT4G06195	4:8346103-8346501	WT_0h_NaCL	WT_24h_NaCL	OK	10.5726	2.72449	-1.95628	-2.5177	5e-05	0.000483329	yes	=
TCONS_00059094	XLOC_019746	AT4G15670	4:8929030-8930592	WT_0h_NaCL	WT_24h_NaCL	OK	10.019	1.67275	-2.58244	-2.73626	5e-05	0.000483329	yes	o
TCONS_00059341	XLOC_019844	AT4G06665	4:9604334-9607402	WT_0h_NaCL	WT_24h_NaCL	OK	21.0996	66.2349	1.65037	2.18575	0.0001	0.000921974	yes	=
TCONS_00061185	XLOC_020475	AT4G27740	4:13839037-13841536	WT_0h_NaCL	WT_24h_NaCL	OK	22.0038	8.06653	-1.44773	-2.58409	5e-05	0.000483329	yes	=
TCONS_00061252	XLOC_020505	AT4G08015	4:13981634-13983717	WT_0h_NaCL	WT_24h_NaCL	OK	29.5356	10.222	-1.53078	-2.26015	5e-05	0.000483329	yes	=
TCONS_00063240	XLOC_021133	CCR1	4:18273828-18275216	WT_0h_NaCL	WT_24h_NaCL	OK	154.342	50.4039	-1.61452	-1.77964	5e-05	0.000483329	yes	x
TCONS_00064181	XLOC_021431	AT4G04221	4:2033167-2036495	WT_0h_NaCL	WT_24h_NaCL	OK	2.9976	1.41193	-1.08614	-1.32816	0.0088	0.0465918	yes	=
TCONS_00064271	XLOC_021463	AT4G04995	4:2447151-2448283	WT_0h_NaCL	WT_24h_NaCL	OK	0.260469	1.30933	2.32965	2.17823	0.00065	0.00499639	yes	=
TCONS_00064752	XLOC_021657	AT4G05775	4:6374673-6376142	WT_0h_NaCL	WT_24h_NaCL	OK	7.89906	2.96768	-1.41234	-1.37939	0.0039	0.0236197	yes	=
TCONS_00067961	XLOC_022662	AT4G26795	4:13487208-13489741	WT_0h_NaCL	WT_24h_NaCL	OK	2.41395	6.83016	1.50053	2.01344	0.0001	0.000921974	yes	=
TCONS_00069708	XLOC_023213	AT4G36808	4:17340931-17345171	WT_0h_NaCL	WT_24h_NaCL	OK	26.233	54.764	1.06184	1.67057	0.0004	0.00324421	yes	=
TCONS_00069809	XLOC_023248	AT4G37432	4:17596972-17598958	WT_0h_NaCL	WT_24h_NaCL	OK	3.37449	9.629	1.51272	2.01541	5e-05	0.000483329	yes	=
TCONS_00070392	XLOC_023459	AT5G01542	5:210978-213593	WT_0h_NaCL	WT_24h_NaCL	OK	2.64894	11.1472	2.0732	6.37334	5e-05	0.000483329	yes	=
TCONS_00070646	XLOC_023540	AT5G00880	5:642553-648573	WT_0h_NaCL	WT_24h_NaCL	OK	5.13305	18.4867	1.8486	1.64002	0.00045	0.00360379	yes	=
TCONS_00071145	XLOC_023697	AT5G05435	5:1602204-1607738	WT_0h_NaCL	WT_24h_NaCL	OK	7.51092	1.49949	-2.32452	-1.29303	0.007	0.038577	yes	=
TCONS_00071328	XLOC_023759	AT5G01255	5:1928342-1931782	WT_0h_NaCL	WT_24h_NaCL	OK	174.673	425.204	1.2835	2.43371	5e-05	0.000483329	yes	=
TCONS_00071996	XLOC_023970	AT5G01775	5:3343189-3343998	WT_0h_NaCL	WT_24h_NaCL	OK	0.584393	2.67013	2.1919	1.93923	0.0001	0.000921974	yes	=
TCONS_00073172	XLOC_024356	AT5G18255	5:6035618-6038112	WT_0h_NaCL	WT_24h_NaCL	OK	10.1374	3.94644	-1.36106	-1.69436	0.0002	0.00173834	yes	=
TCONS_00074018	XLOC_024614	AT5G03615	5:7891345-7891734	WT_0h_NaCL	WT_24h_NaCL	OK	33.2002	0.516841	-6.00533	-4.97708	0.00075	0.00567177	yes	=
TCONS_00076775	XLOC_025573	AT5G45472	5:18421548-18435524	WT_0h_NaCL	WT_24h_NaCL	OK	5.98983	16.086	1.42522	2.06463	5e-05	0.000483329	yes	=
TCONS_00080208	XLOC_026658	AT5G64572	5:25809974-25813648	WT_0h_NaCL	WT_24h_NaCL	OK	177.963	49.8937	-1.83465	-3.97485	5e-05	0.000483329	yes	=
TCONS_00080208	XLOC_026658	AT5G64572	5:25809974-25813648	WT_0h_NaCL	WT_24h_NaCL	OK	177.963	49.8937	-1.83465	-3.97485	5e-05	0.000483329	yes	=
TCONS_00080274	XLOC_026684	AT5G09285	5:25940660-25945442	WT_0h_NaCL	WT_24h_NaCL	OK	265.042	111.794	-1.24538	-1.78944	5e-05	0.000483329	yes	=
TCONS_00080829	XLOC_026851	AT5G01215	5:84465-86275	WT_0h_NaCL	WT_24h_NaCL	OK	112.14	24.7939	-2.17725	-9.01925	5e-05	0.000483329	yes	=
TCONS_00081090	XLOC_026932	AT5G00870	5:583018-587124	WT_0h_NaCL	WT_24h_NaCL	OK	30.8035	69.0128	1.16377	1.31323	0.00345	0.0212862	yes	=
TCONS_00082615	XLOC_027374	AT5G10965	5:3467427-3472123	WT_0h_NaCL	WT_24h_NaCL	OK	1.9019	0.499093	-1.93006	-1.4504	0.00235	0.0153286	yes	=
TCONS_00084198	XLOC_027880	AT5G20225	5:6821880-6826112	WT_0h_NaCL	WT_24h_NaCL	OK	3.46953	8.28084	1.25504	2.04564	5e-05	0.000483329	yes	=
TCONS_00086425	XLOC_028645	AT5G05995	5:15883039-15886481	WT_0h_NaCL	WT_24h_NaCL	OK	1.14157	4.61908	2.01658	1.81686	0.005	0.0291209	yes	=
TCONS_00087680	XLOC_029101	AT5G07015	5:19309152-19317539	WT_0h_NaCL	WT_24h_NaCL	OK	38.7112	95.5221	1.30308	1.74004	5e-05	0.000483329	yes	=
TCONS_00087785	XLOC_029140	AT5G07115	5:19624439-19625721	WT_0h_NaCL	WT_24h_NaCL	OK	0.435816	1.27212	1.54544	1.62826	0.00165	0.0113001	yes	=
TCONS_00089716	XLOC_029842	AT5G08980	5:24484497-24487906	WT_0h_NaCL	WT_24h_NaCL	OK	60.6416	23.6961	-1.35566	-2.57582	5e-05	0.000483329	yes	=
TCONS_00090081	XLOC_029978	AT5G63195	5:25345541-25348800	WT_0h_NaCL	WT_24h_NaCL	OK	53.5861	18.5439	-1.53091	-2.51678	5e-05	0.000483329	yes	=
TCONS_00090081	XLOC_029978	AT5G63195	5:25345541-25348800	WT_0h_NaCL	WT_24h_NaCL	OK	53.5861	18.5439	-1.53091	-2.51678	5e-05	0.000483329	yes	=

## Sheet: Sheet3
WT sorbitol treated 6h compare to WT sorbitol treated 0h
test_id	gene_id.x	gene	locus	sample_1	sample_2	status	value_1	value_2	log2.fold_change.	test_stat	p_value	q_value	significant	class_code
TCONS_00000076	XLOC_000027	AT1G01448	1:163277-166353	WT_0h_Sorbitol	WT_6h_Sorbitol	OK	5.40762	2.64149	-1.03364	-1.83821	5e-05	0.000483329	yes	=
TCONS_00003548	XLOC_001072	AT1G05523	1:6949011-6959605	WT_0h_Sorbitol	WT_6h_Sorbitol	OK	7.28273	33.4871	2.20105	2.69339	5e-05	0.000483329	yes	=
TCONS_00005767	XLOC_001870	-	1:12386183-12387596	WT_0h_Sorbitol	WT_6h_Sorbitol	OK	1.36597	0.528617	-1.36963	-1.36062	0.00365	0.0223334	yes	-
TCONS_00007220	XLOC_002398	AT1G51645	1:19149401-19152329	WT_0h_Sorbitol	WT_6h_Sorbitol	OK	0.727909	2.47725	1.76691	2.13247	5e-05	0.000483329	yes	=
TCONS_00008709	XLOC_002985	AT1G08477	1:22973839-22977885	WT_0h_Sorbitol	WT_6h_Sorbitol	OK	72.2037	245.519	1.76569	5.81209	5e-05	0.000483329	yes	=
TCONS_00009564	XLOC_003294	AT1G67365	1:25238394-25243837	WT_0h_Sorbitol	WT_6h_Sorbitol	OK	4.83005	12.1182	1.32706	2.30883	5e-05	0.000483329	yes	=
TCONS_00012256	XLOC_004105	AT1G04077	1:310143-319667	WT_0h_Sorbitol	WT_6h_Sorbitol	OK	4.55	25.5851	2.49136	2.80361	5e-05	0.000483329	yes	=
TCONS_00013737	XLOC_004507	AT1G08592	1:2718537-2722280	WT_0h_Sorbitol	WT_6h_Sorbitol	OK	6.5908	3.19419	-1.045	-3.17541	5e-05	0.000483329	yes	=
TCONS_00015758	XLOC_005113	AT1G19565	1:6771914-6773131	WT_0h_Sorbitol	WT_6h_Sorbitol	OK	0.102698	1.10299	3.42494	2.43623	0.0087	0.0461557	yes	j
TCONS_00016147	XLOC_005239	AT1G21830	1:7660946-7662725	WT_0h_Sorbitol	WT_6h_Sorbitol	OK	51.7764	5.76437	-3.16706	-2.87089	5e-05	0.000483329	yes	j
TCONS_00016736	XLOC_005454	AT1G26218	1:9065954-9075377	WT_0h_Sorbitol	WT_6h_Sorbitol	OK	11.8771	23.8217	1.00409	1.71082	0.0002	0.00173834	yes	=
TCONS_00017004	XLOC_005552	AT1G27921	1:9726606-9730424	WT_0h_Sorbitol	WT_6h_Sorbitol	OK	12.1413	3.21016	-1.9192	-2.25121	0.0007	0.00533512	yes	=
TCONS_00017689	XLOC_005767	ACBP6	1:11410187-11412233	WT_0h_Sorbitol	WT_6h_Sorbitol	OK	953.339	474.847	-1.00553	-2.43182	5e-05	0.000483329	yes	j
TCONS_00020237	XLOC_006658	SVB	1:21195643-21199130	WT_0h_Sorbitol	WT_6h_Sorbitol	OK	128.984	361.627	1.48731	4.36971	5e-05	0.000483329	yes	o
TCONS_00022363	XLOC_007321	-	1:25990345-25992244	WT_0h_Sorbitol	WT_6h_Sorbitol	OK	0.111415	18.0191	7.33744	6.27655	0.00215	0.0142011	yes	-
TCONS_00022733	XLOC_007452	AT1G09253	1:26931851-26935825	WT_0h_Sorbitol	WT_6h_Sorbitol	OK	30.5964	91.5205	1.58074	3.63965	5e-05	0.000483329	yes	=
TCONS_00023809	XLOC_007792	CCP2	1:29204746-29210191	WT_0h_Sorbitol	WT_6h_Sorbitol	OK	3.48425	1.0778	-1.69276	-1.29939	0.00605	0.0341711	yes	x
TCONS_00024619	XLOC_008036	EXGT-A3	2:384322-387478	WT_0h_Sorbitol	WT_6h_Sorbitol	OK	51.9604	17.8242	-1.54358	-2.4003	5e-05	0.000483329	yes	j
TCONS_00024637	XLOC_008041	PQL3	2:424059-425810	WT_0h_Sorbitol	WT_6h_Sorbitol	OK	1.47117	3.58921	1.2867	1.45824	0.00135	0.00949557	yes	x
TCONS_00025081	XLOC_008210	AT2G04805	2:1604562-1605145	WT_0h_Sorbitol	WT_6h_Sorbitol	OK	11.0877	45.6436	2.04145	2.58686	5e-05	0.000483329	yes	=
TCONS_00027246	XLOC_008961	AT2G07850	2:9728479-9733612	WT_0h_Sorbitol	WT_6h_Sorbitol	OK	8.12421	3.38724	-1.26212	-1.2646	0.00445	0.0264077	yes	=
TCONS_00027400	XLOC_009011	AT2G23672	2:10063064-10064078	WT_0h_Sorbitol	WT_6h_Sorbitol	OK	58.8096	146.199	1.3138	5.82488	5e-05	0.000483329	yes	=
TCONS_00028993	XLOC_009506	AT2G08525	2:13787171-13790077	WT_0h_Sorbitol	WT_6h_Sorbitol	OK	95.7531	252.736	1.40024	1.59398	0.00025	0.00212677	yes	=
TCONS_00029261	XLOC_009601	AT2G08650	2:14392550-14413489	WT_0h_Sorbitol	WT_6h_Sorbitol	OK	4.83087	10.9393	1.17916	1.68485	5e-05	0.000483329	yes	=
TCONS_00029739	XLOC_009762	AT2G36792	2:15420064-15422088	WT_0h_Sorbitol	WT_6h_Sorbitol	OK	0.802889	3.90652	2.28261	2.13763	0.0044	0.0261574	yes	=
TCONS_00030904	XLOC_010087	AT2G09350	2:17604075-17613660	WT_0h_Sorbitol	WT_6h_Sorbitol	OK	23.8149	9.12381	-1.38416	-2.02898	5e-05	0.000483329	yes	=
TCONS_00031161	XLOC_010163	AT2G43530	2:18070066-18070747	WT_0h_Sorbitol	WT_6h_Sorbitol	OK	14.3934	33.8628	1.23429	1.30113	0.0062	0.0348754	yes	j
TCONS_00031167	XLOC_010166	AT2G43550	2:18072126-18075539	WT_0h_Sorbitol	WT_6h_Sorbitol	OK	33.8129	141.81	2.06832	2.055	0.00085	0.00633128	yes	j
TCONS_00033667	XLOC_011085	AT2G07015	2:7821554-7826623	WT_0h_Sorbitol	WT_6h_Sorbitol	OK	43.4691	100.024	1.20228	1.98829	5e-05	0.000483329	yes	=
TCONS_00034646	XLOC_011458	AT2G24545	2:10421758-10427683	WT_0h_Sorbitol	WT_6h_Sorbitol	OK	3.20319	11.4902	1.84283	2.70194	5e-05	0.000483329	yes	=
TCONS_00034752	XLOC_011480	AT2G08060	2:10574941-10579230	WT_0h_Sorbitol	WT_6h_Sorbitol	OK	47.5644	172.209	1.85621	3.58309	5e-05	0.000483329	yes	=
TCONS_00035990	XLOC_011898	AT2G08470	2:13518198-13523918	WT_0h_Sorbitol	WT_6h_Sorbitol	OK	174.785	397.677	1.18601	1.21835	0.006	0.0339337	yes	=
TCONS_00036223	XLOC_011967	AT2G33051	2:14021652-14025239	WT_0h_Sorbitol	WT_6h_Sorbitol	OK	3.45852	1.66389	-1.05559	-1.26699	0.00305	0.0191633	yes	=
TCONS_00037708	XLOC_012463	AT2G41178	2:17164868-17166229	WT_0h_Sorbitol	WT_6h_Sorbitol	OK	3.0377	10.0989	1.73315	1.57763	0.00445	0.0264077	yes	=
TCONS_00037709	XLOC_012463	AT2G41178	2:17164868-17166229	WT_0h_Sorbitol	WT_6h_Sorbitol	OK	5.74334	26.2583	2.19281	4.18058	5e-05	0.000483329	yes	=
TCONS_00038209	XLOC_012620	CHI	2:18076165-18077517	WT_0h_Sorbitol	WT_6h_Sorbitol	OK	2.7096	17.0829	2.6564	1.54242	0.0019	0.0127667	yes	j
TCONS_00038478	XLOC_012704	AFO	2:18628251-18632103	WT_0h_Sorbitol	WT_6h_Sorbitol	OK	5.82378	2.2948	-1.34359	-1.4618	0.00095	0.00698279	yes	j
TCONS_00038991	XLOC_012863	-	2:1391847-1393020	WT_0h_Sorbitol	WT_6h_Sorbitol	OK	0.105819	1.36097	3.68497	2.82394	5e-05	0.000483329	yes	-
TCONS_00039765	XLOC_013105	AT3G01555	3:1393141-1397627	WT_0h_Sorbitol	WT_6h_Sorbitol	OK	4.57213	25.9928	2.50717	1.52494	0.0029	0.018356	yes	=
TCONS_00039969	XLOC_013168	AT3G05905	3:1760823-1764212	WT_0h_Sorbitol	WT_6h_Sorbitol	OK	107.283	15.4856	-2.79242	-8.46664	5e-05	0.000483329	yes	=
TCONS_00042200	XLOC_013912	AT3G19002	3:6553439-6555825	WT_0h_Sorbitol	WT_6h_Sorbitol	OK	4.51946	9.93823	1.13684	1.82695	5e-05	0.000483329	yes	=
TCONS_00044827	XLOC_014877	AT3G46668	3:17188838-17199363	WT_0h_Sorbitol	WT_6h_Sorbitol	OK	2.90749	17.9876	2.62916	3.64175	5e-05	0.000483329	yes	=
TCONS_00045039	XLOC_014952	AT3G07835	3:17692665-17700923	WT_0h_Sorbitol	WT_6h_Sorbitol	OK	51.4243	225.148	2.13035	2.82861	5e-05	0.000483329	yes	=
TCONS_00046434	XLOC_015442	AT3G56408	3:20915471-20921555	WT_0h_Sorbitol	WT_6h_Sorbitol	OK	9.28612	4.39067	-1.08064	-2.45252	5e-05	0.000483329	yes	=
TCONS_00047900	XLOC_015912	LNG2	3:394043-399960	WT_0h_Sorbitol	WT_6h_Sorbitol	OK	17.4137	4.26017	-2.03124	-2.82348	5e-05	0.000483329	yes	j
TCONS_00047986	XLOC_015940	TRXF1	3:583112-589693	WT_0h_Sorbitol	WT_6h_Sorbitol	OK	99.4996	318.096	1.6767	2.36343	5e-05	0.000483329	yes	j
TCONS_00048025	XLOC_015951	AT3G01205	3:649762-650933	WT_0h_Sorbitol	WT_6h_Sorbitol	OK	29.2786	95.1072	1.69971	7.36403	5e-05	0.000483329	yes	=
TCONS_00048331	XLOC_016054	AT3G01485	3:1225912-1229763	WT_0h_Sorbitol	WT_6h_Sorbitol	OK	197.609	463.224	1.22906	1.28965	0.0032	0.0199658	yes	=
TCONS_00048364	XLOC_016064	PR4	3:1285424-1287030	WT_0h_Sorbitol	WT_6h_Sorbitol	OK	41.0918	18.2923	-1.16761	-1.40042	0.00155	0.0107042	yes	j
TCONS_00049272	XLOC_016333	MT2A	3:2889405-2890574	WT_0h_Sorbitol	WT_6h_Sorbitol	OK	1321.23	4770.02	1.85212	4.99279	5e-05	0.000483329	yes	j
TCONS_00049906	XLOC_016515	AT3G02535	3:3967057-3974570	WT_0h_Sorbitol	WT_6h_Sorbitol	OK	6.08565	14.517	1.25426	1.53699	0.0005	0.00395817	yes	=
TCONS_00050334	XLOC_016644	AT3G02925	3:4791447-4794417	WT_0h_Sorbitol	WT_6h_Sorbitol	OK	2.30241	9.1264	1.9869	1.33175	0.0071	0.0390329	yes	=
TCONS_00050564	XLOC_016721	AT3G03165	3:5380309-5380726	WT_0h_Sorbitol	WT_6h_Sorbitol	OK	0.847932	3.5167	2.0522	2.1236	0.00145	0.0101026	yes	=
TCONS_00051526	XLOC_017045	AT3G21755	3:7664344-7669480	WT_0h_Sorbitol	WT_6h_Sorbitol	OK	5.83242	37.8327	2.69747	5.05419	5e-05	0.000483329	yes	=
TCONS_00051930	XLOC_017219	AT3G24518	3:8937381-8942874	WT_0h_Sorbitol	WT_6h_Sorbitol	OK	8.30017	29.7532	1.84183	5.38196	5e-05	0.000483329	yes	=
TCONS_00052768	XLOC_017536	AT3G05945	3:11509176-11510510	WT_0h_Sorbitol	WT_6h_Sorbitol	OK	29.0846	11.5227	-1.33578	-1.27304	0.00385	0.0233622	yes	=
TCONS_00053554	XLOC_017894	AT3G47070	3:17332922-17337733	WT_0h_Sorbitol	WT_6h_Sorbitol	OK	24.7643	65.2821	1.39843	1.4237	0.00385	0.0233622	yes	o
TCONS_00053620	XLOC_017921	AT3G07785	3:17532611-17537580	WT_0h_Sorbitol	WT_6h_Sorbitol	OK	0.678263	1.56254	1.20398	1.12855	0.00605	0.0341711	yes	=
TCONS_00053731	XLOC_017955	AT3G07875	3:17797017-17800408	WT_0h_Sorbitol	WT_6h_Sorbitol	OK	1.94487	3.96035	1.02596	1.67783	0.0002	0.00173834	yes	=
TCONS_00053762	XLOC_017962	AT3G07925	3:17891133-17894162	WT_0h_Sorbitol	WT_6h_Sorbitol	OK	5.11475	15.6472	1.61317	1.45162	0.00915	0.0481096	yes	=
TCONS_00054325	XLOC_018135	AT3G51238	3:19023063-19026885	WT_0h_Sorbitol	WT_6h_Sorbitol	OK	2.86508	135.525	5.56384	9.51695	5e-05	0.000483329	yes	=
TCONS_00055050	XLOC_018371	AT3G55240	3:20473334-20475332	WT_0h_Sorbitol	WT_6h_Sorbitol	OK	17.0531	1.57139	-3.43992	-3.47672	0.00025	0.00212677	yes	j
TCONS_00055355	XLOC_018472	AT3G57030	3:21101453-21103719	WT_0h_Sorbitol	WT_6h_Sorbitol	OK	2.40791	4.95305	1.04054	1.17419	0.0076	0.0412927	yes	j
TCONS_00055929	XLOC_018649	AT3G09275	3:22142855-22147712	WT_0h_Sorbitol	WT_6h_Sorbitol	OK	155.261	63.9549	-1.27957	-4.53131	5e-05	0.000483329	yes	=
TCONS_00056968	XLOC_018987	AT4G01593	4:690642-694381	WT_0h_Sorbitol	WT_6h_Sorbitol	OK	26.0768	12.7163	-1.03609	-2.17974	5e-05	0.000483329	yes	=
TCONS_00057271	XLOC_019099	AT4G04455	4:1403116-1407402	WT_0h_Sorbitol	WT_6h_Sorbitol	OK	119.33	38.664	-1.62589	-2.88019	5e-05	0.000483329	yes	=
TCONS_00057570	XLOC_019196	AT4G05065	4:2589714-2592541	WT_0h_Sorbitol	WT_6h_Sorbitol	OK	105.19	46.1553	-1.18843	-1.73666	0.00025	0.00212677	yes	=
TCONS_00058779	XLOC_019664	AT4G06195	4:8346103-8346501	WT_0h_Sorbitol	WT_6h_Sorbitol	OK	14.7249	2.21318	-2.73407	-3.477	5e-05	0.000483329	yes	=
TCONS_00059094	XLOC_019746	AT4G15670	4:8929030-8930592	WT_0h_Sorbitol	WT_6h_Sorbitol	OK	10.1263	1.13733	-3.15439	-3.49645	5e-05	0.000483329	yes	o
TCONS_00059341	XLOC_019844	AT4G06665	4:9604334-9607402	WT_0h_Sorbitol	WT_6h_Sorbitol	OK	16.97	291.39	4.10189	5.28989	5e-05	0.000483329	yes	=
TCONS_00059371	XLOC_019855	AT4G06685	4:9676055-9680389	WT_0h_Sorbitol	WT_6h_Sorbitol	OK	11.3477	41.1261	1.85765	2.3339	5e-05	0.000483329	yes	=
TCONS_00061252	XLOC_020505	AT4G08015	4:13981634-13983717	WT_0h_Sorbitol	WT_6h_Sorbitol	OK	31.4166	8.53923	-1.87935	-2.90083	5e-05	0.000483329	yes	=
TCONS_00062839	XLOC_020989	UBC17	4:17201921-17203007	WT_0h_Sorbitol	WT_6h_Sorbitol	OK	4.19993	1.07276	-1.96904	-1.4053	0.00305	0.0191633	yes	j
TCONS_00063240	XLOC_021133	CCR1	4:18273828-18275216	WT_0h_Sorbitol	WT_6h_Sorbitol	OK	331.32	88.6527	-1.90199	-2.74177	5e-05	0.000483329	yes	x
TCONS_00063443	XLOC_021208	AT4G03585	4:160642-166357	WT_0h_Sorbitol	WT_6h_Sorbitol	OK	189.104	434.184	1.19912	2.6909	5e-05	0.000483329	yes	=
TCONS_00064191	XLOC_021439	AT4G04415	4:2190686-2195495	WT_0h_Sorbitol	WT_6h_Sorbitol	OK	4.26435	1.7867	-1.25503	-3.63457	5e-05	0.000483329	yes	x
TCONS_00066028	XLOC_022080	AT4G06410	4:9385118-9391818	WT_0h_Sorbitol	WT_6h_Sorbitol	OK	10.3681	4.47885	-1.21096	-1.88303	5e-05	0.000483329	yes	=
TCONS_00067961	XLOC_022662	AT4G26795	4:13487208-13489741	WT_0h_Sorbitol	WT_6h_Sorbitol	OK	3.02216	7.76887	1.36212	2.38271	5e-05	0.000483329	yes	=
TCONS_00069708	XLOC_023213	AT4G36808	4:17340931-17345171	WT_0h_Sorbitol	WT_6h_Sorbitol	OK	26.6233	55.9984	1.0727	1.84324	0.0002	0.00173834	yes	=
TCONS_00069780	XLOC_023236	AT4G37225	4:17514960-17517587	WT_0h_Sorbitol	WT_6h_Sorbitol	OK	1.11522	5.2275	2.2288	0.802908	0.00955	0.0498228	yes	=
TCONS_00070392	XLOC_023459	AT5G01542	5:210978-213593	WT_0h_Sorbitol	WT_6h_Sorbitol	OK	3.21787	7.39636	1.20071	3.70641	5e-05	0.000483329	yes	=
TCONS_00070646	XLOC_023540	AT5G00880	5:642553-648573	WT_0h_Sorbitol	WT_6h_Sorbitol	OK	4.89268	18.2426	1.89861	1.71714	0.00035	0.00287858	yes	=
TCONS_00071937	XLOC_023951	AT5G01675	5:3173370-3179600	WT_0h_Sorbitol	WT_6h_Sorbitol	OK	8.13052	2.79878	-1.53855	-2.19437	5e-05	0.000483329	yes	=
TCONS_00074018	XLOC_024614	AT5G03615	5:7891345-7891734	WT_0h_Sorbitol	WT_6h_Sorbitol	OK	26.9932	0.796318	-5.08311	-6.55224	0.0001	0.000921974	yes	=
TCONS_00076280	XLOC_025420	AT5G06395	5:17166701-17172800	WT_0h_Sorbitol	WT_6h_Sorbitol	OK	149.723	68.7398	-1.12308	-3.07193	5e-05	0.000483329	yes	=
TCONS_00076694	XLOC_025551	AT5G06695	5:18172399-18176888	WT_0h_Sorbitol	WT_6h_Sorbitol	OK	3.07522	6.276	1.02915	1.46236	0.00045	0.00360379	yes	=
TCONS_00078183	XLOC_026006	AT5G53048	5:21508340-21513620	WT_0h_Sorbitol	WT_6h_Sorbitol	OK	1.78087	8.5719	2.26703	1.67368	0.0007	0.00533512	yes	=
TCONS_00080208	XLOC_026658	AT5G64572	5:25809974-25813648	WT_0h_Sorbitol	WT_6h_Sorbitol	OK	154.315	58.949	-1.38834	-2.96504	5e-05	0.000483329	yes	=
TCONS_00080208	XLOC_026658	AT5G64572	5:25809974-25813648	WT_0h_Sorbitol	WT_6h_Sorbitol	OK	154.315	58.949	-1.38834	-2.96504	5e-05	0.000483329	yes	=
TCONS_00080274	XLOC_026684	AT5G09285	5:25940660-25945442	WT_0h_Sorbitol	WT_6h_Sorbitol	OK	234.191	104.749	-1.16075	-1.59663	0.00025	0.00212677	yes	=
TCONS_00080829	XLOC_026851	AT5G01215	5:84465-86275	WT_0h_Sorbitol	WT_6h_Sorbitol	OK	107.448	18.1875	-2.56262	-9.81956	5e-05	0.000483329	yes	=
TCONS_00081864	XLOC_027176	AT5G01295	5:2204205-2209556	WT_0h_Sorbitol	WT_6h_Sorbitol	OK	54.0847	23.9608	-1.17454	-1.09486	0.0093	0.0487584	yes	=
TCONS_00082241	XLOC_027282	AT5G09443	5:2940442-2941597	WT_0h_Sorbitol	WT_6h_Sorbitol	OK	5.95586	2.97241	-1.00268	-2.16962	5e-05	0.000483329	yes	=
TCONS_00084198	XLOC_027880	AT5G20225	5:6821880-6826112	WT_0h_Sorbitol	WT_6h_Sorbitol	OK	3.52381	8.84637	1.32795	2.22948	5e-05	0.000483329	yes	=
TCONS_00087680	XLOC_029101	AT5G07015	5:19309152-19317539	WT_0h_Sorbitol	WT_6h_Sorbitol	OK	37.7976	309.256	3.03244	3.87797	5e-05	0.000483329	yes	=
TCONS_00087785	XLOC_029140	AT5G07115	5:19624439-19625721	WT_0h_Sorbitol	WT_6h_Sorbitol	OK	0.222283	1.24835	2.48956	2.26282	0.00205	0.0136297	yes	=
TCONS_00087858	XLOC_029164	AT5G07265	5:19763109-19769369	WT_0h_Sorbitol	WT_6h_Sorbitol	OK	12.741	38.1927	1.58382	1.56516	0.0006	0.00465368	yes	=
TCONS_00089716	XLOC_029842	AT5G08980	5:24484497-24487906	WT_0h_Sorbitol	WT_6h_Sorbitol	OK	57.2153	12.8651	-2.15294	-3.08981	5e-05	0.000483329	yes	=
TCONS_00090081	XLOC_029978	AT5G63195	5:25345541-25348800	WT_0h_Sorbitol	WT_6h_Sorbitol	OK	54.209	18.5198	-1.54947	-2.61535	5e-05	0.000483329	yes	=
TCONS_00090081	XLOC_029978	AT5G63195	5:25345541-25348800	WT_0h_Sorbitol	WT_6h_Sorbitol	OK	54.209	18.5198	-1.54947	-2.61535	5e-05	0.000483329	yes	=

## Sheet: Sheet4
WT sorbitol treated 24h compare to WT sorbitol treated 0h
test_id	gene_id.x	gene	locus	sample_1	sample_2	status	value_1	value_2	log2.fold_change.	test_stat	p_value	q_value	significant	class_code
TCONS_00000083	XLOC_000027	AT1G01448	1:163277-166353	WT_0h_Sorbitol	WT_24h_Sorbitol	OK	2.29956	0.795438	-1.53154	-1.29003	0.0046	0.0271524	yes	j
TCONS_00000300	XLOC_000091	AT1G02620	1:556862-558895	WT_0h_Sorbitol	WT_24h_Sorbitol	OK	1.85981	0.212433	-3.13008	-2.94939	5e-05	0.000483329	yes	j
TCONS_00000340	XLOC_000105	SR34	1:626638-630027	WT_0h_Sorbitol	WT_24h_Sorbitol	OK	45.7815	22.0679	-1.05281	-1.55582	0.00025	0.00212677	yes	j
TCONS_00000508	XLOC_000146	AT1G03590	1:892849-897718	WT_0h_Sorbitol	WT_24h_Sorbitol	OK	12.8966	0.975169	-3.72519	-2.85732	5e-05	0.000483329	yes	x
TCONS_00008709	XLOC_002985	AT1G08477	1:22973839-22977885	WT_0h_Sorbitol	WT_24h_Sorbitol	OK	72.2037	306.068	2.08371	6.88336	5e-05	0.000483329	yes	=
TCONS_00016147	XLOC_005239	AT1G21830	1:7660946-7662725	WT_0h_Sorbitol	WT_24h_Sorbitol	OK	51.7764	16.1838	-1.67774	-2.34862	5e-05	0.000483329	yes	j
TCONS_00016736	XLOC_005454	AT1G26218	1:9065954-9075377	WT_0h_Sorbitol	WT_24h_Sorbitol	OK	11.8771	25.0125	1.07447	1.81574	0.0001	0.000921974	yes	=
TCONS_00017004	XLOC_005552	AT1G27921	1:9726606-9730424	WT_0h_Sorbitol	WT_24h_Sorbitol	OK	12.1413	4.74359	-1.35587	-2.24552	5e-05	0.000483329	yes	=
TCONS_00020246	XLOC_006660	AT1G56612	1:21211718-21215427	WT_0h_Sorbitol	WT_24h_Sorbitol	OK	5.76539	2.85301	-1.01493	-1.37751	0.0014	0.00979954	yes	=
TCONS_00022450	XLOC_007341	AT1G69587	1:26175565-26179389	WT_0h_Sorbitol	WT_24h_Sorbitol	OK	8.95563	4.4453	-1.01051	-1.27484	0.00365	0.0223334	yes	=
TCONS_00022733	XLOC_007452	AT1G09253	1:26931851-26935825	WT_0h_Sorbitol	WT_24h_Sorbitol	OK	30.5964	113.202	1.88747	4.3348	5e-05	0.000483329	yes	=
TCONS_00022742	XLOC_007454	AT1G71528	1:26938368-26942952	WT_0h_Sorbitol	WT_24h_Sorbitol	OK	2.74905	1.0237	-1.42514	-1.4778	0.0061	0.0344052	yes	=
TCONS_00024494	XLOC_007990	-	1:23267880-23268616	WT_0h_Sorbitol	WT_24h_Sorbitol	OK	0.0986421	0.698661	2.82432	1.32819	0.00795	0.0428576	yes	-
TCONS_00025081	XLOC_008210	AT2G04805	2:1604562-1605145	WT_0h_Sorbitol	WT_24h_Sorbitol	OK	11.0877	48.2828	2.12255	2.68716	5e-05	0.000483329	yes	=
TCONS_00025261	XLOC_008267	AT2G05812	2:2213959-2217448	WT_0h_Sorbitol	WT_24h_Sorbitol	OK	11.7676	4.87962	-1.26999	-4.37961	5e-05	0.000483329	yes	=
TCONS_00026953	XLOC_008848	AT2G21187	2:9076288-9077494	WT_0h_Sorbitol	WT_24h_Sorbitol	OK	6.94115	19.8418	1.5153	3.97827	5e-05	0.000483329	yes	=
TCONS_00026955	XLOC_008848	AT2G21187	2:9076288-9077494	WT_0h_Sorbitol	WT_24h_Sorbitol	OK	1.4146	10.0844	2.83367	2.98601	5e-05	0.000483329	yes	=
TCONS_00027400	XLOC_009011	AT2G23672	2:10063064-10064078	WT_0h_Sorbitol	WT_24h_Sorbitol	OK	58.8096	163.497	1.47514	6.46275	5e-05	0.000483329	yes	=
TCONS_00028541	XLOC_009379	AT2G30362	2:12936967-12939746	WT_0h_Sorbitol	WT_24h_Sorbitol	OK	1.4208	4.59705	1.69401	1.65581	0.0058	0.0329877	yes	j
TCONS_00029739	XLOC_009762	AT2G36792	2:15420064-15422088	WT_0h_Sorbitol	WT_24h_Sorbitol	OK	0.802889	3.20275	1.99604	1.7907	0.00825	0.0441846	yes	=
TCONS_00029758	XLOC_009769	AT2G36950	2:15514922-15517002	WT_0h_Sorbitol	WT_24h_Sorbitol	OK	7.14415	18.6365	1.3833	2.07567	5e-05	0.000483329	yes	j
TCONS_00031062	XLOC_010138	AT2G09420	2:17931253-17935808	WT_0h_Sorbitol	WT_24h_Sorbitol	OK	19.1478	4.46981	-2.0989	-1.92941	0.00015	0.00133759	yes	=
TCONS_00033222	XLOC_010933	AT2G06355	2:6507500-6510007	WT_0h_Sorbitol	WT_24h_Sorbitol	OK	0.217369	0.557975	1.36006	1.67524	0.00025	0.00212677	yes	=
TCONS_00033667	XLOC_011085	AT2G07015	2:7821554-7826623	WT_0h_Sorbitol	WT_24h_Sorbitol	OK	43.4691	96.1406	1.14516	1.7674	0.00015	0.00133759	yes	=
TCONS_00034646	XLOC_011458	AT2G24545	2:10421758-10427683	WT_0h_Sorbitol	WT_24h_Sorbitol	OK	3.20319	11.8996	1.89334	2.6692	5e-05	0.000483329	yes	=
TCONS_00034752	XLOC_011480	AT2G08060	2:10574941-10579230	WT_0h_Sorbitol	WT_24h_Sorbitol	OK	47.5644	150.563	1.66242	3.23942	5e-05	0.000483329	yes	=
TCONS_00034931	XLOC_011543	AT2G25910	2:11048945-11052075	WT_0h_Sorbitol	WT_24h_Sorbitol	OK	24.6673	11.3679	-1.11764	-1.3312	0.00325	0.0202311	yes	j
TCONS_00035990	XLOC_011898	AT2G08470	2:13518198-13523918	WT_0h_Sorbitol	WT_24h_Sorbitol	OK	174.785	396.635	1.18223	1.19977	0.0062	0.0348754	yes	=
TCONS_00037709	XLOC_012463	AT2G41178	2:17164868-17166229	WT_0h_Sorbitol	WT_24h_Sorbitol	OK	5.74334	16.1021	1.48728	2.69593	5e-05	0.000483329	yes	=
TCONS_00038209	XLOC_012620	CHI	2:18076165-18077517	WT_0h_Sorbitol	WT_24h_Sorbitol	OK	2.7096	24.8916	3.19951	1.92325	0.00045	0.00360379	yes	j
TCONS_00038991	XLOC_012863	-	2:1391847-1393020	WT_0h_Sorbitol	WT_24h_Sorbitol	OK	0.105819	0.7942	2.9079	2.1697	0.0003	0.00250642	yes	-
TCONS_00039969	XLOC_013168	AT3G05905	3:1760823-1764212	WT_0h_Sorbitol	WT_24h_Sorbitol	OK	107.283	41.3284	-1.37621	-4.45546	5e-05	0.000483329	yes	=
TCONS_00040896	XLOC_013486	AT3G12502	3:3962135-3964222	WT_0h_Sorbitol	WT_24h_Sorbitol	OK	18.8358	72.2574	1.93967	4.6751	5e-05	0.000483329	yes	=
TCONS_00041946	XLOC_013830	AT3G03535	3:6089380-6093151	WT_0h_Sorbitol	WT_24h_Sorbitol	OK	52.2835	115.876	1.14815	1.81145	5e-05	0.000483329	yes	=
TCONS_00043645	XLOC_014393	AT3G05105	3:9874683-9876103	WT_0h_Sorbitol	WT_24h_Sorbitol	OK	0.62826	0.145544	-2.1099	-1.39948	0.00705	0.0388058	yes	=
TCONS_00044648	XLOC_014800	MLO3	3:16617397-16625097	WT_0h_Sorbitol	WT_24h_Sorbitol	OK	6.34566	0.831425	-2.93211	-1.86478	5e-05	0.000483329	yes	j
TCONS_00044759	XLOC_014847	AT3G07365	3:16979047-16984867	WT_0h_Sorbitol	WT_24h_Sorbitol	OK	21.8542	232.786	3.41302	2.54448	0.001	0.00730433	yes	=
TCONS_00044827	XLOC_014877	AT3G46668	3:17188838-17199363	WT_0h_Sorbitol	WT_24h_Sorbitol	OK	2.90749	9.76669	1.74809	2.41682	5e-05	0.000483329	yes	=
TCONS_00045039	XLOC_014952	AT3G07835	3:17692665-17700923	WT_0h_Sorbitol	WT_24h_Sorbitol	OK	51.4243	152.259	1.56601	2.14993	5e-05	0.000483329	yes	=
TCONS_00047986	XLOC_015940	TRXF1	3:583112-589693	WT_0h_Sorbitol	WT_24h_Sorbitol	OK	99.4996	280.31	1.49426	2.07168	0.00015	0.00133759	yes	j
TCONS_00048025	XLOC_015951	AT3G01205	3:649762-650933	WT_0h_Sorbitol	WT_24h_Sorbitol	OK	29.2786	74.6506	1.35031	5.82999	5e-05	0.000483329	yes	=
TCONS_00048364	XLOC_016064	PR4	3:1285424-1287030	WT_0h_Sorbitol	WT_24h_Sorbitol	OK	41.0918	100.922	1.29631	2.03312	5e-05	0.000483329	yes	j
TCONS_00051526	XLOC_017045	AT3G21755	3:7664344-7669480	WT_0h_Sorbitol	WT_24h_Sorbitol	OK	5.83242	12.3799	1.08583	2.05061	5e-05	0.000483329	yes	=
TCONS_00052767	XLOC_017536	AT3G05945	3:11509176-11510510	WT_0h_Sorbitol	WT_24h_Sorbitol	OK	34.6691	13.2124	-1.39176	-4.63311	5e-05	0.000483329	yes	=
TCONS_00052768	XLOC_017536	AT3G05945	3:11509176-11510510	WT_0h_Sorbitol	WT_24h_Sorbitol	OK	29.0846	10.145	-1.51949	-1.484	0.00085	0.00633128	yes	=
TCONS_00053762	XLOC_017962	AT3G07925	3:17891133-17894162	WT_0h_Sorbitol	WT_24h_Sorbitol	OK	5.11475	16.2704	1.66951	1.51282	0.0078	0.0421892	yes	=
TCONS_00054325	XLOC_018135	AT3G51238	3:19023063-19026885	WT_0h_Sorbitol	WT_24h_Sorbitol	OK	2.86508	45.238	3.98088	6.75517	5e-05	0.000483329	yes	=
TCONS_00055355	XLOC_018472	AT3G57030	3:21101453-21103719	WT_0h_Sorbitol	WT_24h_Sorbitol	OK	2.40791	7.11655	1.5634	1.8786	0.00015	0.00133759	yes	j
TCONS_00058779	XLOC_019664	AT4G06195	4:8346103-8346501	WT_0h_Sorbitol	WT_24h_Sorbitol	OK	14.7249	1.97583	-2.89773	-3.44724	5e-05	0.000483329	yes	=
TCONS_00059094	XLOC_019746	AT4G15670	4:8929030-8930592	WT_0h_Sorbitol	WT_24h_Sorbitol	OK	10.1263	1.84503	-2.4564	-1.8705	0.0067	0.0371994	yes	o
TCONS_00059341	XLOC_019844	AT4G06665	4:9604334-9607402	WT_0h_Sorbitol	WT_24h_Sorbitol	OK	16.97	51.7263	1.60791	2.26944	5e-05	0.000483329	yes	=
TCONS_00063240	XLOC_021133	CCR1	4:18273828-18275216	WT_0h_Sorbitol	WT_24h_Sorbitol	OK	331.32	150.311	-1.14028	-1.40751	0.001	0.00730433	yes	x
TCONS_00066028	XLOC_022080	AT4G06410	4:9385118-9391818	WT_0h_Sorbitol	WT_24h_Sorbitol	OK	10.3681	5.14127	-1.01196	-1.3669	0.0035	0.0215486	yes	=
TCONS_00069809	XLOC_023248	AT4G37432	4:17596972-17598958	WT_0h_Sorbitol	WT_24h_Sorbitol	OK	2.67521	12.0063	2.16607	2.06578	0.0017	0.0115963	yes	=
TCONS_00071937	XLOC_023951	AT5G01675	5:3173370-3179600	WT_0h_Sorbitol	WT_24h_Sorbitol	OK	8.13052	3.32707	-1.2891	-1.89436	5e-05	0.000483329	yes	=
TCONS_00071996	XLOC_023970	AT5G01775	5:3343189-3343998	WT_0h_Sorbitol	WT_24h_Sorbitol	OK	0.650106	2.69613	2.05214	1.88899	0.0003	0.00250642	yes	=
TCONS_00074018	XLOC_024614	AT5G03615	5:7891345-7891734	WT_0h_Sorbitol	WT_24h_Sorbitol	OK	26.9932	3.0904	-3.12673	-3.93284	5e-05	0.000483329	yes	=
TCONS_00076280	XLOC_025420	AT5G06395	5:17166701-17172800	WT_0h_Sorbitol	WT_24h_Sorbitol	OK	149.723	74.1554	-1.01367	-2.89802	5e-05	0.000483329	yes	=
TCONS_00079780	XLOC_026513	AT5G09030	5:24893922-24903225	WT_0h_Sorbitol	WT_24h_Sorbitol	OK	5.01758	2.22458	-1.17346	-1.99069	5e-05	0.000483329	yes	=
TCONS_00080829	XLOC_026851	AT5G01215	5:84465-86275	WT_0h_Sorbitol	WT_24h_Sorbitol	OK	107.448	38.3406	-1.48669	-6.30405	5e-05	0.000483329	yes	=
TCONS_00086425	XLOC_028645	AT5G05995	5:15883039-15886481	WT_0h_Sorbitol	WT_24h_Sorbitol	OK	1.23365	6.0306	2.28937	2.03267	0.002	0.0133437	yes	=
TCONS_00087207	XLOC_028924	AT5G06595	5:17984493-17986629	WT_0h_Sorbitol	WT_24h_Sorbitol	OK	8.2618	2.83957	-1.54078	-1.12169	0.0081	0.0435237	yes	=
TCONS_00087785	XLOC_029140	AT5G07115	5:19624439-19625721	WT_0h_Sorbitol	WT_24h_Sorbitol	OK	0.222283	0.949896	2.09537	1.85816	0.0051	0.0296098	yes	=
TCONS_00089716	XLOC_029842	AT5G08980	5:24484497-24487906	WT_0h_Sorbitol	WT_24h_Sorbitol	OK	57.2153	16.3968	-1.80298	-2.95637	5e-05	0.000483329	yes	=
TCONS_00090081	XLOC_029978	AT5G63195	5:25345541-25348800	WT_0h_Sorbitol	WT_24h_Sorbitol	OK	54.209	21.639	-1.3249	-2.48493	5e-05	0.000483329	yes	=
TCONS_00090081	XLOC_029978	AT5G63195	5:25345541-25348800	WT_0h_Sorbitol	WT_24h_Sorbitol	OK	54.209	21.639	-1.3249	-2.48493	5e-05	0.000483329	yes	=
TCONS_00090584	XLOC_030135	AT5G09565	5:26416125-26416924	WT_0h_Sorbitol	WT_24h_Sorbitol	OK	1296.49	316.16	-2.03588	-3.4159	5e-05	0.000483329	yes	=

## Sheet: Sheet5
PV-NES NaCl treated 6h compare to PV-NES NaCl treated 0h
test_id	gene_id.x	gene	locus	sample_1	sample_2	status	value_1	value_2	log2.fold_change.	test_stat	p_value	q_value	significant	class_code
TCONS_00000083	XLOC_000027	AT1G01448	1:163277-166353	NES_0h_NaCl	NES_6h_NaCl	OK	2.13849	0.514109	-2.05645	-1.62369	0.0048	0.0281415	yes	j
TCONS_00000515	XLOC_000147	PSB27	1:898479-899827	NES_0h_NaCl	NES_6h_NaCl	OK	104.766	51.3974	-1.0274	-1.55697	0.0022	0.0144854	yes	o
TCONS_00003548	XLOC_001072	AT1G05523	1:6949011-6959605	NES_0h_NaCl	NES_6h_NaCl	OK	11.4451	36.4188	1.66995	2.89424	5e-05	0.000483329	yes	=
TCONS_00007183	XLOC_002383	AT1G51430	1:19068154-19069820	NES_0h_NaCl	NES_6h_NaCl	OK	16.2805	4.81167	-1.75854	-2.40786	0.00025	0.00212677	yes	j
TCONS_00007447	XLOC_002484	AT1G53233	1:19849787-19852127	NES_0h_NaCl	NES_6h_NaCl	OK	11.1996	36.3989	1.70045	2.0877	0.0006	0.00465368	yes	=
TCONS_00008709	XLOC_002985	AT1G08477	1:22973839-22977885	NES_0h_NaCl	NES_6h_NaCl	OK	105.046	438.238	2.06069	6.94948	5e-05	0.000483329	yes	=
TCONS_00009264	XLOC_003187	AT1G08757	1:24339370-24340154	NES_0h_NaCl	NES_6h_NaCl	OK	3.20717	7.04343	1.13498	2.01899	5e-05	0.000483329	yes	=
TCONS_00009326	XLOC_003212	AT1G08803	1:24551806-24558322	NES_0h_NaCl	NES_6h_NaCl	OK	678.552	67.9767	-3.31935	-0.614093	0.0054	0.0310657	yes	=
TCONS_00010046	XLOC_003434	AT1G09103	1:26209618-26210722	NES_0h_NaCl	NES_6h_NaCl	OK	0.918872	0.133616	-2.78177	-1.68527	0.00745	0.0406198	yes	=
TCONS_00011020	XLOC_003745	AT1G75280	1:28251625-28257268	NES_0h_NaCl	NES_6h_NaCl	OK	8.2715	22.4191	1.4385	1.56079	0.0012	0.00856922	yes	j
TCONS_00011312	XLOC_003846	MAF1	1:28955434-28960234	NES_0h_NaCl	NES_6h_NaCl	OK	3.98983	1.28996	-1.629	-1.59875	0.00305	0.0191633	yes	j
TCONS_00012256	XLOC_004105	AT1G04077	1:310143-319667	NES_0h_NaCl	NES_6h_NaCl	OK	3.68429	23.2571	2.65821	3.14238	5e-05	0.000483329	yes	=
TCONS_00013737	XLOC_004507	AT1G08592	1:2718537-2722280	NES_0h_NaCl	NES_6h_NaCl	OK	5.98364	2.52916	-1.24236	-3.59041	5e-05	0.000483329	yes	=
TCONS_00014175	XLOC_004621	CPISCA	1:3453190-3461485	NES_0h_NaCl	NES_6h_NaCl	OK	16.2972	41.1922	1.33774	1.39068	0.006	0.0339337	yes	j
TCONS_00016147	XLOC_005239	AT1G21830	1:7660946-7662725	NES_0h_NaCl	NES_6h_NaCl	OK	48.0894	8.70493	-2.46582	-2.59482	0.0001	0.000921974	yes	j
TCONS_00016209	XLOC_005273	AT1G22330	1:7886322-7889534	NES_0h_NaCl	NES_6h_NaCl	OK	2.29783	0.277441	-3.05002	-2.163	0.00275	0.0175404	yes	x
TCONS_00016528	XLOC_005390	2024-09-03	1:8593104-8596123	NES_0h_NaCl	NES_6h_NaCl	OK	6.15964	0.999714	-2.62326	-2.25992	0.0026	0.0167179	yes	j
TCONS_00017004	XLOC_005552	AT1G27921	1:9726606-9730424	NES_0h_NaCl	NES_6h_NaCl	OK	12.3492	1.56485	-2.98033	-3.74545	5e-05	0.000483329	yes	=
TCONS_00017713	XLOC_005776	AT1G06473	1:11471860-11472650	NES_0h_NaCl	NES_6h_NaCl	OK	5.51292	2.18339	-1.33624	-2.52817	5e-05	0.000483329	yes	=
TCONS_00018301	XLOC_006006	SKS6	1:15603567-15607966	NES_0h_NaCl	NES_6h_NaCl	OK	14.869	30.0968	1.0173	1.51839	0.0018	0.0121842	yes	j
TCONS_00020164	XLOC_006631	AT1G56165	1:21022383-21024402	NES_0h_NaCl	NES_6h_NaCl	OK	1.41856	0.37832	-1.90675	-1.86589	0.0017	0.0115963	yes	=
TCONS_00020237	XLOC_006658	SVB	1:21195643-21199130	NES_0h_NaCl	NES_6h_NaCl	OK	92.571	279.072	1.59201	4.73039	5e-05	0.000483329	yes	o
TCONS_00022444	XLOC_007341	AT1G69587	1:26175565-26179389	NES_0h_NaCl	NES_6h_NaCl	OK	5.80878	2.63146	-1.14237	-1.50876	0.00575	0.03275	yes	=
TCONS_00023809	XLOC_007792	CCP2	1:29204746-29210191	NES_0h_NaCl	NES_6h_NaCl	OK	4.95346	1.15282	-2.10327	-1.81995	0.00155	0.0107042	yes	x
TCONS_00024548	XLOC_008009	AT2G03925	2:145675-150585	NES_0h_NaCl	NES_6h_NaCl	OK	18.516	53.5091	1.53101	3.64379	5e-05	0.000483329	yes	=
TCONS_00025081	XLOC_008210	AT2G04805	2:1604562-1605145	NES_0h_NaCl	NES_6h_NaCl	OK	9.51643	29.2435	1.61962	1.90493	0.0005	0.00395817	yes	=
TCONS_00025721	XLOC_008408	AT2G11225	2:4477714-4486461	NES_0h_NaCl	NES_6h_NaCl	OK	32.7753	10.6408	-1.623	-2.82538	5e-05	0.000483329	yes	j
TCONS_00025724	XLOC_008408	AT2G11225	2:4477714-4486461	NES_0h_NaCl	NES_6h_NaCl	OK	36.0543	15.2086	-1.24528	-1.88717	0.0002	0.00173834	yes	j
TCONS_00026293	XLOC_008641	-	2:7598308-7601340	NES_0h_NaCl	NES_6h_NaCl	OK	0.253307	0.629219	1.31267	1.60262	0.0015	0.0104042	yes	-
TCONS_00027246	XLOC_008961	AT2G07850	2:9728479-9733612	NES_0h_NaCl	NES_6h_NaCl	OK	9.51083	3.68892	-1.36637	-1.37508	0.0092	0.0483272	yes	=
TCONS_00027400	XLOC_009011	AT2G23672	2:10063064-10064078	NES_0h_NaCl	NES_6h_NaCl	OK	82.0911	206.962	1.33407	5.98782	5e-05	0.000483329	yes	=
TCONS_00027773	XLOC_009128	AT2G25590	2:10890875-10893814	NES_0h_NaCl	NES_6h_NaCl	OK	6.85032	1.23558	-2.47099	-2.49979	0.0024	0.0156084	yes	j
TCONS_00028624	XLOC_009398	AT2G30766	2:13105769-13112007	NES_0h_NaCl	NES_6h_NaCl	OK	0.721299	2.93659	2.02547	2.59549	5e-05	0.000483329	yes	j
TCONS_00028993	XLOC_009506	AT2G08525	2:13787171-13790077	NES_0h_NaCl	NES_6h_NaCl	OK	108.088	245.401	1.18293	1.36382	0.0042	0.0251503	yes	=
TCONS_00029381	XLOC_009642	AT2G08685	2:14668439-14677398	NES_0h_NaCl	NES_6h_NaCl	OK	17.2375	45.5821	1.40292	1.7285	0.00085	0.00633128	yes	=
TCONS_00029739	XLOC_009762	AT2G36792	2:15420064-15422088	NES_0h_NaCl	NES_6h_NaCl	OK	0.485008	3.86513	2.99444	2.05767	0.0094	0.049187	yes	=
TCONS_00030508	XLOC_009986	AT2G40660	2:16965908-16969119	NES_0h_NaCl	NES_6h_NaCl	OK	3.84976	11.5532	1.58546	1.63426	0.00275	0.0175404	yes	j
TCONS_00030904	XLOC_010087	AT2G09350	2:17604075-17613660	NES_0h_NaCl	NES_6h_NaCl	OK	22.2864	10.1153	-1.13962	-1.94512	5e-05	0.000483329	yes	=
TCONS_00031062	XLOC_010138	AT2G09420	2:17931253-17935808	NES_0h_NaCl	NES_6h_NaCl	OK	38.5944	0.739704	-5.7053	-2.70064	0.0085	0.0452848	yes	=
TCONS_00031161	XLOC_010163	AT2G43530	2:18070066-18070747	NES_0h_NaCl	NES_6h_NaCl	OK	3.24319	27.4515	3.0814	2.54834	0.00265	0.0169942	yes	j
TCONS_00031167	XLOC_010166	AT2G43550	2:18072126-18075539	NES_0h_NaCl	NES_6h_NaCl	OK	13.0823	132.267	3.33776	3.47711	5e-05	0.000483329	yes	j
TCONS_00033667	XLOC_011085	AT2G07015	2:7821554-7826623	NES_0h_NaCl	NES_6h_NaCl	OK	54.7934	113.628	1.05224	2.00591	5e-05	0.000483329	yes	=
TCONS_00034752	XLOC_011480	AT2G08060	2:10574941-10579230	NES_0h_NaCl	NES_6h_NaCl	OK	59.9945	144.231	1.26548	2.60883	5e-05	0.000483329	yes	=
TCONS_00035982	XLOC_011894	AT2G31751	2:13497018-13503920	NES_0h_NaCl	NES_6h_NaCl	OK	7.47628	17.2601	1.20705	3.01604	5e-05	0.000483329	yes	=
TCONS_00035983	XLOC_011894	AT2G31751	2:13497018-13503920	NES_0h_NaCl	NES_6h_NaCl	OK	2.93245	6.53683	1.15648	1.28202	0.00615	0.0346396	yes	=
TCONS_00035983	XLOC_011894	AT2G31751	2:13497018-13503920	NES_0h_NaCl	NES_6h_NaCl	OK	2.93245	6.53683	1.15648	1.28202	0.00615	0.0346396	yes	=
TCONS_00035990	XLOC_011898	AT2G08470	2:13518198-13523918	NES_0h_NaCl	NES_6h_NaCl	OK	210.282	499.327	1.24766	1.56707	0.0013	0.00918885	yes	=
TCONS_00036221	XLOC_011967	AT2G33051	2:14021652-14025239	NES_0h_NaCl	NES_6h_NaCl	OK	1.12334	0.390382	-1.52483	-1.332	0.0084	0.0448467	yes	=
TCONS_00036222	XLOC_011967	AT2G33051	2:14021652-14025239	NES_0h_NaCl	NES_6h_NaCl	OK	6.26818	2.54672	-1.2994	-3.11931	5e-05	0.000483329	yes	=
TCONS_00036223	XLOC_011967	AT2G33051	2:14021652-14025239	NES_0h_NaCl	NES_6h_NaCl	OK	3.35572	1.08079	-1.63454	-1.63626	0.003	0.0188949	yes	=
TCONS_00037709	XLOC_012463	AT2G41178	2:17164868-17166229	NES_0h_NaCl	NES_6h_NaCl	OK	5.28142	19.5278	1.88653	2.6586	0.00015	0.00133759	yes	=
TCONS_00038209	XLOC_012620	CHI	2:18076165-18077517	NES_0h_NaCl	NES_6h_NaCl	OK	2.32668	7.18053	1.62582	1.30877	0.00815	0.0437442	yes	j
TCONS_00038478	XLOC_012704	AFO	2:18628251-18632103	NES_0h_NaCl	NES_6h_NaCl	OK	7.51138	1.50227	-2.32193	-2.4503	0.00015	0.00133759	yes	j
TCONS_00038991	XLOC_012863	-	2:1391847-1393020	NES_0h_NaCl	NES_6h_NaCl	OK	0.232301	1.88936	3.02383	3.05855	5e-05	0.000483329	yes	-
TCONS_00039969	XLOC_013168	AT3G05905	3:1760823-1764212	NES_0h_NaCl	NES_6h_NaCl	OK	95.2731	18.7423	-2.34577	-7.6801	5e-05	0.000483329	yes	=
TCONS_00042200	XLOC_013912	AT3G19002	3:6553439-6555825	NES_0h_NaCl	NES_6h_NaCl	OK	5.2824	13.1145	1.31189	2.08926	5e-05	0.000483329	yes	=
TCONS_00044759	XLOC_014847	AT3G07365	3:16979047-16984867	NES_0h_NaCl	NES_6h_NaCl	OK	9.81141	31.2262	1.67022	1.56628	0.0071	0.0390329	yes	=
TCONS_00044820	XLOC_014876	AT3G46658	3:17188838-17199363	NES_0h_NaCl	NES_6h_NaCl	OK	1.04488	4.86184	2.21817	2.00528	0.0016	0.0110023	yes	=
TCONS_00044827	XLOC_014877	AT3G46668	3:17188838-17199363	NES_0h_NaCl	NES_6h_NaCl	OK	2.64093	17.228	2.70564	5.88575	5e-05	0.000483329	yes	=
TCONS_00045039	XLOC_014952	AT3G07835	3:17692665-17700923	NES_0h_NaCl	NES_6h_NaCl	OK	23.9233	222.072	3.21454	3.80291	5e-05	0.000483329	yes	=
TCONS_00046434	XLOC_015442	AT3G56408	3:20915471-20921555	NES_0h_NaCl	NES_6h_NaCl	OK	10.6172	3.70583	-1.51853	-3.32517	5e-05	0.000483329	yes	=
TCONS_00047445	XLOC_015774	AT3G62190	3:23019583-23022773	NES_0h_NaCl	NES_6h_NaCl	OK	20.2283	8.70085	-1.21714	-2.34163	5e-05	0.000483329	yes	j
TCONS_00047900	XLOC_015912	LNG2	3:394043-399960	NES_0h_NaCl	NES_6h_NaCl	OK	10.7099	4.20745	-1.34792	-1.85785	0.00035	0.00287858	yes	j
TCONS_00048025	XLOC_015951	AT3G01205	3:649762-650933	NES_0h_NaCl	NES_6h_NaCl	OK	39.1205	91.881	1.23184	5.4535	5e-05	0.000483329	yes	=
TCONS_00048331	XLOC_016054	AT3G01485	3:1225912-1229763	NES_0h_NaCl	NES_6h_NaCl	OK	134.776	600.427	2.15543	2.38881	5e-05	0.000483329	yes	=
TCONS_00049272	XLOC_016333	MT2A	3:2889405-2890574	NES_0h_NaCl	NES_6h_NaCl	OK	349.912	2967.01	3.08394	9.98087	5e-05	0.000483329	yes	j
TCONS_00049906	XLOC_016515	AT3G02535	3:3967057-3974570	NES_0h_NaCl	NES_6h_NaCl	OK	5.62699	15.0699	1.42124	1.49743	0.00885	0.04681	yes	=
TCONS_00051526	XLOC_017045	AT3G21755	3:7664344-7669480	NES_0h_NaCl	NES_6h_NaCl	OK	8.3337	36.4111	2.12735	5.24485	5e-05	0.000483329	yes	=
TCONS_00051930	XLOC_017219	AT3G24518	3:8937381-8942874	NES_0h_NaCl	NES_6h_NaCl	OK	9.40388	19.4159	1.04591	3.2167	5e-05	0.000483329	yes	=
TCONS_00052767	XLOC_017536	AT3G05945	3:11509176-11510510	NES_0h_NaCl	NES_6h_NaCl	OK	28.627	9.96995	-1.52172	-4.48491	5e-05	0.000483329	yes	=
TCONS_00053762	XLOC_017962	AT3G07925	3:17891133-17894162	NES_0h_NaCl	NES_6h_NaCl	OK	7.15284	15.9798	1.15966	1.50583	0.00255	0.0164421	yes	=
TCONS_00054325	XLOC_018135	AT3G51238	3:19023063-19026885	NES_0h_NaCl	NES_6h_NaCl	OK	4.35766	124.982	4.84202	13.111	5e-05	0.000483329	yes	=
TCONS_00054689	XLOC_018269	AT3G08350	3:19845096-19851108	NES_0h_NaCl	NES_6h_NaCl	OK	20.789	53.1583	1.35448	1.66393	0.00105	0.00762386	yes	=
TCONS_00055050	XLOC_018371	AT3G55240	3:20473334-20475332	NES_0h_NaCl	NES_6h_NaCl	OK	36.9346	0.689685	-5.74289	-3.95934	0.0003	0.00250642	yes	j
TCONS_00055929	XLOC_018649	AT3G09275	3:22142855-22147712	NES_0h_NaCl	NES_6h_NaCl	OK	100.63	38.3277	-1.39261	-4.74635	5e-05	0.000483329	yes	=
TCONS_00056634	XLOC_018879	-	3:10477979-10479604	NES_0h_NaCl	NES_6h_NaCl	OK	0.738404	0.213627	-1.78932	-1.95278	0.0006	0.00465368	yes	-
TCONS_00056968	XLOC_018987	AT4G01593	4:690642-694381	NES_0h_NaCl	NES_6h_NaCl	OK	23.7401	8.38243	-1.50189	-2.81947	5e-05	0.000483329	yes	=
TCONS_00057271	XLOC_019099	AT4G04455	4:1403116-1407402	NES_0h_NaCl	NES_6h_NaCl	OK	158.63	40.4316	-1.97211	-3.44454	5e-05	0.000483329	yes	=
TCONS_00058779	XLOC_019664	AT4G06195	4:8346103-8346501	NES_0h_NaCl	NES_6h_NaCl	OK	15.8449	0.977282	-4.0191	-3.71446	5e-05	0.000483329	yes	=
TCONS_00059341	XLOC_019844	AT4G06665	4:9604334-9607402	NES_0h_NaCl	NES_6h_NaCl	OK	8.60167	416	5.59582	5.91559	5e-05	0.000483329	yes	=
TCONS_00059342	XLOC_019845	AT4G17098	4:9608631-9612655	NES_0h_NaCl	NES_6h_NaCl	OK	16.5911	39.4695	1.25032	3.80068	5e-05	0.000483329	yes	=
TCONS_00059371	XLOC_019855	AT4G06685	4:9676055-9680389	NES_0h_NaCl	NES_6h_NaCl	OK	14.796	32.5535	1.13761	1.7745	0.00045	0.00360379	yes	=
TCONS_00061014	XLOC_020410	AT4G26542	4:13394446-13398307	NES_0h_NaCl	NES_6h_NaCl	OK	17.0295	8.18994	-1.05611	-3.48343	5e-05	0.000483329	yes	=
TCONS_00061018	XLOC_020411	AT4G26582	4:13411443-13417145	NES_0h_NaCl	NES_6h_NaCl	OK	2.94127	0.978308	-1.58808	-1.63358	0.00155	0.0107042	yes	=
TCONS_00061185	XLOC_020475	AT4G27740	4:13839037-13841536	NES_0h_NaCl	NES_6h_NaCl	OK	17.8016	5.70329	-1.64214	-2.5911	5e-05	0.000483329	yes	=
TCONS_00061252	XLOC_020505	AT4G08015	4:13981634-13983717	NES_0h_NaCl	NES_6h_NaCl	OK	24.79	10.8157	-1.19663	-2.00966	0.00015	0.00133759	yes	=
TCONS_00061335	XLOC_020532	AT4G28652	4:14142062-14147537	NES_0h_NaCl	NES_6h_NaCl	OK	12.1707	4.71494	-1.3681	-3.93747	5e-05	0.000483329	yes	=
TCONS_00062799	XLOC_020971	AT4G36032	4:17044874-17047346	NES_0h_NaCl	NES_6h_NaCl	OK	15.0313	5.84912	-1.36168	-3.31107	5e-05	0.000483329	yes	=
TCONS_00063093	XLOC_021082	AT4G38215	4:17922755-17924252	NES_0h_NaCl	NES_6h_NaCl	OK	4.91614	10.9028	1.14911	3.34501	5e-05	0.000483329	yes	=
TCONS_00063240	XLOC_021133	CCR1	4:18273828-18275216	NES_0h_NaCl	NES_6h_NaCl	OK	173.257	63.033	-1.45873	-2.00995	0.0006	0.00465368	yes	x
TCONS_00063443	XLOC_021208	AT4G03585	4:160642-166357	NES_0h_NaCl	NES_6h_NaCl	OK	158.888	373.996	1.23501	3.03642	5e-05	0.000483329	yes	=
TCONS_00064191	XLOC_021439	AT4G04415	4:2190686-2195495	NES_0h_NaCl	NES_6h_NaCl	OK	6.8167	2.22624	-1.61446	-5.09238	5e-05	0.000483329	yes	x
TCONS_00064271	XLOC_021463	AT4G04995	4:2447151-2448283	NES_0h_NaCl	NES_6h_NaCl	OK	0.128083	0.599207	2.22597	1.55251	0.00595	0.0336988	yes	=
TCONS_00064752	XLOC_021657	AT4G05775	4:6374673-6376142	NES_0h_NaCl	NES_6h_NaCl	OK	9.52517	2.63037	-1.85648	-1.78971	0.0021	0.0139157	yes	=
TCONS_00064987	XLOC_021742	AT4G05910	4:7042353-7053148	NES_0h_NaCl	NES_6h_NaCl	OK	17.4324	37.5214	1.10594	1.2302	0.00915	0.0481096	yes	=
TCONS_00065363	XLOC_021869	AT4G13505	4:7857999-7860288	NES_0h_NaCl	NES_6h_NaCl	OK	25.4002	82.5896	1.70112	7.50089	5e-05	0.000483329	yes	=
TCONS_00067083	XLOC_022395	AT4G22233	4:11763228-11764328	NES_0h_NaCl	NES_6h_NaCl	OK	3.85409	0.708004	-2.44456	-2.34018	0.0001	0.000921974	yes	=
TCONS_00067823	XLOC_022617	AT4G26095	4:13224203-13230797	NES_0h_NaCl	NES_6h_NaCl	OK	5.11824	2.06443	-1.30991	-1.74059	0.002	0.0133437	yes	=
TCONS_00067961	XLOC_022662	AT4G26795	4:13487208-13489741	NES_0h_NaCl	NES_6h_NaCl	OK	1.78409	4.63784	1.37826	1.84132	0.00035	0.00287858	yes	=
TCONS_00069470	XLOC_023150	AT4G09225	4:16904051-16908357	NES_0h_NaCl	NES_6h_NaCl	OK	61.0163	190.208	1.64031	2.36811	5e-05	0.000483329	yes	=
TCONS_00069708	XLOC_023213	AT4G36808	4:17340931-17345171	NES_0h_NaCl	NES_6h_NaCl	OK	23.5302	51.886	1.14083	2.30088	5e-05	0.000483329	yes	=
TCONS_00069989	XLOC_023312	AT4G38545	4:18020566-18025493	NES_0h_NaCl	NES_6h_NaCl	OK	11.644	3.19659	-1.86499	-2.59161	0.00015	0.00133759	yes	=
TCONS_00070070	XLOC_023334	AT4G38932	4:18151826-18152597	NES_0h_NaCl	NES_6h_NaCl	OK	54.8832	21.4389	-1.35613	-4.74413	5e-05	0.000483329	yes	=
TCONS_00071026	XLOC_023661	AT5G00990	5:1372133-1374787	NES_0h_NaCl	NES_6h_NaCl	OK	14.88	29.7841	1.00117	1.28955	0.00745	0.0406198	yes	=
TCONS_00071328	XLOC_023759	AT5G01255	5:1928342-1931782	NES_0h_NaCl	NES_6h_NaCl	OK	98.7004	288.518	1.54753	2.70475	5e-05	0.000483329	yes	=
TCONS_00071992	XLOC_023968	AT5G01765	5:3324701-3335083	NES_0h_NaCl	NES_6h_NaCl	OK	49.436	130.061	1.39555	1.57175	0.00125	0.00888033	yes	=
TCONS_00071996	XLOC_023970	AT5G01775	5:3343189-3343998	NES_0h_NaCl	NES_6h_NaCl	OK	0.625866	2.14475	1.77689	1.61944	0.00345	0.0212862	yes	=
TCONS_00073164	XLOC_024355	AT5G18245	5:6028019-6035546	NES_0h_NaCl	NES_6h_NaCl	OK	4.12613	1.60275	-1.36424	-1.44841	0.00945	0.0494012	yes	=
TCONS_00074018	XLOC_024614	AT5G03615	5:7891345-7891734	NES_0h_NaCl	NES_6h_NaCl	OK	8.40943	0.674425	-3.64028	-3.60981	0.0039	0.0236197	yes	=
TCONS_00076051	XLOC_025335	AT5G41612	5:16638301-16641933	NES_0h_NaCl	NES_6h_NaCl	OK	1.19073	2.42414	1.02563	1.48295	0.0024	0.0156084	yes	=
TCONS_00079780	XLOC_026513	AT5G09030	5:24893922-24903225	NES_0h_NaCl	NES_6h_NaCl	OK	5.03537	2.15102	-1.22708	-1.91487	0.0003	0.00250642	yes	=
TCONS_00080208	XLOC_026658	AT5G64572	5:25809974-25813648	NES_0h_NaCl	NES_6h_NaCl	OK	135.575	13.9924	-3.27638	-5.98207	5e-05	0.000483329	yes	=
TCONS_00080208	XLOC_026658	AT5G64572	5:25809974-25813648	NES_0h_NaCl	NES_6h_NaCl	OK	135.575	13.9924	-3.27638	-5.98207	5e-05	0.000483329	yes	=
TCONS_00080274	XLOC_026684	AT5G09285	5:25940660-25945442	NES_0h_NaCl	NES_6h_NaCl	OK	221.764	93.8295	-1.24091	-1.76982	0.00025	0.00212677	yes	=
TCONS_00080829	XLOC_026851	AT5G01215	5:84465-86275	NES_0h_NaCl	NES_6h_NaCl	OK	78.9322	16.3681	-2.26973	-8.97842	5e-05	0.000483329	yes	=
TCONS_00081051	XLOC_026915	AT5G00835	5:499781-502389	NES_0h_NaCl	NES_6h_NaCl	OK	1.81261	0.695521	-1.3819	-2.19787	0.0001	0.000921974	yes	=
TCONS_00081090	XLOC_026932	AT5G00870	5:583018-587124	NES_0h_NaCl	NES_6h_NaCl	OK	44.5846	91.1524	1.03173	1.29474	0.0077	0.0417416	yes	=
TCONS_00082615	XLOC_027374	AT5G10965	5:3467427-3472123	NES_0h_NaCl	NES_6h_NaCl	OK	2.60979	0.585583	-2.15599	-2.19338	0.001	0.00730433	yes	=
TCONS_00083923	XLOC_027785	AT5G02895	5:6127675-6133982	NES_0h_NaCl	NES_6h_NaCl	OK	5.32904	11.3433	1.08989	1.52888	0.0033	0.0204975	yes	=
TCONS_00087274	XLOC_028943	AT5G06665	5:18137226-18142165	NES_0h_NaCl	NES_6h_NaCl	OK	12.8654	4.72201	-1.44602	-1.53774	0.0055	0.0315472	yes	=
TCONS_00087680	XLOC_029101	AT5G07015	5:19309152-19317539	NES_0h_NaCl	NES_6h_NaCl	OK	29.3099	180.496	2.62251	3.52906	5e-05	0.000483329	yes	=
TCONS_00087785	XLOC_029140	AT5G07115	5:19624439-19625721	NES_0h_NaCl	NES_6h_NaCl	OK	0.213538	1.22363	2.5186	2.0904	0.00135	0.00949557	yes	=
TCONS_00087858	XLOC_029164	AT5G07265	5:19763109-19769369	NES_0h_NaCl	NES_6h_NaCl	OK	15.4839	47.4611	1.61598	1.67628	0.00145	0.0101026	yes	=
TCONS_00089716	XLOC_029842	AT5G08980	5:24484497-24487906	NES_0h_NaCl	NES_6h_NaCl	OK	50.1484	17.7038	-1.50215	-2.57927	5e-05	0.000483329	yes	=
TCONS_00090081	XLOC_029978	AT5G63195	5:25345541-25348800	NES_0h_NaCl	NES_6h_NaCl	OK	39.6496	9.6378	-2.04053	-2.2941	0.00045	0.00360379	yes	=
TCONS_00090081	XLOC_029978	AT5G63195	5:25345541-25348800	NES_0h_NaCl	NES_6h_NaCl	OK	39.6496	9.6378	-2.04053	-2.2941	0.00045	0.00360379	yes	=
TCONS_00090584	XLOC_030135	AT5G09565	5:26416125-26416924	NES_0h_NaCl	NES_6h_NaCl	OK	355.87	746.639	1.06906	1.77962	0.00015	0.00133759	yes	=
TCONS_00090610	XLOC_030145	AT5G09595	5:26476109-26479665	NES_0h_NaCl	NES_6h_NaCl	OK	9.48379	3.81508	-1.31375	-1.64798	0.00775	0.0419641	yes	=
TCONS_00090820	XLOC_030215	AT5G09855	5:26854021-26857086	NES_0h_NaCl	NES_6h_NaCl	OK	127.576	318.459	1.31976	1.715	0.0004	0.00324421	yes	=

## Sheet: Sheet6
PV-NES NaCl treated 24h compare to PV-NES NaCl treated 0h
test_id	gene_id.x	gene	locus	sample_1	sample_2	status	value_1	value_2	log2.fold_change.	test_stat	p_value	q_value	significant	class_code
TCONS_00001812	XLOC_000526	AT1G10657	1:3530352-3532017	NES_0h_NaCl	NES_24h_NaCl	OK	0.890458	2.845	1.67581	1.58521	0.00445	0.0264077	yes	j
TCONS_00005357	XLOC_001723	AT1G31710	1:11349696-11355587	NES_0h_NaCl	NES_24h_NaCl	OK	11.647	4.84876	-1.26428	-1.45836	0.0067	0.0371994	yes	j
TCONS_00005767	XLOC_001870	-	1:12386183-12387596	NES_0h_NaCl	NES_24h_NaCl	OK	1.14068	0.283881	-2.00654	-1.5675	0.00705	0.0388058	yes	-
TCONS_00006514	XLOC_002162	-	1:17443187-17444194	NES_0h_NaCl	NES_24h_NaCl	OK	17.3551	7.76329	-1.16062	-2.76891	5e-05	0.000483329	yes	-
TCONS_00007183	XLOC_002383	AT1G51430	1:19068154-19069820	NES_0h_NaCl	NES_24h_NaCl	OK	16.2805	5.19055	-1.64919	-2.1687	0.0002	0.00173834	yes	j
TCONS_00008709	XLOC_002985	AT1G08477	1:22973839-22977885	NES_0h_NaCl	NES_24h_NaCl	OK	105.046	512.55	2.28667	7.22442	5e-05	0.000483329	yes	=
TCONS_00011020	XLOC_003745	AT1G75280	1:28251625-28257268	NES_0h_NaCl	NES_24h_NaCl	OK	8.2715	84.8042	3.35791	4.28939	5e-05	0.000483329	yes	j
TCONS_00012256	XLOC_004105	AT1G04077	1:310143-319667	NES_0h_NaCl	NES_24h_NaCl	OK	3.68429	9.05195	1.29684	1.42787	0.00475	0.0278961	yes	=
TCONS_00014175	XLOC_004621	CPISCA	1:3453190-3461485	NES_0h_NaCl	NES_24h_NaCl	OK	16.2972	49.1531	1.59265	1.68496	0.00165	0.0113001	yes	j
TCONS_00016147	XLOC_005239	AT1G21830	1:7660946-7662725	NES_0h_NaCl	NES_24h_NaCl	OK	48.0894	7.3377	-2.71232	-2.45681	5e-05	0.000483329	yes	j
TCONS_00016209	XLOC_005273	AT1G22330	1:7886322-7889534	NES_0h_NaCl	NES_24h_NaCl	OK	2.29783	0.257982	-3.15493	-2.04531	0.0024	0.0156084	yes	x
TCONS_00016528	XLOC_005390	2024-09-03	1:8593104-8596123	NES_0h_NaCl	NES_24h_NaCl	OK	6.15964	0.985845	-2.64341	-2.03364	0.00235	0.0153286	yes	j
TCONS_00016889	XLOC_005517	-	1:9476109-9480784	NES_0h_NaCl	NES_24h_NaCl	OK	0.588957	0.246101	-1.25891	-1.83693	0.0007	0.00533512	yes	-
TCONS_00017004	XLOC_005552	AT1G27921	1:9726606-9730424	NES_0h_NaCl	NES_24h_NaCl	OK	12.3492	2.72711	-2.17897	-3.33054	5e-05	0.000483329	yes	=
TCONS_00017068	XLOC_005573	AGP31	1:9889100-9891015	NES_0h_NaCl	NES_24h_NaCl	OK	137.329	46.6487	-1.55773	-2.04017	5e-05	0.000483329	yes	j
TCONS_00017689	XLOC_005767	ACBP6	1:11410187-11412233	NES_0h_NaCl	NES_24h_NaCl	OK	624.259	296.251	-1.07532	-2.70086	5e-05	0.000483329	yes	j
TCONS_00020164	XLOC_006631	AT1G56165	1:21022383-21024402	NES_0h_NaCl	NES_24h_NaCl	OK	1.41856	0.66415	-1.09485	-1.39532	0.004	0.024133	yes	=
TCONS_00020237	XLOC_006658	SVB	1:21195643-21199130	NES_0h_NaCl	NES_24h_NaCl	OK	92.571	226.441	1.2905	3.92873	5e-05	0.000483329	yes	o
TCONS_00022733	XLOC_007452	AT1G09253	1:26931851-26935825	NES_0h_NaCl	NES_24h_NaCl	OK	39.5744	102.495	1.37291	3.41328	5e-05	0.000483329	yes	=
TCONS_00022742	XLOC_007454	AT1G71528	1:26938368-26942952	NES_0h_NaCl	NES_24h_NaCl	OK	2.80434	1.09449	-1.3574	-1.40653	0.00335	0.0207614	yes	=
TCONS_00023809	XLOC_007792	CCP2	1:29204746-29210191	NES_0h_NaCl	NES_24h_NaCl	OK	4.95346	0.718291	-2.7858	-1.86433	0.0068	0.0376596	yes	x
TCONS_00025081	XLOC_008210	AT2G04805	2:1604562-1605145	NES_0h_NaCl	NES_24h_NaCl	OK	9.51643	31.6148	1.73211	1.98614	0.00025	0.00212677	yes	=
TCONS_00025721	XLOC_008408	AT2G11225	2:4477714-4486461	NES_0h_NaCl	NES_24h_NaCl	OK	32.7753	15.3052	-1.09859	-1.91208	5e-05	0.000483329	yes	j
TCONS_00025724	XLOC_008408	AT2G11225	2:4477714-4486461	NES_0h_NaCl	NES_24h_NaCl	OK	36.0543	13.0618	-1.46482	-2.04074	0.0001	0.000921974	yes	j
TCONS_00026293	XLOC_008641	-	2:7598308-7601340	NES_0h_NaCl	NES_24h_NaCl	OK	0.253307	0.537009	1.08406	1.31047	0.0074	0.0403937	yes	-
TCONS_00026868	XLOC_008823	AT2G07335	2:8925925-8930120	NES_0h_NaCl	NES_24h_NaCl	OK	2.69028	5.67922	1.07794	1.77085	0.00025	0.00212677	yes	=
TCONS_00027246	XLOC_008961	AT2G07850	2:9728479-9733612	NES_0h_NaCl	NES_24h_NaCl	OK	9.51083	4.56964	-1.05749	-1.34758	0.00525	0.030339	yes	=
TCONS_00027400	XLOC_009011	AT2G23672	2:10063064-10064078	NES_0h_NaCl	NES_24h_NaCl	OK	82.0911	166.342	1.01885	4.59812	5e-05	0.000483329	yes	=
TCONS_00027773	XLOC_009128	AT2G25590	2:10890875-10893814	NES_0h_NaCl	NES_24h_NaCl	OK	6.85032	1.45659	-2.23358	-2.93435	5e-05	0.000483329	yes	j
TCONS_00028704	XLOC_009425	AT2G31150	2:13269888-13274631	NES_0h_NaCl	NES_24h_NaCl	OK	7.63083	3.48782	-1.12951	-1.88098	0.0003	0.00250642	yes	o
TCONS_00028993	XLOC_009506	AT2G08525	2:13787171-13790077	NES_0h_NaCl	NES_24h_NaCl	OK	108.088	229.996	1.0894	1.32146	0.00445	0.0264077	yes	=
TCONS_00030904	XLOC_010087	AT2G09350	2:17604075-17613660	NES_0h_NaCl	NES_24h_NaCl	OK	22.2864	9.83089	-1.18077	-1.90266	5e-05	0.000483329	yes	=
TCONS_00031062	XLOC_010138	AT2G09420	2:17931253-17935808	NES_0h_NaCl	NES_24h_NaCl	OK	38.5944	1.14973	-5.06902	-3.83479	0.0069	0.0381191	yes	=
TCONS_00034646	XLOC_011458	AT2G24545	2:10421758-10427683	NES_0h_NaCl	NES_24h_NaCl	OK	4.46693	21.1607	2.24404	5.03263	5e-05	0.000483329	yes	=
TCONS_00034752	XLOC_011480	AT2G08060	2:10574941-10579230	NES_0h_NaCl	NES_24h_NaCl	OK	59.9945	142.716	1.25024	2.48258	5e-05	0.000483329	yes	=
TCONS_00035321	XLOC_011667	CKS1	2:11908983-11911802	NES_0h_NaCl	NES_24h_NaCl	OK	70.494	34.6738	-1.02365	-2.59837	5e-05	0.000483329	yes	j
TCONS_00036222	XLOC_011967	AT2G33051	2:14021652-14025239	NES_0h_NaCl	NES_24h_NaCl	OK	6.26818	2.35575	-1.41186	-2.63876	5e-05	0.000483329	yes	=
TCONS_00036786	XLOC_012135	AT2G35859	2:15059336-15062122	NES_0h_NaCl	NES_24h_NaCl	OK	18.0919	37.5003	1.05156	4.32384	5e-05	0.000483329	yes	=
TCONS_00037141	XLOC_012262	VCL1	2:15906554-15914718	NES_0h_NaCl	NES_24h_NaCl	OK	15.5475	4.97726	-1.64326	-1.60232	0.0051	0.0296098	yes	j
TCONS_00037709	XLOC_012463	AT2G41178	2:17164868-17166229	NES_0h_NaCl	NES_24h_NaCl	OK	5.28142	15.561	1.55894	2.18306	0.00105	0.00762386	yes	=
TCONS_00038209	XLOC_012620	CHI	2:18076165-18077517	NES_0h_NaCl	NES_24h_NaCl	OK	2.32668	35.971	3.95049	3.9112	5e-05	0.000483329	yes	j
TCONS_00038405	XLOC_012684	UCC2	2:18461862-18463533	NES_0h_NaCl	NES_24h_NaCl	OK	36.6832	15.4956	-1.24326	-1.68294	0.0009	0.00665882	yes	j
TCONS_00038478	XLOC_012704	AFO	2:18628251-18632103	NES_0h_NaCl	NES_24h_NaCl	OK	7.51138	1.17967	-2.67069	-2.61226	5e-05	0.000483329	yes	j
TCONS_00038497	XLOC_012709	AT2G45315	2:18682080-18688061	NES_0h_NaCl	NES_24h_NaCl	OK	6.42355	2.65637	-1.27392	-1.45762	0.00655	0.036506	yes	=
TCONS_00038991	XLOC_012863	-	2:1391847-1393020	NES_0h_NaCl	NES_24h_NaCl	OK	0.232301	1.31962	2.50606	2.46773	0.0001	0.000921974	yes	-
TCONS_00039765	XLOC_013105	AT3G01555	3:1393141-1397627	NES_0h_NaCl	NES_24h_NaCl	OK	4.87879	42.6453	3.12779	2.00148	0.0022	0.0144854	yes	=
TCONS_00040676	XLOC_013406	MSD1	3:3417939-3419892	NES_0h_NaCl	NES_24h_NaCl	OK	33.0541	81.6254	1.30419	1.31097	0.0072	0.0394876	yes	j
TCONS_00040896	XLOC_013486	AT3G12502	3:3962135-3964222	NES_0h_NaCl	NES_24h_NaCl	OK	20.7944	50.3143	1.27478	3.13273	5e-05	0.000483329	yes	=
TCONS_00042200	XLOC_013912	AT3G19002	3:6553439-6555825	NES_0h_NaCl	NES_24h_NaCl	OK	5.2824	15.4185	1.5454	2.56072	5e-05	0.000483329	yes	=
TCONS_00044759	XLOC_014847	AT3G07365	3:16979047-16984867	NES_0h_NaCl	NES_24h_NaCl	OK	9.81141	80.6598	3.03932	2.89592	5e-05	0.000483329	yes	=
TCONS_00044827	XLOC_014877	AT3G46668	3:17188838-17199363	NES_0h_NaCl	NES_24h_NaCl	OK	2.64093	9.97483	1.91725	3.6278	5e-05	0.000483329	yes	=
TCONS_00045039	XLOC_014952	AT3G07835	3:17692665-17700923	NES_0h_NaCl	NES_24h_NaCl	OK	23.9233	139.905	2.54796	2.88364	5e-05	0.000483329	yes	=
TCONS_00046434	XLOC_015442	AT3G56408	3:20915471-20921555	NES_0h_NaCl	NES_24h_NaCl	OK	10.6172	4.86052	-1.12722	-2.70002	5e-05	0.000483329	yes	=
TCONS_00049272	XLOC_016333	MT2A	3:2889405-2890574	NES_0h_NaCl	NES_24h_NaCl	OK	349.912	935.257	1.41837	5.60362	5e-05	0.000483329	yes	j
TCONS_00051593	XLOC_017073	PCC1	3:7845822-7846833	NES_0h_NaCl	NES_24h_NaCl	OK	0.516025	17.1561	5.05514	3.89017	0.0005	0.00395817	yes	j
TCONS_00051801	XLOC_017176	AT3G04615	3:8678677-8683372	NES_0h_NaCl	NES_24h_NaCl	OK	28.4123	11.9178	-1.2534	-2.01965	5e-05	0.000483329	yes	=
TCONS_00052767	XLOC_017536	AT3G05945	3:11509176-11510510	NES_0h_NaCl	NES_24h_NaCl	OK	28.627	8.27658	-1.79027	-5.30573	5e-05	0.000483329	yes	=
TCONS_00052768	XLOC_017536	AT3G05945	3:11509176-11510510	NES_0h_NaCl	NES_24h_NaCl	OK	26.42	6.12443	-2.10898	-1.68344	0.00885	0.04681	yes	=
TCONS_00053762	XLOC_017962	AT3G07925	3:17891133-17894162	NES_0h_NaCl	NES_24h_NaCl	OK	7.15284	18.3703	1.36079	1.75167	0.00045	0.00360379	yes	=
TCONS_00054325	XLOC_018135	AT3G51238	3:19023063-19026885	NES_0h_NaCl	NES_24h_NaCl	OK	4.35766	111.674	4.67959	12.5625	5e-05	0.000483329	yes	=
TCONS_00055050	XLOC_018371	AT3G55240	3:20473334-20475332	NES_0h_NaCl	NES_24h_NaCl	OK	36.9346	8.73519	-2.08006	-3.59886	5e-05	0.000483329	yes	j
TCONS_00056634	XLOC_018879	-	3:10477979-10479604	NES_0h_NaCl	NES_24h_NaCl	OK	0.738404	0.138339	-2.41621	-2.24719	0.00035	0.00287858	yes	-
TCONS_00056967	XLOC_018987	AT4G01593	4:690642-694381	NES_0h_NaCl	NES_24h_NaCl	OK	5.96071	2.11445	-1.4952	-1.72661	0.00175	0.0118903	yes	=
TCONS_00056968	XLOC_018987	AT4G01593	4:690642-694381	NES_0h_NaCl	NES_24h_NaCl	OK	23.7401	11.2288	-1.08012	-2.80025	5e-05	0.000483329	yes	=
TCONS_00057271	XLOC_019099	AT4G04455	4:1403116-1407402	NES_0h_NaCl	NES_24h_NaCl	OK	158.63	55.4722	-1.51582	-2.81601	5e-05	0.000483329	yes	=
TCONS_00057432	XLOC_019161	AT4G04423	4:2201272-2204372	NES_0h_NaCl	NES_24h_NaCl	OK	0.683972	0.206904	-1.72498	-1.99016	0.00075	0.00567177	yes	j
TCONS_00058480	XLOC_019552	AT4G12760	4:7504763-7506279	NES_0h_NaCl	NES_24h_NaCl	OK	6.10244	2.3825	-1.35691	-1.84516	0.0005	0.00395817	yes	j
TCONS_00058779	XLOC_019664	AT4G06195	4:8346103-8346501	NES_0h_NaCl	NES_24h_NaCl	OK	15.8449	1.17241	-3.75647	-3.80291	5e-05	0.000483329	yes	=
TCONS_00059341	XLOC_019844	AT4G06665	4:9604334-9607402	NES_0h_NaCl	NES_24h_NaCl	OK	8.60167	80.0995	3.2191	4.00285	5e-05	0.000483329	yes	=
TCONS_00061018	XLOC_020411	AT4G26582	4:13411443-13417145	NES_0h_NaCl	NES_24h_NaCl	OK	2.94127	1.18829	-1.30755	-1.35275	0.0085	0.0452848	yes	=
TCONS_00061185	XLOC_020475	AT4G27740	4:13839037-13841536	NES_0h_NaCl	NES_24h_NaCl	OK	17.8016	8.63344	-1.044	-1.82995	0.0003	0.00250642	yes	=
TCONS_00061252	XLOC_020505	AT4G08015	4:13981634-13983717	NES_0h_NaCl	NES_24h_NaCl	OK	24.79	7.99693	-1.63224	-2.4404	5e-05	0.000483329	yes	=
TCONS_00063240	XLOC_021133	CCR1	4:18273828-18275216	NES_0h_NaCl	NES_24h_NaCl	OK	173.257	30.9861	-2.48322	-4.15151	5e-05	0.000483329	yes	x
TCONS_00063458	XLOC_021212	PIP1	4:185284-187680	NES_0h_NaCl	NES_24h_NaCl	OK	19.5908	83.281	2.08781	1.74438	0.0006	0.00465368	yes	j
TCONS_00064271	XLOC_021463	AT4G04995	4:2447151-2448283	NES_0h_NaCl	NES_24h_NaCl	OK	0.128083	1.96965	3.94278	2.93403	0.0002	0.00173834	yes	=
TCONS_00064752	XLOC_021657	AT4G05775	4:6374673-6376142	NES_0h_NaCl	NES_24h_NaCl	OK	9.52517	1.38148	-2.78554	-2.06968	0.0021	0.0139157	yes	=
TCONS_00064987	XLOC_021742	AT4G05910	4:7042353-7053148	NES_0h_NaCl	NES_24h_NaCl	OK	17.4324	40.4409	1.21404	1.4274	0.0036	0.0220726	yes	=
TCONS_00065363	XLOC_021869	AT4G13505	4:7857999-7860288	NES_0h_NaCl	NES_24h_NaCl	OK	25.4002	66.1019	1.37985	6.13053	5e-05	0.000483329	yes	=
TCONS_00067961	XLOC_022662	AT4G26795	4:13487208-13489741	NES_0h_NaCl	NES_24h_NaCl	OK	1.78409	6.85322	1.94159	2.7866	5e-05	0.000483329	yes	=
TCONS_00069708	XLOC_023213	AT4G36808	4:17340931-17345171	NES_0h_NaCl	NES_24h_NaCl	OK	23.5302	56.7478	1.27005	2.59193	5e-05	0.000483329	yes	=
TCONS_00069809	XLOC_023248	AT4G37432	4:17596972-17598958	NES_0h_NaCl	NES_24h_NaCl	OK	3.60722	8.80381	1.28724	2.59429	5e-05	0.000483329	yes	=
TCONS_00070392	XLOC_023459	AT5G01542	5:210978-213593	NES_0h_NaCl	NES_24h_NaCl	OK	3.21439	11.1617	1.79595	5.79143	5e-05	0.000483329	yes	=
TCONS_00070646	XLOC_023540	AT5G00880	5:642553-648573	NES_0h_NaCl	NES_24h_NaCl	OK	6.11312	25.5186	2.06157	2.03219	0.0003	0.00250642	yes	=
TCONS_00071328	XLOC_023759	AT5G01255	5:1928342-1931782	NES_0h_NaCl	NES_24h_NaCl	OK	98.7004	340.252	1.78548	3.15369	5e-05	0.000483329	yes	=
TCONS_00071996	XLOC_023970	AT5G01775	5:3343189-3343998	NES_0h_NaCl	NES_24h_NaCl	OK	0.625866	2.09584	1.7436	1.58954	0.00365	0.0223334	yes	=
TCONS_00073172	XLOC_024356	AT5G18255	5:6035618-6038112	NES_0h_NaCl	NES_24h_NaCl	OK	10.4778	4.97636	-1.07418	-1.84563	0.00025	0.00212677	yes	=
TCONS_00076356	XLOC_025457	AT5G06505	5:17453516-17457100	NES_0h_NaCl	NES_24h_NaCl	OK	34.7802	14.2379	-1.28853	-1.42747	0.005	0.0291209	yes	=
TCONS_00076694	XLOC_025551	AT5G06695	5:18172399-18176888	NES_0h_NaCl	NES_24h_NaCl	OK	4.16726	8.87231	1.09021	2.10695	0.0002	0.00173834	yes	=
TCONS_00076775	XLOC_025573	AT5G45472	5:18421548-18435524	NES_0h_NaCl	NES_24h_NaCl	OK	7.20434	17.5272	1.28266	2.30916	5e-05	0.000483329	yes	=
TCONS_00080208	XLOC_026658	AT5G64572	5:25809974-25813648	NES_0h_NaCl	NES_24h_NaCl	OK	135.575	33.46	-2.01858	-4.51412	5e-05	0.000483329	yes	=
TCONS_00080208	XLOC_026658	AT5G64572	5:25809974-25813648	NES_0h_NaCl	NES_24h_NaCl	OK	135.575	33.46	-2.01858	-4.51412	5e-05	0.000483329	yes	=
TCONS_00080274	XLOC_026684	AT5G09285	5:25940660-25945442	NES_0h_NaCl	NES_24h_NaCl	OK	221.764	81.6442	-1.4416	-1.97683	5e-05	0.000483329	yes	=
TCONS_00080829	XLOC_026851	AT5G01215	5:84465-86275	NES_0h_NaCl	NES_24h_NaCl	OK	78.9322	15.5449	-2.34417	-9.84031	5e-05	0.000483329	yes	=
TCONS_00083726	XLOC_027711	AT5G02695	5:5720282-5721659	NES_0h_NaCl	NES_24h_NaCl	OK	5.37723	2.65372	-1.01885	-1.59837	0.00095	0.00698279	yes	=
TCONS_00084198	XLOC_027880	AT5G20225	5:6821880-6826112	NES_0h_NaCl	NES_24h_NaCl	OK	3.82365	8.12943	1.0882	1.90895	0.0001	0.000921974	yes	=
TCONS_00085012	XLOC_028105	AT5G03805	5:8427923-8436193	NES_0h_NaCl	NES_24h_NaCl	OK	58.4186	21.7347	-1.42643	-1.7747	0.00045	0.00360379	yes	=
TCONS_00087680	XLOC_029101	AT5G07015	5:19309152-19317539	NES_0h_NaCl	NES_24h_NaCl	OK	29.3099	105.532	1.84823	2.41709	5e-05	0.000483329	yes	=
TCONS_00087785	XLOC_029140	AT5G07115	5:19624439-19625721	NES_0h_NaCl	NES_24h_NaCl	OK	0.213538	1.51263	2.8245	2.38054	0.0005	0.00395817	yes	=
TCONS_00089716	XLOC_029842	AT5G08980	5:24484497-24487906	NES_0h_NaCl	NES_24h_NaCl	OK	50.1484	21.7781	-1.20333	-2.16418	5e-05	0.000483329	yes	=
TCONS_00090081	XLOC_029978	AT5G63195	5:25345541-25348800	NES_0h_NaCl	NES_24h_NaCl	OK	39.6496	14.0793	-1.49373	-2.02992	5e-05	0.000483329	yes	=
TCONS_00090081	XLOC_029978	AT5G63195	5:25345541-25348800	NES_0h_NaCl	NES_24h_NaCl	OK	39.6496	14.0793	-1.49373	-2.02992	5e-05	0.000483329	yes	=
TCONS_00090820	XLOC_030215	AT5G09855	5:26854021-26857086	NES_0h_NaCl	NES_24h_NaCl	OK	127.576	308.195	1.27249	1.63719	0.00065	0.00499639	yes	=

## Sheet: Sheet7
PV-NES sorbitol treated 6h compare to PV-NES sorbitol treated 0h
test_id	gene_id.x	gene	locus	sample_1	sample_2	status	value_1	value_2	log2.fold_change.	test_stat	p_value	q_value	significant	class_code
TCONS_00000083	XLOC_000027	AT1G01448	1:163277-166353	NES_0h_Sorbitol	NES_6h_Sorbitol	OK	2.82778	0.583265	-2.27744	-2.16301	0.00015	0.00133759	yes	j
TCONS_00000300	XLOC_000091	AT1G02620	1:556862-558895	NES_0h_Sorbitol	NES_6h_Sorbitol	OK	1.15328	0.0528261	-4.44835	-2.72889	0.0017	0.0115963	yes	j
TCONS_00001812	XLOC_000526	AT1G10657	1:3530352-3532017	NES_0h_Sorbitol	NES_6h_Sorbitol	OK	0.458054	1.77303	1.95263	1.53016	0.0023	0.0150487	yes	j
TCONS_00003548	XLOC_001072	AT1G05523	1:6949011-6959605	NES_0h_Sorbitol	NES_6h_Sorbitol	OK	4.11145	37.406	3.18555	3.82097	5e-05	0.000483329	yes	=
TCONS_00007183	XLOC_002383	AT1G51430	1:19068154-19069820	NES_0h_Sorbitol	NES_6h_Sorbitol	OK	17.7578	8.29936	-1.09738	-1.75607	0.00095	0.00698279	yes	j
TCONS_00007220	XLOC_002398	AT1G51645	1:19149401-19152329	NES_0h_Sorbitol	NES_6h_Sorbitol	OK	0.299586	2.29011	2.93437	1.92486	0.0038	0.0231066	yes	=
TCONS_00008709	XLOC_002985	AT1G08477	1:22973839-22977885	NES_0h_Sorbitol	NES_6h_Sorbitol	OK	94.5306	276.635	1.54913	5.32288	5e-05	0.000483329	yes	=
TCONS_00009264	XLOC_003187	AT1G08757	1:24339370-24340154	NES_0h_Sorbitol	NES_6h_Sorbitol	OK	7.93933	1.63052	-2.28368	-3.49856	5e-05	0.000483329	yes	=
TCONS_00009564	XLOC_003294	AT1G67365	1:25238394-25243837	NES_0h_Sorbitol	NES_6h_Sorbitol	OK	5.75642	13.0846	1.18463	2.64348	5e-05	0.000483329	yes	=
TCONS_00011020	XLOC_003745	AT1G75280	1:28251625-28257268	NES_0h_Sorbitol	NES_6h_Sorbitol	OK	3.37637	28.3063	3.06758	2.30988	0.00225	0.0147677	yes	j
TCONS_00012256	XLOC_004105	AT1G04077	1:310143-319667	NES_0h_Sorbitol	NES_6h_Sorbitol	OK	5.19073	42.976	3.04952	3.75806	5e-05	0.000483329	yes	=
TCONS_00014175	XLOC_004621	CPISCA	1:3453190-3461485	NES_0h_Sorbitol	NES_6h_Sorbitol	OK	11.11	28.2241	1.34507	1.29906	0.0018	0.0121842	yes	j
TCONS_00015506	XLOC_005028	AT1G05337	1:6141381-6148940	NES_0h_Sorbitol	NES_6h_Sorbitol	OK	8.38454	41.2649	2.29911	1.4302	0.0029	0.018356	yes	=
TCONS_00016147	XLOC_005239	AT1G21830	1:7660946-7662725	NES_0h_Sorbitol	NES_6h_Sorbitol	OK	47.5834	9.00739	-2.40128	-3.08198	5e-05	0.000483329	yes	j
TCONS_00016208	XLOC_005273	AT1G22330	1:7886322-7889534	NES_0h_Sorbitol	NES_6h_Sorbitol	OK	1.41267	0.0708679	-4.31715	-1.64935	0.0089	0.0470252	yes	x
TCONS_00016528	XLOC_005390	2024-09-03	1:8593104-8596123	NES_0h_Sorbitol	NES_6h_Sorbitol	OK	3.6981	1.34998	-1.45385	-1.1618	0.00845	0.0450636	yes	j
TCONS_00016736	XLOC_005454	AT1G26218	1:9065954-9075377	NES_0h_Sorbitol	NES_6h_Sorbitol	OK	10.578	24.3817	1.20473	2.39284	5e-05	0.000483329	yes	=
TCONS_00017004	XLOC_005552	AT1G27921	1:9726606-9730424	NES_0h_Sorbitol	NES_6h_Sorbitol	OK	13.8984	4.72222	-1.55738	-2.56314	5e-05	0.000483329	yes	=
TCONS_00017068	XLOC_005573	AGP31	1:9889100-9891015	NES_0h_Sorbitol	NES_6h_Sorbitol	OK	143.088	53.4741	-1.41999	-2.22377	5e-05	0.000483329	yes	j
TCONS_00017291	XLOC_005635	AT1G06227	1:10300192-10301302	NES_0h_Sorbitol	NES_6h_Sorbitol	OK	31.8205	15.7072	-1.01853	-1.96065	5e-05	0.000483329	yes	=
TCONS_00017355	XLOC_005651	AT1G29785	1:10422190-10429143	NES_0h_Sorbitol	NES_6h_Sorbitol	OK	28.2227	9.84235	-1.51978	-2.468	5e-05	0.000483329	yes	=
TCONS_00019942	XLOC_006573	DEK1	1:20651813-20665110	NES_0h_Sorbitol	NES_6h_Sorbitol	OK	20.1811	10.0199	-1.01014	-1.39778	0.002	0.0133437	yes	j
TCONS_00020164	XLOC_006631	AT1G56165	1:21022383-21024402	NES_0h_Sorbitol	NES_6h_Sorbitol	OK	1.42555	0.672105	-1.08476	-1.38061	0.0017	0.0115963	yes	=
TCONS_00020237	XLOC_006658	SVB	1:21195643-21199130	NES_0h_Sorbitol	NES_6h_Sorbitol	OK	102.11	450.632	2.14182	6.48605	5e-05	0.000483329	yes	o
TCONS_00020246	XLOC_006660	AT1G56612	1:21211718-21215427	NES_0h_Sorbitol	NES_6h_Sorbitol	OK	6.54324	3.17551	-1.04302	-1.30627	0.00245	0.0158878	yes	=
TCONS_00020581	XLOC_006780	AT1G60260	1:22218774-22224358	NES_0h_Sorbitol	NES_6h_Sorbitol	OK	1.02973	2.34299	1.18608	1.23021	0.00385	0.0233622	yes	j
TCONS_00022444	XLOC_007341	AT1G69587	1:26175565-26179389	NES_0h_Sorbitol	NES_6h_Sorbitol	OK	6.47718	1.66104	-1.96328	-2.34941	5e-05	0.000483329	yes	=
TCONS_00022733	XLOC_007452	AT1G09253	1:26931851-26935825	NES_0h_Sorbitol	NES_6h_Sorbitol	OK	27.1278	120.637	2.15283	4.63136	5e-05	0.000483329	yes	=
TCONS_00023450	XLOC_007662	AT1G75560	1:28371140-28373301	NES_0h_Sorbitol	NES_6h_Sorbitol	OK	7.88721	1.92202	-2.03689	-1.64946	0.005	0.0291209	yes	j
TCONS_00023593	XLOC_007714	AT1G76400	1:28655207-28661710	NES_0h_Sorbitol	NES_6h_Sorbitol	OK	29.9178	13.8564	-1.11045	-1.14901	0.00845	0.0450636	yes	j
TCONS_00024487	XLOC_007983	-	1:14064676-14065628	NES_0h_Sorbitol	NES_6h_Sorbitol	OK	0.169706	0.59867	1.81872	1.36865	0.0058	0.0329877	yes	-
TCONS_00024619	XLOC_008036	EXGT-A3	2:384322-387478	NES_0h_Sorbitol	NES_6h_Sorbitol	OK	48.4975	23.7994	-1.02699	-2.11013	5e-05	0.000483329	yes	j
TCONS_00024637	XLOC_008041	PQL3	2:424059-425810	NES_0h_Sorbitol	NES_6h_Sorbitol	OK	1.28758	3.60677	1.48604	1.55144	0.00255	0.0164421	yes	x
TCONS_00025081	XLOC_008210	AT2G04805	2:1604562-1605145	NES_0h_Sorbitol	NES_6h_Sorbitol	OK	11.3782	43.5456	1.93625	2.27294	5e-05	0.000483329	yes	=
TCONS_00025261	XLOC_008267	AT2G05812	2:2213959-2217448	NES_0h_Sorbitol	NES_6h_Sorbitol	OK	12.3475	5.97782	-1.04652	-3.87154	5e-05	0.000483329	yes	=
TCONS_00025724	XLOC_008408	AT2G11225	2:4477714-4486461	NES_0h_Sorbitol	NES_6h_Sorbitol	OK	42.3381	5.993	-2.82061	-1.9479	0.00325	0.0202311	yes	j
TCONS_00026293	XLOC_008641	-	2:7598308-7601340	NES_0h_Sorbitol	NES_6h_Sorbitol	OK	0.307747	0.716098	1.21841	1.57307	0.00035	0.00287858	yes	-
TCONS_00026953	XLOC_008848	AT2G21187	2:9076288-9077494	NES_0h_Sorbitol	NES_6h_Sorbitol	OK	6.22658	16.2711	1.3858	3.27858	5e-05	0.000483329	yes	=
TCONS_00026955	XLOC_008848	AT2G21187	2:9076288-9077494	NES_0h_Sorbitol	NES_6h_Sorbitol	OK	1.00368	5.62754	2.48721	1.96678	0.00145	0.0101026	yes	=
TCONS_00027246	XLOC_008961	AT2G07850	2:9728479-9733612	NES_0h_Sorbitol	NES_6h_Sorbitol	OK	9.15418	3.05134	-1.58499	-1.82731	5e-05	0.000483329	yes	=
TCONS_00028539	XLOC_009379	AT2G30362	2:12936967-12939746	NES_0h_Sorbitol	NES_6h_Sorbitol	OK	1.50286	5.23889	1.80155	2.13649	5e-05	0.000483329	yes	=
TCONS_00028543	XLOC_009379	AT2G30362	2:12936967-12939746	NES_0h_Sorbitol	NES_6h_Sorbitol	OK	3.39175	10.606	1.64478	1.65654	0.0026	0.0167179	yes	=
TCONS_00028554	XLOC_009385	TPP	2:12972681-12975542	NES_0h_Sorbitol	NES_6h_Sorbitol	OK	27.3823	7.54913	-1.85886	-1.72727	0.0013	0.00918885	yes	j
TCONS_00028704	XLOC_009425	AT2G31150	2:13269888-13274631	NES_0h_Sorbitol	NES_6h_Sorbitol	OK	8.55255	4.09962	-1.06086	-1.59583	0.001	0.00730433	yes	o
TCONS_00028901	XLOC_009486	AT2G32179	2:13671840-13673376	NES_0h_Sorbitol	NES_6h_Sorbitol	OK	28.0824	9.42382	-1.57528	-4.69846	5e-05	0.000483329	yes	=
TCONS_00028993	XLOC_009506	AT2G08525	2:13787171-13790077	NES_0h_Sorbitol	NES_6h_Sorbitol	OK	73.2498	257.811	1.81542	1.95227	5e-05	0.000483329	yes	=
TCONS_00029261	XLOC_009601	AT2G08650	2:14392550-14413489	NES_0h_Sorbitol	NES_6h_Sorbitol	OK	4.96125	19.1847	1.95118	3.31043	5e-05	0.000483329	yes	=
TCONS_00029381	XLOC_009642	AT2G08685	2:14668439-14677398	NES_0h_Sorbitol	NES_6h_Sorbitol	OK	24.7535	49.9592	1.01311	1.22809	0.0066	0.0367374	yes	=
TCONS_00029608	XLOC_009714	AT2G35945	2:15088761-15092415	NES_0h_Sorbitol	NES_6h_Sorbitol	OK	5.76902	15.2732	1.40461	1.57963	0.0002	0.00173834	yes	=
TCONS_00029739	XLOC_009762	AT2G36792	2:15420064-15422088	NES_0h_Sorbitol	NES_6h_Sorbitol	OK	0.440509	4.0092	3.18607	2.22248	0.0032	0.0199658	yes	=
TCONS_00029830	XLOC_009791	AT2G37362	2:15673409-15676081	NES_0h_Sorbitol	NES_6h_Sorbitol	OK	6.81116	14.906	1.12992	4.38604	5e-05	0.000483329	yes	=
TCONS_00030904	XLOC_010087	AT2G09350	2:17604075-17613660	NES_0h_Sorbitol	NES_6h_Sorbitol	OK	17.893	8.78712	-1.02593	-1.47912	0.00095	0.00698279	yes	=
TCONS_00031161	XLOC_010163	AT2G43530	2:18070066-18070747	NES_0h_Sorbitol	NES_6h_Sorbitol	OK	7.58811	24.4694	1.68917	2.00035	5e-05	0.000483329	yes	j
TCONS_00031167	XLOC_010166	AT2G43550	2:18072126-18075539	NES_0h_Sorbitol	NES_6h_Sorbitol	OK	15.0578	85.1973	2.5003	2.9658	5e-05	0.000483329	yes	j
TCONS_00032667	XLOC_010656	AT2G04852	2:1704110-1708926	NES_0h_Sorbitol	NES_6h_Sorbitol	OK	8.30573	22.0948	1.41153	2.26143	5e-05	0.000483329	yes	=
TCONS_00033548	XLOC_011052	AT2G17320	2:7533454-7536004	NES_0h_Sorbitol	NES_6h_Sorbitol	OK	6.62225	2.70353	-1.29248	-1.7344	5e-05	0.000483329	yes	j
TCONS_00033667	XLOC_011085	AT2G07015	2:7821554-7826623	NES_0h_Sorbitol	NES_6h_Sorbitol	OK	41.8721	88.0534	1.07239	1.77253	5e-05	0.000483329	yes	=
TCONS_00034646	XLOC_011458	AT2G24545	2:10421758-10427683	NES_0h_Sorbitol	NES_6h_Sorbitol	OK	2.45435	24.9522	3.34576	5.85343	5e-05	0.000483329	yes	=
TCONS_00034752	XLOC_011480	AT2G08060	2:10574941-10579230	NES_0h_Sorbitol	NES_6h_Sorbitol	OK	58.2242	181.126	1.6373	3.10567	5e-05	0.000483329	yes	=
TCONS_00035982	XLOC_011894	AT2G31751	2:13497018-13503920	NES_0h_Sorbitol	NES_6h_Sorbitol	OK	5.02378	16.921	1.75197	2.2916	0.00025	0.00212677	yes	=
TCONS_00036473	XLOC_012031	AT2G34080	2:14392550-14413489	NES_0h_Sorbitol	NES_6h_Sorbitol	OK	1.46244	7.90332	2.43408	1.71143	0.0036	0.0220726	yes	o
TCONS_00036746	XLOC_012120	AT2G08740	2:14988436-14990935	NES_0h_Sorbitol	NES_6h_Sorbitol	OK	11.6411	29.8811	1.36001	1.35832	0.00215	0.0142011	yes	=
TCONS_00036825	XLOC_012153	AT2G08780	2:15192479-15195558	NES_0h_Sorbitol	NES_6h_Sorbitol	OK	23.1811	48.6283	1.06885	2.98675	5e-05	0.000483329	yes	=
TCONS_00037290	XLOC_012314	AT2G38970	2:16273896-16279545	NES_0h_Sorbitol	NES_6h_Sorbitol	OK	8.73029	2.1264	-2.03761	-1.61055	0.0036	0.0220726	yes	x
TCONS_00037709	XLOC_012463	AT2G41178	2:17164868-17166229	NES_0h_Sorbitol	NES_6h_Sorbitol	OK	8.16305	21.6756	1.40889	3.59066	5e-05	0.000483329	yes	=
TCONS_00038209	XLOC_012620	CHI	2:18076165-18077517	NES_0h_Sorbitol	NES_6h_Sorbitol	OK	2.4624	24.6749	3.32491	2.52376	5e-05	0.000483329	yes	j
TCONS_00038405	XLOC_012684	UCC2	2:18461862-18463533	NES_0h_Sorbitol	NES_6h_Sorbitol	OK	55.5475	26.5546	-1.06476	-1.54677	0.0005	0.00395817	yes	j
TCONS_00038478	XLOC_012704	AFO	2:18628251-18632103	NES_0h_Sorbitol	NES_6h_Sorbitol	OK	6.99383	1.66177	-2.07336	-2.45897	5e-05	0.000483329	yes	j
TCONS_00038502	XLOC_012709	AT2G45315	2:18682080-18688061	NES_0h_Sorbitol	NES_6h_Sorbitol	OK	10.2776	4.43343	-1.21301	-1.70004	0.0003	0.00250642	yes	=
TCONS_00039969	XLOC_013168	AT3G05905	3:1760823-1764212	NES_0h_Sorbitol	NES_6h_Sorbitol	OK	110.725	20.4086	-2.43973	-7.94341	5e-05	0.000483329	yes	=
TCONS_00040896	XLOC_013486	AT3G12502	3:3962135-3964222	NES_0h_Sorbitol	NES_6h_Sorbitol	OK	12.9472	34.6656	1.42087	3.38041	5e-05	0.000483329	yes	=
TCONS_00041946	XLOC_013830	AT3G03535	3:6089380-6093151	NES_0h_Sorbitol	NES_6h_Sorbitol	OK	42.9272	120.819	1.49288	2.03537	5e-05	0.000483329	yes	=
TCONS_00042200	XLOC_013912	AT3G19002	3:6553439-6555825	NES_0h_Sorbitol	NES_6h_Sorbitol	OK	4.34635	10.6243	1.28949	2.10628	5e-05	0.000483329	yes	=
TCONS_00044365	XLOC_014690	AT3G43540	3:15430659-15433355	NES_0h_Sorbitol	NES_6h_Sorbitol	OK	4.76832	10.4941	1.13803	1.16119	0.00835	0.0446267	yes	j
TCONS_00044510	XLOC_014751	AT3G44620	3:16193673-16201225	NES_0h_Sorbitol	NES_6h_Sorbitol	OK	9.61183	31.5379	1.7142	2.64464	5e-05	0.000483329	yes	j
TCONS_00044648	XLOC_014800	MLO3	3:16617397-16625097	NES_0h_Sorbitol	NES_6h_Sorbitol	OK	5.38498	0.328138	-4.03657	-2.16828	0.00575	0.03275	yes	j
TCONS_00044820	XLOC_014876	AT3G46658	3:17188838-17199363	NES_0h_Sorbitol	NES_6h_Sorbitol	OK	0.889193	7.3557	3.04829	2.30218	0.0012	0.00856922	yes	=
TCONS_00044827	XLOC_014877	AT3G46668	3:17188838-17199363	NES_0h_Sorbitol	NES_6h_Sorbitol	OK	1.33843	16.7698	3.64725	5.60663	5e-05	0.000483329	yes	=
TCONS_00045039	XLOC_014952	AT3G07835	3:17692665-17700923	NES_0h_Sorbitol	NES_6h_Sorbitol	OK	33.8793	182.919	2.43273	3.43404	5e-05	0.000483329	yes	=
TCONS_00046434	XLOC_015442	AT3G56408	3:20915471-20921555	NES_0h_Sorbitol	NES_6h_Sorbitol	OK	11.7591	5.16744	-1.18625	-3.35032	5e-05	0.000483329	yes	=
TCONS_00047041	XLOC_015644	BGLU16	3:22210025-22213882	NES_0h_Sorbitol	NES_6h_Sorbitol	OK	14.2769	1.56174	-3.19246	-1.895	0.0062	0.0348754	yes	j
TCONS_00047431	XLOC_015770	AT3G09745	3:22986173-22990967	NES_0h_Sorbitol	NES_6h_Sorbitol	OK	4.50324	9.16099	1.02454	2.09612	5e-05	0.000483329	yes	=
TCONS_00047601	XLOC_015820	AT3G09905	3:23324478-23328789	NES_0h_Sorbitol	NES_6h_Sorbitol	OK	259.632	881.168	1.76295	2.23734	5e-05	0.000483329	yes	=
TCONS_00047900	XLOC_015912	LNG2	3:394043-399960	NES_0h_Sorbitol	NES_6h_Sorbitol	OK	15.0298	4.00927	-1.90642	-2.53764	5e-05	0.000483329	yes	j
TCONS_00047986	XLOC_015940	TRXF1	3:583112-589693	NES_0h_Sorbitol	NES_6h_Sorbitol	OK	43.6159	317.283	2.86284	4.23847	5e-05	0.000483329	yes	j
TCONS_00048025	XLOC_015951	AT3G01205	3:649762-650933	NES_0h_Sorbitol	NES_6h_Sorbitol	OK	29.8923	114.23	1.93409	8.35036	5e-05	0.000483329	yes	=
TCONS_00048212	XLOC_016017	AT3G03920	3:1006779-1010573	NES_0h_Sorbitol	NES_6h_Sorbitol	OK	82.4204	32.8714	-1.32617	-2.81954	5e-05	0.000483329	yes	j
TCONS_00048379	XLOC_016070	AT3G01505	3:1313296-1314288	NES_0h_Sorbitol	NES_6h_Sorbitol	OK	839.969	2051.75	1.28845	2.15889	5e-05	0.000483329	yes	=
TCONS_00049272	XLOC_016333	MT2A	3:2889405-2890574	NES_0h_Sorbitol	NES_6h_Sorbitol	OK	1130.06	4007.39	1.82627	5.43131	5e-05	0.000483329	yes	j
TCONS_00049906	XLOC_016515	AT3G02535	3:3967057-3974570	NES_0h_Sorbitol	NES_6h_Sorbitol	OK	6.36933	19.8124	1.63719	2.4642	5e-05	0.000483329	yes	=
TCONS_00051526	XLOC_017045	AT3G21755	3:7664344-7669480	NES_0h_Sorbitol	NES_6h_Sorbitol	OK	7.73105	48.1436	2.63861	6.63462	5e-05	0.000483329	yes	=
TCONS_00051930	XLOC_017219	AT3G24518	3:8937381-8942874	NES_0h_Sorbitol	NES_6h_Sorbitol	OK	8.0819	34.9655	2.11317	5.85263	5e-05	0.000483329	yes	=
TCONS_00052372	XLOC_017383	SDH2-1	3:10129104-10132882	NES_0h_Sorbitol	NES_6h_Sorbitol	OK	31.3023	77.1616	1.30162	2.76635	5e-05	0.000483329	yes	j
TCONS_00053554	XLOC_017894	AT3G47070	3:17332922-17337733	NES_0h_Sorbitol	NES_6h_Sorbitol	OK	13.4124	74.201	2.46788	2.19458	0.00105	0.00762386	yes	o
TCONS_00053620	XLOC_017921	AT3G07785	3:17532611-17537580	NES_0h_Sorbitol	NES_6h_Sorbitol	OK	0.488715	2.67842	2.45432	2.3179	5e-05	0.000483329	yes	=
TCONS_00053762	XLOC_017962	AT3G07925	3:17891133-17894162	NES_0h_Sorbitol	NES_6h_Sorbitol	OK	3.04564	18.5112	2.60358	2.70324	5e-05	0.000483329	yes	=
TCONS_00054325	XLOC_018135	AT3G51238	3:19023063-19026885	NES_0h_Sorbitol	NES_6h_Sorbitol	OK	1.22764	205.64	7.38809	9.55252	5e-05	0.000483329	yes	=
TCONS_00054780	XLOC_018298	AT3G08365	3:20025266-20027991	NES_0h_Sorbitol	NES_6h_Sorbitol	OK	80.4616	35.7632	-1.16982	-2.66551	5e-05	0.000483329	yes	=
TCONS_00055050	XLOC_018371	AT3G55240	3:20473334-20475332	NES_0h_Sorbitol	NES_6h_Sorbitol	OK	13.4507	0.437876	-4.94101	-3.32439	0.00345	0.0212862	yes	j
TCONS_00056634	XLOC_018879	-	3:10477979-10479604	NES_0h_Sorbitol	NES_6h_Sorbitol	OK	0.520527	0.221461	-1.23292	-1.31834	0.0043	0.0256545	yes	-
TCONS_00056968	XLOC_018987	AT4G01593	4:690642-694381	NES_0h_Sorbitol	NES_6h_Sorbitol	OK	27.2494	13.0036	-1.06731	-2.56181	5e-05	0.000483329	yes	=
TCONS_00056989	XLOC_018994	AT4G03985	4:729862-733534	NES_0h_Sorbitol	NES_6h_Sorbitol	OK	44.4927	145.008	1.70449	1.16891	0.00745	0.0406198	yes	=
TCONS_00057271	XLOC_019099	AT4G04455	4:1403116-1407402	NES_0h_Sorbitol	NES_6h_Sorbitol	OK	133.619	32.7903	-2.02679	-3.54631	5e-05	0.000483329	yes	=
TCONS_00057737	XLOC_019251	AT4G07950	4:4797840-4799795	NES_0h_Sorbitol	NES_6h_Sorbitol	OK	7.26003	1.67683	-2.11424	-1.61794	0.0018	0.0121842	yes	j
TCONS_00058480	XLOC_019552	AT4G12760	4:7504763-7506279	NES_0h_Sorbitol	NES_6h_Sorbitol	OK	5.97336	2.95733	-1.01425	-1.55424	0.0003	0.00250642	yes	j
TCONS_00058779	XLOC_019664	AT4G06195	4:8346103-8346501	NES_0h_Sorbitol	NES_6h_Sorbitol	OK	13.9273	1.4227	-3.29121	-3.56883	5e-05	0.000483329	yes	=
TCONS_00059094	XLOC_019746	AT4G15670	4:8929030-8930592	NES_0h_Sorbitol	NES_6h_Sorbitol	OK	9.86274	0.531377	-4.21418	-2.71737	0.00055	0.00430818	yes	o
TCONS_00059341	XLOC_019844	AT4G06665	4:9604334-9607402	NES_0h_Sorbitol	NES_6h_Sorbitol	OK	6.64119	310.874	5.54874	6.76929	5e-05	0.000483329	yes	=
TCONS_00059371	XLOC_019855	AT4G06685	4:9676055-9680389	NES_0h_Sorbitol	NES_6h_Sorbitol	OK	8.75618	55.0933	2.6535	3.6227	5e-05	0.000483329	yes	=
TCONS_00061252	XLOC_020505	AT4G08015	4:13981634-13983717	NES_0h_Sorbitol	NES_6h_Sorbitol	OK	34.7847	6.16951	-2.49522	-3.58115	5e-05	0.000483329	yes	=
TCONS_00061335	XLOC_020532	AT4G28652	4:14142062-14147537	NES_0h_Sorbitol	NES_6h_Sorbitol	OK	14.532	7.25922	-1.00134	-3.3942	5e-05	0.000483329	yes	=
TCONS_00062933	XLOC_021020	MAP1D	4:17447517-17459770	NES_0h_Sorbitol	NES_6h_Sorbitol	OK	8.15658	21.8096	1.41893	1.85548	5e-05	0.000483329	yes	j
TCONS_00063240	XLOC_021133	CCR1	4:18273828-18275216	NES_0h_Sorbitol	NES_6h_Sorbitol	OK	403.048	56.9755	-2.82254	-5.14915	5e-05	0.000483329	yes	x
TCONS_00063368	XLOC_021176	AT4G09975	4:18533733-18538506	NES_0h_Sorbitol	NES_6h_Sorbitol	OK	40.0591	125.011	1.64185	2.02537	5e-05	0.000483329	yes	=
TCONS_00063443	XLOC_021208	AT4G03585	4:160642-166357	NES_0h_Sorbitol	NES_6h_Sorbitol	OK	249.375	576.76	1.20966	2.84934	5e-05	0.000483329	yes	=
TCONS_00063458	XLOC_021212	PIP1	4:185284-187680	NES_0h_Sorbitol	NES_6h_Sorbitol	OK	14.8107	85.5855	2.53073	1.76423	0.0016	0.0110023	yes	j
TCONS_00064191	XLOC_021439	AT4G04415	4:2190686-2195495	NES_0h_Sorbitol	NES_6h_Sorbitol	OK	4.13876	2.04928	-1.01408	-2.99745	5e-05	0.000483329	yes	x
TCONS_00064271	XLOC_021463	AT4G04995	4:2447151-2448283	NES_0h_Sorbitol	NES_6h_Sorbitol	OK	0.118726	0.505464	2.08998	1.4067	0.00375	0.0228506	yes	=
TCONS_00064752	XLOC_021657	AT4G05775	4:6374673-6376142	NES_0h_Sorbitol	NES_6h_Sorbitol	OK	10.8162	3.48649	-1.63335	-1.65095	0.0004	0.00324421	yes	=
TCONS_00064987	XLOC_021742	AT4G05910	4:7042353-7053148	NES_0h_Sorbitol	NES_6h_Sorbitol	OK	20.6353	49.423	1.26007	1.41437	0.00155	0.0107042	yes	=
TCONS_00066729	XLOC_022282	AT4G06935	4:10811262-10811897	NES_0h_Sorbitol	NES_6h_Sorbitol	OK	0.314286	1.60612	2.35343	1.99881	0.0021	0.0139157	yes	=
TCONS_00067083	XLOC_022395	AT4G22233	4:11763228-11764328	NES_0h_Sorbitol	NES_6h_Sorbitol	OK	3.45877	1.22827	-1.49364	-1.44191	0.0021	0.0139157	yes	=
TCONS_00067365	XLOC_022484	AT4G07130	4:12278914-12286486	NES_0h_Sorbitol	NES_6h_Sorbitol	OK	26.3206	12.8037	-1.03963	-1.55459	5e-05	0.000483329	yes	=
TCONS_00067961	XLOC_022662	AT4G26795	4:13487208-13489741	NES_0h_Sorbitol	NES_6h_Sorbitol	OK	2.6491	9.03687	1.77032	3.01746	5e-05	0.000483329	yes	=
TCONS_00069470	XLOC_023150	AT4G09225	4:16904051-16908357	NES_0h_Sorbitol	NES_6h_Sorbitol	OK	71.9212	152.036	1.07993	1.60367	0.00015	0.00133759	yes	=
TCONS_00069708	XLOC_023213	AT4G36808	4:17340931-17345171	NES_0h_Sorbitol	NES_6h_Sorbitol	OK	15.9075	50.4022	1.66378	2.97837	5e-05	0.000483329	yes	=
TCONS_00069780	XLOC_023236	AT4G37225	4:17514960-17517587	NES_0h_Sorbitol	NES_6h_Sorbitol	OK	0.688767	7.96645	3.53185	1.78386	0.0047	0.0276474	yes	=
TCONS_00069809	XLOC_023248	AT4G37432	4:17596972-17598958	NES_0h_Sorbitol	NES_6h_Sorbitol	OK	2.11676	8.43513	1.99456	3.02695	5e-05	0.000483329	yes	=
TCONS_00069989	XLOC_023312	AT4G38545	4:18020566-18025493	NES_0h_Sorbitol	NES_6h_Sorbitol	OK	12.7775	6.25026	-1.03161	-1.11969	0.00945	0.0494012	yes	=
TCONS_00070070	XLOC_023334	AT4G38932	4:18151826-18152597	NES_0h_Sorbitol	NES_6h_Sorbitol	OK	88.8603	40.9898	-1.11628	-4.47246	5e-05	0.000483329	yes	=
TCONS_00070392	XLOC_023459	AT5G01542	5:210978-213593	NES_0h_Sorbitol	NES_6h_Sorbitol	OK	3.49128	7.32767	1.0696	3.36395	5e-05	0.000483329	yes	=
TCONS_00070646	XLOC_023540	AT5G00880	5:642553-648573	NES_0h_Sorbitol	NES_6h_Sorbitol	OK	3.22535	21.5184	2.73804	2.13374	0.0001	0.000921974	yes	=
TCONS_00071026	XLOC_023661	AT5G00990	5:1372133-1374787	NES_0h_Sorbitol	NES_6h_Sorbitol	OK	19.5176	48.5479	1.31464	1.67194	0.00015	0.00133759	yes	=
TCONS_00072753	XLOC_024230	AT5G15845	5:5169989-5181761	NES_0h_Sorbitol	NES_6h_Sorbitol	OK	1.29625	6.33189	2.28829	1.8037	0.00365	0.0223334	yes	=
TCONS_00073172	XLOC_024356	AT5G18255	5:6035618-6038112	NES_0h_Sorbitol	NES_6h_Sorbitol	OK	10.0074	4.58766	-1.12523	-1.60785	0.00055	0.00430818	yes	=
TCONS_00076051	XLOC_025335	AT5G41612	5:16638301-16641933	NES_0h_Sorbitol	NES_6h_Sorbitol	OK	0.771566	2.19979	1.51151	1.48011	0.0064	0.0358065	yes	=
TCONS_00076280	XLOC_025420	AT5G06395	5:17166701-17172800	NES_0h_Sorbitol	NES_6h_Sorbitol	OK	192.95	59.3928	-1.69987	-4.60899	5e-05	0.000483329	yes	=
TCONS_00076694	XLOC_025551	AT5G06695	5:18172399-18176888	NES_0h_Sorbitol	NES_6h_Sorbitol	OK	3.13188	7.24053	1.20907	1.98694	0.0002	0.00173834	yes	=
TCONS_00080274	XLOC_026684	AT5G09285	5:25940660-25945442	NES_0h_Sorbitol	NES_6h_Sorbitol	OK	250.21	108.786	-1.20165	-1.73198	5e-05	0.000483329	yes	=
TCONS_00080829	XLOC_026851	AT5G01215	5:84465-86275	NES_0h_Sorbitol	NES_6h_Sorbitol	OK	84.7497	15.6998	-2.43246	-9.81752	5e-05	0.000483329	yes	=
TCONS_00081630	XLOC_027102	AT5G01095	5:1727367-1731090	NES_0h_Sorbitol	NES_6h_Sorbitol	OK	49.8384	21.1585	-1.23602	-1.83359	5e-05	0.000483329	yes	=
TCONS_00081864	XLOC_027176	AT5G01295	5:2204205-2209556	NES_0h_Sorbitol	NES_6h_Sorbitol	OK	72.8121	24.7199	-1.55851	-1.57224	0.0004	0.00324421	yes	=
TCONS_00081969	XLOC_027217	AT5G01435	5:2520163-2524390	NES_0h_Sorbitol	NES_6h_Sorbitol	OK	24.7745	11.8283	-1.06661	-1.3934	0.00185	0.0124756	yes	=
TCONS_00084198	XLOC_027880	AT5G20225	5:6821880-6826112	NES_0h_Sorbitol	NES_6h_Sorbitol	OK	3.01417	10.5248	1.80396	2.70667	5e-05	0.000483329	yes	=
TCONS_00087680	XLOC_029101	AT5G07015	5:19309152-19317539	NES_0h_Sorbitol	NES_6h_Sorbitol	OK	34.9255	322.265	3.20589	4.35549	5e-05	0.000483329	yes	=
TCONS_00089378	XLOC_029708	AT5G08835	5:23663074-23668886	NES_0h_Sorbitol	NES_6h_Sorbitol	OK	9.29798	3.89454	-1.25546	-1.23108	0.00445	0.0264077	yes	=
TCONS_00089716	XLOC_029842	AT5G08980	5:24484497-24487906	NES_0h_Sorbitol	NES_6h_Sorbitol	OK	32.7751	10.9339	-1.58379	-2.32538	5e-05	0.000483329	yes	=
TCONS_00090081	XLOC_029978	AT5G63195	5:25345541-25348800	NES_0h_Sorbitol	NES_6h_Sorbitol	OK	53.1835	23.1265	-1.20143	-1.89561	5e-05	0.000483329	yes	=
TCONS_00090081	XLOC_029978	AT5G63195	5:25345541-25348800	NES_0h_Sorbitol	NES_6h_Sorbitol	OK	53.1835	23.1265	-1.20143	-1.89561	5e-05	0.000483329	yes	=
TCONS_00090356	XLOC_030063	AT5G09275	5:25912968-25916652	NES_0h_Sorbitol	NES_6h_Sorbitol	OK	22.9259	8.20212	-1.48291	-2.49436	5e-05	0.000483329	yes	=
TCONS_00090820	XLOC_030215	AT5G09855	5:26854021-26857086	NES_0h_Sorbitol	NES_6h_Sorbitol	OK	108.53	312.966	1.52791	1.85422	5e-05	0.000483329	yes	=

## Sheet: Sheet8
PV-NES sorbitol treated 24h compare to PV-NES sorbitol treated 0h
test_id	gene_id.x	gene	locus	sample_1	sample_2	status	value_1	value_2	log2.fold_change.	test_stat	p_value	q_value	significant	class_code
TCONS_00000300	XLOC_000091	AT1G02620	1:556862-558895	NES_0h_Sorbitol	NES_24h_Sorbitol	OK	1.15328	0.174912	-2.72104	-2.08622	0.0017	0.0115963	yes	j
TCONS_00000340	XLOC_000105	SR34	1:626638-630027	NES_0h_Sorbitol	NES_24h_Sorbitol	OK	58.935	19.7924	-1.57418	-2.10652	5e-05	0.000483329	yes	j
TCONS_00000508	XLOC_000146	AT1G03590	1:892849-897718	NES_0h_Sorbitol	NES_24h_Sorbitol	OK	14.8603	0.922871	-4.00919	-2.50746	0.00245	0.0158878	yes	x
TCONS_00001812	XLOC_000526	AT1G10657	1:3530352-3532017	NES_0h_Sorbitol	NES_24h_Sorbitol	OK	0.458054	1.80159	1.97568	1.54388	0.0021	0.0139157	yes	j
TCONS_00003548	XLOC_001072	AT1G05523	1:6949011-6959605	NES_0h_Sorbitol	NES_24h_Sorbitol	OK	4.11145	17.3932	2.0808	2.44533	5e-05	0.000483329	yes	=
TCONS_00005596	XLOC_001802	SBT3.5	1:11937175-11944982	NES_0h_Sorbitol	NES_24h_Sorbitol	OK	3.39239	10.3419	1.60814	1.81372	0.00055	0.00430818	yes	j
TCONS_00006391	XLOC_002101	AT1G45015	1:17021513-17022795	NES_0h_Sorbitol	NES_24h_Sorbitol	OK	1.6354	0.169997	-3.26607	-1.7362	0.0089	0.0470252	yes	j
TCONS_00008709	XLOC_002985	AT1G08477	1:22973839-22977885	NES_0h_Sorbitol	NES_24h_Sorbitol	OK	94.5306	351.227	1.89355	6.61177	5e-05	0.000483329	yes	=
TCONS_00009264	XLOC_003187	AT1G08757	1:24339370-24340154	NES_0h_Sorbitol	NES_24h_Sorbitol	OK	7.93933	1.94936	-2.02602	-3.25759	5e-05	0.000483329	yes	=
TCONS_00011315	XLOC_003846	MAF1	1:28955434-28960234	NES_0h_Sorbitol	NES_24h_Sorbitol	OK	1.8196	0.80209	-1.18178	-1.30669	0.0052	0.0300966	yes	j
TCONS_00013560	XLOC_004461	RPS15A	1:2407410-2412777	NES_0h_Sorbitol	NES_24h_Sorbitol	OK	74.511	29.9028	-1.31717	-2.46026	5e-05	0.000483329	yes	j
TCONS_00014175	XLOC_004621	CPISCA	1:3453190-3461485	NES_0h_Sorbitol	NES_24h_Sorbitol	OK	11.11	35.4269	1.67299	1.52797	0.00045	0.00360379	yes	j
TCONS_00015414	XLOC_005005	AT1G17410	1:5968409-5969995	NES_0h_Sorbitol	NES_24h_Sorbitol	OK	4.2022	1.385	-1.60126	-1.72056	0.0005	0.00395817	yes	j
TCONS_00016147	XLOC_005239	AT1G21830	1:7660946-7662725	NES_0h_Sorbitol	NES_24h_Sorbitol	OK	47.5834	10.1194	-2.23334	-2.34491	5e-05	0.000483329	yes	j
TCONS_00016528	XLOC_005390	2024-09-03	1:8593104-8596123	NES_0h_Sorbitol	NES_24h_Sorbitol	OK	3.6981	0.974315	-1.92433	-1.40126	0.0078	0.0421892	yes	j
TCONS_00016736	XLOC_005454	AT1G26218	1:9065954-9075377	NES_0h_Sorbitol	NES_24h_Sorbitol	OK	10.578	23.5204	1.15285	2.42262	5e-05	0.000483329	yes	=
TCONS_00018152	XLOC_005936	AT1G06853	1:12938080-12939403	NES_0h_Sorbitol	NES_24h_Sorbitol	OK	0.381003	1.31595	1.78823	1.44847	0.0046	0.0271524	yes	=
TCONS_00018595	XLOC_006106	AT1G07323	1:17295587-17296007	NES_0h_Sorbitol	NES_24h_Sorbitol	OK	54.7119	18.1825	-1.5893	-4.63019	5e-05	0.000483329	yes	=
TCONS_00020249	XLOC_006660	AT1G56612	1:21211718-21215427	NES_0h_Sorbitol	NES_24h_Sorbitol	OK	9.98015	3.68554	-1.43719	-2.07678	5e-05	0.000483329	yes	=
TCONS_00020581	XLOC_006780	AT1G60260	1:22218774-22224358	NES_0h_Sorbitol	NES_24h_Sorbitol	OK	1.02973	2.43914	1.24411	1.38153	0.00225	0.0147677	yes	j
TCONS_00022444	XLOC_007341	AT1G69587	1:26175565-26179389	NES_0h_Sorbitol	NES_24h_Sorbitol	OK	6.47718	2.25974	-1.51921	-2.12219	5e-05	0.000483329	yes	=
TCONS_00022450	XLOC_007341	AT1G69587	1:26175565-26179389	NES_0h_Sorbitol	NES_24h_Sorbitol	OK	10.0445	4.85473	-1.04894	-1.52265	0.001	0.00730433	yes	=
TCONS_00022451	XLOC_007341	AT1G69587	1:26175565-26179389	NES_0h_Sorbitol	NES_24h_Sorbitol	OK	1.84274	0.580904	-1.66548	-1.26499	0.00535	0.0308235	yes	=
TCONS_00022733	XLOC_007452	AT1G09253	1:26931851-26935825	NES_0h_Sorbitol	NES_24h_Sorbitol	OK	27.1278	163.937	2.5953	5.59215	5e-05	0.000483329	yes	=
TCONS_00023450	XLOC_007662	AT1G75560	1:28371140-28373301	NES_0h_Sorbitol	NES_24h_Sorbitol	OK	7.88721	2.73836	-1.5262	-1.68749	0.00045	0.00360379	yes	j
TCONS_00024621	XLOC_008038	AT2G04145	2:388054-390454	NES_0h_Sorbitol	NES_24h_Sorbitol	OK	32.2568	74.108	1.20003	1.37165	0.00205	0.0136297	yes	=
TCONS_00025081	XLOC_008210	AT2G04805	2:1604562-1605145	NES_0h_Sorbitol	NES_24h_Sorbitol	OK	11.3782	63.2673	2.47519	3.02858	5e-05	0.000483329	yes	=
TCONS_00025191	XLOC_008247	GRP9	2:1993033-1995530	NES_0h_Sorbitol	NES_24h_Sorbitol	OK	1095.03	3211.09	1.5521	4.26518	5e-05	0.000483329	yes	j
TCONS_00025261	XLOC_008267	AT2G05812	2:2213959-2217448	NES_0h_Sorbitol	NES_24h_Sorbitol	OK	12.3475	5.89916	-1.06563	-3.94701	5e-05	0.000483329	yes	=
TCONS_00026953	XLOC_008848	AT2G21187	2:9076288-9077494	NES_0h_Sorbitol	NES_24h_Sorbitol	OK	6.22658	25.8952	2.05617	4.92774	5e-05	0.000483329	yes	=
TCONS_00026955	XLOC_008848	AT2G21187	2:9076288-9077494	NES_0h_Sorbitol	NES_24h_Sorbitol	OK	1.00368	13.5195	3.75167	3.06359	0.0001	0.000921974	yes	=
TCONS_00027242	XLOC_008959	AT2G22821	2:9721074-9721960	NES_0h_Sorbitol	NES_24h_Sorbitol	OK	0.406953	1.18577	1.54288	1.28496	0.0032	0.0199658	yes	=
TCONS_00027400	XLOC_009011	AT2G23672	2:10063064-10064078	NES_0h_Sorbitol	NES_24h_Sorbitol	OK	62.7882	164.303	1.3878	6.17529	5e-05	0.000483329	yes	=
TCONS_00027645	XLOC_009099	AT2G08100	2:10673998-10677119	NES_0h_Sorbitol	NES_24h_Sorbitol	OK	0.932694	4.05615	2.12064	1.38577	0.00385	0.0233622	yes	=
TCONS_00028624	XLOC_009398	AT2G30766	2:13105769-13112007	NES_0h_Sorbitol	NES_24h_Sorbitol	OK	0.377375	2.68563	2.83119	2.02359	0.0005	0.00395817	yes	j
TCONS_00028704	XLOC_009425	AT2G31150	2:13269888-13274631	NES_0h_Sorbitol	NES_24h_Sorbitol	OK	8.55255	3.9759	-1.10507	-1.99867	5e-05	0.000483329	yes	o
TCONS_00028993	XLOC_009506	AT2G08525	2:13787171-13790077	NES_0h_Sorbitol	NES_24h_Sorbitol	OK	73.2498	169.473	1.21016	1.27607	0.00245	0.0158878	yes	=
TCONS_00029261	XLOC_009601	AT2G08650	2:14392550-14413489	NES_0h_Sorbitol	NES_24h_Sorbitol	OK	4.96125	14.0983	1.50675	2.47456	5e-05	0.000483329	yes	=
TCONS_00029608	XLOC_009714	AT2G35945	2:15088761-15092415	NES_0h_Sorbitol	NES_24h_Sorbitol	OK	5.76902	12.3313	1.09593	1.3064	0.00395	0.0238762	yes	=
TCONS_00029739	XLOC_009762	AT2G36792	2:15420064-15422088	NES_0h_Sorbitol	NES_24h_Sorbitol	OK	0.440509	3.1306	2.8292	1.9452	0.0046	0.0271524	yes	=
TCONS_00029758	XLOC_009769	AT2G36950	2:15514922-15517002	NES_0h_Sorbitol	NES_24h_Sorbitol	OK	7.31192	26.8124	1.87458	3.2534	5e-05	0.000483329	yes	j
TCONS_00031062	XLOC_010138	AT2G09420	2:17931253-17935808	NES_0h_Sorbitol	NES_24h_Sorbitol	OK	19.2152	4.92325	-1.96456	-1.83528	0.0002	0.00173834	yes	=
TCONS_00031163	XLOC_010163	AT2G43530	2:18070066-18070747	NES_0h_Sorbitol	NES_24h_Sorbitol	OK	1.98849	35.0518	4.13974	2.53157	0.00065	0.00499639	yes	j
TCONS_00031495	XLOC_010296	AT2G45685	2:18820241-18821944	NES_0h_Sorbitol	NES_24h_Sorbitol	OK	21.1632	9.84329	-1.10435	-4.14169	5e-05	0.000483329	yes	=
TCONS_00034646	XLOC_011458	AT2G24545	2:10421758-10427683	NES_0h_Sorbitol	NES_24h_Sorbitol	OK	2.45435	19.0247	2.95446	5.1668	5e-05	0.000483329	yes	=
TCONS_00034752	XLOC_011480	AT2G08060	2:10574941-10579230	NES_0h_Sorbitol	NES_24h_Sorbitol	OK	58.2242	206.069	1.82344	3.66679	5e-05	0.000483329	yes	=
TCONS_00035982	XLOC_011894	AT2G31751	2:13497018-13503920	NES_0h_Sorbitol	NES_24h_Sorbitol	OK	5.02378	10.9606	1.12548	1.4275	0.0091	0.047892	yes	=
TCONS_00036473	XLOC_012031	AT2G34080	2:14392550-14413489	NES_0h_Sorbitol	NES_24h_Sorbitol	OK	1.46244	6.68035	2.19154	1.57139	0.0067	0.0371994	yes	o
TCONS_00037956	XLOC_012544	AT2G42365	2:17640545-17645998	NES_0h_Sorbitol	NES_24h_Sorbitol	OK	1.6417	3.78561	1.20533	1.53301	0.00065	0.00499639	yes	=
TCONS_00038209	XLOC_012620	CHI	2:18076165-18077517	NES_0h_Sorbitol	NES_24h_Sorbitol	OK	2.4624	19.4733	2.98336	2.15338	5e-05	0.000483329	yes	j
TCONS_00038485	XLOC_012706	AT2G45220	2:18644060-18646606	NES_0h_Sorbitol	NES_24h_Sorbitol	OK	4.18484	9.50273	1.18317	1.36649	0.00095	0.00698279	yes	j
TCONS_00038502	XLOC_012709	AT2G45315	2:18682080-18688061	NES_0h_Sorbitol	NES_24h_Sorbitol	OK	10.2776	4.28119	-1.26342	-1.73498	0.0001	0.000921974	yes	=
TCONS_00038991	XLOC_012863	-	2:1391847-1393020	NES_0h_Sorbitol	NES_24h_Sorbitol	OK	0.16357	0.608051	1.89428	1.5866	0.00145	0.0101026	yes	-
TCONS_00039969	XLOC_013168	AT3G05905	3:1760823-1764212	NES_0h_Sorbitol	NES_24h_Sorbitol	OK	110.725	48.0466	-1.20447	-4.4493	5e-05	0.000483329	yes	=
TCONS_00040183	XLOC_013252	AT3G01995	3:2392215-2394694	NES_0h_Sorbitol	NES_24h_Sorbitol	OK	18.1075	7.77647	-1.2194	-2.93607	5e-05	0.000483329	yes	=
TCONS_00040896	XLOC_013486	AT3G12502	3:3962135-3964222	NES_0h_Sorbitol	NES_24h_Sorbitol	OK	12.9472	84.9263	2.71358	6.30185	5e-05	0.000483329	yes	=
TCONS_00041946	XLOC_013830	AT3G03535	3:6089380-6093151	NES_0h_Sorbitol	NES_24h_Sorbitol	OK	42.9272	154.286	1.84564	3.03327	5e-05	0.000483329	yes	=
TCONS_00042200	XLOC_013912	AT3G19002	3:6553439-6555825	NES_0h_Sorbitol	NES_24h_Sorbitol	OK	4.34635	10.5266	1.27617	2.00935	5e-05	0.000483329	yes	=
TCONS_00042734	XLOC_014099	AT3G22121	3:7794757-7796460	NES_0h_Sorbitol	NES_24h_Sorbitol	OK	1469.7	635.18	-1.21028	-3.17368	5e-05	0.000483329	yes	=
TCONS_00044510	XLOC_014751	AT3G44620	3:16193673-16201225	NES_0h_Sorbitol	NES_24h_Sorbitol	OK	9.61183	24.491	1.34937	2.01673	5e-05	0.000483329	yes	j
TCONS_00044827	XLOC_014877	AT3G46668	3:17188838-17199363	NES_0h_Sorbitol	NES_24h_Sorbitol	OK	1.33843	9.5294	2.83184	4.37614	5e-05	0.000483329	yes	=
TCONS_00045039	XLOC_014952	AT3G07835	3:17692665-17700923	NES_0h_Sorbitol	NES_24h_Sorbitol	OK	33.8793	173.797	2.35893	3.47527	5e-05	0.000483329	yes	=
TCONS_00046434	XLOC_015442	AT3G56408	3:20915471-20921555	NES_0h_Sorbitol	NES_24h_Sorbitol	OK	11.7591	4.49704	-1.38673	-3.57372	5e-05	0.000483329	yes	=
TCONS_00047601	XLOC_015820	AT3G09905	3:23324478-23328789	NES_0h_Sorbitol	NES_24h_Sorbitol	OK	259.632	666.883	1.36097	1.6752	0.0001	0.000921974	yes	=
TCONS_00047986	XLOC_015940	TRXF1	3:583112-589693	NES_0h_Sorbitol	NES_24h_Sorbitol	OK	43.6159	324.145	2.89371	4.16343	5e-05	0.000483329	yes	j
TCONS_00048025	XLOC_015951	AT3G01205	3:649762-650933	NES_0h_Sorbitol	NES_24h_Sorbitol	OK	29.8923	90.0801	1.59143	6.89019	5e-05	0.000483329	yes	=
TCONS_00048364	XLOC_016064	PR4	3:1285424-1287030	NES_0h_Sorbitol	NES_24h_Sorbitol	OK	33.1288	114.211	1.78554	3.07821	5e-05	0.000483329	yes	j
TCONS_00051526	XLOC_017045	AT3G21755	3:7664344-7669480	NES_0h_Sorbitol	NES_24h_Sorbitol	OK	7.73105	17.7817	1.20166	3.10251	5e-05	0.000483329	yes	=
TCONS_00051801	XLOC_017176	AT3G04615	3:8678677-8683372	NES_0h_Sorbitol	NES_24h_Sorbitol	OK	13.2449	26.6898	1.01086	1.55855	0.0007	0.00533512	yes	=
TCONS_00052767	XLOC_017536	AT3G05945	3:11509176-11510510	NES_0h_Sorbitol	NES_24h_Sorbitol	OK	28.6466	10.154	-1.49632	-4.63357	5e-05	0.000483329	yes	=
TCONS_00052768	XLOC_017536	AT3G05945	3:11509176-11510510	NES_0h_Sorbitol	NES_24h_Sorbitol	OK	28.6273	11.7405	-1.2859	-1.50902	0.00065	0.00499639	yes	=
TCONS_00053620	XLOC_017921	AT3G07785	3:17532611-17537580	NES_0h_Sorbitol	NES_24h_Sorbitol	OK	0.488715	1.32021	1.4337	1.26628	0.0053	0.030581	yes	=
TCONS_00053762	XLOC_017962	AT3G07925	3:17891133-17894162	NES_0h_Sorbitol	NES_24h_Sorbitol	OK	3.04564	22.4708	2.88324	3.04096	5e-05	0.000483329	yes	=
TCONS_00054325	XLOC_018135	AT3G51238	3:19023063-19026885	NES_0h_Sorbitol	NES_24h_Sorbitol	OK	1.22764	28.3381	4.52879	5.90389	5e-05	0.000483329	yes	=
TCONS_00054780	XLOC_018298	AT3G08365	3:20025266-20027991	NES_0h_Sorbitol	NES_24h_Sorbitol	OK	80.4616	37.5468	-1.09961	-2.46189	5e-05	0.000483329	yes	=
TCONS_00055050	XLOC_018371	AT3G55240	3:20473334-20475332	NES_0h_Sorbitol	NES_24h_Sorbitol	OK	13.4507	39.6408	1.55931	3.36642	5e-05	0.000483329	yes	j
TCONS_00055059	XLOC_018377	PPL1	3:20513738-20515408	NES_0h_Sorbitol	NES_24h_Sorbitol	OK	24.4181	7.7986	-1.64666	-2.25042	5e-05	0.000483329	yes	j
TCONS_00056634	XLOC_018879	-	3:10477979-10479604	NES_0h_Sorbitol	NES_24h_Sorbitol	OK	0.520527	0.136512	-1.93094	-1.72521	0.0006	0.00465368	yes	-
TCONS_00058779	XLOC_019664	AT4G06195	4:8346103-8346501	NES_0h_Sorbitol	NES_24h_Sorbitol	OK	13.9273	1.85784	-2.90622	-3.45836	5e-05	0.000483329	yes	=
TCONS_00059094	XLOC_019746	AT4G15670	4:8929030-8930592	NES_0h_Sorbitol	NES_24h_Sorbitol	OK	9.86274	0.707263	-3.80167	-2.90432	0.00025	0.00212677	yes	o
TCONS_00059341	XLOC_019844	AT4G06665	4:9604334-9607402	NES_0h_Sorbitol	NES_24h_Sorbitol	OK	6.64119	41.1708	2.63211	3.13014	5e-05	0.000483329	yes	=
TCONS_00059559	XLOC_019923	AT4G06810	4:10180046-10180748	NES_0h_Sorbitol	NES_24h_Sorbitol	OK	0.659708	2.06146	1.64377	1.4356	0.00245	0.0158878	yes	=
TCONS_00061252	XLOC_020505	AT4G08015	4:13981634-13983717	NES_0h_Sorbitol	NES_24h_Sorbitol	OK	34.7847	9.26072	-1.90926	-2.76628	5e-05	0.000483329	yes	=
TCONS_00063240	XLOC_021133	CCR1	4:18273828-18275216	NES_0h_Sorbitol	NES_24h_Sorbitol	OK	403.048	131.673	-1.61399	-3.08781	5e-05	0.000483329	yes	x
TCONS_00063368	XLOC_021176	AT4G09975	4:18533733-18538506	NES_0h_Sorbitol	NES_24h_Sorbitol	OK	40.0591	93.7315	1.2264	1.54379	0.00045	0.00360379	yes	=
TCONS_00064181	XLOC_021431	AT4G04221	4:2033167-2036495	NES_0h_Sorbitol	NES_24h_Sorbitol	OK	2.74616	1.07785	-1.34926	-1.36691	0.0046	0.0271524	yes	=
TCONS_00064187	XLOC_021437	AT4G04855	4:2181228-2187215	NES_0h_Sorbitol	NES_24h_Sorbitol	OK	0.214834	0.911412	2.08488	1.54972	0.00205	0.0136297	yes	=
TCONS_00064271	XLOC_021463	AT4G04995	4:2447151-2448283	NES_0h_Sorbitol	NES_24h_Sorbitol	OK	0.118726	0.749341	2.65799	1.84791	0.001	0.00730433	yes	=
TCONS_00064752	XLOC_021657	AT4G05775	4:6374673-6376142	NES_0h_Sorbitol	NES_24h_Sorbitol	OK	10.8162	3.178	-1.767	-1.50898	0.0043	0.0256545	yes	=
TCONS_00064987	XLOC_021742	AT4G05910	4:7042353-7053148	NES_0h_Sorbitol	NES_24h_Sorbitol	OK	20.6353	44.3461	1.10369	1.26933	0.00415	0.0248955	yes	=
TCONS_00065686	XLOC_021957	AT4G06235	4:8459430-8460346	NES_0h_Sorbitol	NES_24h_Sorbitol	OK	1.90515	4.10171	1.10632	1.25096	0.0067	0.0371994	yes	=
TCONS_00066729	XLOC_022282	AT4G06935	4:10811262-10811897	NES_0h_Sorbitol	NES_24h_Sorbitol	OK	0.314286	1.80175	2.51925	2.15291	0.0014	0.00979954	yes	=
TCONS_00068731	XLOC_022920	AT4G31398	4:15233038-15242987	NES_0h_Sorbitol	NES_24h_Sorbitol	OK	1.95177	5.68546	1.54249	1.13164	0.0093	0.0487584	yes	=
TCONS_00069708	XLOC_023213	AT4G36808	4:17340931-17345171	NES_0h_Sorbitol	NES_24h_Sorbitol	OK	15.9075	37.3474	1.2313	2.06925	5e-05	0.000483329	yes	=
TCONS_00069809	XLOC_023248	AT4G37432	4:17596972-17598958	NES_0h_Sorbitol	NES_24h_Sorbitol	OK	2.11676	12.5478	2.56751	3.91214	5e-05	0.000483329	yes	=
TCONS_00070392	XLOC_023459	AT5G01542	5:210978-213593	NES_0h_Sorbitol	NES_24h_Sorbitol	OK	3.49128	7.44345	1.09222	3.43654	5e-05	0.000483329	yes	=
TCONS_00071145	XLOC_023697	AT5G05435	5:1602204-1607738	NES_0h_Sorbitol	NES_24h_Sorbitol	OK	7.12167	2.29882	-1.63132	-1.34355	0.008	0.0430799	yes	=
TCONS_00071996	XLOC_023970	AT5G01775	5:3343189-3343998	NES_0h_Sorbitol	NES_24h_Sorbitol	OK	0.649438	2.66007	2.0342	1.94696	0.00035	0.00287858	yes	=
TCONS_00072753	XLOC_024230	AT5G15845	5:5169989-5181761	NES_0h_Sorbitol	NES_24h_Sorbitol	OK	1.29625	7.64051	2.55933	1.98699	0.002	0.0133437	yes	=
TCONS_00074018	XLOC_024614	AT5G03615	5:7891345-7891734	NES_0h_Sorbitol	NES_24h_Sorbitol	OK	11.2448	3.04431	-1.88508	-2.14599	5e-05	0.000483329	yes	=
TCONS_00074530	XLOC_024765	AT5G04205	5:9165937-9166595	NES_0h_Sorbitol	NES_24h_Sorbitol	OK	1.69626	0.757887	-1.1623	-1.26034	0.0046	0.0271524	yes	=
TCONS_00076280	XLOC_025420	AT5G06395	5:17166701-17172800	NES_0h_Sorbitol	NES_24h_Sorbitol	OK	192.95	74.0202	-1.38224	-4.02998	5e-05	0.000483329	yes	=
TCONS_00079365	XLOC_026394	AT5G59732	5:24063874-24066215	NES_0h_Sorbitol	NES_24h_Sorbitol	OK	7.52996	18.2047	1.27359	4.14508	5e-05	0.000483329	yes	=
TCONS_00079366	XLOC_026394	AT5G59732	5:24063874-24066215	NES_0h_Sorbitol	NES_24h_Sorbitol	OK	1.20279	4.4129	1.87534	1.79679	0.00285	0.0180846	yes	=
TCONS_00080274	XLOC_026684	AT5G09285	5:25940660-25945442	NES_0h_Sorbitol	NES_24h_Sorbitol	OK	250.21	122.361	-1.032	-1.5778	0.0001	0.000921974	yes	=
TCONS_00081630	XLOC_027102	AT5G01095	5:1727367-1731090	NES_0h_Sorbitol	NES_24h_Sorbitol	OK	49.8384	19.7539	-1.33512	-1.89564	5e-05	0.000483329	yes	=
TCONS_00081841	XLOC_027163	AT5G06865	5:2132196-2135168	NES_0h_Sorbitol	NES_24h_Sorbitol	OK	20.7011	52.9929	1.35609	2.7775	5e-05	0.000483329	yes	=
TCONS_00081864	XLOC_027176	AT5G01295	5:2204205-2209556	NES_0h_Sorbitol	NES_24h_Sorbitol	OK	72.8121	32.077	-1.18264	-1.1585	0.0072	0.0394876	yes	=
TCONS_00082543	XLOC_027358	AT5G01815	5:3370095-3378901	NES_0h_Sorbitol	NES_24h_Sorbitol	OK	15.5485	34.432	1.14698	1.48981	0.0009	0.00665882	yes	=
TCONS_00084198	XLOC_027880	AT5G20225	5:6821880-6826112	NES_0h_Sorbitol	NES_24h_Sorbitol	OK	3.01417	7.462	1.3078	1.98851	5e-05	0.000483329	yes	=
TCONS_00085645	XLOC_028324	AT5G04905	5:10939951-10943378	NES_0h_Sorbitol	NES_24h_Sorbitol	OK	28.466	13.0418	-1.1261	-4.85412	5e-05	0.000483329	yes	=
TCONS_00086425	XLOC_028645	AT5G05995	5:15883039-15886481	NES_0h_Sorbitol	NES_24h_Sorbitol	OK	1.2161	8.32165	2.77461	2.28761	0.00175	0.0118903	yes	=
TCONS_00087207	XLOC_028924	AT5G06595	5:17984493-17986629	NES_0h_Sorbitol	NES_24h_Sorbitol	OK	4.2327	1.16877	-1.85659	-1.09772	0.00905	0.0476762	yes	=
TCONS_00087785	XLOC_029140	AT5G07115	5:19624439-19625721	NES_0h_Sorbitol	NES_24h_Sorbitol	OK	0.333205	1.08888	1.70836	1.50216	0.0008	0.00600262	yes	=
TCONS_00089378	XLOC_029708	AT5G08835	5:23663074-23668886	NES_0h_Sorbitol	NES_24h_Sorbitol	OK	9.29798	4.39696	-1.08041	-1.10204	0.0074	0.0403937	yes	=
TCONS_00089716	XLOC_029842	AT5G08980	5:24484497-24487906	NES_0h_Sorbitol	NES_24h_Sorbitol	OK	32.7751	15.9741	-1.03687	-1.68801	0.00025	0.00212677	yes	=
TCONS_00090081	XLOC_029978	AT5G63195	5:25345541-25348800	NES_0h_Sorbitol	NES_24h_Sorbitol	OK	53.1835	20.6179	-1.36708	-2.28116	5e-05	0.000483329	yes	=
TCONS_00090081	XLOC_029978	AT5G63195	5:25345541-25348800	NES_0h_Sorbitol	NES_24h_Sorbitol	OK	53.1835	20.6179	-1.36708	-2.28116	5e-05	0.000483329	yes	=
TCONS_00090356	XLOC_030063	AT5G09275	5:25912968-25916652	NES_0h_Sorbitol	NES_24h_Sorbitol	OK	22.9259	11.4124	-1.00638	-1.87286	0.0001	0.000921974	yes	=
TCONS_00090584	XLOC_030135	AT5G09565	5:26416125-26416924	NES_0h_Sorbitol	NES_24h_Sorbitol	OK	1512.52	255.355	-2.56638	-4.12792	5e-05	0.000483329	yes	=
TCONS_00090820	XLOC_030215	AT5G09855	5:26854021-26857086	NES_0h_Sorbitol	NES_24h_Sorbitol	OK	108.53	356.354	1.71522	2.02458	5e-05	0.000483329	yes	=

## Sheet: Sheet9
PV-NLS NaCl treated 6h compare to PV-NLS NaCl treated 0h
test_id	gene_id.x	gene	locus	sample_1	sample_2	status	value_1	value_2	log2.fold_change.	test_stat	p_value	q_value	significant	class_code
TCONS_00000076	XLOC_000027	AT1G01448	1:163277-166353	NLS_0h_NaCl	NLS_6h_NaCl	OK	6.8738	2.92109	-1.2346	-2.7591	5e-05	0.000483329	yes	=
TCONS_00000083	XLOC_000027	AT1G01448	1:163277-166353	NLS_0h_NaCl	NLS_6h_NaCl	OK	2.9451	1.05938	-1.4751	-1.72836	0.00015	0.00133759	yes	j
TCONS_00000300	XLOC_000091	AT1G02620	1:556862-558895	NLS_0h_NaCl	NLS_6h_NaCl	OK	1.02498	0.0487833	-4.39306	-2.54138	0.00495	0.0288769	yes	j
TCONS_00000508	XLOC_000146	AT1G03590	1:892849-897718	NLS_0h_NaCl	NLS_6h_NaCl	OK	9.92814	0.341836	-4.86015	-2.89645	0.00035	0.00287858	yes	x
TCONS_00000515	XLOC_000147	PSB27	1:898479-899827	NLS_0h_NaCl	NLS_6h_NaCl	OK	134.279	55.6362	-1.27114	-2.02509	5e-05	0.000483329	yes	o
TCONS_00001279	XLOC_000372	AT1G07728	1:2394800-2397399	NLS_0h_NaCl	NLS_6h_NaCl	OK	8.75055	3.90199	-1.16516	-2.91873	5e-05	0.000483329	yes	=
TCONS_00001608	XLOC_000458	AT1G09421	1:3035399-3041928	NLS_0h_NaCl	NLS_6h_NaCl	OK	7.68375	2.60456	-1.56077	-1.25336	0.0044	0.0261574	yes	=
TCONS_00003548	XLOC_001072	AT1G05523	1:6949011-6959605	NLS_0h_NaCl	NLS_6h_NaCl	OK	5.72593	38.1193	2.73494	3.26171	5e-05	0.000483329	yes	=
TCONS_00004119	XLOC_001282	SPDS1	1:8420222-8424088	NLS_0h_NaCl	NLS_6h_NaCl	OK	23.6215	51.3456	1.12014	1.16496	0.0051	0.0296098	yes	j
TCONS_00006025	XLOC_001934	AT1G06837	1:12922671-12924994	NLS_0h_NaCl	NLS_6h_NaCl	OK	4.32867	1.40741	-1.62088	-1.62477	0.0017	0.0115963	yes	=
TCONS_00007167	XLOC_002381	AT1G07737	1:19050297-19053731	NLS_0h_NaCl	NLS_6h_NaCl	OK	802.076	218.134	-1.87853	-1.2008	0.00595	0.0336988	yes	=
TCONS_00007183	XLOC_002383	AT1G51430	1:19068154-19069820	NLS_0h_NaCl	NLS_6h_NaCl	OK	18.5793	3.3642	-2.46536	-2.79148	5e-05	0.000483329	yes	j
TCONS_00007206	XLOC_002392	AT1G07753	1:19115556-19119412	NLS_0h_NaCl	NLS_6h_NaCl	OK	8.64177	3.46875	-1.31691	-1.53636	0.00085	0.00633128	yes	=
TCONS_00007447	XLOC_002484	AT1G53233	1:19849787-19852127	NLS_0h_NaCl	NLS_6h_NaCl	OK	13.8658	30.8076	1.15176	2.12968	5e-05	0.000483329	yes	=
TCONS_00008709	XLOC_002985	AT1G08477	1:22973839-22977885	NLS_0h_NaCl	NLS_6h_NaCl	OK	79.5159	404.479	2.34675	7.66947	5e-05	0.000483329	yes	=
TCONS_00009264	XLOC_003187	AT1G08757	1:24339370-24340154	NLS_0h_NaCl	NLS_6h_NaCl	OK	1.64662	11.9288	2.85687	4.55552	5e-05	0.000483329	yes	=
TCONS_00009326	XLOC_003212	AT1G08803	1:24551806-24558322	NLS_0h_NaCl	NLS_6h_NaCl	OK	764.195	87.0445	-3.13412	-0.662331	0.0039	0.0236197	yes	=
TCONS_00011020	XLOC_003745	AT1G75280	1:28251625-28257268	NLS_0h_NaCl	NLS_6h_NaCl	OK	2.44817	23.4497	3.25979	1.88245	0.00285	0.0180846	yes	j
TCONS_00012256	XLOC_004105	AT1G04077	1:310143-319667	NLS_0h_NaCl	NLS_6h_NaCl	OK	4.42679	15.4842	1.80646	2.16185	5e-05	0.000483329	yes	=
TCONS_00013737	XLOC_004507	AT1G08592	1:2718537-2722280	NLS_0h_NaCl	NLS_6h_NaCl	OK	6.4845	2.36643	-1.45428	-4.25	5e-05	0.000483329	yes	=
TCONS_00015070	XLOC_004900	AT1G15175	1:5220402-5224143	NLS_0h_NaCl	NLS_6h_NaCl	OK	3.39513	0.826783	-2.03789	-1.4052	0.0049	0.0286325	yes	=
TCONS_00015378	XLOC_004996	AT1G17232	1:5890602-5896250	NLS_0h_NaCl	NLS_6h_NaCl	OK	6.04175	2.67489	-1.17549	-3.35486	5e-05	0.000483329	yes	=
TCONS_00016147	XLOC_005239	AT1G21830	1:7660946-7662725	NLS_0h_NaCl	NLS_6h_NaCl	OK	51.3863	14.1876	-1.85675	-2.61029	5e-05	0.000483329	yes	j
TCONS_00016889	XLOC_005517	-	1:9476109-9480784	NLS_0h_NaCl	NLS_6h_NaCl	OK	0.637929	0.31566	-1.01502	-1.72717	0.0001	0.000921974	yes	-
TCONS_00017004	XLOC_005552	AT1G27921	1:9726606-9730424	NLS_0h_NaCl	NLS_6h_NaCl	OK	13.8866	2.46997	-2.49112	-3.80533	5e-05	0.000483329	yes	=
TCONS_00017713	XLOC_005776	AT1G06473	1:11471860-11472650	NLS_0h_NaCl	NLS_6h_NaCl	OK	7.31783	2.41592	-1.59884	-3.22734	5e-05	0.000483329	yes	=
TCONS_00018152	XLOC_005936	AT1G06853	1:12938080-12939403	NLS_0h_NaCl	NLS_6h_NaCl	OK	0.556691	0.124131	-2.16501	-1.52917	0.00355	0.0218122	yes	=
TCONS_00020012	XLOC_006594	PSAG	1:20802633-20803449	NLS_0h_NaCl	NLS_6h_NaCl	OK	1404.93	643.607	-1.12625	-1.42241	0.00155	0.0107042	yes	o
TCONS_00020237	XLOC_006658	SVB	1:21195643-21199130	NLS_0h_NaCl	NLS_6h_NaCl	OK	73.1993	254.449	1.79748	5.12513	5e-05	0.000483329	yes	o
TCONS_00020246	XLOC_006660	AT1G56612	1:21211718-21215427	NLS_0h_NaCl	NLS_6h_NaCl	OK	5.74404	2.08742	-1.46035	-1.6422	0.00045	0.00360379	yes	=
TCONS_00020581	XLOC_006780	AT1G60260	1:22218774-22224358	NLS_0h_NaCl	NLS_6h_NaCl	OK	0.622365	1.9286	1.63172	1.29999	0.0036	0.0220726	yes	j
TCONS_00022450	XLOC_007341	AT1G69587	1:26175565-26179389	NLS_0h_NaCl	NLS_6h_NaCl	OK	6.59181	2.79115	-1.23981	-1.34289	0.00475	0.0278961	yes	=
TCONS_00023809	XLOC_007792	CCP2	1:29204746-29210191	NLS_0h_NaCl	NLS_6h_NaCl	OK	3.3264	1.1345	-1.55191	-1.18403	0.00915	0.0481096	yes	x
TCONS_00024548	XLOC_008009	AT2G03925	2:145675-150585	NLS_0h_NaCl	NLS_6h_NaCl	OK	14.9874	53.7497	1.84251	3.81725	5e-05	0.000483329	yes	=
TCONS_00024619	XLOC_008036	EXGT-A3	2:384322-387478	NLS_0h_NaCl	NLS_6h_NaCl	OK	59.4795	22.8217	-1.38199	-2.69999	5e-05	0.000483329	yes	j
TCONS_00025081	XLOC_008210	AT2G04805	2:1604562-1605145	NLS_0h_NaCl	NLS_6h_NaCl	OK	5.46187	35.244	2.68991	2.37391	5e-05	0.000483329	yes	=
TCONS_00025673	XLOC_008408	AT2G11225	2:4477714-4486461	NLS_0h_NaCl	NLS_6h_NaCl	OK	9.74686	2.65545	-1.87598	-1.45148	0.0042	0.0251503	yes	j
TCONS_00025721	XLOC_008408	AT2G11225	2:4477714-4486461	NLS_0h_NaCl	NLS_6h_NaCl	OK	35.757	11.8854	-1.58903	-2.71822	5e-05	0.000483329	yes	j
TCONS_00025724	XLOC_008408	AT2G11225	2:4477714-4486461	NLS_0h_NaCl	NLS_6h_NaCl	OK	38.913	14.7843	-1.39619	-2.18764	5e-05	0.000483329	yes	j
TCONS_00026293	XLOC_008641	-	2:7598308-7601340	NLS_0h_NaCl	NLS_6h_NaCl	OK	0.24436	0.537243	1.13657	1.34625	0.00215	0.0142011	yes	-
TCONS_00027246	XLOC_008961	AT2G07850	2:9728479-9733612	NLS_0h_NaCl	NLS_6h_NaCl	OK	10.5099	3.2778	-1.68095	-1.96461	5e-05	0.000483329	yes	=
TCONS_00027400	XLOC_009011	AT2G23672	2:10063064-10064078	NLS_0h_NaCl	NLS_6h_NaCl	OK	79.7852	231.12	1.53445	6.82541	5e-05	0.000483329	yes	=
TCONS_00027773	XLOC_009128	AT2G25590	2:10890875-10893814	NLS_0h_NaCl	NLS_6h_NaCl	OK	5.97188	1.0004	-2.57761	-2.87895	5e-05	0.000483329	yes	j
TCONS_00028554	XLOC_009385	TPP	2:12972681-12975542	NLS_0h_NaCl	NLS_6h_NaCl	OK	26.6978	12.1937	-1.13058	-1.46886	0.00035	0.00287858	yes	j
TCONS_00028993	XLOC_009506	AT2G08525	2:13787171-13790077	NLS_0h_NaCl	NLS_6h_NaCl	OK	81.9604	268.309	1.7109	1.83115	5e-05	0.000483329	yes	=
TCONS_00029543	XLOC_009698	AT2G08750	2:14992564-14999125	NLS_0h_NaCl	NLS_6h_NaCl	OK	216.702	100.063	-1.11481	-1.42449	0.0005	0.00395817	yes	=
TCONS_00029608	XLOC_009714	AT2G35945	2:15088761-15092415	NLS_0h_NaCl	NLS_6h_NaCl	OK	4.63381	10.086	1.12209	1.44648	0.00125	0.00888033	yes	=
TCONS_00029739	XLOC_009762	AT2G36792	2:15420064-15422088	NLS_0h_NaCl	NLS_6h_NaCl	OK	0.823288	5.04748	2.61609	2.57766	0.0017	0.0115963	yes	=
TCONS_00031161	XLOC_010163	AT2G43530	2:18070066-18070747	NLS_0h_NaCl	NLS_6h_NaCl	OK	5.51984	21.0926	1.93404	2.40111	5e-05	0.000483329	yes	j
TCONS_00031167	XLOC_010166	AT2G43550	2:18072126-18075539	NLS_0h_NaCl	NLS_6h_NaCl	OK	10.5542	103.447	3.293	2.67222	0.0001	0.000921974	yes	j
TCONS_00033667	XLOC_011085	AT2G07015	2:7821554-7826623	NLS_0h_NaCl	NLS_6h_NaCl	OK	56.3178	130.543	1.21287	2.39083	5e-05	0.000483329	yes	=
TCONS_00034045	XLOC_011227	AT2G07325	2:8925925-8930120	NLS_0h_NaCl	NLS_6h_NaCl	OK	4.22309	9.65934	1.19363	2.44272	5e-05	0.000483329	yes	=
TCONS_00034411	XLOC_011364	AT2G23040	2:9808589-9810089	NLS_0h_NaCl	NLS_6h_NaCl	OK	2.62505	6.45706	1.29853	1.58756	0.00105	0.00762386	yes	=
TCONS_00034752	XLOC_011480	AT2G08060	2:10574941-10579230	NLS_0h_NaCl	NLS_6h_NaCl	OK	61.4111	164.888	1.42492	2.94198	5e-05	0.000483329	yes	=
TCONS_00035982	XLOC_011894	AT2G31751	2:13497018-13503920	NLS_0h_NaCl	NLS_6h_NaCl	OK	8.23224	20.073	1.2859	2.95915	5e-05	0.000483329	yes	=
TCONS_00035990	XLOC_011898	AT2G08470	2:13518198-13523918	NLS_0h_NaCl	NLS_6h_NaCl	OK	189.325	434.286	1.19778	1.40585	0.00185	0.0124756	yes	=
TCONS_00037290	XLOC_012314	AT2G38970	2:16273896-16279545	NLS_0h_NaCl	NLS_6h_NaCl	OK	6.50614	1.07746	-2.59417	-2.02031	0.00175	0.0118903	yes	x
TCONS_00037709	XLOC_012463	AT2G41178	2:17164868-17166229	NLS_0h_NaCl	NLS_6h_NaCl	OK	4.79085	16.4222	1.77729	2.64071	5e-05	0.000483329	yes	=
TCONS_00038405	XLOC_012684	UCC2	2:18461862-18463533	NLS_0h_NaCl	NLS_6h_NaCl	OK	56.7348	20.8399	-1.44488	-2.16871	5e-05	0.000483329	yes	j
TCONS_00038478	XLOC_012704	AFO	2:18628251-18632103	NLS_0h_NaCl	NLS_6h_NaCl	OK	6.89744	2.19786	-1.64996	-1.85816	5e-05	0.000483329	yes	j
TCONS_00038991	XLOC_012863	-	2:1391847-1393020	NLS_0h_NaCl	NLS_6h_NaCl	OK	0.0547447	2.38311	5.44398	3.10447	0.00435	0.0259066	yes	-
TCONS_00039969	XLOC_013168	AT3G05905	3:1760823-1764212	NLS_0h_NaCl	NLS_6h_NaCl	OK	122.737	20.9047	-2.55367	-8.71685	5e-05	0.000483329	yes	=
TCONS_00042200	XLOC_013912	AT3G19002	3:6553439-6555825	NLS_0h_NaCl	NLS_6h_NaCl	OK	4.69558	14.3883	1.61552	2.63542	5e-05	0.000483329	yes	=
TCONS_00044820	XLOC_014876	AT3G46658	3:17188838-17199363	NLS_0h_NaCl	NLS_6h_NaCl	OK	1.24962	3.63744	1.54143	1.4105	0.00085	0.00633128	yes	=
TCONS_00044827	XLOC_014877	AT3G46668	3:17188838-17199363	NLS_0h_NaCl	NLS_6h_NaCl	OK	1.81362	16.8861	3.21889	4.80725	5e-05	0.000483329	yes	=
TCONS_00045039	XLOC_014952	AT3G07835	3:17692665-17700923	NLS_0h_NaCl	NLS_6h_NaCl	OK	20.759	163.281	2.97554	3.44974	5e-05	0.000483329	yes	=
TCONS_00046434	XLOC_015442	AT3G56408	3:20915471-20921555	NLS_0h_NaCl	NLS_6h_NaCl	OK	9.93288	4.61948	-1.10448	-3.21704	5e-05	0.000483329	yes	=
TCONS_00047445	XLOC_015774	AT3G62190	3:23019583-23022773	NLS_0h_NaCl	NLS_6h_NaCl	OK	27.5039	10.6667	-1.36651	-3.11555	5e-05	0.000483329	yes	j
TCONS_00047900	XLOC_015912	LNG2	3:394043-399960	NLS_0h_NaCl	NLS_6h_NaCl	OK	16.6191	5.32985	-1.64067	-2.19994	5e-05	0.000483329	yes	j
TCONS_00047986	XLOC_015940	TRXF1	3:583112-589693	NLS_0h_NaCl	NLS_6h_NaCl	OK	138.931	291.89	1.07105	1.9137	5e-05	0.000483329	yes	j
TCONS_00048025	XLOC_015951	AT3G01205	3:649762-650933	NLS_0h_NaCl	NLS_6h_NaCl	OK	30.8821	94.6449	1.61575	7.00781	5e-05	0.000483329	yes	=
TCONS_00048331	XLOC_016054	AT3G01485	3:1225912-1229763	NLS_0h_NaCl	NLS_6h_NaCl	OK	129	659.43	2.35385	2.62913	5e-05	0.000483329	yes	=
TCONS_00048364	XLOC_016064	PR4	3:1285424-1287030	NLS_0h_NaCl	NLS_6h_NaCl	OK	47.8817	21.0805	-1.18356	-1.81024	5e-05	0.000483329	yes	j
TCONS_00048601	XLOC_016145	AT3G05932	3:1770238-1774594	NLS_0h_NaCl	NLS_6h_NaCl	OK	3.78925	1.80958	-1.06626	-1.59045	0.0006	0.00465368	yes	=
TCONS_00048840	XLOC_016205	AT3G01895	3:2143487-2145807	NLS_0h_NaCl	NLS_6h_NaCl	OK	48.9095	19.5878	-1.32016	-1.94211	5e-05	0.000483329	yes	=
TCONS_00049272	XLOC_016333	MT2A	3:2889405-2890574	NLS_0h_NaCl	NLS_6h_NaCl	OK	361.1	3046.8	3.07683	10.0537	5e-05	0.000483329	yes	j
TCONS_00049906	XLOC_016515	AT3G02535	3:3967057-3974570	NLS_0h_NaCl	NLS_6h_NaCl	OK	6.14119	12.9843	1.08018	1.62619	0.0001	0.000921974	yes	=
TCONS_00051526	XLOC_017045	AT3G21755	3:7664344-7669480	NLS_0h_NaCl	NLS_6h_NaCl	OK	5.64688	34.4701	2.60982	5.68987	5e-05	0.000483329	yes	=
TCONS_00052767	XLOC_017536	AT3G05945	3:11509176-11510510	NLS_0h_NaCl	NLS_6h_NaCl	OK	17.8448	8.14058	-1.1323	-3.30887	5e-05	0.000483329	yes	=
TCONS_00053642	XLOC_017926	AT3G47675	3:17575977-17579703	NLS_0h_NaCl	NLS_6h_NaCl	OK	9.07816	2.89985	-1.64642	-1.65021	0.00055	0.00430818	yes	j
TCONS_00053762	XLOC_017962	AT3G07925	3:17891133-17894162	NLS_0h_NaCl	NLS_6h_NaCl	OK	3.40611	16.6617	2.29034	2.10444	0.0003	0.00250642	yes	=
TCONS_00054154	XLOC_018084	AT3G08115	3:18706804-18707796	NLS_0h_NaCl	NLS_6h_NaCl	OK	0.562956	0.0625137	-3.17078	-1.56828	0.00875	0.0463736	yes	=
TCONS_00054325	XLOC_018135	AT3G51238	3:19023063-19026885	NLS_0h_NaCl	NLS_6h_NaCl	OK	3.38651	105.798	4.96537	12.894	5e-05	0.000483329	yes	=
TCONS_00054689	XLOC_018269	AT3G08350	3:19845096-19851108	NLS_0h_NaCl	NLS_6h_NaCl	OK	17.7645	73.6272	2.05124	2.24165	5e-05	0.000483329	yes	=
TCONS_00055050	XLOC_018371	AT3G55240	3:20473334-20475332	NLS_0h_NaCl	NLS_6h_NaCl	OK	38.719	1.11696	-5.1154	-4.13326	0.00015	0.00133759	yes	j
TCONS_00055929	XLOC_018649	AT3G09275	3:22142855-22147712	NLS_0h_NaCl	NLS_6h_NaCl	OK	114.792	43.0297	-1.41561	-5.05026	5e-05	0.000483329	yes	=
TCONS_00056615	XLOC_018867	AT3G09965	3:23438395-23444101	NLS_0h_NaCl	NLS_6h_NaCl	OK	10.5168	4.67227	-1.1705	-1.28564	0.0047	0.0276474	yes	=
TCONS_00056967	XLOC_018987	AT4G01593	4:690642-694381	NLS_0h_NaCl	NLS_6h_NaCl	OK	4.92768	2.21329	-1.15471	-1.22624	0.00815	0.0437442	yes	=
TCONS_00056968	XLOC_018987	AT4G01593	4:690642-694381	NLS_0h_NaCl	NLS_6h_NaCl	OK	25.637	10.3418	-1.30974	-3.13008	5e-05	0.000483329	yes	=
TCONS_00057271	XLOC_019099	AT4G04455	4:1403116-1407402	NLS_0h_NaCl	NLS_6h_NaCl	OK	158.431	43.2785	-1.87213	-3.48323	5e-05	0.000483329	yes	=
TCONS_00058779	XLOC_019664	AT4G06195	4:8346103-8346501	NLS_0h_NaCl	NLS_6h_NaCl	OK	18.5974	3.54778	-2.39011	-3.55729	5e-05	0.000483329	yes	=
TCONS_00059341	XLOC_019844	AT4G06665	4:9604334-9607402	NLS_0h_NaCl	NLS_6h_NaCl	OK	3.52965	413.031	6.87058	6.58122	5e-05	0.000483329	yes	=
TCONS_00059342	XLOC_019845	AT4G17098	4:9608631-9612655	NLS_0h_NaCl	NLS_6h_NaCl	OK	14.2577	40.2132	1.49592	4.5589	5e-05	0.000483329	yes	=
TCONS_00059371	XLOC_019855	AT4G06685	4:9676055-9680389	NLS_0h_NaCl	NLS_6h_NaCl	OK	9.48715	33.3712	1.81456	2.38469	5e-05	0.000483329	yes	=
TCONS_00061018	XLOC_020411	AT4G26582	4:13411443-13417145	NLS_0h_NaCl	NLS_6h_NaCl	OK	3.04462	1.30743	-1.21952	-2.08756	5e-05	0.000483329	yes	=
TCONS_00061185	XLOC_020475	AT4G27740	4:13839037-13841536	NLS_0h_NaCl	NLS_6h_NaCl	OK	20.0175	5.91333	-1.75922	-3.05461	5e-05	0.000483329	yes	=
TCONS_00061252	XLOC_020505	AT4G08015	4:13981634-13983717	NLS_0h_NaCl	NLS_6h_NaCl	OK	33.5868	9.49744	-1.82228	-2.8843	5e-05	0.000483329	yes	=
TCONS_00061335	XLOC_020532	AT4G28652	4:14142062-14147537	NLS_0h_NaCl	NLS_6h_NaCl	OK	13.4706	4.99928	-1.43002	-4.09648	5e-05	0.000483329	yes	=
TCONS_00062799	XLOC_020971	AT4G36032	4:17044874-17047346	NLS_0h_NaCl	NLS_6h_NaCl	OK	15.0125	5.97621	-1.32886	-4.06708	5e-05	0.000483329	yes	=
TCONS_00062801	XLOC_020972	AT4G36052	4:17051910-17059706	NLS_0h_NaCl	NLS_6h_NaCl	OK	7.66466	1.43733	-2.41483	-1.72687	0.0086	0.0457231	yes	=
TCONS_00063093	XLOC_021082	AT4G38215	4:17922755-17924252	NLS_0h_NaCl	NLS_6h_NaCl	OK	4.98483	10.592	1.08736	3.07942	5e-05	0.000483329	yes	=
TCONS_00063240	XLOC_021133	CCR1	4:18273828-18275216	NLS_0h_NaCl	NLS_6h_NaCl	OK	146.265	71.9048	-1.02442	-1.4263	0.0027	0.0172685	yes	x
TCONS_00063443	XLOC_021208	AT4G03585	4:160642-166357	NLS_0h_NaCl	NLS_6h_NaCl	OK	164.768	341.133	1.0499	2.5124	5e-05	0.000483329	yes	=
TCONS_00064181	XLOC_021431	AT4G04221	4:2033167-2036495	NLS_0h_NaCl	NLS_6h_NaCl	OK	2.69076	0.996329	-1.43332	-1.67259	0.00175	0.0118903	yes	=
TCONS_00064187	XLOC_021437	AT4G04855	4:2181228-2187215	NLS_0h_NaCl	NLS_6h_NaCl	OK	0.641282	0.147708	-2.11821	-1.5398	0.00435	0.0259066	yes	=
TCONS_00064189	XLOC_021438	AT4G04865	4:2187390-2189414	NLS_0h_NaCl	NLS_6h_NaCl	OK	0.653482	0.0462229	-3.82147	-2.23384	0.0012	0.00856922	yes	=
TCONS_00064752	XLOC_021657	AT4G05775	4:6374673-6376142	NLS_0h_NaCl	NLS_6h_NaCl	OK	10.4713	2.1335	-2.29515	-1.82791	0.0003	0.00250642	yes	=
TCONS_00065363	XLOC_021869	AT4G13505	4:7857999-7860288	NLS_0h_NaCl	NLS_6h_NaCl	OK	21.3774	82.4727	1.94783	8.50381	5e-05	0.000483329	yes	=
TCONS_00067823	XLOC_022617	AT4G26095	4:13224203-13230797	NLS_0h_NaCl	NLS_6h_NaCl	OK	4.52432	1.40138	-1.69085	-1.6454	0.0023	0.0150487	yes	=
TCONS_00067961	XLOC_022662	AT4G26795	4:13487208-13489741	NLS_0h_NaCl	NLS_6h_NaCl	OK	1.16151	5.54855	2.25611	2.99259	5e-05	0.000483329	yes	=
TCONS_00069470	XLOC_023150	AT4G09225	4:16904051-16908357	NLS_0h_NaCl	NLS_6h_NaCl	OK	44.4951	181.393	2.0274	2.74504	5e-05	0.000483329	yes	=
TCONS_00069708	XLOC_023213	AT4G36808	4:17340931-17345171	NLS_0h_NaCl	NLS_6h_NaCl	OK	21.6115	55.5282	1.36142	2.39856	5e-05	0.000483329	yes	=
TCONS_00069809	XLOC_023248	AT4G37432	4:17596972-17598958	NLS_0h_NaCl	NLS_6h_NaCl	OK	2.31917	5.05882	1.1252	1.76867	0.0002	0.00173834	yes	=
TCONS_00069989	XLOC_023312	AT4G38545	4:18020566-18025493	NLS_0h_NaCl	NLS_6h_NaCl	OK	9.41873	3.56221	-1.40276	-1.78543	0.00015	0.00133759	yes	=
TCONS_00070070	XLOC_023334	AT4G38932	4:18151826-18152597	NLS_0h_NaCl	NLS_6h_NaCl	OK	69.5421	23.3721	-1.5731	-5.69781	5e-05	0.000483329	yes	=
TCONS_00070646	XLOC_023540	AT5G00880	5:642553-648573	NLS_0h_NaCl	NLS_6h_NaCl	OK	3.74112	18.6281	2.31594	1.97286	0.00015	0.00133759	yes	=
TCONS_00071328	XLOC_023759	AT5G01255	5:1928342-1931782	NLS_0h_NaCl	NLS_6h_NaCl	OK	110.915	228.49	1.04269	1.90927	5e-05	0.000483329	yes	=
TCONS_00071996	XLOC_023970	AT5G01775	5:3343189-3343998	NLS_0h_NaCl	NLS_6h_NaCl	OK	0.593968	2.06869	1.80026	1.54983	0.0085	0.0452848	yes	=
TCONS_00073164	XLOC_024355	AT5G18245	5:6028019-6035546	NLS_0h_NaCl	NLS_6h_NaCl	OK	3.69154	1.39045	-1.40867	-1.62399	0.00125	0.00888033	yes	=
TCONS_00073172	XLOC_024356	AT5G18255	5:6035618-6038112	NLS_0h_NaCl	NLS_6h_NaCl	OK	12.4966	4.70845	-1.40821	-2.35299	5e-05	0.000483329	yes	=
TCONS_00074018	XLOC_024614	AT5G03615	5:7891345-7891734	NLS_0h_NaCl	NLS_6h_NaCl	OK	28.0122	0.408143	-6.10084	-6.91733	0.00845	0.0450636	yes	=
TCONS_00076694	XLOC_025551	AT5G06695	5:18172399-18176888	NLS_0h_NaCl	NLS_6h_NaCl	OK	3.16104	8.44347	1.41744	1.63494	0.0016	0.0110023	yes	=
TCONS_00078463	XLOC_026106	AT5G54569	5:22167272-22170610	NLS_0h_NaCl	NLS_6h_NaCl	OK	1.94697	0.799004	-1.28496	-1.66847	5e-05	0.000483329	yes	=
TCONS_00079780	XLOC_026513	AT5G09030	5:24893922-24903225	NLS_0h_NaCl	NLS_6h_NaCl	OK	4.72243	2.17218	-1.12039	-1.6327	0.0002	0.00173834	yes	=
TCONS_00080208	XLOC_026658	AT5G64572	5:25809974-25813648	NLS_0h_NaCl	NLS_6h_NaCl	OK	102.471	20.5479	-2.31815	-2.56291	0.0007	0.00533512	yes	=
TCONS_00080208	XLOC_026658	AT5G64572	5:25809974-25813648	NLS_0h_NaCl	NLS_6h_NaCl	OK	102.471	20.5479	-2.31815	-2.56291	0.0007	0.00533512	yes	=
TCONS_00080274	XLOC_026684	AT5G09285	5:25940660-25945442	NLS_0h_NaCl	NLS_6h_NaCl	OK	304.421	101.91	-1.57877	-2.25015	5e-05	0.000483329	yes	=
TCONS_00080829	XLOC_026851	AT5G01215	5:84465-86275	NLS_0h_NaCl	NLS_6h_NaCl	OK	118.453	17.7907	-2.73512	-10.7893	5e-05	0.000483329	yes	=
TCONS_00081051	XLOC_026915	AT5G00835	5:499781-502389	NLS_0h_NaCl	NLS_6h_NaCl	OK	1.95685	0.958877	-1.02912	-2.01377	5e-05	0.000483329	yes	=
TCONS_00081090	XLOC_026932	AT5G00870	5:583018-587124	NLS_0h_NaCl	NLS_6h_NaCl	OK	35.4475	81.5603	1.20218	1.51113	0.00045	0.00360379	yes	=
TCONS_00081630	XLOC_027102	AT5G01095	5:1727367-1731090	NLS_0h_NaCl	NLS_6h_NaCl	OK	39.0941	15.6218	-1.32339	-1.94969	5e-05	0.000483329	yes	=
TCONS_00082615	XLOC_027374	AT5G10965	5:3467427-3472123	NLS_0h_NaCl	NLS_6h_NaCl	OK	1.96351	0.438755	-2.16195	-1.84527	0.00195	0.0130555	yes	=
TCONS_00083503	XLOC_027636	AT5G02515	5:5237969-5243473	NLS_0h_NaCl	NLS_6h_NaCl	OK	11.4955	1.62297	-2.82436	-1.80258	0.0002	0.00173834	yes	=
TCONS_00083923	XLOC_027785	AT5G02895	5:6127675-6133982	NLS_0h_NaCl	NLS_6h_NaCl	OK	5.01693	10.0549	1.00302	1.31659	0.0044	0.0261574	yes	=
TCONS_00086868	XLOC_028802	AT5G06385	5:17148807-17151704	NLS_0h_NaCl	NLS_6h_NaCl	OK	3.63169	23.0876	2.66841	1.66019	0.00525	0.030339	yes	=
TCONS_00087274	XLOC_028943	AT5G06665	5:18137226-18142165	NLS_0h_NaCl	NLS_6h_NaCl	OK	16.6102	5.53822	-1.58458	-1.67566	0.00075	0.00567177	yes	=
TCONS_00087680	XLOC_029101	AT5G07015	5:19309152-19317539	NLS_0h_NaCl	NLS_6h_NaCl	OK	26.97	156.828	2.53976	3.19335	5e-05	0.000483329	yes	=
TCONS_00087785	XLOC_029140	AT5G07115	5:19624439-19625721	NLS_0h_NaCl	NLS_6h_NaCl	OK	0.130013	1.4945	3.52294	2.80822	0.00075	0.00567177	yes	=
TCONS_00087858	XLOC_029164	AT5G07265	5:19763109-19769369	NLS_0h_NaCl	NLS_6h_NaCl	OK	19.7175	49.2544	1.32078	1.59166	0.0005	0.00395817	yes	=
TCONS_00089716	XLOC_029842	AT5G08980	5:24484497-24487906	NLS_0h_NaCl	NLS_6h_NaCl	OK	55.5105	13.5158	-2.03811	-3.01925	5e-05	0.000483329	yes	=
TCONS_00090081	XLOC_029978	AT5G63195	5:25345541-25348800	NLS_0h_NaCl	NLS_6h_NaCl	OK	53.0988	8.42345	-2.6562	-2.72366	5e-05	0.000483329	yes	=
TCONS_00090081	XLOC_029978	AT5G63195	5:25345541-25348800	NLS_0h_NaCl	NLS_6h_NaCl	OK	53.0988	8.42345	-2.6562	-2.72366	5e-05	0.000483329	yes	=

## Sheet: Sheet10
PV-NLS NaCl treated 24h compare to PV-NLS NaCl treated 0h
test_id	gene_id.x	gene	locus	sample_1	sample_2	status	value_1	value_2	log2.fold_change.	test_stat	p_value	q_value	significant	class_code
TCONS_00000076	XLOC_000027	AT1G01448	1:163277-166353	NLS_0h_NaCl	NLS_24h_NaCl	OK	6.8738	2.88025	-1.25491	-2.06475	5e-05	0.000483329	yes	=
TCONS_00000654	XLOC_000181	AT1G04247	1:1114374-1122786	NLS_0h_NaCl	NLS_24h_NaCl	OK	0.419481	2.48416	2.56608	1.49907	0.0039	0.0236197	yes	=
TCONS_00001608	XLOC_000458	AT1G09421	1:3035399-3041928	NLS_0h_NaCl	NLS_24h_NaCl	OK	7.68375	2.58329	-1.5726	-1.22298	0.00545	0.0313064	yes	=
TCONS_00001812	XLOC_000526	AT1G10657	1:3530352-3532017	NLS_0h_NaCl	NLS_24h_NaCl	OK	0.396353	2.30464	2.53969	1.6031	0.00545	0.0313064	yes	j
TCONS_00003548	XLOC_001072	AT1G05523	1:6949011-6959605	NLS_0h_NaCl	NLS_24h_NaCl	OK	5.72593	18.9051	1.72319	1.98204	0.0001	0.000921974	yes	=
TCONS_00005767	XLOC_001870	-	1:12386183-12387596	NLS_0h_NaCl	NLS_24h_NaCl	OK	1.75418	0.176281	-3.31485	-1.78927	0.0055	0.0315472	yes	-
TCONS_00006391	XLOC_002101	AT1G45015	1:17021513-17022795	NLS_0h_NaCl	NLS_24h_NaCl	OK	1.53883	0.309056	-2.31589	-1.51843	0.00475	0.0278961	yes	j
TCONS_00006514	XLOC_002162	-	1:17443187-17444194	NLS_0h_NaCl	NLS_24h_NaCl	OK	21.4728	8.22866	-1.38378	-3.01847	5e-05	0.000483329	yes	-
TCONS_00007183	XLOC_002383	AT1G51430	1:19068154-19069820	NLS_0h_NaCl	NLS_24h_NaCl	OK	18.5793	5.417	-1.77813	-2.70193	5e-05	0.000483329	yes	j
TCONS_00008709	XLOC_002985	AT1G08477	1:22973839-22977885	NLS_0h_NaCl	NLS_24h_NaCl	OK	79.5159	489.354	2.62156	8.11251	5e-05	0.000483329	yes	=
TCONS_00009661	XLOC_003316	AT1G67792	1:25417377-25420252	NLS_0h_NaCl	NLS_24h_NaCl	OK	1.70163	0.470975	-1.85319	-1.27962	0.00515	0.0298536	yes	j
TCONS_00011020	XLOC_003745	AT1G75280	1:28251625-28257268	NLS_0h_NaCl	NLS_24h_NaCl	OK	2.44817	78.1307	4.99611	2.95279	0.00045	0.00360379	yes	j
TCONS_00014175	XLOC_004621	CPISCA	1:3453190-3461485	NLS_0h_NaCl	NLS_24h_NaCl	OK	15.9221	37.4934	1.23561	1.23863	0.0044	0.0261574	yes	j
TCONS_00015378	XLOC_004996	AT1G17232	1:5890602-5896250	NLS_0h_NaCl	NLS_24h_NaCl	OK	6.04175	2.6382	-1.19541	-3.37022	5e-05	0.000483329	yes	=
TCONS_00016147	XLOC_005239	AT1G21830	1:7660946-7662725	NLS_0h_NaCl	NLS_24h_NaCl	OK	51.3863	12.6914	-2.01753	-2.86471	5e-05	0.000483329	yes	j
TCONS_00016528	XLOC_005390	2024-09-03	1:8593104-8596123	NLS_0h_NaCl	NLS_24h_NaCl	OK	4.52969	1.90572	-1.24908	-1.44947	0.00065	0.00499639	yes	j
TCONS_00016889	XLOC_005517	-	1:9476109-9480784	NLS_0h_NaCl	NLS_24h_NaCl	OK	0.637929	0.280394	-1.18594	-1.71698	0.0003	0.00250642	yes	-
TCONS_00017004	XLOC_005552	AT1G27921	1:9726606-9730424	NLS_0h_NaCl	NLS_24h_NaCl	OK	13.8866	2.92213	-2.2486	-2.65933	5e-05	0.000483329	yes	=
TCONS_00017068	XLOC_005573	AGP31	1:9889100-9891015	NLS_0h_NaCl	NLS_24h_NaCl	OK	134.546	51.9667	-1.37244	-2.00796	5e-05	0.000483329	yes	j
TCONS_00017264	XLOC_005630	AT1G29357	1:10273930-10275765	NLS_0h_NaCl	NLS_24h_NaCl	OK	3.88537	0.86225	-2.17187	-1.68813	0.0019	0.0127667	yes	=
TCONS_00017713	XLOC_005776	AT1G06473	1:11471860-11472650	NLS_0h_NaCl	NLS_24h_NaCl	OK	7.31783	3.49894	-1.0645	-2.32269	5e-05	0.000483329	yes	=
TCONS_00018765	XLOC_006179	AGO1	1:17884644-17892632	NLS_0h_NaCl	NLS_24h_NaCl	OK	92.3559	43.7214	-1.07886	-1.51452	0.00085	0.00633128	yes	j
TCONS_00020237	XLOC_006658	SVB	1:21195643-21199130	NLS_0h_NaCl	NLS_24h_NaCl	OK	73.1993	227.39	1.63527	4.76224	5e-05	0.000483329	yes	o
TCONS_00020246	XLOC_006660	AT1G56612	1:21211718-21215427	NLS_0h_NaCl	NLS_24h_NaCl	OK	5.74404	2.15287	-1.41581	-1.45959	0.0037	0.0225914	yes	=
TCONS_00020249	XLOC_006660	AT1G56612	1:21211718-21215427	NLS_0h_NaCl	NLS_24h_NaCl	OK	6.11585	1.19096	-2.36043	-1.9307	0.0003	0.00250642	yes	=
TCONS_00022733	XLOC_007452	AT1G09253	1:26931851-26935825	NLS_0h_NaCl	NLS_24h_NaCl	OK	35.8811	92.9132	1.37266	3.25619	5e-05	0.000483329	yes	=
TCONS_00024548	XLOC_008009	AT2G03925	2:145675-150585	NLS_0h_NaCl	NLS_24h_NaCl	OK	14.9874	32.775	1.12884	2.30447	5e-05	0.000483329	yes	=
TCONS_00025081	XLOC_008210	AT2G04805	2:1604562-1605145	NLS_0h_NaCl	NLS_24h_NaCl	OK	5.46187	31.4838	2.52714	2.22641	0.0001	0.000921974	yes	=
TCONS_00025721	XLOC_008408	AT2G11225	2:4477714-4486461	NLS_0h_NaCl	NLS_24h_NaCl	OK	35.757	14.2454	-1.32773	-2.45383	5e-05	0.000483329	yes	j
TCONS_00025724	XLOC_008408	AT2G11225	2:4477714-4486461	NLS_0h_NaCl	NLS_24h_NaCl	OK	38.913	11.3669	-1.77542	-1.96828	5e-05	0.000483329	yes	j
TCONS_00026063	XLOC_008555	AT2G06465	2:6830943-6833777	NLS_0h_NaCl	NLS_24h_NaCl	OK	8.24792	18.3198	1.1513	2.59133	5e-05	0.000483329	yes	=
TCONS_00026293	XLOC_008641	-	2:7598308-7601340	NLS_0h_NaCl	NLS_24h_NaCl	OK	0.24436	0.696713	1.51156	1.84468	0.00025	0.00212677	yes	-
TCONS_00027246	XLOC_008961	AT2G07850	2:9728479-9733612	NLS_0h_NaCl	NLS_24h_NaCl	OK	10.5099	4.3106	-1.28579	-1.73271	5e-05	0.000483329	yes	=
TCONS_00027400	XLOC_009011	AT2G23672	2:10063064-10064078	NLS_0h_NaCl	NLS_24h_NaCl	OK	79.7852	166.618	1.06235	4.78579	5e-05	0.000483329	yes	=
TCONS_00027773	XLOC_009128	AT2G25590	2:10890875-10893814	NLS_0h_NaCl	NLS_24h_NaCl	OK	5.97188	1.42973	-2.06244	-2.4984	5e-05	0.000483329	yes	j
TCONS_00028153	XLOC_009253	AT2G08220	2:11953651-11955213	NLS_0h_NaCl	NLS_24h_NaCl	OK	0.956814	1.94132	1.02073	1.28536	0.0035	0.0215486	yes	=
TCONS_00028993	XLOC_009506	AT2G08525	2:13787171-13790077	NLS_0h_NaCl	NLS_24h_NaCl	OK	81.9604	234.418	1.51609	1.72871	5e-05	0.000483329	yes	=
TCONS_00029608	XLOC_009714	AT2G35945	2:15088761-15092415	NLS_0h_NaCl	NLS_24h_NaCl	OK	4.63381	14.0469	1.59998	2.08248	5e-05	0.000483329	yes	=
TCONS_00029739	XLOC_009762	AT2G36792	2:15420064-15422088	NLS_0h_NaCl	NLS_24h_NaCl	OK	0.823288	3.76683	2.19388	2.14199	0.00385	0.0233622	yes	=
TCONS_00030904	XLOC_010087	AT2G09350	2:17604075-17613660	NLS_0h_NaCl	NLS_24h_NaCl	OK	26.4516	10.1896	-1.37626	-2.05479	5e-05	0.000483329	yes	=
TCONS_00031062	XLOC_010138	AT2G09420	2:17931253-17935808	NLS_0h_NaCl	NLS_24h_NaCl	OK	43.2138	2.56522	-4.07434	-3.21038	5e-05	0.000483329	yes	=
TCONS_00034045	XLOC_011227	AT2G07325	2:8925925-8930120	NLS_0h_NaCl	NLS_24h_NaCl	OK	4.22309	9.90027	1.22917	2.39256	5e-05	0.000483329	yes	=
TCONS_00034646	XLOC_011458	AT2G24545	2:10421758-10427683	NLS_0h_NaCl	NLS_24h_NaCl	OK	4.11352	21.4908	2.38527	4.54167	5e-05	0.000483329	yes	=
TCONS_00034752	XLOC_011480	AT2G08060	2:10574941-10579230	NLS_0h_NaCl	NLS_24h_NaCl	OK	61.4111	144.23	1.2318	2.41257	5e-05	0.000483329	yes	=
TCONS_00036222	XLOC_011967	AT2G33051	2:14021652-14025239	NLS_0h_NaCl	NLS_24h_NaCl	OK	4.5621	1.91071	-1.25559	-2.12857	5e-05	0.000483329	yes	=
TCONS_00037141	XLOC_012262	VCL1	2:15906554-15914718	NLS_0h_NaCl	NLS_24h_NaCl	OK	14.4663	6.45086	-1.16513	-1.21209	0.00865	0.0459399	yes	j
TCONS_00037709	XLOC_012463	AT2G41178	2:17164868-17166229	NLS_0h_NaCl	NLS_24h_NaCl	OK	4.79085	14.4212	1.58983	2.34991	0.00015	0.00133759	yes	=
TCONS_00038209	XLOC_012620	CHI	2:18076165-18077517	NLS_0h_NaCl	NLS_24h_NaCl	OK	1.8486	22.9509	3.63404	2.26396	0.00295	0.0186266	yes	j
TCONS_00038405	XLOC_012684	UCC2	2:18461862-18463533	NLS_0h_NaCl	NLS_24h_NaCl	OK	56.7348	13.5803	-2.06272	-2.47173	0.0001	0.000921974	yes	j
TCONS_00038478	XLOC_012704	AFO	2:18628251-18632103	NLS_0h_NaCl	NLS_24h_NaCl	OK	6.89744	1.78612	-1.94923	-2.13069	5e-05	0.000483329	yes	j
TCONS_00038497	XLOC_012709	AT2G45315	2:18682080-18688061	NLS_0h_NaCl	NLS_24h_NaCl	OK	6.70414	3.19279	-1.07023	-1.43235	0.00145	0.0101026	yes	=
TCONS_00038991	XLOC_012863	-	2:1391847-1393020	NLS_0h_NaCl	NLS_24h_NaCl	OK	0.0547447	0.766271	3.80706	2.11316	0.00445	0.0264077	yes	-
TCONS_00039765	XLOC_013105	AT3G01555	3:1393141-1397627	NLS_0h_NaCl	NLS_24h_NaCl	OK	5.8592	34.2692	2.54814	1.74576	0.005	0.0291209	yes	=
TCONS_00039969	XLOC_013168	AT3G05905	3:1760823-1764212	NLS_0h_NaCl	NLS_24h_NaCl	OK	122.737	51.3595	-1.25687	-4.51803	5e-05	0.000483329	yes	=
TCONS_00040896	XLOC_013486	AT3G12502	3:3962135-3964222	NLS_0h_NaCl	NLS_24h_NaCl	OK	14.5165	53.1081	1.87123	4.17707	5e-05	0.000483329	yes	=
TCONS_00042200	XLOC_013912	AT3G19002	3:6553439-6555825	NLS_0h_NaCl	NLS_24h_NaCl	OK	4.69558	14.0838	1.58466	2.64256	5e-05	0.000483329	yes	=
TCONS_00044408	XLOC_014711	AT3G43840	3:15700016-15701843	NLS_0h_NaCl	NLS_24h_NaCl	OK	2.95103	0.437935	-2.75243	-2.00544	0.00045	0.00360379	yes	j
TCONS_00044648	XLOC_014800	MLO3	3:16617397-16625097	NLS_0h_NaCl	NLS_24h_NaCl	OK	3.16932	0.389966	-3.02275	-1.92648	0.00645	0.0360404	yes	j
TCONS_00044759	XLOC_014847	AT3G07365	3:16979047-16984867	NLS_0h_NaCl	NLS_24h_NaCl	OK	2.19607	89.7765	5.35334	3.42603	0.00685	0.0378889	yes	=
TCONS_00044827	XLOC_014877	AT3G46668	3:17188838-17199363	NLS_0h_NaCl	NLS_24h_NaCl	OK	1.81362	11.6175	2.67936	4.08423	5e-05	0.000483329	yes	=
TCONS_00045039	XLOC_014952	AT3G07835	3:17692665-17700923	NLS_0h_NaCl	NLS_24h_NaCl	OK	20.759	142.575	2.77991	3.19184	5e-05	0.000483329	yes	=
TCONS_00047445	XLOC_015774	AT3G62190	3:23019583-23022773	NLS_0h_NaCl	NLS_24h_NaCl	OK	27.5039	10.0496	-1.45249	-2.96244	5e-05	0.000483329	yes	j
TCONS_00047900	XLOC_015912	LNG2	3:394043-399960	NLS_0h_NaCl	NLS_24h_NaCl	OK	16.6191	7.24594	-1.1976	-1.5855	0.00055	0.00430818	yes	j
TCONS_00048025	XLOC_015951	AT3G01205	3:649762-650933	NLS_0h_NaCl	NLS_24h_NaCl	OK	30.8821	68.3831	1.14687	4.9672	5e-05	0.000483329	yes	=
TCONS_00049272	XLOC_016333	MT2A	3:2889405-2890574	NLS_0h_NaCl	NLS_24h_NaCl	OK	361.1	870.121	1.26882	5.01313	5e-05	0.000483329	yes	j
TCONS_00051526	XLOC_017045	AT3G21755	3:7664344-7669480	NLS_0h_NaCl	NLS_24h_NaCl	OK	5.64688	15.4544	1.45249	3.10027	5e-05	0.000483329	yes	=
TCONS_00052372	XLOC_017383	SDH2-1	3:10129104-10132882	NLS_0h_NaCl	NLS_24h_NaCl	OK	32.6821	65.5096	1.00321	2.07143	5e-05	0.000483329	yes	j
TCONS_00052767	XLOC_017536	AT3G05945	3:11509176-11510510	NLS_0h_NaCl	NLS_24h_NaCl	OK	17.8448	6.83294	-1.38492	-3.87169	5e-05	0.000483329	yes	=
TCONS_00053762	XLOC_017962	AT3G07925	3:17891133-17894162	NLS_0h_NaCl	NLS_24h_NaCl	OK	3.40611	18.5612	2.4461	2.28126	0.00025	0.00212677	yes	=
TCONS_00054325	XLOC_018135	AT3G51238	3:19023063-19026885	NLS_0h_NaCl	NLS_24h_NaCl	OK	3.38651	84.9985	4.64957	12.0689	5e-05	0.000483329	yes	=
TCONS_00055050	XLOC_018371	AT3G55240	3:20473334-20475332	NLS_0h_NaCl	NLS_24h_NaCl	OK	38.719	12.0991	-1.67814	-3.07056	5e-05	0.000483329	yes	j
TCONS_00056968	XLOC_018987	AT4G01593	4:690642-694381	NLS_0h_NaCl	NLS_24h_NaCl	OK	25.637	11.4239	-1.16617	-3.03883	5e-05	0.000483329	yes	=
TCONS_00057271	XLOC_019099	AT4G04455	4:1403116-1407402	NLS_0h_NaCl	NLS_24h_NaCl	OK	158.431	51.9835	-1.60773	-2.94045	5e-05	0.000483329	yes	=
TCONS_00057432	XLOC_019161	AT4G04423	4:2201272-2204372	NLS_0h_NaCl	NLS_24h_NaCl	OK	1.11245	0.203786	-2.44861	-2.86208	5e-05	0.000483329	yes	j
TCONS_00058779	XLOC_019664	AT4G06195	4:8346103-8346501	NLS_0h_NaCl	NLS_24h_NaCl	OK	18.5974	1.93841	-3.26215	-3.98746	5e-05	0.000483329	yes	=
TCONS_00059341	XLOC_019844	AT4G06665	4:9604334-9607402	NLS_0h_NaCl	NLS_24h_NaCl	OK	3.52965	78.5027	4.47514	4.59495	5e-05	0.000483329	yes	=
TCONS_00059371	XLOC_019855	AT4G06685	4:9676055-9680389	NLS_0h_NaCl	NLS_24h_NaCl	OK	9.48715	19.4943	1.03901	1.2599	0.0033	0.0204975	yes	=
TCONS_00061018	XLOC_020411	AT4G26582	4:13411443-13417145	NLS_0h_NaCl	NLS_24h_NaCl	OK	3.04462	1.22381	-1.31488	-1.81385	5e-05	0.000483329	yes	=
TCONS_00061252	XLOC_020505	AT4G08015	4:13981634-13983717	NLS_0h_NaCl	NLS_24h_NaCl	OK	33.5868	7.64092	-2.13608	-3.00277	5e-05	0.000483329	yes	=
TCONS_00061576	XLOC_020617	AT4G29930	4:14643993-14647637	NLS_0h_NaCl	NLS_24h_NaCl	OK	2.08584	11.3594	2.44518	1.73524	0.00105	0.00762386	yes	j
TCONS_00062799	XLOC_020971	AT4G36032	4:17044874-17047346	NLS_0h_NaCl	NLS_24h_NaCl	OK	15.0125	7.4596	-1.00899	-2.43895	5e-05	0.000483329	yes	=
TCONS_00062839	XLOC_020989	UBC17	4:17201921-17203007	NLS_0h_NaCl	NLS_24h_NaCl	OK	3.29887	0.925209	-1.83412	-1.24671	0.00635	0.0355751	yes	j
TCONS_00063240	XLOC_021133	CCR1	4:18273828-18275216	NLS_0h_NaCl	NLS_24h_NaCl	OK	146.265	31.4342	-2.21818	-3.73391	5e-05	0.000483329	yes	x
TCONS_00064179	XLOC_021431	AT4G04221	4:2033167-2036495	NLS_0h_NaCl	NLS_24h_NaCl	OK	0.955674	2.83274	1.56761	1.38265	0.0025	0.0161661	yes	=
TCONS_00064189	XLOC_021438	AT4G04865	4:2187390-2189414	NLS_0h_NaCl	NLS_24h_NaCl	OK	0.653482	0.228003	-1.51909	-1.56327	0.00155	0.0107042	yes	=
TCONS_00064752	XLOC_021657	AT4G05775	4:6374673-6376142	NLS_0h_NaCl	NLS_24h_NaCl	OK	10.4713	2.07417	-2.33583	-1.65179	0.00235	0.0153286	yes	=
TCONS_00065363	XLOC_021869	AT4G13505	4:7857999-7860288	NLS_0h_NaCl	NLS_24h_NaCl	OK	21.3774	63.1464	1.56261	6.86955	5e-05	0.000483329	yes	=
TCONS_00065686	XLOC_021957	AT4G06235	4:8459430-8460346	NLS_0h_NaCl	NLS_24h_NaCl	OK	3.34224	1.2787	-1.38614	-1.36266	0.00325	0.0202311	yes	=
TCONS_00067961	XLOC_022662	AT4G26795	4:13487208-13489741	NLS_0h_NaCl	NLS_24h_NaCl	OK	1.16151	6.48514	2.48114	3.17915	5e-05	0.000483329	yes	=
TCONS_00069470	XLOC_023150	AT4G09225	4:16904051-16908357	NLS_0h_NaCl	NLS_24h_NaCl	OK	44.4951	95.4324	1.10083	1.53191	5e-05	0.000483329	yes	=
TCONS_00069708	XLOC_023213	AT4G36808	4:17340931-17345171	NLS_0h_NaCl	NLS_24h_NaCl	OK	21.6115	56.3984	1.38386	2.43474	5e-05	0.000483329	yes	=
TCONS_00069809	XLOC_023248	AT4G37432	4:17596972-17598958	NLS_0h_NaCl	NLS_24h_NaCl	OK	2.31917	8.98556	1.954	3.39861	5e-05	0.000483329	yes	=
TCONS_00069949	XLOC_023300	AT4G09695	4:17935401-17938270	NLS_0h_NaCl	NLS_24h_NaCl	OK	24.3235	49.0865	1.01297	2.70362	5e-05	0.000483329	yes	=
TCONS_00070285	XLOC_023410	AT4G40085	4:18579166-18580717	NLS_0h_NaCl	NLS_24h_NaCl	OK	2.88836	1.25191	-1.20612	-1.59237	0.00085	0.00633128	yes	=
TCONS_00070392	XLOC_023459	AT5G01542	5:210978-213593	NLS_0h_NaCl	NLS_24h_NaCl	OK	2.73111	9.84722	1.85023	5.68619	5e-05	0.000483329	yes	=
TCONS_00070646	XLOC_023540	AT5G00880	5:642553-648573	NLS_0h_NaCl	NLS_24h_NaCl	OK	3.74112	27.0927	2.85637	2.59712	5e-05	0.000483329	yes	=
TCONS_00071328	XLOC_023759	AT5G01255	5:1928342-1931782	NLS_0h_NaCl	NLS_24h_NaCl	OK	110.915	284.149	1.3572	2.49446	5e-05	0.000483329	yes	=
TCONS_00071996	XLOC_023970	AT5G01775	5:3343189-3343998	NLS_0h_NaCl	NLS_24h_NaCl	OK	0.593968	2.21742	1.90043	1.64983	0.0061	0.0344052	yes	=
TCONS_00072753	XLOC_024230	AT5G15845	5:5169989-5181761	NLS_0h_NaCl	NLS_24h_NaCl	OK	5.63333	13.5179	1.26281	2.17174	5e-05	0.000483329	yes	=
TCONS_00073172	XLOC_024356	AT5G18255	5:6035618-6038112	NLS_0h_NaCl	NLS_24h_NaCl	OK	12.4966	6.02875	-1.0516	-1.51141	0.0006	0.00465368	yes	=
TCONS_00074018	XLOC_024614	AT5G03615	5:7891345-7891734	NLS_0h_NaCl	NLS_24h_NaCl	OK	28.0122	0.686413	-5.35083	-5.87862	0.00025	0.00212677	yes	=
TCONS_00076280	XLOC_025420	AT5G06395	5:17166701-17172800	NLS_0h_NaCl	NLS_24h_NaCl	OK	146.093	71.1685	-1.03758	-3.09319	5e-05	0.000483329	yes	=
TCONS_00076356	XLOC_025457	AT5G06505	5:17453516-17457100	NLS_0h_NaCl	NLS_24h_NaCl	OK	35.9378	14.027	-1.35729	-1.53118	0.0005	0.00395817	yes	=
TCONS_00076694	XLOC_025551	AT5G06695	5:18172399-18176888	NLS_0h_NaCl	NLS_24h_NaCl	OK	3.16104	8.27087	1.38764	1.62782	0.0018	0.0121842	yes	=
TCONS_00076775	XLOC_025573	AT5G45472	5:18421548-18435524	NLS_0h_NaCl	NLS_24h_NaCl	OK	6.56714	18.6728	1.5076	2.35561	5e-05	0.000483329	yes	=
TCONS_00080208	XLOC_026658	AT5G64572	5:25809974-25813648	NLS_0h_NaCl	NLS_24h_NaCl	OK	102.471	34.2265	-1.58203	-1.76561	0.0071	0.0390329	yes	=
TCONS_00080208	XLOC_026658	AT5G64572	5:25809974-25813648	NLS_0h_NaCl	NLS_24h_NaCl	OK	102.471	34.2265	-1.58203	-1.76561	0.0071	0.0390329	yes	=
TCONS_00080274	XLOC_026684	AT5G09285	5:25940660-25945442	NLS_0h_NaCl	NLS_24h_NaCl	OK	304.421	102.887	-1.56501	-2.29698	5e-05	0.000483329	yes	=
TCONS_00080829	XLOC_026851	AT5G01215	5:84465-86275	NLS_0h_NaCl	NLS_24h_NaCl	OK	118.453	17.8829	-2.72767	-11.457	5e-05	0.000483329	yes	=
TCONS_00085012	XLOC_028105	AT5G03805	5:8427923-8436193	NLS_0h_NaCl	NLS_24h_NaCl	OK	57.3429	25.4083	-1.17432	-1.51602	0.0002	0.00173834	yes	=
TCONS_00086868	XLOC_028802	AT5G06385	5:17148807-17151704	NLS_0h_NaCl	NLS_24h_NaCl	OK	3.63169	23.1352	2.67138	1.67843	0.00525	0.030339	yes	=
TCONS_00087680	XLOC_029101	AT5G07015	5:19309152-19317539	NLS_0h_NaCl	NLS_24h_NaCl	OK	26.97	109.451	2.02086	2.43454	5e-05	0.000483329	yes	=
TCONS_00087785	XLOC_029140	AT5G07115	5:19624439-19625721	NLS_0h_NaCl	NLS_24h_NaCl	OK	0.130013	1.25726	3.27356	2.5627	0.00145	0.0101026	yes	=
TCONS_00089716	XLOC_029842	AT5G08980	5:24484497-24487906	NLS_0h_NaCl	NLS_24h_NaCl	OK	55.5105	21.4689	-1.37051	-2.25869	5e-05	0.000483329	yes	=
TCONS_00090081	XLOC_029978	AT5G63195	5:25345541-25348800	NLS_0h_NaCl	NLS_24h_NaCl	OK	53.0988	21.2434	-1.32167	-2.17475	5e-05	0.000483329	yes	=
TCONS_00090081	XLOC_029978	AT5G63195	5:25345541-25348800	NLS_0h_NaCl	NLS_24h_NaCl	OK	53.0988	21.2434	-1.32167	-2.17475	5e-05	0.000483329	yes	=

[truncated: 2 more sheets: Sheet11, Sheet12]
