# Supplementary material for: Cytosolic and Nucleosolic Calcium-Regulated Long Non-Coding RNAs and Their Target Protein-Coding Genes in Response to Hyperosmolarity and Salt Stresses in Arabidopsis thaliana
Source: Int J Mol Sci. 2025 Feb 27;26(5):2086. doi: 10.3390/ijms26052086 (PMC11900983; doi:10.3390/ijms26052086)
Supplement: Supplementary file 1 [file ijms-26-02086-s001.zip › Supplementary Tables and Figure/Table S5.DEPCGs.xlsx]

## Sheet: Sheet1
WT NaCl treated 6h compare to WT NaCl treated 0h
test_id	gene_id.x	gene	locus	sample_1	sample_2	status	value_1	value_2	log2.fold_change.	test_stat	p_value	q_value	significant
TCONS_00000014	XLOC_000005	IQD18	1:51952-54737	WT_0h_NaCL	WT_6h_NaCL	OK	3.45539	1.12888	-1.61396	-2.76042	5e-05	0.000483329	yes
TCONS_00000020	XLOC_000008	AT1G01180	1:75389-76845	WT_0h_NaCL	WT_6h_NaCL	OK	14.8043	4.89095	-1.59783	-4.88489	5e-05	0.000483329	yes
TCONS_00000039	XLOC_000013	AT1G01240	1:99864-101987	WT_0h_NaCL	WT_6h_NaCL	OK	5.05049	0.842203	-2.58418	-1.94421	0.00175	0.0118903	yes
TCONS_00000041	XLOC_000013	AT1G01240	1:99864-101987	WT_0h_NaCL	WT_6h_NaCL	OK	16.6635	3.56902	-2.22309	-4.39668	5e-05	0.000483329	yes
TCONS_00000043	XLOC_000013	AT1G01240	1:99864-101987	WT_0h_NaCL	WT_6h_NaCL	OK	1.88051	0.213696	-3.13749	-1.54534	0.00865	0.0459399	yes
TCONS_00000047	XLOC_000014	AT1G01260	1:108945-111699	WT_0h_NaCL	WT_6h_NaCL	OK	3.58999	1.1894	-1.59375	-1.65615	0.0016	0.0110023	yes
TCONS_00000086	XLOC_000029	ACS2	1:175705-178406	WT_0h_NaCL	WT_6h_NaCL	OK	0.3212	10.5934	5.04355	3.46966	0.001	0.00730433	yes
TCONS_00000089	XLOC_000029	ACS2	1:175705-178406	WT_0h_NaCL	WT_6h_NaCL	OK	0.488922	3.67811	2.91129	1.96708	0.00205	0.0136297	yes
TCONS_00000101	XLOC_000032	BPS1	1:199526-201775	WT_0h_NaCL	WT_6h_NaCL	OK	9.30053	19.839	1.09295	1.35263	0.0043	0.0256545	yes
TCONS_00000107	XLOC_000034	AT1G01570	1:204934-207642	WT_0h_NaCL	WT_6h_NaCL	OK	0.896603	1.90832	1.08976	1.26047	0.00345	0.0212862	yes
TCONS_00000110	XLOC_000035	FRO2	1:208994-213082	WT_0h_NaCL	WT_6h_NaCL	OK	1.62216	0.498662	-1.70178	-2.9293	5e-05	0.000483329	yes
TCONS_00000112	XLOC_000037	CYP86A4	1:218833-221286	WT_0h_NaCL	WT_6h_NaCL	OK	3.28442	12.2034	1.89357	6.28574	5e-05	0.000483329	yes
TCONS_00000144	XLOC_000041	ATAF1	1:267992-274930	WT_0h_NaCL	WT_6h_NaCL	OK	33.9041	72.4702	1.09593	3.80429	5e-05	0.000483329	yes
TCONS_00000153	XLOC_000046	AT1G01770	1:275187-291203	WT_0h_NaCL	WT_6h_NaCL	OK	13.9638	6.15999	-1.18069	-1.80646	5e-05	0.000483329	yes
TCONS_00000167	XLOC_000048	AT1G01810	1:295206-295859	WT_0h_NaCL	WT_6h_NaCL	OK	0.525416	1.68142	1.67815	1.84292	0.0002	0.00173834	yes
TCONS_00000184	XLOC_000057	AT1G01970	1:338240-340088	WT_0h_NaCL	WT_6h_NaCL	OK	11.0764	25.3643	1.1953	4.06708	5e-05	0.000483329	yes
TCONS_00000197	XLOC_000059	SPL8	1:365164-367443	WT_0h_NaCL	WT_6h_NaCL	OK	2.28287	0.888765	-1.36098	-2.14472	5e-05	0.000483329	yes
TCONS_00000215	XLOC_000061	SBI1	1:389811-395570	WT_0h_NaCL	WT_6h_NaCL	OK	29.6099	14.5826	-1.02183	-2.02917	5e-05	0.000483329	yes
TCONS_00000243	XLOC_000067	CER1	1:418415-422579	WT_0h_NaCL	WT_6h_NaCL	OK	6.04877	25.8554	2.09575	3.60168	5e-05	0.000483329	yes
TCONS_00000244	XLOC_000067	CER1	1:418415-422579	WT_0h_NaCL	WT_6h_NaCL	OK	3.42981	12.001	1.80696	1.74132	0.0025	0.0161661	yes
TCONS_00000245	XLOC_000067	CER1	1:418415-422579	WT_0h_NaCL	WT_6h_NaCL	OK	6.22045	23.6347	1.92582	3.00907	5e-05	0.000483329	yes
TCONS_00000265	XLOC_000075	AT1G02380	1:476944-479112	WT_0h_NaCL	WT_6h_NaCL	OK	2.485	1.00285	-1.30913	-1.3366	0.00525	0.030339	yes
TCONS_00000267	XLOC_000076	GPAT2	1:480649-483373	WT_0h_NaCL	WT_6h_NaCL	OK	0.456997	2.25036	2.2999	3.56098	5e-05	0.000483329	yes
TCONS_00000288	XLOC_000083	ABCB11	1:523045-529069	WT_0h_NaCL	WT_6h_NaCL	OK	1.27533	4.52615	1.82741	1.63531	0.0038	0.0231066	yes
TCONS_00000295	XLOC_000087	AT1G02570	1:541235-542245	WT_0h_NaCL	WT_6h_NaCL	OK	1.41826	0.215697	-2.71704	-2.47575	0.0005	0.00395817	yes
TCONS_00000303	XLOC_000093	BXL2	1:564017-567771	WT_0h_NaCL	WT_6h_NaCL	OK	30.7048	1.04362	-4.8788	-7.81711	5e-05	0.000483329	yes
TCONS_00000304	XLOC_000093	BXL2	1:564017-567771	WT_0h_NaCL	WT_6h_NaCL	OK	26.825	1.30798	-4.35817	-5.83316	5e-05	0.000483329	yes
TCONS_00000329	XLOC_000098	AT1G02705	1:588002-590406	WT_0h_NaCL	WT_6h_NaCL	OK	7.59901	15.6124	1.03881	1.27921	0.0026	0.0167179	yes
TCONS_00000335	XLOC_000102	AT1G02810	1:618060-620502	WT_0h_NaCL	WT_6h_NaCL	OK	6.88178	3.14386	-1.13024	-3.48042	5e-05	0.000483329	yes
TCONS_00000344	XLOC_000105	SR34	1:626638-630027	WT_0h_NaCL	WT_6h_NaCL	OK	21.0869	8.30945	-1.34352	-2.10707	5e-05	0.000483329	yes
TCONS_00000346	XLOC_000105	SR34	1:626638-630027	WT_0h_NaCL	WT_6h_NaCL	OK	16.2229	5.9573	-1.4453	-1.49973	0.0014	0.00979954	yes
TCONS_00000348	XLOC_000105	SR34	1:626638-630027	WT_0h_NaCL	WT_6h_NaCL	OK	19.564	4.3461	-2.17041	-1.81761	0.00015	0.00133759	yes
TCONS_00000349	XLOC_000106	BGLU11	1:630373-638681	WT_0h_NaCL	WT_6h_NaCL	OK	12.7828	55.7583	2.12499	2.96263	5e-05	0.000483329	yes
TCONS_00000351	XLOC_000106	BGLU11	1:630373-638681	WT_0h_NaCL	WT_6h_NaCL	OK	1.90136	14.6366	2.94448	2.84136	5e-05	0.000483329	yes
TCONS_00000358	XLOC_000106	BGLU11	1:630373-638681	WT_0h_NaCL	WT_6h_NaCL	OK	1.67168	9.69037	2.53525	1.78983	0.0084	0.0448467	yes
TCONS_00000378	XLOC_000115	MCCA	1:739543-746774	WT_0h_NaCL	WT_6h_NaCL	OK	83.964	4.43823	-4.24171	-8.88424	5e-05	0.000483329	yes
TCONS_00000379	XLOC_000115	MCCA	1:739543-746774	WT_0h_NaCL	WT_6h_NaCL	OK	11.6388	0.558077	-4.38234	-2.98919	0.0002	0.00173834	yes
TCONS_00000380	XLOC_000115	MCCA	1:739543-746774	WT_0h_NaCL	WT_6h_NaCL	OK	14.1965	1.26588	-3.48733	-2.23017	0.0035	0.0215486	yes
TCONS_00000440	XLOC_000124	AT1G03210	1:775526-784355	WT_0h_NaCL	WT_6h_NaCL	OK	21.0512	9.96963	-1.07829	-2.21026	5e-05	0.000483329	yes
TCONS_00000464	XLOC_000129	AT1G03290	1:807360-813216	WT_0h_NaCL	WT_6h_NaCL	OK	1.78456	0.722895	-1.30371	-1.615	0.0002	0.00173834	yes
TCONS_00000466	XLOC_000130	DBE1	1:813412-816812	WT_0h_NaCL	WT_6h_NaCL	OK	5.64094	17.3397	1.62007	2.61917	5e-05	0.000483329	yes
TCONS_00000467	XLOC_000130	DBE1	1:813412-816812	WT_0h_NaCL	WT_6h_NaCL	OK	3.60893	21.2516	2.55793	2.44748	0.0027	0.0172685	yes
TCONS_00000499	XLOC_000142	AT1G03495	1:873165-875895	WT_0h_NaCL	WT_6h_NaCL	OK	0.747873	3.50819	2.22986	3.04153	5e-05	0.000483329	yes
TCONS_00000512	XLOC_000147	PSB27	1:898479-899827	WT_0h_NaCL	WT_6h_NaCL	OK	256.815	124.05	-1.0498	-3.25546	5e-05	0.000483329	yes
TCONS_00000516	XLOC_000148	AT1G03610	1:900731-903070	WT_0h_NaCL	WT_6h_NaCL	OK	44.127	8.41562	-2.39052	-8.56304	5e-05	0.000483329	yes
TCONS_00000556	XLOC_000162	ABCI19	1:993399-995989	WT_0h_NaCL	WT_6h_NaCL	OK	1.02793	3.56108	1.79257	1.41122	0.0041	0.0246408	yes
TCONS_00000603	XLOC_000170	BARD1	1:1036492-1040306	WT_0h_NaCL	WT_6h_NaCL	OK	3.22331	8.55825	1.40877	2.97171	5e-05	0.000483329	yes
TCONS_00000660	XLOC_000183	AXR3	1:1136077-1138663	WT_0h_NaCL	WT_6h_NaCL	OK	50.9706	23.959	-1.0891	-4.64994	5e-05	0.000483329	yes
TCONS_00000671	XLOC_000189	AT1G04420	1:1191518-1193900	WT_0h_NaCL	WT_6h_NaCL	OK	8.29778	2.83784	-1.54793	-1.44164	0.00205	0.0136297	yes
TCONS_00000749	XLOC_000219	AT1G04970	1:1411087-1413627	WT_0h_NaCL	WT_6h_NaCL	OK	30.5877	14.805	-1.04687	-3.5516	5e-05	0.000483329	yes
TCONS_00000766	XLOC_000230	MAPKKK18	1:1469540-1470881	WT_0h_NaCL	WT_6h_NaCL	OK	2.23815	5.60613	1.3247	3.02028	5e-05	0.000483329	yes
TCONS_00000854	XLOC_000258	AT1G05700	1:1709599-1713474	WT_0h_NaCL	WT_6h_NaCL	OK	0.345429	2.49997	2.85545	2.06556	0.00205	0.0136297	yes
TCONS_00000904	XLOC_000269	AT1G05805	1:1744443-1754036	WT_0h_NaCL	WT_6h_NaCL	OK	25.6888	12.1363	-1.08181	-3.60311	5e-05	0.000483329	yes
TCONS_00000908	XLOC_000269	RABA5E	1:1744443-1754036	WT_0h_NaCL	WT_6h_NaCL	OK	17.1863	4.87968	-1.8164	-2.79486	5e-05	0.000483329	yes
TCONS_00000911	XLOC_000269	RABA5E	1:1744443-1754036	WT_0h_NaCL	WT_6h_NaCL	OK	14.7307	2.98503	-2.30301	-2.17478	5e-05	0.000483329	yes
TCONS_00000940	XLOC_000273	AT1G05860	1:1768985-1771294	WT_0h_NaCL	WT_6h_NaCL	OK	9.78971	4.71891	-1.05281	-2.53393	5e-05	0.000483329	yes
TCONS_00000955	XLOC_000275	ARI5	1:1779253-1784675	WT_0h_NaCL	WT_6h_NaCL	OK	29.5542	11.6356	-1.34481	-2.90996	5e-05	0.000483329	yes
TCONS_00000990	XLOC_000288	ADS1	1:1843400-1846311	WT_0h_NaCL	WT_6h_NaCL	OK	21.5749	7.23636	-1.57602	-4.0518	5e-05	0.000483329	yes
TCONS_00001008	XLOC_000292	MEF3	1:1864773-1866999	WT_0h_NaCL	WT_6h_NaCL	OK	0.548777	1.10545	1.01034	1.64525	0.0002	0.00173834	yes
TCONS_00001014	XLOC_000295	MYB13	1:1888682-1891276	WT_0h_NaCL	WT_6h_NaCL	OK	4.34384	15.8545	1.86785	2.23573	0.0013	0.00918885	yes
TCONS_00001067	XLOC_000311	AT1G06500	1:1989478-1992228	WT_0h_NaCL	WT_6h_NaCL	OK	13.69	5.56973	-1.29744	-1.86114	5e-05	0.000483329	yes
TCONS_00001143	XLOC_000330	AT1G06930	1:2128842-2129883	WT_0h_NaCL	WT_6h_NaCL	OK	2.07346	0.617096	-1.74847	-2.11076	5e-05	0.000483329	yes
TCONS_00001189	XLOC_000339	AT1G07170	1:2199996-2201272	WT_0h_NaCL	WT_6h_NaCL	OK	34.3917	14.6149	-1.23462	-3.92709	5e-05	0.000483329	yes
TCONS_00001198	XLOC_000341	NDA1	1:2204103-2207099	WT_0h_NaCL	WT_6h_NaCL	OK	25.6573	2.86953	-3.16048	-9.48201	5e-05	0.000483329	yes
TCONS_00001216	XLOC_000351	PCNA1	1:2263036-2264553	WT_0h_NaCL	WT_6h_NaCL	OK	12.4446	26.5321	1.09221	3.98868	5e-05	0.000483329	yes
TCONS_00001282	XLOC_000374	HTB1	1:2412937-2413790	WT_0h_NaCL	WT_6h_NaCL	OK	33.5965	68.388	1.02543	4.37329	5e-05	0.000483329	yes
TCONS_00001295	XLOC_000379	APX1	1:2437280-2439665	WT_0h_NaCL	WT_6h_NaCL	OK	256.971	612.263	1.25254	2.71521	5e-05	0.000483329	yes
TCONS_00001303	XLOC_000379	APX1	1:2437280-2439665	WT_0h_NaCL	WT_6h_NaCL	OK	257.243	615.56	1.25877	2.31835	5e-05	0.000483329	yes
TCONS_00001348	XLOC_000386	NRT2:1	1:2524022-2526322	WT_0h_NaCL	WT_6h_NaCL	OK	0.135292	23.2437	7.42462	8.78236	5e-05	0.000483329	yes
TCONS_00001407	XLOC_000399	ALMT1	1:2658601-2661310	WT_0h_NaCL	WT_6h_NaCL	OK	16.2869	5.6903	-1.51713	-5.35944	5e-05	0.000483329	yes
TCONS_00001433	XLOC_000406	NPQ1	1:2703294-2711010	WT_0h_NaCL	WT_6h_NaCL	OK	7.46068	31.0381	2.05666	2.54651	5e-05	0.000483329	yes
TCONS_00001452	XLOC_000411	PPCK1	1:2751812-2753809	WT_0h_NaCL	WT_6h_NaCL	OK	16.3067	48.3266	1.56735	6.04737	5e-05	0.000483329	yes
TCONS_00001522	XLOC_000426	AT1G08900	1:2852354-2855941	WT_0h_NaCL	WT_6h_NaCL	OK	13.7862	5.36906	-1.36049	-3.49067	5e-05	0.000483329	yes
TCONS_00001546	XLOC_000428	ESL1	1:2867202-2870745	WT_0h_NaCL	WT_6h_NaCL	OK	7.51774	18.0639	1.26473	1.99374	5e-05	0.000483329	yes
TCONS_00001552	XLOC_000429	ERD6	1:2873299-2877270	WT_0h_NaCL	WT_6h_NaCL	OK	107.259	39.0195	-1.45884	-6.29786	5e-05	0.000483329	yes
TCONS_00001578	XLOC_000440	RBOHB	1:2932738-2939363	WT_0h_NaCL	WT_6h_NaCL	OK	2.32368	0.79603	-1.54551	-1.77739	0.00025	0.00212677	yes
TCONS_00001587	XLOC_000447	AT1G09250	1:2989140-2990427	WT_0h_NaCL	WT_6h_NaCL	OK	34.3731	10.8455	-1.66418	-6.49142	5e-05	0.000483329	yes
TCONS_00001596	XLOC_000451	AT1G09310	1:3008909-3012407	WT_0h_NaCL	WT_6h_NaCL	OK	636.364	1594.05	1.32477	3.78638	5e-05	0.000483329	yes
TCONS_00001605	XLOC_000456	AT1G09390	1:3031004-3035396	WT_0h_NaCL	WT_6h_NaCL	OK	12.8947	3.89463	-1.72722	-3.37765	5e-05	0.000483329	yes
TCONS_00001609	XLOC_000459	ACLA-3	1:3041995-3048006	WT_0h_NaCL	WT_6h_NaCL	OK	93.471	46.5959	-1.00432	-4.24551	5e-05	0.000483329	yes
TCONS_00001613	XLOC_000460	AT1G09460	1:3048965-3057543	WT_0h_NaCL	WT_6h_NaCL	OK	21.3985	3.75245	-2.5116	-5.59969	5e-05	0.000483329	yes
TCONS_00001623	XLOC_000463	AT1G09500	1:3066673-3068796	WT_0h_NaCL	WT_6h_NaCL	OK	0.70614	4.78929	2.76178	2.41934	0.0035	0.0215486	yes
TCONS_00001629	XLOC_000465	PIF3	1:3075767-3079654	WT_0h_NaCL	WT_6h_NaCL	OK	14.8616	5.51501	-1.43016	-2.85338	5e-05	0.000483329	yes
TCONS_00001648	XLOC_000476	AT1G09710	1:3140861-3144381	WT_0h_NaCL	WT_6h_NaCL	OK	3.82963	1.46043	-1.39081	-1.73385	0.00035	0.00287858	yes
TCONS_00001660	XLOC_000478	AT1G09750	1:3157500-3161692	WT_0h_NaCL	WT_6h_NaCL	OK	267.664	89.0339	-1.588	-5.70049	5e-05	0.000483329	yes
TCONS_00001666	XLOC_000481	AT1G09812	1:3185661-3188854	WT_0h_NaCL	WT_6h_NaCL	OK	0.873621	2.68559	1.62016	1.55889	0.0051	0.0296098	yes
TCONS_00001668	XLOC_000483	XBCP3	1:3201684-3205411	WT_0h_NaCL	WT_6h_NaCL	OK	18.6321	38.7732	1.05727	4.41908	5e-05	0.000483329	yes
TCONS_00001704	XLOC_000493	BCAT-2	1:3288086-3296245	WT_0h_NaCL	WT_6h_NaCL	OK	29.3725	1.73996	-4.07734	-3.73509	5e-05	0.000483329	yes
TCONS_00001705	XLOC_000493	BCAT-2	1:3288086-3296245	WT_0h_NaCL	WT_6h_NaCL	OK	20.32	0.462388	-5.45765	-2.67686	0.00875	0.0463736	yes
TCONS_00001751	XLOC_000506	AT1G10330	1:3388598-3390150	WT_0h_NaCL	WT_6h_NaCL	OK	2.08733	0.949438	-1.13651	-1.86866	5e-05	0.000483329	yes
TCONS_00001791	XLOC_000524	AMSH2	1:3503617-3512321	WT_0h_NaCL	WT_6h_NaCL	OK	12.554	5.56027	-1.17492	-1.38503	0.0016	0.0110023	yes
TCONS_00001807	XLOC_000526	AT1G10657	1:3530352-3532017	WT_0h_NaCL	WT_6h_NaCL	OK	3.84508	8.07115	1.06976	1.94063	5e-05	0.000483329	yes
TCONS_00001808	XLOC_000526	AT1G10657	1:3530352-3532017	WT_0h_NaCL	WT_6h_NaCL	OK	0.557173	4.24864	2.9308	1.95316	5e-05	0.000483329	yes
TCONS_00001860	XLOC_000541	AT1G10890	1:3627645-3630808	WT_0h_NaCL	WT_6h_NaCL	OK	15.2034	6.08854	-1.32022	-2.73795	5e-05	0.000483329	yes
TCONS_00001865	XLOC_000542	EMB3103	1:3639720-3647784	WT_0h_NaCL	WT_6h_NaCL	OK	15.2472	4.3814	-1.79908	-3.68854	5e-05	0.000483329	yes
TCONS_00001891	XLOC_000551	SUB	1:3722707-3727450	WT_0h_NaCL	WT_6h_NaCL	OK	3.13972	6.48957	1.04749	1.49614	0.0011	0.00794098	yes
TCONS_00001921	XLOC_000555	AT1G11175	1:3744836-3748557	WT_0h_NaCL	WT_6h_NaCL	OK	18.8299	5.2991	-1.82921	-2.82476	5e-05	0.000483329	yes
TCONS_00001929	XLOC_000559	STP1	1:3777235-3787099	WT_0h_NaCL	WT_6h_NaCL	OK	282.062	17.7739	-3.98818	-14.2341	5e-05	0.000483329	yes
TCONS_00001942	XLOC_000564	AT1G11380	1:3832562-3837676	WT_0h_NaCL	WT_6h_NaCL	OK	20.4278	6.56842	-1.63691	-3.55231	5e-05	0.000483329	yes
TCONS_00001943	XLOC_000565	PYM	1:3837693-3846956	WT_0h_NaCL	WT_6h_NaCL	OK	16.8293	8.20963	-1.03558	-2.18426	5e-05	0.000483329	yes
TCONS_00001959	XLOC_000565	AT1G11410	1:3837693-3846956	WT_0h_NaCL	WT_6h_NaCL	OK	2.08141	6.43076	1.62743	1.52484	0.007	0.038577	yes
TCONS_00001990	XLOC_000581	CYP77B1	1:3901949-3903895	WT_0h_NaCL	WT_6h_NaCL	OK	9.67482	23.7393	1.29497	5.15878	5e-05	0.000483329	yes
TCONS_00002009	XLOC_000590	AT1G11700	1:3945583-3946757	WT_0h_NaCL	WT_6h_NaCL	OK	6.14115	16.1172	1.39202	4.58044	5e-05	0.000483329	yes
TCONS_00002033	XLOC_000597	ADT1	1:3979822-3987290	WT_0h_NaCL	WT_6h_NaCL	OK	15.7557	42.2701	1.42376	3.97261	5e-05	0.000483329	yes
TCONS_00002039	XLOC_000600	GLX1	1:3995157-3997965	WT_0h_NaCL	WT_6h_NaCL	OK	9.91353	36.5829	1.8837	2.16928	5e-05	0.000483329	yes
TCONS_00002040	XLOC_000600	GLX1	1:3995157-3997965	WT_0h_NaCL	WT_6h_NaCL	OK	35.0139	85.8531	1.29394	2.35029	5e-05	0.000483329	yes
TCONS_00002044	XLOC_000600	GLX1	1:3995157-3997965	WT_0h_NaCL	WT_6h_NaCL	OK	88.1159	231.974	1.39649	3.03557	5e-05	0.000483329	yes
TCONS_00002076	XLOC_000609	AT1G12010	1:4056164-4057968	WT_0h_NaCL	WT_6h_NaCL	OK	7.5932	2.59196	-1.55066	-3.98025	5e-05	0.000483329	yes
TCONS_00002079	XLOC_000612	LRX1	1:4069991-4072681	WT_0h_NaCL	WT_6h_NaCL	OK	6.50926	2.89831	-1.16728	-3.66232	5e-05	0.000483329	yes
TCONS_00002085	XLOC_000614	AT1G12080	1:4084161-4085185	WT_0h_NaCL	WT_6h_NaCL	OK	117.995	30.5711	-1.94848	-8.13436	5e-05	0.000483329	yes
TCONS_00002086	XLOC_000615	AT1G12100	1:4095245-4095883	WT_0h_NaCL	WT_6h_NaCL	OK	4.56283	1.48237	-1.62202	-1.62838	0.00065	0.00499639	yes
TCONS_00002102	XLOC_000619	AT1G12160	1:4125989-4128310	WT_0h_NaCL	WT_6h_NaCL	OK	3.90413	1.91792	-1.02546	-1.94609	0.0002	0.00173834	yes
TCONS_00002130	XLOC_000626	AT1G12320	1:4186623-4190342	WT_0h_NaCL	WT_6h_NaCL	OK	13.4257	5.17856	-1.37438	-1.68215	0.0026	0.0167179	yes
TCONS_00002133	XLOC_000628	AT1G12330	1:4194419-4196749	WT_0h_NaCL	WT_6h_NaCL	OK	2.56517	0.873466	-1.55423	-1.27078	0.0012	0.00856922	yes
TCONS_00002221	XLOC_000652	AT1G12805	1:4366576-4367136	WT_0h_NaCL	WT_6h_NaCL	OK	1.21492	0.323686	-1.90819	-1.52038	0.00755	0.0410671	yes
TCONS_00002250	XLOC_000659	NRT2.5	1:4416314-4418590	WT_0h_NaCL	WT_6h_NaCL	OK	0.230842	0.87155	1.91668	2.22942	5e-05	0.000483329	yes
TCONS_00002251	XLOC_000660	RSH2	1:4419713-4422684	WT_0h_NaCL	WT_6h_NaCL	OK	2.27956	18.1144	2.99031	5.68734	5e-05	0.000483329	yes
TCONS_00002305	XLOC_000678	AT1G13230	1:4520558-4522644	WT_0h_NaCL	WT_6h_NaCL	OK	0.712174	0.338756	-1.07198	-1.26144	0.00425	0.0254034	yes
TCONS_00002306	XLOC_000679	RAV1	1:4542167-4543970	WT_0h_NaCL	WT_6h_NaCL	OK	37.233	12.7476	-1.54636	-6.31963	5e-05	0.000483329	yes
TCONS_00002311	XLOC_000681	HRS1	1:4556877-4558793	WT_0h_NaCL	WT_6h_NaCL	OK	19.7208	4.32187	-2.18999	-7.31775	5e-05	0.000483329	yes
TCONS_00002316	XLOC_000685	ST4B	1:4604687-4606067	WT_0h_NaCL	WT_6h_NaCL	OK	4.2335	1.36303	-1.63503	-3.35948	5e-05	0.000483329	yes
TCONS_00002324	XLOC_000690	PSK1	1:4647721-4649435	WT_0h_NaCL	WT_6h_NaCL	OK	4.44945	8.95914	1.00973	1.56731	0.00315	0.0196988	yes
TCONS_00002337	XLOC_000697	AT1G13670	1:4688017-4689265	WT_0h_NaCL	WT_6h_NaCL	OK	7.88917	2.7685	-1.51077	-3.97445	5e-05	0.000483329	yes
TCONS_00002397	XLOC_000713	AT1G13930	1:4760956-4766852	WT_0h_NaCL	WT_6h_NaCL	OK	412.561	2000.69	2.27782	6.10727	5e-05	0.000483329	yes
TCONS_00002434	XLOC_000729	AT1G14185	1:4850116-4852096	WT_0h_NaCL	WT_6h_NaCL	OK	2.46106	0.64944	-1.92201	-3.3993	5e-05	0.000483329	yes
TCONS_00002457	XLOC_000734	AT1G14250	1:4868345-4871488	WT_0h_NaCL	WT_6h_NaCL	OK	0.112159	2.6258	4.54915	0.523929	0.00115	0.00825606	yes
TCONS_00002462	XLOC_000736	PKS2	1:4877505-4879307	WT_0h_NaCL	WT_6h_NaCL	OK	44.7341	5.80869	-2.94509	-10.6161	5e-05	0.000483329	yes
TCONS_00002471	XLOC_000739	AT1G14345	1:4897338-4900054	WT_0h_NaCL	WT_6h_NaCL	OK	53.8829	123.659	1.19847	4.67224	5e-05	0.000483329	yes
TCONS_00002492	XLOC_000750	AT1G14550	1:4978921-4980466	WT_0h_NaCL	WT_6h_NaCL	OK	0.188064	4.1248	4.45503	4.52537	5e-05	0.000483329	yes
TCONS_00002520	XLOC_000755	AT1G14640	1:5023425-5026965	WT_0h_NaCL	WT_6h_NaCL	OK	1.25445	0.627174	-1.00012	-1.35965	0.0019	0.0127667	yes
TCONS_00002556	XLOC_000771	AT1G14890	1:5136873-5137982	WT_0h_NaCL	WT_6h_NaCL	OK	69.1036	30.0965	-1.19917	-5.19012	5e-05	0.000483329	yes
TCONS_00002558	XLOC_000773	GAI	1:5148981-5151755	WT_0h_NaCL	WT_6h_NaCL	OK	17.4238	7.84292	-1.1516	-1.86784	5e-05	0.000483329	yes
TCONS_00002559	XLOC_000773	GAI	1:5148981-5151755	WT_0h_NaCL	WT_6h_NaCL	OK	33.1803	10.0723	-1.71994	-3.54414	5e-05	0.000483329	yes
TCONS_00002569	XLOC_000779	LPP2	1:5187548-5189771	WT_0h_NaCL	WT_6h_NaCL	OK	2.94918	5.98611	1.0213	2.12635	5e-05	0.000483329	yes
TCONS_00002587	XLOC_000782	AT1G15125	1:5198939-5205964	WT_0h_NaCL	WT_6h_NaCL	OK	26.3621	2.94244	-3.16338	-3.46222	5e-05	0.000483329	yes
TCONS_00002597	XLOC_000786	AT1G15180	1:5224293-5226778	WT_0h_NaCL	WT_6h_NaCL	OK	47.0051	21.3811	-1.13648	-4.38134	5e-05	0.000483329	yes
TCONS_00002633	XLOC_000793	AT1G15330	1:5274270-5275602	WT_0h_NaCL	WT_6h_NaCL	OK	2.77051	0.649438	-2.09289	-3.21142	5e-05	0.000483329	yes
TCONS_00002638	XLOC_000796	GLYI4	1:5290561-5292582	WT_0h_NaCL	WT_6h_NaCL	OK	41.5799	2.19799	-4.24163	-5.91006	5e-05	0.000483329	yes
TCONS_00002639	XLOC_000796	GLYI4	1:5290561-5292582	WT_0h_NaCL	WT_6h_NaCL	OK	28.7181	3.44598	-3.05898	-3.68514	5e-05	0.000483329	yes
TCONS_00002656	XLOC_000802	ECB2	1:5329063-5331711	WT_0h_NaCL	WT_6h_NaCL	OK	2.89253	5.84588	1.01509	3.11734	5e-05	0.000483329	yes
TCONS_00002684	XLOC_000815	AT1G15670	1:5389951-5391672	WT_0h_NaCL	WT_6h_NaCL	OK	66.9064	21.7962	-1.61807	-6.97223	5e-05	0.000483329	yes
TCONS_00002693	XLOC_000820	AT1G15740	1:5410907-5421045	WT_0h_NaCL	WT_6h_NaCL	OK	59.7595	15.823	-1.91715	-3.43117	5e-05	0.000483329	yes
TCONS_00002696	XLOC_000822	AT1G15760	1:5425615-5426666	WT_0h_NaCL	WT_6h_NaCL	OK	1.79354	4.62619	1.36702	2.56642	5e-05	0.000483329	yes
TCONS_00002701	XLOC_000825	AT1G15830	1:5448007-5450617	WT_0h_NaCL	WT_6h_NaCL	OK	1.83218	0.218562	-3.06745	-1.87986	0.00545	0.0313064	yes
TCONS_00002706	XLOC_000825	AT1G15830	1:5448007-5450617	WT_0h_NaCL	WT_6h_NaCL	OK	4.93938	0.2143	-4.52663	-3.12573	5e-05	0.000483329	yes
TCONS_00002723	XLOC_000830	AT1G15920	1:5469254-5471149	WT_0h_NaCL	WT_6h_NaCL	OK	8.55323	3.34288	-1.35538	-2.18604	5e-05	0.000483329	yes
TCONS_00002751	XLOC_000836	AT1G16020	1:5498011-5501959	WT_0h_NaCL	WT_6h_NaCL	OK	0.308463	1.17931	1.93477	1.30341	0.0066	0.0367374	yes
TCONS_00002779	XLOC_000842	WAKL6	1:5518218-5520929	WT_0h_NaCL	WT_6h_NaCL	OK	7.737	3.71879	-1.05694	-3.38359	5e-05	0.000483329	yes
TCONS_00002802	XLOC_000851	AT1G16250	1:5556963-5562192	WT_0h_NaCL	WT_6h_NaCL	OK	8.05469	3.79189	-1.08691	-2.33714	5e-05	0.000483329	yes
TCONS_00002815	XLOC_000854	AT1G16310	1:5578125-5580730	WT_0h_NaCL	WT_6h_NaCL	OK	1.44444	4.15323	1.52372	1.61434	0.0033	0.0204975	yes
TCONS_00002823	XLOC_000858	2024-10-03	1:5602729-5604770	WT_0h_NaCL	WT_6h_NaCL	OK	11.3899	3.05447	-1.89876	-4.83511	5e-05	0.000483329	yes
TCONS_00002825	XLOC_000860	CYP79F1	1:5608681-5612064	WT_0h_NaCL	WT_6h_NaCL	OK	15.1171	48.8081	1.69094	4.61174	5e-05	0.000483329	yes
TCONS_00002833	XLOC_000862	AT1G16445	1:5617768-5619456	WT_0h_NaCL	WT_6h_NaCL	OK	7.44694	3.70522	-1.00709	-2.03823	5e-05	0.000483329	yes
TCONS_00002845	XLOC_000865	AT1G16500	1:5638778-5640202	WT_0h_NaCL	WT_6h_NaCL	OK	2.8569	7.50251	1.39292	3.4045	5e-05	0.000483329	yes
TCONS_00002851	XLOC_000869	ABA3	1:5659369-5668330	WT_0h_NaCL	WT_6h_NaCL	OK	1.19339	2.85936	1.26063	1.41284	0.00415	0.0248955	yes
TCONS_00002934	XLOC_000876	HCF173	1:5722868-5727406	WT_0h_NaCL	WT_6h_NaCL	OK	61.6457	29.9504	-1.04143	-2.83728	5e-05	0.000483329	yes
TCONS_00002935	XLOC_000876	HCF173	1:5722868-5727406	WT_0h_NaCL	WT_6h_NaCL	OK	14.6938	2.37143	-2.63138	-1.51931	0.0036	0.0220726	yes
TCONS_00002956	XLOC_000883	AT1G16825	1:5758708-5762645	WT_0h_NaCL	WT_6h_NaCL	OK	12.2199	5.8767	-1.05616	-1.49883	0.0011	0.00794098	yes
TCONS_00002964	XLOC_000887	LSH8	1:5785002-5785959	WT_0h_NaCL	WT_6h_NaCL	OK	0.733564	0.0534722	-3.77806	-1.73208	0.0079	0.0426343	yes
TCONS_00002982	XLOC_000896	SRG1	1:5820079-5822013	WT_0h_NaCL	WT_6h_NaCL	OK	3.22807	9.40816	1.54324	4.27098	5e-05	0.000483329	yes
TCONS_00002995	XLOC_000899	SPS2	1:5828816-5831383	WT_0h_NaCL	WT_6h_NaCL	OK	11.2587	24.7634	1.13717	4.42592	5e-05	0.000483329	yes
TCONS_00002999	XLOC_000902	HBP1	1:5844645-5850934	WT_0h_NaCL	WT_6h_NaCL	OK	34.8214	211.183	2.60045	7.06131	5e-05	0.000483329	yes
TCONS_00003009	XLOC_000907	GSTU24	1:5869542-5870883	WT_0h_NaCL	WT_6h_NaCL	OK	13.8791	69.4773	2.32363	8.85726	5e-05	0.000483329	yes
TCONS_00003011	XLOC_000908	GSTU25	1:5872023-5873124	WT_0h_NaCL	WT_6h_NaCL	OK	21.4157	71.657	1.74244	7.00838	5e-05	0.000483329	yes
TCONS_00003013	XLOC_000910	AT1G17200	1:5878389-5884773	WT_0h_NaCL	WT_6h_NaCL	OK	128.091	54.3535	-1.23672	-2.91105	5e-05	0.000483329	yes
TCONS_00003019	XLOC_000912	AT1G17230	1:5890602-5896250	WT_0h_NaCL	WT_6h_NaCL	OK	0.99989	0.455878	-1.13312	-1.27267	0.006	0.0339337	yes
TCONS_00003045	XLOC_000918	AT1G17330	1:5929804-5931926	WT_0h_NaCL	WT_6h_NaCL	OK	3.09974	1.425	-1.12118	-1.44536	0.0028	0.017813	yes
TCONS_00003056	XLOC_000920	AT1G17345	1:5940291-5944465	WT_0h_NaCL	WT_6h_NaCL	OK	3.08878	0.719655	-2.10166	-1.64083	0.0005	0.00395817	yes
TCONS_00003064	XLOC_000920	AT1G17350	1:5940291-5944465	WT_0h_NaCL	WT_6h_NaCL	OK	4.60582	1.95012	-1.23989	-1.47503	0.001	0.00730433	yes
TCONS_00003092	XLOC_000932	HAB2	1:6034269-6037398	WT_0h_NaCL	WT_6h_NaCL	OK	2.37482	8.36899	1.81723	1.97243	0.0001	0.000921974	yes
TCONS_00003134	XLOC_000943	PGDH	1:6100960-6105347	WT_0h_NaCL	WT_6h_NaCL	OK	16.761	113.198	2.75567	11.2266	5e-05	0.000483329	yes
TCONS_00003157	XLOC_000954	MYB52	1:6176077-6179289	WT_0h_NaCL	WT_6h_NaCL	OK	1.20578	3.04644	1.33716	1.91695	5e-05	0.000483329	yes
TCONS_00003172	XLOC_000960	ath-MIR159b	1:6220253-6221097	WT_0h_NaCL	WT_6h_NaCL	OK	2.09341	7.42702	1.82693	1.59877	0.00345	0.0212862	yes
TCONS_00003206	XLOC_000970	AT1G18290	1:6297218-6298328	WT_0h_NaCL	WT_6h_NaCL	OK	2.4242	0.842156	-1.52535	-2.24889	5e-05	0.000483329	yes
TCONS_00003218	XLOC_000975	BEE1	1:6331397-6333856	WT_0h_NaCL	WT_6h_NaCL	OK	17.8152	1.44946	-3.61952	-6.67387	5e-05	0.000483329	yes
TCONS_00003219	XLOC_000975	BEE1	1:6331397-6333856	WT_0h_NaCL	WT_6h_NaCL	OK	2.38291	0.374165	-2.67098	-2.01716	0.0001	0.000921974	yes
TCONS_00003233	XLOC_000978	AT1G18460	1:6352324-6360344	WT_0h_NaCL	WT_6h_NaCL	OK	8.85649	4.03112	-1.13555	-1.30516	0.00395	0.0238762	yes
TCONS_00003235	XLOC_000978	AT1G18460	1:6352324-6360344	WT_0h_NaCL	WT_6h_NaCL	OK	10.2595	1.78182	-2.52553	-1.56261	0.00545	0.0313064	yes
TCONS_00003237	XLOC_000978	AT1G18460	1:6352324-6360344	WT_0h_NaCL	WT_6h_NaCL	OK	20.7391	6.23366	-1.7342	-2.52425	5e-05	0.000483329	yes
TCONS_00003266	XLOC_000990	TRM3	1:6405606-6418693	WT_0h_NaCL	WT_6h_NaCL	OK	8.49027	2.87116	-1.56418	-1.95935	5e-05	0.000483329	yes
TCONS_00003274	XLOC_000990	TRM3	1:6405606-6418693	WT_0h_NaCL	WT_6h_NaCL	OK	13.1368	3.55747	-1.88469	-2.49986	5e-05	0.000483329	yes
TCONS_00003323	XLOC_000999	AT1G18773	1:6474801-6475979	WT_0h_NaCL	WT_6h_NaCL	OK	8.76429	1.30556	-2.74696	-2.98047	5e-05	0.000483329	yes
TCONS_00003338	XLOC_001004	ICS2	1:6515372-6519485	WT_0h_NaCL	WT_6h_NaCL	OK	0.2729	1.94653	2.83446	1.98579	0.0014	0.00979954	yes
TCONS_00003339	XLOC_001004	ICS2	1:6515372-6519485	WT_0h_NaCL	WT_6h_NaCL	OK	1.89419	5.18859	1.45376	1.37663	0.00395	0.0238762	yes
TCONS_00003423	XLOC_001031	AT1G19320	1:6679280-6680252	WT_0h_NaCL	WT_6h_NaCL	OK	1.5143	0.756997	-1.00029	-1.26025	0.00315	0.0196988	yes
TCONS_00003441	XLOC_001037	AT1G19396	1:6709772-6711975	WT_0h_NaCL	WT_6h_NaCL	OK	5.52192	1.55961	-1.82398	-2.37044	5e-05	0.000483329	yes
TCONS_00003444	XLOC_001037	AT1G19396	1:6709772-6711975	WT_0h_NaCL	WT_6h_NaCL	OK	12.1475	5.165	-1.23382	-1.12453	0.0058	0.0329877	yes
TCONS_00003446	XLOC_001037	AT1G19396	1:6709772-6711975	WT_0h_NaCL	WT_6h_NaCL	OK	19.5909	0.977579	-4.32483	-2.57537	0.00205	0.0136297	yes
TCONS_00003449	XLOC_001037	AT1G19397	1:6709772-6711975	WT_0h_NaCL	WT_6h_NaCL	OK	10.426	3.29961	-1.65981	-2.51481	5e-05	0.000483329	yes
TCONS_00003488	XLOC_001046	AT1G19530	1:6763764-6765049	WT_0h_NaCL	WT_6h_NaCL	OK	12.9136	0.324031	-5.31662	-5.09103	0.00045	0.00360379	yes
TCONS_00003490	XLOC_001047	AT1G19540	1:6765652-6768290	WT_0h_NaCL	WT_6h_NaCL	OK	17.9565	1.47956	-3.60127	-4.87212	5e-05	0.000483329	yes
TCONS_00003491	XLOC_001047	AT1G19540	1:6765652-6768290	WT_0h_NaCL	WT_6h_NaCL	OK	3.52625	0.617064	-2.51464	-3.35092	5e-05	0.000483329	yes
TCONS_00003507	XLOC_001056	PUP14	1:6832324-6836633	WT_0h_NaCL	WT_6h_NaCL	OK	83.8051	28.5101	-1.55556	-4.35164	5e-05	0.000483329	yes
TCONS_00003526	XLOC_001064	AT1G19960	1:6927735-6928656	WT_0h_NaCL	WT_6h_NaCL	OK	4.03716	1.11912	-1.85098	-2.85453	5e-05	0.000483329	yes
TCONS_00003532	XLOC_001069	FNR2	1:6942624-6945091	WT_0h_NaCL	WT_6h_NaCL	OK	219.34	465.4	1.0853	3.73813	5e-05	0.000483329	yes
TCONS_00003635	XLOC_001109	AT1G20690	1:7174335-7176647	WT_0h_NaCL	WT_6h_NaCL	OK	3.11775	0.601731	-2.37332	-2.81653	0.00025	0.00212677	yes
TCONS_00003648	XLOC_001112	WOX14	1:7182557-7184056	WT_0h_NaCL	WT_6h_NaCL	OK	1.66556	0.511721	-1.70258	-1.87792	0.00015	0.00133759	yes
TCONS_00003672	XLOC_001122	AT1G20823	1:7238692-7239698	WT_0h_NaCL	WT_6h_NaCL	OK	5.66605	19.2532	1.76468	4.85969	5e-05	0.000483329	yes
TCONS_00003679	XLOC_001127	ESC	1:7272331-7274093	WT_0h_NaCL	WT_6h_NaCL	OK	24.8921	8.55729	-1.54046	-5.0813	5e-05	0.000483329	yes
TCONS_00003682	XLOC_001128	AT1G20920	1:7285041-7294746	WT_0h_NaCL	WT_6h_NaCL	OK	4.91485	1.37201	-1.84086	-1.92915	0.0005	0.00395817	yes
TCONS_00003705	XLOC_001134	AT1G21050	1:7366589-7368203	WT_0h_NaCL	WT_6h_NaCL	OK	46.4128	6.99863	-2.72938	-9.51275	5e-05	0.000483329	yes
TCONS_00003708	XLOC_001136	AT1G21060	1:7371312-7375789	WT_0h_NaCL	WT_6h_NaCL	OK	17.3656	7.90789	-1.13487	-1.57156	0.00025	0.00212677	yes
TCONS_00003760	XLOC_001156	AT1G21400	1:7493212-7496741	WT_0h_NaCL	WT_6h_NaCL	OK	82.0839	24.0224	-1.77272	-7.04094	5e-05	0.000483329	yes
TCONS_00003821	XLOC_001175	PDIL1-1	1:7645609-7648855	WT_0h_NaCL	WT_6h_NaCL	OK	67.9495	164.158	1.27255	3.79475	5e-05	0.000483329	yes
TCONS_00003842	XLOC_001184	DREB26	1:7696426-7697831	WT_0h_NaCL	WT_6h_NaCL	OK	29.5408	5.60605	-2.39765	-7.31065	5e-05	0.000483329	yes
TCONS_00003874	XLOC_001200	AT1G22160	1:7823065-7825014	WT_0h_NaCL	WT_6h_NaCL	OK	2.63052	16.1209	2.61551	3.21884	5e-05	0.000483329	yes
TCONS_00003875	XLOC_001200	AT1G22160	1:7823065-7825014	WT_0h_NaCL	WT_6h_NaCL	OK	4.87232	17.3998	1.83639	2.44296	5e-05	0.000483329	yes
TCONS_00003881	XLOC_001205	AUF2	1:7846458-7847836	WT_0h_NaCL	WT_6h_NaCL	OK	1.69207	3.5147	1.05461	2.22432	5e-05	0.000483329	yes
TCONS_00003896	XLOC_001213	AT1G22330	1:7886322-7889534	WT_0h_NaCL	WT_6h_NaCL	OK	21.6412	3.95251	-2.45294	-6.3797	5e-05	0.000483329	yes
TCONS_00003898	XLOC_001213	AT1G22330	1:7886322-7889534	WT_0h_NaCL	WT_6h_NaCL	OK	8.26396	1.24492	-2.73078	-1.78031	0.001	0.00730433	yes
TCONS_00003899	XLOC_001214	AT1G22410	1:7911842-7915004	WT_0h_NaCL	WT_6h_NaCL	OK	75.9212	225.002	1.56736	6.33005	5e-05	0.000483329	yes
TCONS_00003917	XLOC_001217	ATL15	1:7949329-7954546	WT_0h_NaCL	WT_6h_NaCL	OK	45.6622	14.244	-1.68064	-4.71696	5e-05	0.000483329	yes
TCONS_00003926	XLOC_001222	AT1G22630	1:8003129-8004304	WT_0h_NaCL	WT_6h_NaCL	OK	27.467	65.2307	1.24785	4.0919	5e-05	0.000483329	yes
TCONS_00003936	XLOC_001225	AT1G22690	1:8027125-8030136	WT_0h_NaCL	WT_6h_NaCL	OK	16.1903	3.7033	-2.12825	-1.40957	0.00305	0.0191633	yes
TCONS_00003937	XLOC_001225	AT1G22690	1:8027125-8030136	WT_0h_NaCL	WT_6h_NaCL	OK	101.414	26.7462	-1.92284	-2.60565	5e-05	0.000483329	yes
TCONS_00003938	XLOC_001225	AT1G22690	1:8027125-8030136	WT_0h_NaCL	WT_6h_NaCL	OK	156.616	37.7611	-2.05226	-3.18173	5e-05	0.000483329	yes
TCONS_00003949	XLOC_001227	RABG3B	1:8046072-8052930	WT_0h_NaCL	WT_6h_NaCL	OK	35.1959	10.3242	-1.76938	-3.11906	5e-05	0.000483329	yes
TCONS_00004007	XLOC_001238	AT1G22890	1:8102727-8104605	WT_0h_NaCL	WT_6h_NaCL	OK	73.7529	6.00781	-3.61779	-7.28813	5e-05	0.000483329	yes
TCONS_00004014	XLOC_001239	AT1G22910	1:8104992-8108361	WT_0h_NaCL	WT_6h_NaCL	OK	8.17582	4.0693	-1.00658	-1.48525	0.0007	0.00533512	yes
TCONS_00004027	XLOC_001244	LPR1	1:8147117-8153796	WT_0h_NaCL	WT_6h_NaCL	OK	1.09026	6.17462	2.50168	1.96454	0.00025	0.00212677	yes
TCONS_00004028	XLOC_001245	AT1G23030	1:8155061-8159185	WT_0h_NaCL	WT_6h_NaCL	OK	8.16795	2.77735	-1.55627	-1.36305	0.00155	0.0107042	yes
TCONS_00004029	XLOC_001245	AT1G23030	1:8155061-8159185	WT_0h_NaCL	WT_6h_NaCL	OK	20.2396	8.60601	-1.23376	-2.84268	5e-05	0.000483329	yes
TCONS_00004036	XLOC_001248	AT1G23050	1:8168120-8169405	WT_0h_NaCL	WT_6h_NaCL	OK	21.9214	1.70168	-3.68731	-7.77299	5e-05	0.000483329	yes
TCONS_00004040	XLOC_001251	AT1G23120	1:8198585-8199616	WT_0h_NaCL	WT_6h_NaCL	OK	6.70007	2.9402	-1.18826	-2.48667	5e-05	0.000483329	yes
TCONS_00004054	XLOC_001258	PGM3	1:8219807-8224547	WT_0h_NaCL	WT_6h_NaCL	OK	27.7068	74.5999	1.42893	3.11819	5e-05	0.000483329	yes
TCONS_00004056	XLOC_001258	PGM3	1:8219807-8224547	WT_0h_NaCL	WT_6h_NaCL	OK	23.1375	60.136	1.37799	2.24928	5e-05	0.000483329	yes
TCONS_00004100	XLOC_001272	AT1G23530	1:8345594-8346733	WT_0h_NaCL	WT_6h_NaCL	OK	2.72635	5.91573	1.11759	2.59952	5e-05	0.000483329	yes
TCONS_00004104	XLOC_001275	AT1G23710	1:8385187-8386522	WT_0h_NaCL	WT_6h_NaCL	OK	6.78868	14.1726	1.0619	3.53407	5e-05	0.000483329	yes
TCONS_00004114	XLOC_001279	JP630	1:8401807-8404301	WT_0h_NaCL	WT_6h_NaCL	OK	3.81593	1.05622	-1.85312	-3.67682	5e-05	0.000483329	yes
TCONS_00004130	XLOC_001283	TPS9	1:8431991-8440866	WT_0h_NaCL	WT_6h_NaCL	OK	43.6867	3.22006	-3.76204	-7.72738	5e-05	0.000483329	yes
TCONS_00004162	XLOC_001293	AT1G24145	1:8540837-8542053	WT_0h_NaCL	WT_6h_NaCL	OK	0.507605	1.37985	1.44273	1.66352	0.0006	0.00465368	yes
TCONS_00004163	XLOC_001294	AT1G24147	1:8542211-8543545	WT_0h_NaCL	WT_6h_NaCL	OK	0.259714	1.59959	2.62271	2.60392	0.00015	0.00133759	yes
TCONS_00004164	XLOC_001295	AT1G24148	1:8544247-8545590	WT_0h_NaCL	WT_6h_NaCL	OK	3.29157	7.31611	1.1523	1.99228	5e-05	0.000483329	yes
TCONS_00004177	XLOC_001301	AT1G24265	1:8600390-8603913	WT_0h_NaCL	WT_6h_NaCL	OK	4.1318	1.33723	-1.62753	-2.4125	5e-05	0.000483329	yes
TCONS_00004183	XLOC_001302	G6PD3	1:8609337-8620664	WT_0h_NaCL	WT_6h_NaCL	OK	6.88879	15.0967	1.13191	1.39601	0.00685	0.0378889	yes
TCONS_00004193	XLOC_001306	EMB2421	1:8635186-8643503	WT_0h_NaCL	WT_6h_NaCL	OK	16.7142	7.73798	-1.11104	-1.48983	0.00085	0.00633128	yes
TCONS_00004204	XLOC_001315	AT1G24440	1:8661833-8664007	WT_0h_NaCL	WT_6h_NaCL	OK	12.8935	5.5509	-1.21585	-3.48574	5e-05	0.000483329	yes
TCONS_00004216	XLOC_001318	KCR2	1:8673857-8677295	WT_0h_NaCL	WT_6h_NaCL	OK	0.433745	2.0732	2.25694	2.01232	0.00055	0.00430818	yes
TCONS_00004261	XLOC_001333	LpxC2	1:8774996-8778072	WT_0h_NaCL	WT_6h_NaCL	OK	5.38446	2.49249	-1.11121	-1.75404	5e-05	0.000483329	yes
TCONS_00004302	XLOC_001352	AT1G25275	1:8860526-8861522	WT_0h_NaCL	WT_6h_NaCL	OK	264.045	83.8541	-1.65483	-6.50009	5e-05	0.000483329	yes
TCONS_00004306	XLOC_001353	AT1G25277	1:8861733-8862797	WT_0h_NaCL	WT_6h_NaCL	OK	0.748754	1.52887	1.0299	1.15866	0.0071	0.0390329	yes
TCONS_00004338	XLOC_001363	AT1G25422	1:8918788-8919892	WT_0h_NaCL	WT_6h_NaCL	OK	0.410175	1.69139	2.0439	2.25843	5e-05	0.000483329	yes
TCONS_00004340	XLOC_001364	CLE43	1:8922282-8924454	WT_0h_NaCL	WT_6h_NaCL	OK	2.86658	8.4727	1.56349	3.35141	5e-05	0.000483329	yes
TCONS_00004355	XLOC_001370	AT1G25550	1:8976325-8978305	WT_0h_NaCL	WT_6h_NaCL	OK	55.4812	24.6097	-1.17277	-4.71116	5e-05	0.000483329	yes
TCONS_00004414	XLOC_001393	BGLU40	1:9178211-9184393	WT_0h_NaCL	WT_6h_NaCL	OK	6.5228	17.4085	1.41623	2.62708	5e-05	0.000483329	yes
TCONS_00004422	XLOC_001394	AT1G26580	1:9184566-9187578	WT_0h_NaCL	WT_6h_NaCL	OK	37.6025	14.491	-1.37567	-3.69774	5e-05	0.000483329	yes
TCONS_00004423	XLOC_001394	AT1G26580	1:9184566-9187578	WT_0h_NaCL	WT_6h_NaCL	OK	21.9712	3.2605	-2.75245	-2.05635	0.00115	0.00825606	yes
TCONS_00004462	XLOC_001403	AT1G26730	1:9241035-9246652	WT_0h_NaCL	WT_6h_NaCL	OK	1.31708	4.2865	1.70246	2.19546	0.0001	0.000921974	yes
TCONS_00004472	XLOC_001407	EXPA10	1:9259431-9261313	WT_0h_NaCL	WT_6h_NaCL	OK	14.9327	173.314	3.53684	9.35682	5e-05	0.000483329	yes
TCONS_00004473	XLOC_001407	EXPA10	1:9259431-9261313	WT_0h_NaCL	WT_6h_NaCL	OK	24.3845	276.023	3.50075	7.83982	5e-05	0.000483329	yes
TCONS_00004501	XLOC_001422	AT1G26920	1:9329492-9330612	WT_0h_NaCL	WT_6h_NaCL	OK	59.7059	28.8944	-1.04708	-4.33809	5e-05	0.000483329	yes
TCONS_00004505	XLOC_001424	KDR	1:9351159-9352833	WT_0h_NaCL	WT_6h_NaCL	OK	37.5399	5.53759	-2.76109	-7.71726	5e-05	0.000483329	yes
TCONS_00004522	XLOC_001432	AT1G27030	1:9381475-9384060	WT_0h_NaCL	WT_6h_NaCL	OK	16.2427	35.5849	1.13147	4.14828	5e-05	0.000483329	yes
TCONS_00004541	XLOC_001438	GSTU14	1:9427803-9428914	WT_0h_NaCL	WT_6h_NaCL	OK	3.5124	1.48408	-1.24289	-2.29977	5e-05	0.000483329	yes
TCONS_00004570	XLOC_001452	AT1G27290	1:9481404-9486470	WT_0h_NaCL	WT_6h_NaCL	OK	47.2803	17.315	-1.44922	-2.09802	5e-05	0.000483329	yes
TCONS_00004571	XLOC_001452	AT1G27290	1:9481404-9486470	WT_0h_NaCL	WT_6h_NaCL	OK	84.412	33.3656	-1.33909	-1.89696	5e-05	0.000483329	yes
TCONS_00004578	XLOC_001457	SPL11	1:9500891-9504023	WT_0h_NaCL	WT_6h_NaCL	OK	1.89042	5.14765	1.4452	2.65282	5e-05	0.000483329	yes
TCONS_00004594	XLOC_001462	NPGR1	1:9534487-9537614	WT_0h_NaCL	WT_6h_NaCL	OK	13.9055	6.58508	-1.07838	-3.19456	5e-05	0.000483329	yes
TCONS_00004600	XLOC_001463	AT1G27480	1:9544409-9546285	WT_0h_NaCL	WT_6h_NaCL	OK	10.7456	35.1082	1.70806	6.76291	5e-05	0.000483329	yes
TCONS_00004638	XLOC_001470	AT1G27595	1:9592087-9606247	WT_0h_NaCL	WT_6h_NaCL	OK	9.94202	1.66878	-2.57475	-2.08395	0.00025	0.00212677	yes
TCONS_00004650	XLOC_001473	ATU2AF35A	1:9614462-9616574	WT_0h_NaCL	WT_6h_NaCL	OK	51.4831	25.4729	-1.01514	-3.80759	5e-05	0.000483329	yes
TCONS_00004657	XLOC_001475	APL2	1:9631189-9634597	WT_0h_NaCL	WT_6h_NaCL	OK	5.83469	15.418	1.40189	3.12485	5e-05	0.000483329	yes
TCONS_00004676	XLOC_001480	SAT32	1:9668507-9676307	WT_0h_NaCL	WT_6h_NaCL	OK	22.9881	80.1782	1.80232	4.63155	5e-05	0.000483329	yes
TCONS_00004685	XLOC_001483	AT1G27880	1:9708860-9715176	WT_0h_NaCL	WT_6h_NaCL	OK	0.455275	2.34509	2.36483	1.69088	0.0086	0.0457231	yes
TCONS_00004739	XLOC_001494	GH3.17	1:9825168-9828118	WT_0h_NaCL	WT_6h_NaCL	OK	17.6007	7.39302	-1.2514	-4.75409	5e-05	0.000483329	yes
TCONS_00004790	XLOC_001516	NAC010	1:10010123-10012258	WT_0h_NaCL	WT_6h_NaCL	OK	1.20115	2.80166	1.22186	1.9752	0.00035	0.00287858	yes
TCONS_00004811	XLOC_001524	AT1G28680	1:10077922-10080000	WT_0h_NaCL	WT_6h_NaCL	OK	20.9755	45.2753	1.11002	4.28007	5e-05	0.000483329	yes
TCONS_00004850	XLOC_001554	AT1G29000	1:10112563-10114491	WT_0h_NaCL	WT_6h_NaCL	OK	0.242203	0.728775	1.58926	1.91166	5e-05	0.000483329	yes
TCONS_00004904	XLOC_001569	CIPK18	1:10213777-10219942	WT_0h_NaCL	WT_6h_NaCL	OK	0.407118	0.960781	1.23876	1.30938	0.0029	0.018356	yes
TCONS_00004927	XLOC_001578	AT1G29355	1:10273930-10275765	WT_0h_NaCL	WT_6h_NaCL	OK	5.62386	2.55919	-1.13587	-1.20773	0.0062	0.0348754	yes
TCONS_00004938	XLOC_001585	AT1G29465	1:10308519-10309896	WT_0h_NaCL	WT_6h_NaCL	OK	30.0929	0.929405	-5.01697	-3.02378	0.0051	0.0296098	yes
TCONS_00004947	XLOC_001592	AT1G29500	1:10321010-10321978	WT_0h_NaCL	WT_6h_NaCL	OK	12.6775	2.24361	-2.49837	-5.1366	5e-05	0.000483329	yes
TCONS_00004948	XLOC_001593	SAUR68	1:10322422-10323239	WT_0h_NaCL	WT_6h_NaCL	OK	9.54016	1.36017	-2.81023	-4.50276	5e-05	0.000483329	yes
TCONS_00004993	XLOC_001608	AT1G29760	1:10422190-10429143	WT_0h_NaCL	WT_6h_NaCL	OK	17.5605	7.97755	-1.13832	-3.03612	5e-05	0.000483329	yes
TCONS_00005022	XLOC_001616	RWA4	1:10463028-10467452	WT_0h_NaCL	WT_6h_NaCL	OK	4.54697	10.1238	1.15478	1.48482	0.00375	0.0228506	yes
TCONS_00005053	XLOC_001628	JAZ8	1:10596351-10597341	WT_0h_NaCL	WT_6h_NaCL	OK	0.578892	1.51365	1.38666	1.48704	0.0045	0.0266558	yes
TCONS_00005059	XLOC_001632	AT1G30200	1:10624999-10627135	WT_0h_NaCL	WT_6h_NaCL	OK	22.8985	10.5771	-1.11431	-2.6951	5e-05	0.000483329	yes
TCONS_00005063	XLOC_001634	AT1G30260	1:10650913-10651829	WT_0h_NaCL	WT_6h_NaCL	OK	3.8316	10.3167	1.42896	3.11212	5e-05	0.000483329	yes
TCONS_00005075	XLOC_001639	AT1G30320	1:10680078-10683137	WT_0h_NaCL	WT_6h_NaCL	OK	3.86427	8.27613	1.09876	1.61296	0.00735	0.0401677	yes
TCONS_00005167	XLOC_001653	UGT78D1	1:10814611-10816615	WT_0h_NaCL	WT_6h_NaCL	OK	10.1313	47.6861	2.23476	4.19735	5e-05	0.000483329	yes
TCONS_00005168	XLOC_001653	UGT78D1	1:10814611-10816615	WT_0h_NaCL	WT_6h_NaCL	OK	4.83338	39.1695	3.01863	3.30442	5e-05	0.000483329	yes
TCONS_00005172	XLOC_001656	HERK2	1:10828254-10831656	WT_0h_NaCL	WT_6h_NaCL	OK	12.1637	5.6021	-1.11855	-4.36899	5e-05	0.000483329	yes
TCONS_00005180	XLOC_001658	MUR4	1:10854516-10860322	WT_0h_NaCL	WT_6h_NaCL	OK	4.88702	12.43	1.3468	1.55334	0.00145	0.0101026	yes
TCONS_00005206	XLOC_001664	AT1G30700	1:10892444-10894714	WT_0h_NaCL	WT_6h_NaCL	OK	7.50542	35.4699	2.24059	8.84455	5e-05	0.000483329	yes
TCONS_00005208	XLOC_001666	AT1G30720	1:10897924-10899975	WT_0h_NaCL	WT_6h_NaCL	OK	20.5972	9.41438	-1.12951	-4.40712	5e-05	0.000483329	yes
TCONS_00005228	XLOC_001678	PUP4	1:10974382-10976298	WT_0h_NaCL	WT_6h_NaCL	OK	2.90478	0.566926	-2.3572	-2.28948	5e-05	0.000483329	yes
TCONS_00005252	XLOC_001690	AT1G30990	1:11051998-11053295	WT_0h_NaCL	WT_6h_NaCL	OK	0.672424	0.251988	-1.41601	-1.26534	0.005	0.0291209	yes
TCONS_00005298	XLOC_001708	AGO3	1:11188119-11192585	WT_0h_NaCL	WT_6h_NaCL	OK	0.665365	1.56737	1.23612	1.72255	0.00045	0.00360379	yes
TCONS_00005347	XLOC_001719	ECS1	1:11310996-11312026	WT_0h_NaCL	WT_6h_NaCL	OK	81.4358	183.53	1.17228	3.33456	5e-05	0.000483329	yes
TCONS_00005348	XLOC_001719	ECS1	1:11310996-11312026	WT_0h_NaCL	WT_6h_NaCL	OK	41.7285	99.8244	1.25836	1.59004	0.00065	0.00499639	yes
TCONS_00005350	XLOC_001719	ECS1	1:11310996-11312026	WT_0h_NaCL	WT_6h_NaCL	OK	24.0282	59.2186	1.30132	1.36274	0.00285	0.0180846	yes
TCONS_00005353	XLOC_001722	AT1G31690	1:11343853-11347945	WT_0h_NaCL	WT_6h_NaCL	OK	0.221035	5.59059	4.66066	7.15492	5e-05	0.000483329	yes
TCONS_00005384	XLOC_001732	AT1G31870	1:11436718-11440443	WT_0h_NaCL	WT_6h_NaCL	OK	2.74589	0.830932	-1.72447	-1.51582	0.0077	0.0417416	yes
TCONS_00005460	XLOC_001750	XTH30	1:11575319-11578030	WT_0h_NaCL	WT_6h_NaCL	OK	43.4745	15.6287	-1.47597	-5.89446	5e-05	0.000483329	yes
TCONS_00005516	XLOC_001775	PKp3	1:11711943-11719988	WT_0h_NaCL	WT_6h_NaCL	OK	16.7201	35.2284	1.07515	1.2845	0.00655	0.036506	yes
TCONS_00005518	XLOC_001776	AT1G32460	1:11738117-11740399	WT_0h_NaCL	WT_6h_NaCL	OK	112.058	24.7625	-2.17803	-2.05635	5e-05	0.000483329	yes
TCONS_00005564	XLOC_001786	AT1G32700	1:11827358-11829933	WT_0h_NaCL	WT_6h_NaCL	OK	51.4789	13.1071	-1.97363	-7.43632	5e-05	0.000483329	yes
TCONS_00005584	XLOC_001797	NAC13	1:11911630-11914735	WT_0h_NaCL	WT_6h_NaCL	OK	2.43807	6.75226	1.46963	1.52841	0.0008	0.00600262	yes
TCONS_00005616	XLOC_001814	AT1G33110	1:12004853-12008852	WT_0h_NaCL	WT_6h_NaCL	OK	1.05204	9.26002	3.13782	2.29225	0.0016	0.0110023	yes
TCONS_00005628	XLOC_001822	AT1G33260	1:12064322-12066454	WT_0h_NaCL	WT_6h_NaCL	OK	1.84153	4.79589	1.38089	1.68654	0.00135	0.00949557	yes
TCONS_00005702	XLOC_001843	AT1G33680	1:12203796-12214313	WT_0h_NaCL	WT_6h_NaCL	OK	2.61601	1.05678	-1.30769	-1.18014	0.00595	0.0336988	yes
TCONS_00005728	XLOC_001850	AT1G33790	1:12256428-12260650	WT_0h_NaCL	WT_6h_NaCL	OK	7.38181	1.60643	-2.20012	-3.7476	5e-05	0.000483329	yes
TCONS_00005729	XLOC_001850	AT1G33790	1:12256428-12260650	WT_0h_NaCL	WT_6h_NaCL	OK	2.85308	0.67582	-2.07781	-1.77296	0.0003	0.00250642	yes
TCONS_00005732	XLOC_001853	AT1G33811	1:12267807-12269913	WT_0h_NaCL	WT_6h_NaCL	OK	49.3082	23.469	-1.07107	-4.63123	5e-05	0.000483329	yes
TCONS_00005868	XLOC_001890	-	1:12528031-12529402	WT_0h_NaCL	WT_6h_NaCL	OK	1.03067	0.143498	-2.84447	-2.45227	0.00015	0.00133759	yes
TCONS_00005904	XLOC_001894	STOP1	1:12550338-12552629	WT_0h_NaCL	WT_6h_NaCL	OK	38.5283	17.2489	-1.15942	-1.62261	0.0033	0.0204975	yes
TCONS_00005964	XLOC_001908	AT1G34630	1:12685175-12688543	WT_0h_NaCL	WT_6h_NaCL	OK	12.7279	2.41372	-2.39866	-2.28876	5e-05	0.000483329	yes
TCONS_00005965	XLOC_001908	AT1G34630	1:12685175-12688543	WT_0h_NaCL	WT_6h_NaCL	OK	1.88575	4.31588	1.19452	1.44958	0.0036	0.0220726	yes
TCONS_00005972	XLOC_001910	MYB93	1:12709089-12710665	WT_0h_NaCL	WT_6h_NaCL	OK	3.80377	11.9534	1.65192	4.66456	5e-05	0.000483329	yes
TCONS_00005996	XLOC_001925	PHI-1	1:12851982-12853235	WT_0h_NaCL	WT_6h_NaCL	OK	22.9274	10.4018	-1.14024	-4.12165	5e-05	0.000483329	yes
TCONS_00006023	XLOC_001933	AGP5	1:12917069-12917829	WT_0h_NaCL	WT_6h_NaCL	OK	2.62574	8.14764	1.63366	2.80502	5e-05	0.000483329	yes
TCONS_00006076	XLOC_001953	AT1G35516	1:13076628-13080265	WT_0h_NaCL	WT_6h_NaCL	OK	36.7913	4.85118	-2.92296	-2.80373	0.0004	0.00324421	yes
TCONS_00006077	XLOC_001953	AT1G35516	1:13076628-13080265	WT_0h_NaCL	WT_6h_NaCL	OK	23.0177	5.33266	-2.10981	-1.77487	0.00505	0.0293642	yes
TCONS_00006091	XLOC_001957	-	1:13145440-13146864	WT_0h_NaCL	WT_6h_NaCL	OK	11.4144	1.589	-2.84465	-2.96534	5e-05	0.000483329	yes
TCONS_00006092	XLOC_001957	-	1:13145440-13146864	WT_0h_NaCL	WT_6h_NaCL	OK	21.0528	3.60147	-2.54735	-4.38884	5e-05	0.000483329	yes
TCONS_00006100	XLOC_001963	CDPK2	1:13205344-13208289	WT_0h_NaCL	WT_6h_NaCL	OK	21.726	10.1391	-1.09949	-4.36475	5e-05	0.000483329	yes
TCONS_00006120	XLOC_001966	ANNAT1	1:13225167-13229931	WT_0h_NaCL	WT_6h_NaCL	OK	110.671	433.36	1.96929	7.36971	5e-05	0.000483329	yes
TCONS_00006155	XLOC_001986	AT1G36280	1:13640507-13643126	WT_0h_NaCL	WT_6h_NaCL	OK	6.19564	14.5779	1.23446	4.07112	5e-05	0.000483329	yes
TCONS_00006161	XLOC_001987	AT1G36310	1:13669424-13671203	WT_0h_NaCL	WT_6h_NaCL	OK	1.85542	6.15452	1.7299	1.34502	0.00895	0.0472437	yes
TCONS_00006193	XLOC_002012	NIA2	1:14158451-14161938	WT_0h_NaCL	WT_6h_NaCL	OK	445.603	151.508	-1.55636	-4.75162	5e-05	0.000483329	yes
TCONS_00006306	XLOC_002060	VIP1	1:16484230-16488462	WT_0h_NaCL	WT_6h_NaCL	OK	44.1484	20.7131	-1.09182	-2.22934	5e-05	0.000483329	yes
TCONS_00006321	XLOC_002067	FTM1	1:16577492-16579722	WT_0h_NaCL	WT_6h_NaCL	OK	19.5199	1.73355	-3.49314	-9.01029	5e-05	0.000483329	yes
TCONS_00006390	XLOC_002101	AT1G45015	1:17021513-17022795	WT_0h_NaCL	WT_6h_NaCL	OK	3.94177	0.728583	-2.43568	-2.25425	0.00075	0.00567177	yes
TCONS_00006425	XLOC_002113	BGLU1	1:17115761-17119246	WT_0h_NaCL	WT_6h_NaCL	OK	2.58814	6.94465	1.42399	2.65895	5e-05	0.000483329	yes
TCONS_00006432	XLOC_002114	TLL1	1:17123784-17129223	WT_0h_NaCL	WT_6h_NaCL	OK	48.991	249.007	2.3456	9.07736	5e-05	0.000483329	yes
TCONS_00006453	XLOC_002129	SBP1	1:17199313-17200841	WT_0h_NaCL	WT_6h_NaCL	OK	30.1837	14.0642	-1.10174	-4.22641	5e-05	0.000483329	yes
TCONS_00006464	XLOC_002136	AT1G47130	1:17291754-17292755	WT_0h_NaCL	WT_6h_NaCL	OK	9.82481	81.9155	3.05963	6.46892	0.0001	0.000921974	yes
TCONS_00006501	XLOC_002154	AT1G47400	1:17385706-17386485	WT_0h_NaCL	WT_6h_NaCL	OK	0.604476	1.57185	1.37871	1.25487	0.00575	0.03275	yes
TCONS_00006549	XLOC_002172	AT1G47655	1:17525341-17526308	WT_0h_NaCL	WT_6h_NaCL	OK	7.30054	2.01115	-1.85998	-3.63289	5e-05	0.000483329	yes
TCONS_00006595	XLOC_002203	AT1G48100	1:17766737-17773520	WT_0h_NaCL	WT_6h_NaCL	OK	1.32912	15.3656	3.53115	4.41271	5e-05	0.000483329	yes
TCONS_00006596	XLOC_002204	PER1	1:17780428-17781727	WT_0h_NaCL	WT_6h_NaCL	OK	1.90069	0.540387	-1.81446	-2.41084	5e-05	0.000483329	yes
TCONS_00006643	XLOC_002217	AT1G48330	1:17863659-17864558	WT_0h_NaCL	WT_6h_NaCL	OK	8.66151	19.7971	1.1926	3.30556	5e-05	0.000483329	yes
TCONS_00006653	XLOC_002219	YSL8	1:17874435-17881387	WT_0h_NaCL	WT_6h_NaCL	OK	3.07157	8.31867	1.43738	2.24688	5e-05	0.000483329	yes
TCONS_00006659	XLOC_002222	GLN1	1:17913710-17916101	WT_0h_NaCL	WT_6h_NaCL	OK	0.194424	0.596514	1.61735	1.61225	0.0007	0.00533512	yes
TCONS_00006756	XLOC_002252	AT1G49032	1:18136665-18139131	WT_0h_NaCL	WT_6h_NaCL	OK	51.9764	12.0138	-2.11317	-4.808	5e-05	0.000483329	yes
TCONS_00006766	XLOC_002259	AT1G49200	1:18198226-18200366	WT_0h_NaCL	WT_6h_NaCL	OK	12.6024	1.78093	-2.82299	-5.61179	5e-05	0.000483329	yes
TCONS_00006767	XLOC_002260	AT1G49210	1:18201888-18202764	WT_0h_NaCL	WT_6h_NaCL	OK	3.251	0.40174	-3.01655	-3.29629	5e-05	0.000483329	yes
TCONS_00006804	XLOC_002275	LACS2	1:18290941-18295905	WT_0h_NaCL	WT_6h_NaCL	OK	11.3794	31.3967	1.46419	2.96456	5e-05	0.000483329	yes
TCONS_00006807	XLOC_002276	AT1G49450	1:18305444-18307557	WT_0h_NaCL	WT_6h_NaCL	OK	1.43205	12.7889	3.15875	4.43755	5e-05	0.000483329	yes
TCONS_00006811	XLOC_002279	AT1G49475	1:18312882-18314099	WT_0h_NaCL	WT_6h_NaCL	OK	0.648234	1.90767	1.55722	1.54491	0.0057	0.0325115	yes
TCONS_00006825	XLOC_002283	AT1G49560	1:18342450-18344452	WT_0h_NaCL	WT_6h_NaCL	OK	3.99171	8.40405	1.07408	3.18688	5e-05	0.000483329	yes
TCONS_00006827	XLOC_002284	AT1G49570	1:18346957-18349049	WT_0h_NaCL	WT_6h_NaCL	OK	3.21119	0.104283	-4.94452	-3.5727	0.0013	0.00918885	yes
TCONS_00006855	XLOC_002296	GSTF14	1:18458525-18459969	WT_0h_NaCL	WT_6h_NaCL	OK	9.64548	2.42389	-1.99253	-4.6804	5e-05	0.000483329	yes
TCONS_00006886	XLOC_002304	AT1G49990	1:18513599-18517290	WT_0h_NaCL	WT_6h_NaCL	OK	0.936858	3.11109	1.73152	1.56802	0.00405	0.0243891	yes
TCONS_00006890	XLOC_002306	AT1G50040	1:18542060-18544034	WT_0h_NaCL	WT_6h_NaCL	OK	15.8006	0.847208	-4.22112	-5.02965	5e-05	0.000483329	yes
TCONS_00006951	XLOC_002326	HKL1	1:18693643-18697709	WT_0h_NaCL	WT_6h_NaCL	OK	18.0833	8.77609	-1.04301	-3.52818	5e-05	0.000483329	yes
TCONS_00007031	XLOC_002352	GA2OX7	1:18889472-18891838	WT_0h_NaCL	WT_6h_NaCL	OK	0.237348	1.52601	2.68468	2.73038	5e-05	0.000483329	yes
TCONS_00007089	XLOC_002363	AT1G51090	1:18932765-18934049	WT_0h_NaCL	WT_6h_NaCL	OK	2.09096	18.0192	3.1073	6.52619	5e-05	0.000483329	yes
TCONS_00007090	XLOC_002364	CRR41	1:18934298-18937665	WT_0h_NaCL	WT_6h_NaCL	OK	10.191	20.9749	1.04136	1.55254	0.00055	0.00430818	yes
TCONS_00007168	XLOC_002381	AT1G51402	1:19050297-19053731	WT_0h_NaCL	WT_6h_NaCL	OK	801.927	234.178	-1.77586	-4.31272	5e-05	0.000483329	yes
TCONS_00007211	XLOC_002396	AT1G51610	1:19136213-19139989	WT_0h_NaCL	WT_6h_NaCL	OK	12.277	24.6317	1.00456	3.82979	5e-05	0.000483329	yes
TCONS_00007215	XLOC_002397	AT1G51620	1:19140129-19144320	WT_0h_NaCL	WT_6h_NaCL	OK	2.5323	5.59298	1.14317	1.1776	0.0088	0.0465918	yes
TCONS_00007233	XLOC_002402	DOF1	1:19173879-19175228	WT_0h_NaCL	WT_6h_NaCL	OK	6.82874	21.9871	1.68696	5.68465	5e-05	0.000483329	yes
TCONS_00007276	XLOC_002421	AT1G52190	1:19434479-19439061	WT_0h_NaCL	WT_6h_NaCL	OK	67.0265	9.45497	-2.82559	-7.14765	5e-05	0.000483329	yes
TCONS_00007278	XLOC_002421	AT1G52190	1:19434479-19439061	WT_0h_NaCL	WT_6h_NaCL	OK	22.5119	2.05269	-3.4551	-2.14937	0.00055	0.00430818	yes
TCONS_00007367	XLOC_002449	LEA7	1:19619723-19623461	WT_0h_NaCL	WT_6h_NaCL	OK	2.07283	51.0397	4.62195	10.4349	5e-05	0.000483329	yes
TCONS_00007376	XLOC_002453	AT1G52770	1:19655830-19657795	WT_0h_NaCL	WT_6h_NaCL	OK	0.744343	4.31756	2.53618	4.57142	5e-05	0.000483329	yes
TCONS_00007380	XLOC_002455	AT1G52800	1:19664022-19665631	WT_0h_NaCL	WT_6h_NaCL	OK	0.310679	1.71403	2.46389	2.79014	5e-05	0.000483329	yes
TCONS_00007382	XLOC_002457	AT1G52820	1:19669004-19671065	WT_0h_NaCL	WT_6h_NaCL	OK	2.63244	0.525548	-2.32451	-2.52876	5e-05	0.000483329	yes
TCONS_00007402	XLOC_002468	AT1G53070	1:19778132-19779447	WT_0h_NaCL	WT_6h_NaCL	OK	8.50522	43.1297	2.34226	7.73912	5e-05	0.000483329	yes
TCONS_00007440	XLOC_002481	AT1G53190	1:19837109-19843499	WT_0h_NaCL	WT_6h_NaCL	OK	10.5961	5.13088	-1.04625	-2.00341	5e-05	0.000483329	yes
TCONS_00007442	XLOC_002481	AT1G53190	1:19837109-19843499	WT_0h_NaCL	WT_6h_NaCL	OK	10.0377	4.67414	-1.10265	-1.93217	5e-05	0.000483329	yes
TCONS_00007458	XLOC_002485	AT1G53250	1:19857350-19860976	WT_0h_NaCL	WT_6h_NaCL	OK	3.74584	1.04416	-1.84294	-1.69877	0.00335	0.0207614	yes
TCONS_00007496	XLOC_002494	AT1G53400	1:19924659-19931494	WT_0h_NaCL	WT_6h_NaCL	OK	51.8108	20.9787	-1.30432	-4.81038	5e-05	0.000483329	yes
TCONS_00007497	XLOC_002494	AT1G53400	1:19924659-19931494	WT_0h_NaCL	WT_6h_NaCL	OK	4.04861	1.72148	-1.23378	-1.19505	0.0045	0.0266558	yes
TCONS_00007505	XLOC_002497	MSL4	1:19958379-19961827	WT_0h_NaCL	WT_6h_NaCL	OK	3.19535	8.80474	1.46231	5.06918	5e-05	0.000483329	yes
TCONS_00007513	XLOC_002501	AT1G53540	1:19980298-19981199	WT_0h_NaCL	WT_6h_NaCL	OK	11.1905	4.19849	-1.41433	-3.53378	5e-05	0.000483329	yes
TCONS_00007549	XLOC_002513	GSTU28	1:20038319-20039164	WT_0h_NaCL	WT_6h_NaCL	OK	4.54669	2.05841	-1.14329	-2.13814	5e-05	0.000483329	yes
TCONS_00007560	XLOC_002518	SRF6	1:20061404-20068500	WT_0h_NaCL	WT_6h_NaCL	OK	39.046	15.3592	-1.34607	-2.58045	5e-05	0.000483329	yes
TCONS_00007562	XLOC_002519	AT1G53800	1:20081643-20084551	WT_0h_NaCL	WT_6h_NaCL	OK	5.57834	11.5071	1.04462	1.76432	0.0005	0.00395817	yes
TCONS_00007567	XLOC_002520	-	1:20085385-20087254	WT_0h_NaCL	WT_6h_NaCL	OK	11.1761	3.09624	-1.85183	-4.63055	5e-05	0.000483329	yes
TCONS_00007599	XLOC_002533	GLIP2	1:20143143-20144974	WT_0h_NaCL	WT_6h_NaCL	OK	1.40023	0.308835	-2.18075	-2.42616	5e-05	0.000483329	yes
TCONS_00007702	XLOC_002571	AT1G54575	1:20386808-20387710	WT_0h_NaCL	WT_6h_NaCL	OK	14.3966	76.6213	2.41202	8.72762	5e-05	0.000483329	yes
TCONS_00007722	XLOC_002580	AT1G54730	1:20424331-20430194	WT_0h_NaCL	WT_6h_NaCL	OK	8.25891	2.05911	-2.00393	-1.63123	0.0044	0.0261574	yes
TCONS_00007733	XLOC_002581	AT1G54740	1:20430718-20432642	WT_0h_NaCL	WT_6h_NaCL	OK	59.5043	11.2368	-2.40477	-6.76881	5e-05	0.000483329	yes
TCONS_00007768	XLOC_002592	PGSIP4	1:20481647-20485135	WT_0h_NaCL	WT_6h_NaCL	OK	0.688141	0.146358	-2.23321	-2.3632	0.00015	0.00133759	yes
TCONS_00007777	XLOC_002597	PRP1	1:20504900-20506504	WT_0h_NaCL	WT_6h_NaCL	OK	7.78061	1.10887	-2.81079	-5.48479	5e-05	0.000483329	yes
TCONS_00007778	XLOC_002598	AXR4	1:20511518-20513681	WT_0h_NaCL	WT_6h_NaCL	OK	18.1503	41.5984	1.19653	5.00674	5e-05	0.000483329	yes
TCONS_00007834	XLOC_002616	AT1G55260	1:20614572-20616466	WT_0h_NaCL	WT_6h_NaCL	OK	47.6648	109.331	1.19771	5.04814	5e-05	0.000483329	yes
TCONS_00007837	XLOC_002617	AT1G55265	1:20617165-20620146	WT_0h_NaCL	WT_6h_NaCL	OK	12.7493	35.7171	1.48619	2.60848	5e-05	0.000483329	yes
TCONS_00007841	XLOC_002619	SCL33	1:20629697-20633007	WT_0h_NaCL	WT_6h_NaCL	OK	17.2748	6.11373	-1.49854	-3.18494	5e-05	0.000483329	yes
TCONS_00007846	XLOC_002619	SCL33	1:20629697-20633007	WT_0h_NaCL	WT_6h_NaCL	OK	24.2038	12.0661	-1.00427	-2.10175	5e-05	0.000483329	yes
TCONS_00007852	XLOC_002620	AAE18	1:20633061-20636942	WT_0h_NaCL	WT_6h_NaCL	OK	1.45656	3.99598	1.45598	1.65473	0.0031	0.0194317	yes
TCONS_00007853	XLOC_002620	AAE18	1:20633061-20636942	WT_0h_NaCL	WT_6h_NaCL	OK	1.18162	5.12561	2.11696	2.11626	0.00055	0.00430818	yes
TCONS_00007876	XLOC_002626	ECT4	1:20719472-20722856	WT_0h_NaCL	WT_6h_NaCL	OK	3.16098	10.1284	1.67996	1.98481	0.00195	0.0130555	yes
TCONS_00007877	XLOC_002626	ECT4	1:20719472-20722856	WT_0h_NaCL	WT_6h_NaCL	OK	0.763958	1.90075	1.31501	1.20886	0.006	0.0339337	yes
TCONS_00007878	XLOC_002626	ECT4	1:20719472-20722856	WT_0h_NaCL	WT_6h_NaCL	OK	6.66648	14.9403	1.16422	2.45735	5e-05	0.000483329	yes
TCONS_00007899	XLOC_002640	UKL3	1:20860434-20870442	WT_0h_NaCL	WT_6h_NaCL	OK	18.6378	6.37418	-1.54792	-2.4978	5e-05	0.000483329	yes
TCONS_00007907	XLOC_002640	UKL3	1:20860434-20870442	WT_0h_NaCL	WT_6h_NaCL	OK	6.91793	0.886642	-2.96392	-2.25504	0.0002	0.00173834	yes
TCONS_00007931	XLOC_002646	ZIP11	1:20903052-20907414	WT_0h_NaCL	WT_6h_NaCL	OK	5.60923	27.5623	2.29682	4.47224	5e-05	0.000483329	yes
TCONS_00007971	XLOC_002666	AT1G56220	1:21042950-21045708	WT_0h_NaCL	WT_6h_NaCL	OK	45.5219	14.2575	-1.67484	-2.06734	5e-05	0.000483329	yes
TCONS_00007973	XLOC_002666	AT1G56220	1:21042950-21045708	WT_0h_NaCL	WT_6h_NaCL	OK	93.0101	27.2213	-1.77265	-2.87631	5e-05	0.000483329	yes
TCONS_00007975	XLOC_002666	AT1G56220	1:21042950-21045708	WT_0h_NaCL	WT_6h_NaCL	OK	598.227	157.778	-1.92279	-6.11337	5e-05	0.000483329	yes
TCONS_00007996	XLOC_002678	NAS4	1:21136834-21138277	WT_0h_NaCL	WT_6h_NaCL	OK	3.48922	12.966	1.89376	5.07698	5e-05	0.000483329	yes
TCONS_00008026	XLOC_002687	GolS2	1:21207536-21209635	WT_0h_NaCL	WT_6h_NaCL	OK	1.35409	9.97595	2.88113	3.97199	5e-05	0.000483329	yes
TCONS_00008034	XLOC_002690	AT1G56660	1:21237838-21241014	WT_0h_NaCL	WT_6h_NaCL	OK	0.685756	5.06927	2.88601	4.01551	5e-05	0.000483329	yes
TCONS_00008035	XLOC_002690	AT1G56660	1:21237838-21241014	WT_0h_NaCL	WT_6h_NaCL	OK	1.54461	8.00216	2.37315	5.2636	5e-05	0.000483329	yes
TCONS_00008180	XLOC_002803	AT1G58170	1:21535894-21537216	WT_0h_NaCL	WT_6h_NaCL	OK	2.48989	9.04687	1.86134	4.25634	5e-05	0.000483329	yes
TCONS_00008184	XLOC_002804	RLP9	1:21540545-21548119	WT_0h_NaCL	WT_6h_NaCL	OK	2.48494	0.742323	-1.74309	-2.61222	5e-05	0.000483329	yes
TCONS_00008232	XLOC_002819	AAP1	1:21676387-21680519	WT_0h_NaCL	WT_6h_NaCL	OK	42.0473	85.2815	1.02022	3.31488	5e-05	0.000483329	yes
TCONS_00008233	XLOC_002819	AAP1	1:21676387-21680519	WT_0h_NaCL	WT_6h_NaCL	OK	8.01671	21.4443	1.41951	1.40334	0.00105	0.00762386	yes
TCONS_00008237	XLOC_002820	RXF12	1:21684262-21688362	WT_0h_NaCL	WT_6h_NaCL	OK	5.54232	2.10531	-1.39646	-3.99691	5e-05	0.000483329	yes
TCONS_00008239	XLOC_002822	AT1G58420	1:21707174-21708125	WT_0h_NaCL	WT_6h_NaCL	OK	1.02437	5.64281	2.46168	3.66884	5e-05	0.000483329	yes
TCONS_00008242	XLOC_002825	AT1G58460	1:21721294-21722645	WT_0h_NaCL	WT_6h_NaCL	OK	0.213486	0.726096	1.76602	1.33865	0.0081	0.0435237	yes
TCONS_00008255	XLOC_002828	AT1G58525	1:21732565-21738808	WT_0h_NaCL	WT_6h_NaCL	OK	0.821268	2.9493	1.84445	1.92308	0.0005	0.00395817	yes
TCONS_00008335	XLOC_002853	AT1G59725	1:21950502-21952491	WT_0h_NaCL	WT_6h_NaCL	OK	0.499491	0.212103	-1.23569	-1.31385	0.00335	0.0207614	yes
TCONS_00008336	XLOC_002854	AT1G59740	1:21967985-21972503	WT_0h_NaCL	WT_6h_NaCL	OK	5.24125	19.4566	1.89228	5.52332	5e-05	0.000483329	yes
TCONS_00008339	XLOC_002854	AT1G59740	1:21967985-21972503	WT_0h_NaCL	WT_6h_NaCL	OK	1.24604	8.41526	2.75565	1.67625	0.0006	0.00465368	yes
TCONS_00008365	XLOC_002864	AT1G59860	1:22031313-22033297	WT_0h_NaCL	WT_6h_NaCL	OK	5.41211	2.09965	-1.36604	-1.98427	5e-05	0.000483329	yes
TCONS_00008421	XLOC_002881	PUB19	1:22198265-22200687	WT_0h_NaCL	WT_6h_NaCL	OK	1.29105	8.68455	2.7499	6.75965	5e-05	0.000483329	yes
TCONS_00008537	XLOC_002926	AT1G61190	1:22555688-22560757	WT_0h_NaCL	WT_6h_NaCL	OK	2.28602	5.67256	1.31116	1.2358	0.00765	0.0415175	yes
TCONS_00008582	XLOC_002940	FBS1	1:22628263-22630020	WT_0h_NaCL	WT_6h_NaCL	OK	2.12018	17.5316	3.0477	3.52178	0.00015	0.00133759	yes
TCONS_00008594	XLOC_002946	LHCA3	1:22699714-22701412	WT_0h_NaCL	WT_6h_NaCL	OK	1586.53	434.247	-1.86928	-2.09586	5e-05	0.000483329	yes
TCONS_00008596	XLOC_002946	LHCA3	1:22699714-22701412	WT_0h_NaCL	WT_6h_NaCL	OK	2033.27	503.605	-2.01344	-3.14078	5e-05	0.000483329	yes
TCONS_00008614	XLOC_002956	AT1G61667	1:22767463-22768645	WT_0h_NaCL	WT_6h_NaCL	OK	18.72	6.29134	-1.57314	-2.90363	5e-05	0.000483329	yes
TCONS_00008628	XLOC_002963	GPT2	1:22824413-22826902	WT_0h_NaCL	WT_6h_NaCL	OK	1.84245	95.9088	5.70197	7.19046	0.0004	0.00324421	yes
TCONS_00008641	XLOC_002966	AT1G61840	1:22847246-22849989	WT_0h_NaCL	WT_6h_NaCL	OK	0.608444	0.269086	-1.17706	-1.56393	0.00075	0.00567177	yes
TCONS_00008664	XLOC_002971	AT1G61930	1:22893100-22894064	WT_0h_NaCL	WT_6h_NaCL	OK	0.878556	4.15781	2.24262	3.85027	5e-05	0.000483329	yes
TCONS_00008691	XLOC_002974	AT1G61980	1:22908017-22910878	WT_0h_NaCL	WT_6h_NaCL	OK	3.91807	8.01318	1.03223	2.2032	5e-05	0.000483329	yes
TCONS_00008737	XLOC_003002	ACO2	1:23082035-23087141	WT_0h_NaCL	WT_6h_NaCL	OK	665.339	232.295	-1.51813	-4.16212	5e-05	0.000483329	yes
TCONS_00008744	XLOC_003006	LRX2	1:23112592-23117594	WT_0h_NaCL	WT_6h_NaCL	OK	3.3862	1.47793	-1.19609	-1.59103	0.0007	0.00533512	yes
TCONS_00008745	XLOC_003006	LRX2	1:23112592-23117594	WT_0h_NaCL	WT_6h_NaCL	OK	4.23299	1.24238	-1.76857	-2.258	5e-05	0.000483329	yes
TCONS_00008746	XLOC_003007	AT1G62480	1:23128650-23129807	WT_0h_NaCL	WT_6h_NaCL	OK	285.626	106.412	-1.42446	-4.60897	5e-05	0.000483329	yes
TCONS_00008747	XLOC_003007	AT1G62480	1:23128650-23129807	WT_0h_NaCL	WT_6h_NaCL	OK	134.793	21.1433	-2.67247	-2.18842	5e-05	0.000483329	yes
TCONS_00008749	XLOC_003008	AT1G62500	1:23131927-23133507	WT_0h_NaCL	WT_6h_NaCL	OK	43.0313	6.42137	-2.74443	-9.46572	5e-05	0.000483329	yes
TCONS_00008855	XLOC_003036	AT1G62975	1:23328726-23333246	WT_0h_NaCL	WT_6h_NaCL	OK	1.39255	18.0464	3.69591	2.20349	0.00885	0.04681	yes
TCONS_00008867	XLOC_003039	NRS/ER	1:23342210-23344120	WT_0h_NaCL	WT_6h_NaCL	OK	46.5019	94.3302	1.02043	4.58721	5e-05	0.000483329	yes
TCONS_00008932	XLOC_003061	HMA5	1:23527560-23534641	WT_0h_NaCL	WT_6h_NaCL	OK	2.71526	6.90893	1.34737	2.98005	5e-05	0.000483329	yes
TCONS_00008953	XLOC_003069	AT1G63580	1:23577202-23578486	WT_0h_NaCL	WT_6h_NaCL	OK	0.565717	1.6814	1.57151	1.80084	0.0002	0.00173834	yes
TCONS_00009019	XLOC_003088	WRKY56	1:23747303-23749053	WT_0h_NaCL	WT_6h_NaCL	OK	0.776407	2.34272	1.5933	1.68441	0.0044	0.0261574	yes
TCONS_00009021	XLOC_003089	AT1G64050	1:23762258-23766168	WT_0h_NaCL	WT_6h_NaCL	OK	6.08086	2.04402	-1.57287	-1.61533	0.00635	0.0355751	yes
TCONS_00009048	XLOC_003098	DIR5	1:23813942-23814839	WT_0h_NaCL	WT_6h_NaCL	OK	0.0971622	0.589496	2.60101	1.64743	0.00885	0.04681	yes
TCONS_00009056	XLOC_003102	UBC28	1:23833087-23835539	WT_0h_NaCL	WT_6h_NaCL	OK	314.224	134.551	-1.22363	-2.25617	5e-05	0.000483329	yes
TCONS_00009091	XLOC_003117	GH9C2	1:23911023-23915236	WT_0h_NaCL	WT_6h_NaCL	OK	20.015	117.956	2.5591	10.7907	5e-05	0.000483329	yes
TCONS_00009092	XLOC_003118	AT1G64405	1:23923516-23924395	WT_0h_NaCL	WT_6h_NaCL	OK	1.31629	3.58132	1.44402	2.31752	5e-05	0.000483329	yes
TCONS_00009185	XLOC_003150	AT1G64890	1:24109537-24111489	WT_0h_NaCL	WT_6h_NaCL	OK	4.87256	13.9846	1.52108	4.43495	5e-05	0.000483329	yes
TCONS_00009186	XLOC_003151	CYP89A2	1:24113108-24114984	WT_0h_NaCL	WT_6h_NaCL	OK	13.8016	46.646	1.75692	7.60521	5e-05	0.000483329	yes
TCONS_00009188	XLOC_003153	CYP89A6	1:24123788-24125514	WT_0h_NaCL	WT_6h_NaCL	OK	0.323536	2.1076	2.70361	4.0304	5e-05	0.000483329	yes
TCONS_00009189	XLOC_003154	CYP89A5	1:24127505-24129557	WT_0h_NaCL	WT_6h_NaCL	OK	20.7141	51.5157	1.3144	5.72654	5e-05	0.000483329	yes
TCONS_00009241	XLOC_003173	XTH17	1:24257053-24259339	WT_0h_NaCL	WT_6h_NaCL	OK	30.3321	7.75988	-1.96674	-5.88018	5e-05	0.000483329	yes
TCONS_00009258	XLOC_003185	GLC	1:24315721-24319092	WT_0h_NaCL	WT_6h_NaCL	OK	0.694057	2.86614	2.04598	3.65695	5e-05	0.000483329	yes
TCONS_00009263	XLOC_003186	FT	1:24331372-24333999	WT_0h_NaCL	WT_6h_NaCL	OK	0.567191	2.726	2.26488	2.83709	5e-05	0.000483329	yes
TCONS_00009269	XLOC_003190	AT1G65484	1:24347749-24348619	WT_0h_NaCL	WT_6h_NaCL	OK	0.532739	2.03546	1.93385	1.56302	0.00355	0.0218122	yes
TCONS_00009271	XLOC_003191	AT1G65486	1:24349398-24350524	WT_0h_NaCL	WT_6h_NaCL	OK	1.11922	4.70565	2.0719	1.51614	0.00145	0.0101026	yes
TCONS_00009272	XLOC_003191	AT1G65486	1:24349398-24350524	WT_0h_NaCL	WT_6h_NaCL	OK	45.9548	195.933	2.09207	4.98923	5e-05	0.000483329	yes
TCONS_00009273	XLOC_003191	AT1G65486	1:24349398-24350524	WT_0h_NaCL	WT_6h_NaCL	OK	4.13011	24.4513	2.56566	1.74306	0.0019	0.0127667	yes
TCONS_00009277	XLOC_003192	AT1G65490	1:24354645-24355490	WT_0h_NaCL	WT_6h_NaCL	OK	22.6828	46.9126	1.04837	2.13522	5e-05	0.000483329	yes
TCONS_00009278	XLOC_003193	AT1G65500	1:24357748-24358732	WT_0h_NaCL	WT_6h_NaCL	OK	15.2781	69.4927	2.1854	7.20534	5e-05	0.000483329	yes
TCONS_00009284	XLOC_003197	HEXO3	1:24385551-24391208	WT_0h_NaCL	WT_6h_NaCL	OK	26.392	11.7372	-1.16901	-4.82595	5e-05	0.000483329	yes
TCONS_00009302	XLOC_003205	RK2	1:24472727-24476891	WT_0h_NaCL	WT_6h_NaCL	OK	3.34648	9.12603	1.44734	4.42754	5e-05	0.000483329	yes
TCONS_00009315	XLOC_003209	AT1G65870	1:24503314-24504390	WT_0h_NaCL	WT_6h_NaCL	OK	0.399535	1.43865	1.84832	1.65162	0.0035	0.0215486	yes
TCONS_00009316	XLOC_003210	cICDH	1:24538885-24542712	WT_0h_NaCL	WT_6h_NaCL	OK	79.4651	35.8009	-1.15032	-1.76664	0.0001	0.000921974	yes
TCONS_00009318	XLOC_003210	cICDH	1:24538885-24542712	WT_0h_NaCL	WT_6h_NaCL	OK	266.604	113.578	-1.23102	-1.83062	5e-05	0.000483329	yes
TCONS_00009325	XLOC_003211	GAD2	1:24551806-24558322	WT_0h_NaCL	WT_6h_NaCL	OK	71.9933	168.534	1.22711	2.42301	5e-05	0.000483329	yes
TCONS_00009339	XLOC_003220	TMK1	1:24631337-24634781	WT_0h_NaCL	WT_6h_NaCL	OK	37.3548	16.192	-1.20601	-2.68132	5e-05	0.000483329	yes
TCONS_00009345	XLOC_003222	AT1G66173	1:24642585-24644068	WT_0h_NaCL	WT_6h_NaCL	OK	0.573635	0.085572	-2.74492	-1.88096	0.0033	0.0204975	yes
TCONS_00009346	XLOC_003223	AT1G66180	1:24647120-24648839	WT_0h_NaCL	WT_6h_NaCL	OK	178.567	33.9832	-2.39358	-10.2691	5e-05	0.000483329	yes
TCONS_00009470	XLOC_003254	AT1G66760	1:24901881-24904443	WT_0h_NaCL	WT_6h_NaCL	OK	26.9997	12.4245	-1.11976	-3.96687	5e-05	0.000483329	yes
TCONS_00009523	XLOC_003278	AT1G67105	1:25057478-25058264	WT_0h_NaCL	WT_6h_NaCL	OK	6.39767	2.35461	-1.44206	-2.38153	5e-05	0.000483329	yes
TCONS_00009524	XLOC_003279	AT1G08903	1:25119329-25120032	WT_0h_NaCL	WT_6h_NaCL	OK	2.68536	0.624746	-2.10377	-1.99486	0.00015	0.00133759	yes
TCONS_00009525	XLOC_003280	AT1G67148	1:25121210-25121947	WT_0h_NaCL	WT_6h_NaCL	OK	6.55223	2.16906	-1.59492	-2.3263	5e-05	0.000483329	yes
TCONS_00009537	XLOC_003283	AT1G67180	1:25129646-25132283	WT_0h_NaCL	WT_6h_NaCL	OK	0.739855	2.19825	1.57104	1.52083	0.0086	0.0457231	yes
TCONS_00009587	XLOC_003301	AT1G67470	1:25272121-25273860	WT_0h_NaCL	WT_6h_NaCL	OK	2.47438	5.18171	1.06636	2.21123	5e-05	0.000483329	yes
TCONS_00009602	XLOC_003303	AT1G67530	1:25307596-25312482	WT_0h_NaCL	WT_6h_NaCL	OK	4.76892	2.08359	-1.19459	-1.85718	0.00015	0.00133759	yes
TCONS_00009625	XLOC_003309	AT1G67660	1:25363501-25365314	WT_0h_NaCL	WT_6h_NaCL	OK	9.75415	26.5291	1.44349	4.45997	5e-05	0.000483329	yes
TCONS_00009652	XLOC_003313	AT1G67750	1:25401513-25403595	WT_0h_NaCL	WT_6h_NaCL	OK	7.38489	22.118	1.58257	5.84605	5e-05	0.000483329	yes
TCONS_00009680	XLOC_003321	AT1G67856	1:25442255-25443690	WT_0h_NaCL	WT_6h_NaCL	OK	0.656924	2.15244	1.71217	1.87136	0.0002	0.00173834	yes
TCONS_00009691	XLOC_003323	AT1G67900	1:25464375-25470189	WT_0h_NaCL	WT_6h_NaCL	OK	24.2387	4.78182	-2.34168	-5.36661	5e-05	0.000483329	yes
TCONS_00009694	XLOC_003324	AT1G67920	1:25473543-25477545	WT_0h_NaCL	WT_6h_NaCL	OK	2.82493	8.0077	1.50317	1.18502	0.00865	0.0459399	yes
TCONS_00009697	XLOC_003327	CCOAMT	1:25487681-25489312	WT_0h_NaCL	WT_6h_NaCL	OK	0.512385	1.44413	1.4949	1.62252	0.0013	0.00918885	yes
TCONS_00009712	XLOC_003330	ATTPS6	1:25496927-25501803	WT_0h_NaCL	WT_6h_NaCL	OK	8.91418	4.22877	-1.07586	-1.49451	0.00085	0.00633128	yes
TCONS_00009714	XLOC_003330	ATTPS6	1:25496927-25501803	WT_0h_NaCL	WT_6h_NaCL	OK	13.7702	3.89369	-1.82234	-3.12162	5e-05	0.000483329	yes
TCONS_00009756	XLOC_003340	BBX27	1:25558793-25561248	WT_0h_NaCL	WT_6h_NaCL	OK	57.4964	3.84029	-3.90418	-10.5748	5e-05	0.000483329	yes
TCONS_00009767	XLOC_003345	AT1G68238	1:25574380-25574835	WT_0h_NaCL	WT_6h_NaCL	OK	30.8521	11.4481	-1.43026	-3.29171	5e-05	0.000483329	yes
TCONS_00009778	XLOC_003351	AT1G68390	1:25642533-25645607	WT_0h_NaCL	WT_6h_NaCL	OK	0.716094	2.14421	1.58223	2.44095	5e-05	0.000483329	yes
TCONS_00009792	XLOC_003356	AT1G68500	1:25701769-25702778	WT_0h_NaCL	WT_6h_NaCL	OK	4.11349	13.9102	1.75771	4.10525	5e-05	0.000483329	yes
TCONS_00009800	XLOC_003359	AT1G68570	1:25746696-25750291	WT_0h_NaCL	WT_6h_NaCL	OK	4.53012	33.3916	2.88186	5.73966	5e-05	0.000483329	yes
TCONS_00009802	XLOC_003359	AT1G68570	1:25746696-25750291	WT_0h_NaCL	WT_6h_NaCL	OK	9.87168	23.756	1.26692	1.9493	5e-05	0.000483329	yes
TCONS_00009811	XLOC_003362	AT1G68600	1:25759735-25762982	WT_0h_NaCL	WT_6h_NaCL	OK	2.38834	23.0558	3.27105	9.12375	5e-05	0.000483329	yes
TCONS_00009851	XLOC_003378	RAV2	1:25880154-25882222	WT_0h_NaCL	WT_6h_NaCL	OK	16.2619	5.37221	-1.5979	-2.26997	5e-05	0.000483329	yes
TCONS_00009852	XLOC_003378	RAV2	1:25880154-25882222	WT_0h_NaCL	WT_6h_NaCL	OK	62.3029	14.0076	-2.15309	-6.38906	5e-05	0.000483329	yes
TCONS_00009954	XLOC_003401	AT1G69160	1:25999836-26001614	WT_0h_NaCL	WT_6h_NaCL	OK	17.1154	6.20002	-1.46495	-5.3174	5e-05	0.000483329	yes
TCONS_00009960	XLOC_003404	AT1G69250	1:26032636-26035515	WT_0h_NaCL	WT_6h_NaCL	OK	3.1646	6.6176	1.06429	1.28414	0.0029	0.018356	yes
TCONS_00009965	XLOC_003406	AFP1	1:26038904-26042747	WT_0h_NaCL	WT_6h_NaCL	OK	6.69967	21.8585	1.70603	2.99134	5e-05	0.000483329	yes
TCONS_00009986	XLOC_003415	AT1G69420	1:26093025-26097167	WT_0h_NaCL	WT_6h_NaCL	OK	2.12266	6.3757	1.58671	1.29638	0.0017	0.0115963	yes
TCONS_00009994	XLOC_003419	NAP	1:26122079-26123514	WT_0h_NaCL	WT_6h_NaCL	OK	5.20999	2.31636	-1.16942	-2.75908	5e-05	0.000483329	yes
TCONS_00010067	XLOC_003441	AT1G69790	1:26266591-26269013	WT_0h_NaCL	WT_6h_NaCL	OK	0.601206	1.78339	1.56869	1.61804	0.00535	0.0308235	yes
TCONS_00010079	XLOC_003450	NRT1.7	1:26315786-26320233	WT_0h_NaCL	WT_6h_NaCL	OK	16.2304	39.5673	1.28561	1.71964	5e-05	0.000483329	yes
TCONS_00010080	XLOC_003451	TH8	1:26321397-26323002	WT_0h_NaCL	WT_6h_NaCL	OK	2.04448	10.8411	2.40671	4.45088	5e-05	0.000483329	yes
TCONS_00010107	XLOC_003461	AT1G70100	1:26400693-26406190	WT_0h_NaCL	WT_6h_NaCL	OK	12.413	6.13031	-1.01782	-1.86767	5e-05	0.000483329	yes
TCONS_00010117	XLOC_003463	AT1G70150	1:26416864-26419788	WT_0h_NaCL	WT_6h_NaCL	OK	9.06004	4.46113	-1.02211	-1.79541	0.0001	0.000921974	yes
TCONS_00010235	XLOC_003490	AOAT2	1:26608599-26616071	WT_0h_NaCL	WT_6h_NaCL	OK	2.56014	10.2001	1.99429	2.21619	5e-05	0.000483329	yes
TCONS_00010237	XLOC_003490	AOAT2	1:26608599-26616071	WT_0h_NaCL	WT_6h_NaCL	OK	11.91	25.0353	1.07178	1.61553	0.0012	0.00856922	yes
TCONS_00010263	XLOC_003493	AT1G70620	1:26621897-26634259	WT_0h_NaCL	WT_6h_NaCL	OK	8.41044	3.01026	-1.48229	-1.3221	0.0035	0.0215486	yes
TCONS_00010282	XLOC_003494	AT1G70640	1:26636109-26637876	WT_0h_NaCL	WT_6h_NaCL	OK	0.274791	2.63499	3.26139	4.30064	5e-05	0.000483329	yes
TCONS_00010306	XLOC_003503	EHB1	1:26699320-26705360	WT_0h_NaCL	WT_6h_NaCL	OK	1.36111	8.55087	2.65129	2.50415	0.0002	0.00173834	yes
TCONS_00010307	XLOC_003503	AT1G70810	1:26699320-26705360	WT_0h_NaCL	WT_6h_NaCL	OK	7.81869	26.6905	1.77133	4.69762	5e-05	0.000483329	yes
TCONS_00010311	XLOC_003504	AT1G70820	1:26705419-26708265	WT_0h_NaCL	WT_6h_NaCL	OK	0.604097	5.41039	3.16288	1.54117	0.0032	0.0199658	yes
TCONS_00010315	XLOC_003506	AT1G70900	1:26731781-26734022	WT_0h_NaCL	WT_6h_NaCL	OK	20.4575	42.2206	1.04531	4.19843	5e-05	0.000483329	yes
TCONS_00010354	XLOC_003526	CSN5B	1:26852405-26854419	WT_0h_NaCL	WT_6h_NaCL	OK	2.28327	4.83593	1.08269	1.84783	0.0001	0.000921974	yes
TCONS_00010454	XLOC_003563	SUC1	1:27054029-27056464	WT_0h_NaCL	WT_6h_NaCL	OK	47.3669	113.968	1.26668	5.28252	5e-05	0.000483329	yes
TCONS_00010476	XLOC_003573	AT1G71970	1:27092892-27094035	WT_0h_NaCL	WT_6h_NaCL	OK	47.8564	10.79	-2.14902	-7.43978	5e-05	0.000483329	yes
TCONS_00010479	XLOC_003574	FUT13	1:27097702-27102292	WT_0h_NaCL	WT_6h_NaCL	OK	8.69782	3.88891	-1.16129	-1.65642	5e-05	0.000483329	yes
TCONS_00010487	XLOC_003579	AT1G72060	1:27118176-27119918	WT_0h_NaCL	WT_6h_NaCL	OK	35.1195	7.19105	-2.288	-5.46704	5e-05	0.000483329	yes
TCONS_00010502	XLOC_003587	PATL1	1:27148260-27150994	WT_0h_NaCL	WT_6h_NaCL	OK	249.615	48.0033	-2.3785	-8.93581	5e-05	0.000483329	yes
TCONS_00010508	XLOC_003590	AT1G72180	1:27162748-27171410	WT_0h_NaCL	WT_6h_NaCL	OK	24.8479	11.643	-1.09366	-3.60004	5e-05	0.000483329	yes
TCONS_00010515	XLOC_003593	AT1G72240	1:27190035-27190754	WT_0h_NaCL	WT_6h_NaCL	OK	0.962949	6.13594	2.67175	3.74206	5e-05	0.000483329	yes
TCONS_00010602	XLOC_003618	HAB1	1:27389947-27393466	WT_0h_NaCL	WT_6h_NaCL	OK	3.88724	15.0904	1.95681	2.16412	0.0001	0.000921974	yes
TCONS_00010608	XLOC_003618	HAB1	1:27389947-27393466	WT_0h_NaCL	WT_6h_NaCL	OK	6.57045	2.71678	-1.27409	-1.14388	0.00875	0.0463736	yes
TCONS_00010616	XLOC_003621	AT1G72820	1:27402813-27404674	WT_0h_NaCL	WT_6h_NaCL	OK	21.0009	5.13863	-2.031	-3.12094	5e-05	0.000483329	yes
TCONS_00010619	XLOC_003621	AT1G72820	1:27402813-27404674	WT_0h_NaCL	WT_6h_NaCL	OK	13.5511	2.35553	-2.52429	-1.96863	0.0057	0.0325115	yes
TCONS_00010620	XLOC_003622	AT1G72850	1:27409195-27416050	WT_0h_NaCL	WT_6h_NaCL	OK	2.55357	1.01251	-1.33459	-1.57558	0.001	0.00730433	yes
TCONS_00010627	XLOC_003624	AT1G72870	1:27416073-27423338	WT_0h_NaCL	WT_6h_NaCL	OK	1.37165	0.63976	-1.10031	-1.28461	0.0032	0.0199658	yes
TCONS_00010639	XLOC_003626	TIR	1:27435305-27443859	WT_0h_NaCL	WT_6h_NaCL	OK	6.9575	74.4549	3.41973	6.11457	5e-05	0.000483329	yes
TCONS_00010686	XLOC_003642	AT1G73380	1:27589014-27595752	WT_0h_NaCL	WT_6h_NaCL	OK	21.4205	9.58269	-1.16049	-1.85404	5e-05	0.000483329	yes
TCONS_00010691	XLOC_003643	MYB54	1:27598032-27603317	WT_0h_NaCL	WT_6h_NaCL	OK	0.366354	2.30432	2.65303	1.73261	0.0081	0.0435237	yes
TCONS_00010737	XLOC_003650	AT1G73580	1:27654743-27655769	WT_0h_NaCL	WT_6h_NaCL	OK	2.35494	0.814418	-1.53185	-2.05405	5e-05	0.000483329	yes
TCONS_00010740	XLOC_003653	AT1G73600	1:27669151-27673596	WT_0h_NaCL	WT_6h_NaCL	OK	12.2837	123.307	3.32744	11.7714	5e-05	0.000483329	yes
TCONS_00010778	XLOC_003666	BEE3	1:27759940-27761588	WT_0h_NaCL	WT_6h_NaCL	OK	41.2486	3.79001	-3.44407	-8.42467	5e-05	0.000483329	yes
TCONS_00010798	XLOC_003671	AT1G73920	1:27790736-27795011	WT_0h_NaCL	WT_6h_NaCL	OK	20.4371	9.72174	-1.0719	-2.4669	5e-05	0.000483329	yes
TCONS_00010805	XLOC_003673	AT1G73970	1:27816777-27824278	WT_0h_NaCL	WT_6h_NaCL	OK	3.49622	1.38938	-1.33135	-1.27398	0.0081	0.0435237	yes
TCONS_00010827	XLOC_003679	MYB122	1:27855577-27857598	WT_0h_NaCL	WT_6h_NaCL	OK	0.635116	1.81825	1.51745	2.48162	5e-05	0.000483329	yes
TCONS_00010887	XLOC_003697	MYB95	1:27975167-27980456	WT_0h_NaCL	WT_6h_NaCL	OK	2.24702	5.03541	1.16409	2.02482	0.0002	0.00173834	yes
TCONS_00010893	XLOC_003700	AT1G74458	1:27986796-27989865	WT_0h_NaCL	WT_6h_NaCL	OK	11.8818	4.26173	-1.47925	-1.70844	0.0006	0.00465368	yes
TCONS_00010894	XLOC_003700	AT1G74458	1:27986796-27989865	WT_0h_NaCL	WT_6h_NaCL	OK	15.541	4.90782	-1.66292	-1.78497	0.0003	0.00250642	yes
TCONS_00010897	XLOC_003701	AT1G74470	1:27991164-27994178	WT_0h_NaCL	WT_6h_NaCL	OK	143.158	53.727	-1.41388	-1.71242	5e-05	0.000483329	yes
TCONS_00010900	XLOC_003701	AT1G74470	1:27991164-27994178	WT_0h_NaCL	WT_6h_NaCL	OK	544.782	220.82	-1.30281	-3.36014	5e-05	0.000483329	yes
TCONS_00010926	XLOC_003713	GASA6	1:28053029-28055437	WT_0h_NaCL	WT_6h_NaCL	OK	362.958	19.1429	-4.24492	-14.1165	5e-05	0.000483329	yes
TCONS_00010977	XLOC_003726	ORA47	1:28143850-28145058	WT_0h_NaCL	WT_6h_NaCL	OK	1.96708	9.30481	2.24192	5.08912	5e-05	0.000483329	yes
TCONS_00010979	XLOC_003728	AT1G75000	1:28163343-28170113	WT_0h_NaCL	WT_6h_NaCL	OK	2.28905	4.64353	1.02048	1.13417	0.0093	0.0487584	yes
TCONS_00010985	XLOC_003730	PR5	1:28177669-28179022	WT_0h_NaCL	WT_6h_NaCL	OK	4.99996	13.9344	1.47866	4.21202	5e-05	0.000483329	yes
TCONS_00010999	XLOC_003737	AT1G75170	1:28213665-28219186	WT_0h_NaCL	WT_6h_NaCL	OK	7.25185	15.4813	1.09411	1.37262	0.00435	0.0259066	yes
TCONS_00011005	XLOC_003740	AT1G75190	1:28219224-28220372	WT_0h_NaCL	WT_6h_NaCL	OK	8.96266	3.58351	-1.32255	-3.54076	5e-05	0.000483329	yes
TCONS_00011015	XLOC_003743	HB33	1:28241010-28242795	WT_0h_NaCL	WT_6h_NaCL	OK	28.661	9.94225	-1.52744	-6.00206	5e-05	0.000483329	yes
TCONS_00011019	XLOC_003745	AT1G75280	1:28251625-28257268	WT_0h_NaCL	WT_6h_NaCL	OK	28.6598	84.587	1.56141	4.96411	5e-05	0.000483329	yes
TCONS_00011049	XLOC_003754	UBC16	1:28313338-28318375	WT_0h_NaCL	WT_6h_NaCL	OK	46.4299	9.63183	-2.26917	-2.34948	5e-05	0.000483329	yes
TCONS_00011051	XLOC_003756	AT1G75460	1:28327697-28331300	WT_0h_NaCL	WT_6h_NaCL	OK	5.60883	13.0032	1.2131	1.82166	5e-05	0.000483329	yes
TCONS_00011056	XLOC_003757	AT1G75490	1:28335501-28336990	WT_0h_NaCL	WT_6h_NaCL	OK	10.743	0.478699	-4.48813	-6.82943	5e-05	0.000483329	yes
TCONS_00011059	XLOC_003760	BBX21	1:28365823-28367738	WT_0h_NaCL	WT_6h_NaCL	OK	91.2475	44.7831	-1.02683	-4.60181	5e-05	0.000483329	yes
TCONS_00011075	XLOC_003768	AT1G75710	1:28428670-28431339	WT_0h_NaCL	WT_6h_NaCL	OK	11.7294	24.555	1.06588	4.28735	5e-05	0.000483329	yes
TCONS_00011084	XLOC_003775	LCR67	1:28472356-28472898	WT_0h_NaCL	WT_6h_NaCL	OK	20.716	0.294788	-6.13493	-5.01095	0.00215	0.0142011	yes
TCONS_00011096	XLOC_003780	AT1G75900	1:28498820-28501254	WT_0h_NaCL	WT_6h_NaCL	OK	7.77336	34.3932	2.14551	7.26328	5e-05	0.000483329	yes
TCONS_00011145	XLOC_003799	FRS4	1:28631222-28634588	WT_0h_NaCL	WT_6h_NaCL	OK	5.35615	2.58489	-1.05109	-1.48969	0.0049	0.0286325	yes
TCONS_00011164	XLOC_003805	ATL8	1:28668663-28669652	WT_0h_NaCL	WT_6h_NaCL	OK	20.942	3.59579	-2.54202	-6.13055	5e-05	0.000483329	yes
TCONS_00011167	XLOC_003808	HMG1	1:28695759-28698852	WT_0h_NaCL	WT_6h_NaCL	OK	311.262	100.469	-1.63137	-6.12395	5e-05	0.000483329	yes
TCONS_00011182	XLOC_003811	CP12-3	1:28728205-28730851	WT_0h_NaCL	WT_6h_NaCL	OK	18.2368	9.05483	-1.01009	-2.07553	5e-05	0.000483329	yes
TCONS_00011193	XLOC_003812	AT1G76580	1:28733434-28738967	WT_0h_NaCL	WT_6h_NaCL	OK	3.77948	7.71199	1.02892	2.11864	5e-05	0.000483329	yes
TCONS_00011202	XLOC_003814	AT1G76600	1:28746832-28747848	WT_0h_NaCL	WT_6h_NaCL	OK	11.6201	41.3127	1.82996	6.03582	5e-05	0.000483329	yes
TCONS_00011204	XLOC_003816	AT1G76620	1:28756520-28765866	WT_0h_NaCL	WT_6h_NaCL	OK	2.77226	8.48812	1.61438	1.85762	0.0006	0.00465368	yes
TCONS_00011291	XLOC_003842	ACR3	1:28932118-28937276	WT_0h_NaCL	WT_6h_NaCL	OK	11.8946	4.163	-1.51461	-1.28731	0.0029	0.018356	yes
TCONS_00011294	XLOC_003842	ACR3	1:28932118-28937276	WT_0h_NaCL	WT_6h_NaCL	OK	54.1914	22.8002	-1.24902	-3.62919	5e-05	0.000483329	yes
TCONS_00011317	XLOC_003846	MAF1	1:28955434-28960234	WT_0h_NaCL	WT_6h_NaCL	OK	3.63011	10.8685	1.58208	1.64448	0.00705	0.0388058	yes
TCONS_00011333	XLOC_003850	ADH1	1:28975254-28978750	WT_0h_NaCL	WT_6h_NaCL	OK	7.58846	49.1013	2.69388	3.36845	5e-05	0.000483329	yes
TCONS_00011373	XLOC_003863	AT1G77400	1:29085574-29086925	WT_0h_NaCL	WT_6h_NaCL	OK	2.96761	10.0237	1.75604	4.29505	5e-05	0.000483329	yes
TCONS_00011387	XLOC_003866	NAC032	1:29099838-29102147	WT_0h_NaCL	WT_6h_NaCL	OK	1.76375	9.85074	2.48159	2.50908	5e-05	0.000483329	yes
TCONS_00011389	XLOC_003866	NAC032	1:29099838-29102147	WT_0h_NaCL	WT_6h_NaCL	OK	17.9653	57.9339	1.68919	5.76031	5e-05	0.000483329	yes
TCONS_00011399	XLOC_003870	PDIL1-2	1:29126647-29129700	WT_0h_NaCL	WT_6h_NaCL	OK	34.4953	76.5999	1.15094	5.02656	5e-05	0.000483329	yes
TCONS_00011401	XLOC_003871	AT1G77520	1:29130292-29132556	WT_0h_NaCL	WT_6h_NaCL	OK	1.44921	9.71089	2.74434	3.06226	0.0007	0.00533512	yes
TCONS_00011424	XLOC_003883	PIP5K2	1:29220348-29224426	WT_0h_NaCL	WT_6h_NaCL	OK	2.33045	6.69569	1.52263	1.70449	0.00565	0.0322716	yes
TCONS_00011463	XLOC_003889	MUB5	1:29284962-29287190	WT_0h_NaCL	WT_6h_NaCL	OK	2.74338	0.648425	-2.08094	-2.75767	5e-05	0.000483329	yes
TCONS_00011464	XLOC_003890	AT1G77885	1:29289872-29290925	WT_0h_NaCL	WT_6h_NaCL	OK	19.994	7.74725	-1.36781	-4.11164	5e-05	0.000483329	yes
TCONS_00011470	XLOC_003891	AT1G77890	1:29292074-29296407	WT_0h_NaCL	WT_6h_NaCL	OK	2.69268	1.18504	-1.18411	-1.45179	0.001	0.00730433	yes
TCONS_00011490	XLOC_003895	SULTR1	1:29327514-29333220	WT_0h_NaCL	WT_6h_NaCL	OK	9.38298	41.6356	2.1497	2.7675	5e-05	0.000483329	yes
TCONS_00011492	XLOC_003895	SULTR1	1:29327514-29333220	WT_0h_NaCL	WT_6h_NaCL	OK	12.2744	57.4492	2.22663	5.2976	5e-05	0.000483329	yes
TCONS_00011501	XLOC_003897	AT1G78020	1:29338529-29339760	WT_0h_NaCL	WT_6h_NaCL	OK	44.1163	172.804	1.96975	8.57841	5e-05	0.000483329	yes
TCONS_00011508	XLOC_003900	PGM	1:29347580-29352946	WT_0h_NaCL	WT_6h_NaCL	OK	5.19697	12.9236	1.31426	2.13779	5e-05	0.000483329	yes
TCONS_00011510	XLOC_003902	AT1G78070	1:29354943-29359032	WT_0h_NaCL	WT_6h_NaCL	OK	6.63497	18.8434	1.5059	3.36908	5e-05	0.000483329	yes
TCONS_00011520	XLOC_003902	AT1G78070	1:29354943-29359032	WT_0h_NaCL	WT_6h_NaCL	OK	0.954559	4.04137	2.08194	1.31864	0.00625	0.0351069	yes
TCONS_00011530	XLOC_003906	AT1G78110	1:29391629-29393334	WT_0h_NaCL	WT_6h_NaCL	OK	8.22818	3.90175	-1.07645	-3.36913	5e-05	0.000483329	yes
TCONS_00011550	XLOC_003912	AT1G78200	1:29419465-29421922	WT_0h_NaCL	WT_6h_NaCL	OK	1.90917	6.48927	1.76511	1.43365	0.00275	0.0175404	yes
TCONS_00011558	XLOC_003917	AT1G78260	1:29446860-29452417	WT_0h_NaCL	WT_6h_NaCL	OK	17.2454	5.31169	-1.69897	-3.69487	5e-05	0.000483329	yes
TCONS_00011562	XLOC_003917	AT1G78260	1:29446860-29452417	WT_0h_NaCL	WT_6h_NaCL	OK	2.56739	0.864779	-1.5699	-1.43022	0.0014	0.00979954	yes
TCONS_00011570	XLOC_003921	AT1G78410	1:29502505-29504130	WT_0h_NaCL	WT_6h_NaCL	OK	0.24693	1.0896	2.14162	1.78305	0.0006	0.00465368	yes
TCONS_00011598	XLOC_003927	RHM1	1:29549539-29560912	WT_0h_NaCL	WT_6h_NaCL	OK	44.0481	166.274	1.91641	6.33089	5e-05	0.000483329	yes
TCONS_00011623	XLOC_003933	GGH2	1:29593755-29596308	WT_0h_NaCL	WT_6h_NaCL	OK	60.6251	126.776	1.06429	4.41944	5e-05	0.000483329	yes
TCONS_00011671	XLOC_003944	VP2	1:29671412-29677815	WT_0h_NaCL	WT_6h_NaCL	OK	4.74841	1.59748	-1.57165	-1.43711	0.00325	0.0202311	yes
TCONS_00011683	XLOC_003946	LUP1	1:29703054-29711421	WT_0h_NaCL	WT_6h_NaCL	OK	6.93585	3.35705	-1.04688	-1.53606	0.00045	0.00360379	yes
TCONS_00011700	XLOC_003952	BRG2	1:29759029-29760789	WT_0h_NaCL	WT_6h_NaCL	OK	2.65958	19.9228	2.90515	3.18513	5e-05	0.000483329	yes
TCONS_00011702	XLOC_003952	BRG2	1:29759029-29760789	WT_0h_NaCL	WT_6h_NaCL	OK	2.11054	17.0848	3.01703	2.95915	0.00165	0.0113001	yes
TCONS_00011706	XLOC_003956	MYB63	1:29786256-29787820	WT_0h_NaCL	WT_6h_NaCL	OK	0.923774	2.12315	1.2006	2.16035	5e-05	0.000483329	yes
TCONS_00011736	XLOC_003965	MC6	1:29836643-29838140	WT_0h_NaCL	WT_6h_NaCL	OK	1.50398	0.64303	-1.22582	-1.96828	5e-05	0.000483329	yes
TCONS_00011793	XLOC_003986	DTA4	1:30011980-30013495	WT_0h_NaCL	WT_6h_NaCL	OK	3.74927	0.989283	-1.92216	-3.40733	5e-05	0.000483329	yes
TCONS_00011884	XLOC_004007	PP2-B11	1:30135023-30136956	WT_0h_NaCL	WT_6h_NaCL	OK	4.63445	10.8771	1.23082	3.4672	5e-05	0.000483329	yes
TCONS_00011885	XLOC_004008	AT1G80120	1:30138817-30140360	WT_0h_NaCL	WT_6h_NaCL	OK	2.48898	8.78087	1.81881	4.5859	5e-05	0.000483329	yes
TCONS_00011966	XLOC_004025	AT1G80440	1:30241451-30243176	WT_0h_NaCL	WT_6h_NaCL	OK	110.459	4.27004	-4.69311	-15.2078	5e-05	0.000483329	yes
TCONS_00011971	XLOC_004029	AT1G80520	1:30275758-30277278	WT_0h_NaCL	WT_6h_NaCL	OK	2.40765	5.06044	1.07164	2.33779	5e-05	0.000483329	yes
TCONS_00012000	XLOC_004036	RTL1	1:30311526-30320197	WT_0h_NaCL	WT_6h_NaCL	OK	7.9134	1.68575	-2.2309	-1.70623	0.00195	0.0130555	yes
TCONS_00012024	XLOC_004043	AT1G80780	1:30355024-30364754	WT_0h_NaCL	WT_6h_NaCL	OK	94.8116	46.0648	-1.0414	-2.38065	5e-05	0.000483329	yes
TCONS_00012038	XLOC_004045	CCR2	1:30370473-30376072	WT_0h_NaCL	WT_6h_NaCL	OK	3.81276	14.1913	1.8961	2.37325	5e-05	0.000483329	yes
TCONS_00012040	XLOC_004046	WRKY40	1:30383560-30387790	WT_0h_NaCL	WT_6h_NaCL	OK	7.08846	19.0693	1.42771	2.93392	5e-05	0.000483329	yes
TCONS_00012139	XLOC_004075	AT1G01250	1:104439-105330	WT_0h_NaCL	WT_6h_NaCL	OK	0.990104	8.09206	3.03085	4.87662	5e-05	0.000483329	yes
TCONS_00012142	XLOC_004077	AT1G01320	1:120153-130577	WT_0h_NaCL	WT_6h_NaCL	OK	28.576	63.9417	1.16195	2.31762	5e-05	0.000483329	yes
TCONS_00012144	XLOC_004077	AT1G01320	1:120153-130577	WT_0h_NaCL	WT_6h_NaCL	OK	12.1491	26.1595	1.10649	1.60302	0.0006	0.00465368	yes
TCONS_00012160	XLOC_004081	UGT72B3	1:154366-156178	WT_0h_NaCL	WT_6h_NaCL	OK	0.889748	5.07071	2.51072	2.02527	0.0007	0.00533512	yes
TCONS_00012165	XLOC_004084	AT1G01450	1:163277-166353	WT_0h_NaCL	WT_6h_NaCL	OK	7.60885	2.82607	-1.42888	-2.57558	5e-05	0.000483329	yes
TCONS_00012168	XLOC_004086	LEA14	1:171524-172948	WT_0h_NaCL	WT_6h_NaCL	OK	96.8793	259.768	1.42296	5.23583	5e-05	0.000483329	yes
TCONS_00012176	XLOC_004087	AT1G01490	1:179948-182749	WT_0h_NaCL	WT_6h_NaCL	OK	15.6779	2.34912	-2.73854	-3.52643	5e-05	0.000483329	yes
TCONS_00012182	XLOC_004090	PIP1C	1:225664-227679	WT_0h_NaCL	WT_6h_NaCL	OK	815.449	266.613	-1.61285	-5.62617	5e-05	0.000483329	yes
TCONS_00012289	XLOC_004114	AT1G02070	1:370194-371090	WT_0h_NaCL	WT_6h_NaCL	OK	2.0628	0.123453	-4.06258	-2.58176	0.0007	0.00533512	yes
TCONS_00012297	XLOC_004120	NAC003	1:428649-430829	WT_0h_NaCL	WT_6h_NaCL	OK	2.23365	10.708	2.26121	4.1565	5e-05	0.000483329	yes
TCONS_00012303	XLOC_004121	NAC004	1:434964-436922	WT_0h_NaCL	WT_6h_NaCL	OK	0.242459	1.15797	2.25579	2.51946	5e-05	0.000483329	yes
TCONS_00012320	XLOC_004130	HFR1	1:465233-467880	WT_0h_NaCL	WT_6h_NaCL	OK	6.04117	1.20479	-2.32604	-2.85746	5e-05	0.000483329	yes
TCONS_00012321	XLOC_004130	HFR1	1:465233-467880	WT_0h_NaCL	WT_6h_NaCL	OK	3.64039	0.548842	-2.72963	-2.11439	5e-05	0.000483329	yes
TCONS_00012348	XLOC_004141	AT1G02610	1:553018-556152	WT_0h_NaCL	WT_6h_NaCL	OK	11.5118	1.42528	-3.01381	-6.09308	5e-05	0.000483329	yes
TCONS_00012356	XLOC_004144	AT1G02660	1:571825-575085	WT_0h_NaCL	WT_6h_NaCL	OK	26.8453	3.34922	-3.00277	-10.5978	5e-05	0.000483329	yes
TCONS_00012359	XLOC_004146	AT1G02710	1:588002-590406	WT_0h_NaCL	WT_6h_NaCL	OK	1.32854	2.96878	1.16003	1.1598	0.0084	0.0448467	yes
TCONS_00012360	XLOC_004146	AT1G02710	1:588002-590406	WT_0h_NaCL	WT_6h_NaCL	OK	20.3597	41.9509	1.04299	1.46047	0.00095	0.00698279	yes
TCONS_00012371	XLOC_004152	CEL2	1:613196-616231	WT_0h_NaCL	WT_6h_NaCL	OK	2.58751	5.40627	1.06307	2.75619	5e-05	0.000483329	yes
TCONS_00012385	XLOC_004158	TPK1	1:642504-644903	WT_0h_NaCL	WT_6h_NaCL	OK	7.62563	15.4827	1.02173	2.30034	5e-05	0.000483329	yes
TCONS_00012397	XLOC_004162	GSTF7	1:658577-659980	WT_0h_NaCL	WT_6h_NaCL	OK	74.6307	158.121	1.08319	4.55093	5e-05	0.000483329	yes
TCONS_00012398	XLOC_004163	GSTF6	1:661087-662475	WT_0h_NaCL	WT_6h_NaCL	OK	37.571	120.604	1.68258	3.20048	5e-05	0.000483329	yes
TCONS_00012399	XLOC_004163	GSTF6	1:661087-662475	WT_0h_NaCL	WT_6h_NaCL	OK	113.999	301.694	1.40406	4.12518	5e-05	0.000483329	yes
TCONS_00012413	XLOC_004166	AT1G02960	1:666806-669987	WT_0h_NaCL	WT_6h_NaCL	OK	2.74687	1.09896	-1.32165	-1.40238	0.00185	0.0124756	yes
TCONS_00012453	XLOC_004170	AT1G03020	1:697918-698591	WT_0h_NaCL	WT_6h_NaCL	OK	0.597245	6.46149	3.43547	3.67045	5e-05	0.000483329	yes
TCONS_00012481	XLOC_004178	PSAD-2	1:753262-756303	WT_0h_NaCL	WT_6h_NaCL	OK	1049.13	291.594	-1.84717	-5.45207	5e-05	0.000483329	yes
TCONS_00012495	XLOC_004183	ATDUF1	1:807360-813216	WT_0h_NaCL	WT_6h_NaCL	OK	3.94797	1.8377	-1.10321	-1.83524	0.00015	0.00133759	yes
TCONS_00012501	XLOC_004188	AT1G03400	1:842658-844251	WT_0h_NaCL	WT_6h_NaCL	OK	14.1202	6.72071	-1.07107	-2.85244	5e-05	0.000483329	yes
TCONS_00012548	XLOC_004198	SCAMP4	1:883682-892492	WT_0h_NaCL	WT_6h_NaCL	OK	9.79933	3.32715	-1.55839	-2.28613	5e-05	0.000483329	yes
TCONS_00012606	XLOC_004213	ERF10	1:957103-958383	WT_0h_NaCL	WT_6h_NaCL	OK	1.63831	0.546444	-1.58406	-2.29225	5e-05	0.000483329	yes
TCONS_00012607	XLOC_004214	AT1G03820	1:959789-960916	WT_0h_NaCL	WT_6h_NaCL	OK	5.20674	21.3106	2.03312	6.3171	5e-05	0.000483329	yes
TCONS_00012629	XLOC_004217	GRXS13	1:975870-977911	WT_0h_NaCL	WT_6h_NaCL	OK	25.2117	2.20648	-3.51428	-5.91088	5e-05	0.000483329	yes
TCONS_00012634	XLOC_004219	FLA9	1:982380-983544	WT_0h_NaCL	WT_6h_NaCL	OK	415.48	34.4855	-3.59072	-14.3753	5e-05	0.000483329	yes
TCONS_00012636	XLOC_004220	AT1G03940	1:1008492-1013365	WT_0h_NaCL	WT_6h_NaCL	OK	2.5468	20.469	3.00668	4.78432	5e-05	0.000483329	yes
TCONS_00012693	XLOC_004235	KCS2	1:1114374-1122786	WT_0h_NaCL	WT_6h_NaCL	OK	10.6529	40.7021	1.93386	3.38767	5e-05	0.000483329	yes
TCONS_00012695	XLOC_004236	SHY2	1:1125321-1129689	WT_0h_NaCL	WT_6h_NaCL	OK	23.4093	8.42397	-1.47451	-3.24229	5e-05	0.000483329	yes
TCONS_00012696	XLOC_004236	SHY2	1:1125321-1129689	WT_0h_NaCL	WT_6h_NaCL	OK	23.3822	6.97429	-1.74529	-2.7223	5e-05	0.000483329	yes
TCONS_00012708	XLOC_004239	AT1G04280	1:1143435-1157813	WT_0h_NaCL	WT_6h_NaCL	OK	12.6117	4.89006	-1.36684	-1.9429	0.0001	0.000921974	yes
TCONS_00012771	XLOC_004252	AT1G04570	1:1246600-1251099	WT_0h_NaCL	WT_6h_NaCL	OK	0.115392	2.10104	4.18648	2.51545	0.0059	0.0334632	yes
TCONS_00012777	XLOC_004255	HCAR	1:1282162-1286619	WT_0h_NaCL	WT_6h_NaCL	OK	4.98845	13.0262	1.38475	1.4315	0.0031	0.0194317	yes
TCONS_00012794	XLOC_004259	AT1G04660	1:1300367-1301773	WT_0h_NaCL	WT_6h_NaCL	OK	1.16036	0.437475	-1.40729	-1.76684	0.00045	0.00360379	yes
TCONS_00012813	XLOC_004263	AT1G04770	1:1334532-1337849	WT_0h_NaCL	WT_6h_NaCL	OK	7.81571	34.2229	2.13051	7.30839	5e-05	0.000483329	yes
TCONS_00012874	XLOC_004279	PDIL2-2	1:1413643-1416218	WT_0h_NaCL	WT_6h_NaCL	OK	14.6182	29.3943	1.00777	3.99062	5e-05	0.000483329	yes
TCONS_00012876	XLOC_004280	AT1G04985	1:1416341-1421863	WT_0h_NaCL	WT_6h_NaCL	OK	19.2847	2.5783	-2.90297	-2.31428	5e-05	0.000483329	yes
TCONS_00012891	XLOC_004282	EFE	1:1431176-1433010	WT_0h_NaCL	WT_6h_NaCL	OK	311.303	129.717	-1.26296	-4.86889	5e-05	0.000483329	yes
TCONS_00012893	XLOC_004283	AT1G05020	1:1435154-1437763	WT_0h_NaCL	WT_6h_NaCL	OK	3.82965	0.329027	-3.54094	-6.29339	5e-05	0.000483329	yes
TCONS_00012994	XLOC_004295	AT1G05170	1:1487377-1494248	WT_0h_NaCL	WT_6h_NaCL	OK	4.24039	10.343	1.28639	2.27654	5e-05	0.000483329	yes
TCONS_00013075	XLOC_004323	UGT75B2	1:1636248-1637914	WT_0h_NaCL	WT_6h_NaCL	OK	0.526605	1.29481	1.29795	1.70234	0.0006	0.00465368	yes
TCONS_00013086	XLOC_004325	UGT75B1	1:1645299-1647435	WT_0h_NaCL	WT_6h_NaCL	OK	29.6179	80.5367	1.44318	6.03232	5e-05	0.000483329	yes
TCONS_00013129	XLOC_004334	UGT74E2	1:1697497-1704838	WT_0h_NaCL	WT_6h_NaCL	OK	5.10231	30.8563	2.59634	6.94145	5e-05	0.000483329	yes
TCONS_00013140	XLOC_004342	AT1G05840	1:1762144-1766283	WT_0h_NaCL	WT_6h_NaCL	OK	29.5716	10.1928	-1.53666	-4.06117	5e-05	0.000483329	yes
TCONS_00013141	XLOC_004342	AT1G05840	1:1762144-1766283	WT_0h_NaCL	WT_6h_NaCL	OK	6.35567	1.1168	-2.50867	-1.44695	0.0037	0.0225914	yes
TCONS_00013150	XLOC_004344	AT1G05870	1:1771382-1773385	WT_0h_NaCL	WT_6h_NaCL	OK	4.36439	9.12575	1.06416	1.32224	0.0013	0.00918885	yes
TCONS_00013186	XLOC_004348	AT1G05970	1:1815824-1817336	WT_0h_NaCL	WT_6h_NaCL	OK	7.43127	2.97214	-1.32211	-1.95396	5e-05	0.000483329	yes
TCONS_00013187	XLOC_004349	AT1G06000	1:1820253-1821894	WT_0h_NaCL	WT_6h_NaCL	OK	13.5656	120.18	3.14717	11.8739	5e-05	0.000483329	yes
TCONS_00013189	XLOC_004350	STO	1:1828339-1829983	WT_0h_NaCL	WT_6h_NaCL	OK	161.303	41.121	-1.97183	-8.10363	5e-05	0.000483329	yes
TCONS_00013192	XLOC_004351	AT1G06050	1:1830470-1832555	WT_0h_NaCL	WT_6h_NaCL	OK	4.43548	1.79002	-1.30911	-1.81691	0.0006	0.00465368	yes
TCONS_00013247	XLOC_004368	AT1G06360	1:1938861-1940496	WT_0h_NaCL	WT_6h_NaCL	OK	28.635	70.8094	1.30616	5.53666	5e-05	0.000483329	yes
TCONS_00013268	XLOC_004375	ACD32.1	1:1965839-1969656	WT_0h_NaCL	WT_6h_NaCL	OK	16.0973	70.5231	2.13127	2.06442	5e-05	0.000483329	yes
TCONS_00013269	XLOC_004375	ACD32.1	1:1965839-1969656	WT_0h_NaCL	WT_6h_NaCL	OK	16.2491	48.1679	1.56772	1.64823	0.00525	0.030339	yes
TCONS_00013270	XLOC_004375	ACD32.1	1:1965839-1969656	WT_0h_NaCL	WT_6h_NaCL	OK	44.394	109.106	1.29729	2.94012	5e-05	0.000483329	yes
TCONS_00013271	XLOC_004376	AT1G06475	1:1969657-1974526	WT_0h_NaCL	WT_6h_NaCL	OK	2.45775	9.63748	1.97132	1.84894	0.0001	0.000921974	yes
TCONS_00013280	XLOC_004380	AT1G06550	1:2001381-2007212	WT_0h_NaCL	WT_6h_NaCL	OK	21.24	43.9645	1.04956	2.7522	5e-05	0.000483329	yes
TCONS_00013282	XLOC_004382	PDS1	1:2007614-2013545	WT_0h_NaCL	WT_6h_NaCL	OK	78.5434	15.8952	-2.3049	-4.98178	5e-05	0.000483329	yes
TCONS_00013284	XLOC_004382	PDS1	1:2007614-2013545	WT_0h_NaCL	WT_6h_NaCL	OK	40.1496	5.0172	-3.00043	-2.45441	0.00025	0.00212677	yes
TCONS_00013405	XLOC_004412	AT1G07050	1:2163574-2165261	WT_0h_NaCL	WT_6h_NaCL	OK	5.44639	41.1683	2.91816	5.26496	5e-05	0.000483329	yes
TCONS_00013429	XLOC_004420	AT1G07160	1:2197853-2199773	WT_0h_NaCL	WT_6h_NaCL	OK	0.358746	2.11491	2.55956	3.363	5e-05	0.000483329	yes
TCONS_00013472	XLOC_004432	HAI2	1:2280745-2282828	WT_0h_NaCL	WT_6h_NaCL	OK	0.666587	13.6627	4.35731	8.52492	5e-05	0.000483329	yes
TCONS_00013536	XLOC_004455	KCS3	1:2390530-2392628	WT_0h_NaCL	WT_6h_NaCL	OK	21.8616	57.1583	1.38656	5.63719	5e-05	0.000483329	yes
TCONS_00013582	XLOC_004463	AT1G07870	1:2424044-2432091	WT_0h_NaCL	WT_6h_NaCL	OK	3.0202	7.0105	1.21487	1.5191	0.00165	0.0113001	yes
TCONS_00013685	XLOC_004491	AT1G08230	1:2583593-2586969	WT_0h_NaCL	WT_6h_NaCL	OK	1.43508	3.98672	1.47407	1.46176	0.0011	0.00794098	yes
TCONS_00013688	XLOC_004492	ADT6	1:2588728-2607507	WT_0h_NaCL	WT_6h_NaCL	OK	3.97639	9.37636	1.23757	1.537	0.0006	0.00465368	yes
TCONS_00013693	XLOC_004494	WIP3	1:2607874-2613377	WT_0h_NaCL	WT_6h_NaCL	OK	0.542978	1.99754	1.87926	1.65222	0.00455	0.0269039	yes
TCONS_00013711	XLOC_004499	PSAO	1:2640802-2641934	WT_0h_NaCL	WT_6h_NaCL	OK	2744.34	1326.9	-1.0484	-2.96277	5e-05	0.000483329	yes
TCONS_00013748	XLOC_004510	THA1	1:2736597-2747967	WT_0h_NaCL	WT_6h_NaCL	OK	23.2328	2.00899	-3.53162	-2.90733	5e-05	0.000483329	yes
TCONS_00013753	XLOC_004513	MGP2	1:2756903-2759907	WT_0h_NaCL	WT_6h_NaCL	OK	18.8647	8.93961	-1.0774	-3.19796	5e-05	0.000483329	yes
TCONS_00013757	XLOC_004514	AT1G08670	1:2760182-2761599	WT_0h_NaCL	WT_6h_NaCL	OK	2.24832	0.967776	-1.2161	-1.75073	5e-05	0.000483329	yes
TCONS_00013784	XLOC_004520	VAP27-2	1:2821306-2825568	WT_0h_NaCL	WT_6h_NaCL	OK	7.45879	3.46534	-1.10594	-1.51412	0.001	0.00730433	yes
TCONS_00013823	XLOC_004534	SR30	1:2942421-2945978	WT_0h_NaCL	WT_6h_NaCL	OK	46.7302	15.7654	-1.56759	-1.76006	0.0007	0.00533512	yes
TCONS_00013902	XLOC_004553	G6PD4	1:3035399-3041928	WT_0h_NaCL	WT_6h_NaCL	OK	4.35098	2.16689	-1.00571	-1.4347	0.0014	0.00979954	yes
TCONS_00013907	XLOC_004553	G6PD4	1:3035399-3041928	WT_0h_NaCL	WT_6h_NaCL	OK	9.38022	2.97879	-1.65489	-3.15402	5e-05	0.000483329	yes
TCONS_00013928	XLOC_004560	PHYA	1:3095159-3100819	WT_0h_NaCL	WT_6h_NaCL	OK	41.2387	10.4531	-1.98007	-3.75814	5e-05	0.000483329	yes
TCONS_00013931	XLOC_004560	PHYA	1:3095159-3100819	WT_0h_NaCL	WT_6h_NaCL	OK	45.2386	10.249	-2.14206	-5.01032	5e-05	0.000483329	yes
TCONS_00013932	XLOC_004561	AT1G09575	1:3101148-3103677	WT_0h_NaCL	WT_6h_NaCL	OK	2.60457	0.500921	-2.37839	-2.35215	0.00025	0.00212677	yes
TCONS_00013934	XLOC_004561	AT1G09575	1:3101148-3103677	WT_0h_NaCL	WT_6h_NaCL	OK	4.36742	1.38024	-1.66186	-2.22287	5e-05	0.000483329	yes
TCONS_00013957	XLOC_004574	iPGAM1	1:3161831-3167924	WT_0h_NaCL	WT_6h_NaCL	OK	82.3628	182.001	1.14388	2.95167	5e-05	0.000483329	yes
TCONS_00014018	XLOC_004586	AT1G09932	1:3227489-3233259	WT_0h_NaCL	WT_6h_NaCL	OK	0.328571	2.60918	2.98932	1.89438	0.00325	0.0202311	yes
TCONS_00014021	XLOC_004586	AT1G09932	1:3227489-3233259	WT_0h_NaCL	WT_6h_NaCL	OK	2.04	5.38249	1.39971	1.57321	0.00025	0.00212677	yes
TCONS_00014026	XLOC_004589	RAS1	1:3240530-3241863	WT_0h_NaCL	WT_6h_NaCL	OK	0.911229	2.40545	1.40042	2.18008	5e-05	0.000483329	yes
TCONS_00014043	XLOC_004593	AT1G10020	1:3269538-3272110	WT_0h_NaCL	WT_6h_NaCL	OK	25.6611	7.84048	-1.71057	-6.69924	5e-05	0.000483329	yes
TCONS_00014084	XLOC_004601	AT1G10140	1:3322553-3323735	WT_0h_NaCL	WT_6h_NaCL	OK	22.2786	5.10399	-2.12596	-6.30143	5e-05	0.000483329	yes
TCONS_00014130	XLOC_004611	AT1G10340	1:3390321-3392633	WT_0h_NaCL	WT_6h_NaCL	OK	4.08487	1.02604	-1.9932	-2.58068	0.0004	0.00324421	yes
TCONS_00014135	XLOC_004613	ERD9	1:3395550-3398358	WT_0h_NaCL	WT_6h_NaCL	OK	2.89102	7.98126	1.46504	1.23423	0.00485	0.0283868	yes
TCONS_00014181	XLOC_004625	XTH33	1:3479065-3481041	WT_0h_NaCL	WT_6h_NaCL	OK	10.0349	0.7822	-3.68135	-6.42859	5e-05	0.000483329	yes
TCONS_00014194	XLOC_004631	AT1G10640	1:3512738-3518035	WT_0h_NaCL	WT_6h_NaCL	OK	2.43792	15.0271	2.62384	2.80463	5e-05	0.000483329	yes
TCONS_00014195	XLOC_004632	AT1G10650	1:3523985-3526531	WT_0h_NaCL	WT_6h_NaCL	OK	6.1496	16.1348	1.39161	4.28262	5e-05	0.000483329	yes
TCONS_00014201	XLOC_004635	AT1G10682	1:3544912-3545614	WT_0h_NaCL	WT_6h_NaCL	OK	119.438	42.1189	-1.50372	-6.07328	5e-05	0.000483329	yes
TCONS_00014203	XLOC_004637	AT1G10740	1:3565256-3571053	WT_0h_NaCL	WT_6h_NaCL	OK	19.695	7.81871	-1.33282	-3.08575	5e-05	0.000483329	yes
TCONS_00014206	XLOC_004637	AT1G10740	1:3565256-3571053	WT_0h_NaCL	WT_6h_NaCL	OK	4.89414	1.68286	-1.54014	-1.28179	0.0074	0.0403937	yes
TCONS_00014214	XLOC_004639	SEX1	1:3580668-3590928	WT_0h_NaCL	WT_6h_NaCL	OK	20.6255	102.192	2.30878	3.44705	5e-05	0.000483329	yes
TCONS_00014218	XLOC_004639	SEX1	1:3580668-3590928	WT_0h_NaCL	WT_6h_NaCL	OK	14.9818	49.9686	1.73781	2.08859	5e-05	0.000483329	yes
TCONS_00014296	XLOC_004655	AT1G10990	1:3670242-3671191	WT_0h_NaCL	WT_6h_NaCL	OK	5.7066	1.39501	-2.03235	-2.86787	5e-05	0.000483329	yes
TCONS_00014297	XLOC_004655	AT1G10990	1:3670242-3671191	WT_0h_NaCL	WT_6h_NaCL	OK	3.84404	0.663481	-2.53449	-2.42674	5e-05	0.000483329	yes
TCONS_00014302	XLOC_004656	MLO4	1:3671713-3676148	WT_0h_NaCL	WT_6h_NaCL	OK	8.43315	2.97763	-1.50191	-2.23871	0.0001	0.000921974	yes
TCONS_00014312	XLOC_004660	AT1G11070	1:3690011-3694200	WT_0h_NaCL	WT_6h_NaCL	OK	0.834614	0.189284	-2.14056	-1.78728	0.0015	0.0104042	yes
TCONS_00014319	XLOC_004661	scpl31	1:3694327-3698013	WT_0h_NaCL	WT_6h_NaCL	OK	8.15176	0.516857	-3.97927	-2.93504	0.00055	0.00430818	yes
TCONS_00014335	XLOC_004666	AT1G11210	1:3755667-3756998	WT_0h_NaCL	WT_6h_NaCL	OK	4.44264	13.2141	1.57258	4.41596	5e-05	0.000483329	yes
TCONS_00014364	XLOC_004674	AT1G11360	1:3813906-3823088	WT_0h_NaCL	WT_6h_NaCL	OK	10.9255	3.49178	-1.64566	-1.97631	5e-05	0.000483329	yes
TCONS_00014366	XLOC_004674	AT1G11360	1:3813906-3823088	WT_0h_NaCL	WT_6h_NaCL	OK	24.2399	11.754	-1.04423	-2.1776	5e-05	0.000483329	yes
TCONS_00014369	XLOC_004675	AT1G11362	1:3824509-3825231	WT_0h_NaCL	WT_6h_NaCL	OK	1.13442	0.153153	-2.88891	-1.98992	0.00875	0.0463736	yes
TCONS_00014385	XLOC_004686	XTH8	1:3878494-3880391	WT_0h_NaCL	WT_6h_NaCL	OK	51.1156	18.7584	-1.44622	-5.94354	5e-05	0.000483329	yes
TCONS_00014407	XLOC_004697	AT1G11740	1:3963053-3966850	WT_0h_NaCL	WT_6h_NaCL	OK	1.93815	0.142852	-3.76208	-3.34756	0.0004	0.00324421	yes
TCONS_00014450	XLOC_004711	AT1G11925	1:4025929-4026733	WT_0h_NaCL	WT_6h_NaCL	OK	0.310174	1.57711	2.34613	2.26895	0.0001	0.000921974	yes
TCONS_00014476	XLOC_004718	AT1G12030	1:4064484-4066899	WT_0h_NaCL	WT_6h_NaCL	OK	0.27236	0.842494	1.62915	1.6919	0.00025	0.00212677	yes
TCONS_00014480	XLOC_004721	AT1G12070	1:4078546-4080622	WT_0h_NaCL	WT_6h_NaCL	OK	0.916148	0.152315	-2.58852	-1.78636	0.0041	0.0246408	yes
TCONS_00014514	XLOC_004735	PHR1	1:4197395-4208999	WT_0h_NaCL	WT_6h_NaCL	OK	1.91616	5.58768	1.54403	1.44425	0.0036	0.0220726	yes
TCONS_00014516	XLOC_004736	AT1G12380	1:4214257-4217412	WT_0h_NaCL	WT_6h_NaCL	OK	2.2341	5.18401	1.21437	2.57939	5e-05	0.000483329	yes
TCONS_00014519	XLOC_004738	ACR8	1:4226238-4229211	WT_0h_NaCL	WT_6h_NaCL	OK	3.07993	6.39546	1.05415	1.84458	5e-05	0.000483329	yes
TCONS_00014526	XLOC_004740	AT1G12440	1:4241420-4243229	WT_0h_NaCL	WT_6h_NaCL	OK	117.304	32.0502	-1.87185	-6.69793	5e-05	0.000483329	yes
TCONS_00014541	XLOC_004747	DDF1	1:4289882-4291017	WT_0h_NaCL	WT_6h_NaCL	OK	0.167589	4.5985	4.77817	4.48555	5e-05	0.000483329	yes
TCONS_00014588	XLOC_004755	UGE1	1:4348497-4365414	WT_0h_NaCL	WT_6h_NaCL	OK	128.485	13.3979	-3.26152	-3.70876	5e-05	0.000483329	yes
TCONS_00014616	XLOC_004762	ATAN11	1:4394896-4396291	WT_0h_NaCL	WT_6h_NaCL	OK	74.9747	27.0002	-1.47343	-6.25647	5e-05	0.000483329	yes
TCONS_00014668	XLOC_004779	RTFL17	1:4525413-4526204	WT_0h_NaCL	WT_6h_NaCL	OK	98.6336	15.6724	-2.65386	-9.14464	5e-05	0.000483329	yes
TCONS_00014679	XLOC_004786	AT1G13340	1:4567934-4571229	WT_0h_NaCL	WT_6h_NaCL	OK	2.71747	6.82439	1.32843	2.99574	5e-05	0.000483329	yes
TCONS_00014711	XLOC_004793	GT-1	1:4612242-4615363	WT_0h_NaCL	WT_6h_NaCL	OK	22.8543	6.45414	-1.82417	-5.14659	5e-05	0.000483329	yes
TCONS_00014717	XLOC_004795	AT1G13480	1:4622549-4624081	WT_0h_NaCL	WT_6h_NaCL	OK	0.782255	3.07109	1.97304	3.49825	5e-05	0.000483329	yes
TCONS_00014724	XLOC_004799	AT1G13520	1:4631632-4638330	WT_0h_NaCL	WT_6h_NaCL	OK	0.750281	1.75463	1.22567	1.22263	0.0079	0.0426343	yes
TCONS_00014734	XLOC_004800	AT1G13570	1:4638467-4644422	WT_0h_NaCL	WT_6h_NaCL	OK	12.4564	3.44125	-1.85589	-1.55874	0.00545	0.0313064	yes
TCONS_00014768	XLOC_004807	AT1G13650	1:4680289-4682382	WT_0h_NaCL	WT_6h_NaCL	OK	1.91308	0.522044	-1.87365	-1.44441	0.00445	0.0264077	yes
TCONS_00014771	XLOC_004809	PGL1	1:4693277-4698315	WT_0h_NaCL	WT_6h_NaCL	OK	7.58464	1.35263	-2.48732	-2.5277	5e-05	0.000483329	yes
TCONS_00014774	XLOC_004809	PGL1	1:4693277-4698315	WT_0h_NaCL	WT_6h_NaCL	OK	14.3629	2.30635	-2.63866	-3.06946	5e-05	0.000483329	yes
TCONS_00014848	XLOC_004837	AT1G14220	1:4858449-4859661	WT_0h_NaCL	WT_6h_NaCL	OK	5.07834	0.829333	-2.61433	-3.86223	5e-05	0.000483329	yes
TCONS_00014857	XLOC_004839	SBH2	1:4880029-4884818	WT_0h_NaCL	WT_6h_NaCL	OK	42.9858	8.25784	-2.38002	-4.7271	5e-05	0.000483329	yes
TCONS_00014906	XLOC_004858	PER4	1:4974020-4975705	WT_0h_NaCL	WT_6h_NaCL	OK	2.03676	25.9827	3.67321	8.9075	5e-05	0.000483329	yes
TCONS_00014964	XLOC_004871	TTA1	1:5075178-5077981	WT_0h_NaCL	WT_6h_NaCL	OK	51.8823	23.0374	-1.17127	-5.22535	5e-05	0.000483329	yes
TCONS_00014971	XLOC_004873	KNATM	1:5083675-5085263	WT_0h_NaCL	WT_6h_NaCL	OK	2.0812	0.705066	-1.56159	-1.64818	0.00115	0.00825606	yes
TCONS_00014996	XLOC_004881	PCR1	1:5132505-5133860	WT_0h_NaCL	WT_6h_NaCL	OK	0.162729	1.28417	2.98029	2.39161	0.0006	0.00465368	yes
TCONS_00015000	XLOC_004883	AT1G14910	1:5139711-5143735	WT_0h_NaCL	WT_6h_NaCL	OK	5.08934	1.32762	-1.93864	-1.81349	0.0008	0.00600262	yes
TCONS_00015008	XLOC_004887	AT1G14960	1:5159191-5160179	WT_0h_NaCL	WT_6h_NaCL	OK	8.40928	0.250352	-5.06995	-4.83952	5e-05	0.000483329	yes
TCONS_00015036	XLOC_004893	GAT1_2.1	1:5177479-5181402	WT_0h_NaCL	WT_6h_NaCL	OK	10.955	2.35434	-2.21819	-3.31828	5e-05	0.000483329	yes
TCONS_00015114	XLOC_004911	AT1G15350	1:5278026-5279988	WT_0h_NaCL	WT_6h_NaCL	OK	24.9114	11.3835	-1.12986	-2.70842	5e-05	0.000483329	yes
TCONS_00015115	XLOC_004912	AT1G15385	1:5292711-5293338	WT_0h_NaCL	WT_6h_NaCL	OK	0.626986	1.61254	1.36283	1.34638	0.0024	0.0156084	yes
TCONS_00015116	XLOC_004913	AT1G15400	1:5294628-5297075	WT_0h_NaCL	WT_6h_NaCL	OK	39.6098	16.9169	-1.22739	-2.72651	5e-05	0.000483329	yes
TCONS_00015185	XLOC_004934	AT1G15800	1:5441012-5443911	WT_0h_NaCL	WT_6h_NaCL	OK	11.6691	5.15174	-1.17957	-3.31978	5e-05	0.000483329	yes
TCONS_00015189	XLOC_004936	LHCB6	1:5444219-5447880	WT_0h_NaCL	WT_6h_NaCL	OK	2928.32	921.768	-1.6676	-3.49302	5e-05	0.000483329	yes
TCONS_00015191	XLOC_004937	AT1G15825	1:5448007-5450617	WT_0h_NaCL	WT_6h_NaCL	OK	9.15017	0.470867	-4.28041	-2.85138	0.00015	0.00133759	yes
TCONS_00015193	XLOC_004939	GOS11	1:5457083-5469180	WT_0h_NaCL	WT_6h_NaCL	OK	44.7212	18.317	-1.28778	-3.59451	5e-05	0.000483329	yes
TCONS_00015204	XLOC_004943	MGT2	1:5494532-5497727	WT_0h_NaCL	WT_6h_NaCL	OK	4.04967	8.91959	1.13917	1.21901	0.00865	0.0459399	yes
TCONS_00015215	XLOC_004949	AT1G16170	1:5538665-5540002	WT_0h_NaCL	WT_6h_NaCL	OK	42.9049	16.7731	-1.355	-4.71236	5e-05	0.000483329	yes
TCONS_00015221	XLOC_004953	SYP51	1:5554842-5556844	WT_0h_NaCL	WT_6h_NaCL	OK	66.468	32.3498	-1.0389	-3.5402	5e-05	0.000483329	yes
TCONS_00015264	XLOC_004966	AT1G16515	1:5644571-5648114	WT_0h_NaCL	WT_6h_NaCL	OK	1.04571	6.22293	2.57311	1.71231	0.0065	0.0362729	yes
TCONS_00015282	XLOC_004972	AT1G16635	1:5685502-5686368	WT_0h_NaCL	WT_6h_NaCL	OK	0.150533	1.86163	3.62841	2.03875	0.0024	0.0156084	yes
TCONS_00015321	XLOC_004980	AT1G16850	1:5764806-5765798	WT_0h_NaCL	WT_6h_NaCL	OK	9.27386	125.269	3.75572	10.9565	5e-05	0.000483329	yes
TCONS_00015353	XLOC_004990	AT1G17090	1:5842167-5844367	WT_0h_NaCL	WT_6h_NaCL	OK	1.86288	15.0035	3.0097	3.30458	5e-05	0.000483329	yes
TCONS_00015364	XLOC_004994	AT1G17145	1:5860077-5864059	WT_0h_NaCL	WT_6h_NaCL	OK	12.571	6.23034	-1.01271	-2.36957	5e-05	0.000483329	yes
TCONS_00015420	XLOC_005005	AT1G17410	1:5968409-5969995	WT_0h_NaCL	WT_6h_NaCL	OK	7.15844	3.10005	-1.20735	-1.87997	5e-05	0.000483329	yes
TCONS_00015505	XLOC_005027	AT1G17830	1:6135746-6138500	WT_0h_NaCL	WT_6h_NaCL	OK	2.20593	13.4972	2.6132	6.59341	5e-05	0.000483329	yes
TCONS_00015528	XLOC_005035	AT1G17940	1:6169284-6173273	WT_0h_NaCL	WT_6h_NaCL	OK	5.04751	14.2134	1.4936	2.07666	0.00035	0.00287858	yes
TCONS_00015537	XLOC_005036	AT1G17960	1:6180863-6183860	WT_0h_NaCL	WT_6h_NaCL	OK	0.696279	0.132182	-2.39714	-1.67037	0.0025	0.0161661	yes
TCONS_00015560	XLOC_005042	AT1G18070	1:6213650-6218384	WT_0h_NaCL	WT_6h_NaCL	OK	8.03119	16.6422	1.05117	1.48577	0.0004	0.00324421	yes
TCONS_00015566	XLOC_005045	LAC1	1:6238838-6241623	WT_0h_NaCL	WT_6h_NaCL	OK	1.56778	3.2405	1.0475	1.62444	0.00185	0.0124756	yes
TCONS_00015598	XLOC_005054	AT1G18270	1:6282229-6293993	WT_0h_NaCL	WT_6h_NaCL	OK	3.33734	0.496673	-2.74833	-1.88721	0.0032	0.0199658	yes
TCONS_00015599	XLOC_005054	AT1G18270	1:6282229-6293993	WT_0h_NaCL	WT_6h_NaCL	OK	10.8323	3.21716	-1.75148	-2.0245	0.0002	0.00173834	yes
TCONS_00015602	XLOC_005056	EPR1	1:6304288-6308243	WT_0h_NaCL	WT_6h_NaCL	OK	8.97771	1.05735	-3.0859	-3.00485	0.0003	0.00250642	yes
TCONS_00015605	XLOC_005056	EPR1	1:6304288-6308243	WT_0h_NaCL	WT_6h_NaCL	OK	10.4087	0.66806	-3.96167	-2.51096	0.0039	0.0236197	yes
TCONS_00015618	XLOC_005058	AT1G18360	1:6315635-6324378	WT_0h_NaCL	WT_6h_NaCL	OK	8.54356	20.6694	1.27459	3.18271	5e-05	0.000483329	yes
TCONS_00015714	XLOC_005094	ARF19	1:6623760-6633173	WT_0h_NaCL	WT_6h_NaCL	OK	5.28628	2.55668	-1.04798	-2.56866	5e-05	0.000483329	yes
TCONS_00015727	XLOC_005102	AT1G19330	1:6680422-6683559	WT_0h_NaCL	WT_6h_NaCL	OK	4.69423	9.98405	1.08874	2.0052	5e-05	0.000483329	yes
TCONS_00015741	XLOC_005106	AT1G19400	1:6712021-6716439	WT_0h_NaCL	WT_6h_NaCL	OK	27.4312	5.96615	-2.20095	-3.57502	5e-05	0.000483329	yes
TCONS_00015745	XLOC_005106	AT1G19400	1:6712021-6716439	WT_0h_NaCL	WT_6h_NaCL	OK	2.79754	0.931986	-1.58578	-1.25513	0.00775	0.0419641	yes
TCONS_00015750	XLOC_005108	AT1G19450	1:6731410-6735024	WT_0h_NaCL	WT_6h_NaCL	OK	19.8129	39.7384	1.0041	4.29434	5e-05	0.000483329	yes
TCONS_00015760	XLOC_005114	DHAR1	1:6773301-6774523	WT_0h_NaCL	WT_6h_NaCL	OK	421.112	1195.28	1.50507	4.78225	5e-05	0.000483329	yes
TCONS_00015761	XLOC_005115	PDF1.4	1:6781482-6782216	WT_0h_NaCL	WT_6h_NaCL	OK	19.3958	6.68544	-1.53665	-3.68865	5e-05	0.000483329	yes
TCONS_00015777	XLOC_005119	AT1G19660	1:6799968-6802906	WT_0h_NaCL	WT_6h_NaCL	OK	79.8784	36.6747	-1.12302	-2.67633	5e-05	0.000483329	yes
TCONS_00015780	XLOC_005120	CLH1	1:6803485-6805092	WT_0h_NaCL	WT_6h_NaCL	OK	12.7986	45.7504	1.8378	6.33155	5e-05	0.000483329	yes
TCONS_00015825	XLOC_005130	AT1G19900	1:6906898-6908805	WT_0h_NaCL	WT_6h_NaCL	OK	4.26587	0.194149	-4.45761	-5.52099	5e-05	0.000483329	yes
TCONS_00015826	XLOC_005131	APS2	1:6912602-6916823	WT_0h_NaCL	WT_6h_NaCL	OK	34.2167	72.3765	1.08082	2.26115	5e-05	0.000483329	yes
TCONS_00015827	XLOC_005132	GH9B5	1:6918158-6921979	WT_0h_NaCL	WT_6h_NaCL	OK	0.436268	1.27744	1.54997	1.61346	0.00145	0.0101026	yes
TCONS_00015861	XLOC_005142	ATSBT5.2	1:6990641-6993989	WT_0h_NaCL	WT_6h_NaCL	OK	4.5426	2.05319	-1.14565	-1.35471	0.00835	0.0446267	yes
TCONS_00015900	XLOC_005159	ERD10	1:7084408-7089606	WT_0h_NaCL	WT_6h_NaCL	OK	74.1947	276.675	1.89881	2.58445	5e-05	0.000483329	yes
TCONS_00015908	XLOC_005161	AT1G20480	1:7094007-7099892	WT_0h_NaCL	WT_6h_NaCL	OK	4.73103	1.65635	-1.51415	-1.97681	5e-05	0.000483329	yes
TCONS_00015913	XLOC_005163	OPCL1	1:7103361-7106121	WT_0h_NaCL	WT_6h_NaCL	OK	8.3606	22.6734	1.43932	4.28403	5e-05	0.000483329	yes
TCONS_00015985	XLOC_005187	AT1G20870	1:7259022-7261681	WT_0h_NaCL	WT_6h_NaCL	OK	0.816772	1.98619	1.282	1.86515	5e-05	0.000483329	yes
TCONS_00016013	XLOC_005194	AT1G20950	1:7297238-7310271	WT_0h_NaCL	WT_6h_NaCL	OK	10.571	26.4144	1.32122	1.51771	0.00015	0.00133759	yes
TCONS_00016027	XLOC_005199	IGMT1	1:7386761-7388512	WT_0h_NaCL	WT_6h_NaCL	OK	37.1174	10.6242	-1.80474	-6.89916	5e-05	0.000483329	yes
TCONS_00016029	XLOC_005201	IGMT2	1:7395178-7396823	WT_0h_NaCL	WT_6h_NaCL	OK	1.3663	13.7746	3.33366	4.17318	5e-05	0.000483329	yes
TCONS_00016075	XLOC_005212	AT1G21326	1:7468724-7469995	WT_0h_NaCL	WT_6h_NaCL	OK	2.41712	0.419324	-2.52715	-2.70711	5e-05	0.000483329	yes
TCONS_00016089	XLOC_005219	SWEET1	1:7508700-7513481	WT_0h_NaCL	WT_6h_NaCL	OK	13.1852	28.5885	1.11651	2.34446	5e-05	0.000483329	yes
TCONS_00016090	XLOC_005219	SWEET1	1:7508700-7513481	WT_0h_NaCL	WT_6h_NaCL	OK	16.0445	33.7316	1.07202	1.70071	5e-05	0.000483329	yes
TCONS_00016099	XLOC_005223	AT1G21500	1:7529704-7531108	WT_0h_NaCL	WT_6h_NaCL	OK	329.962	83.3506	-1.98504	-8.26573	5e-05	0.000483329	yes
TCONS_00016100	XLOC_005224	AT1G21510	1:7531311-7532745	WT_0h_NaCL	WT_6h_NaCL	OK	1.05934	0.421068	-1.33104	-1.65104	0.0006	0.00465368	yes
TCONS_00016101	XLOC_005225	AT1G21520	1:7534018-7534927	WT_0h_NaCL	WT_6h_NaCL	OK	7.17307	16.007	1.15804	3.03693	5e-05	0.000483329	yes
TCONS_00016121	XLOC_005231	AT1G21590	1:7566228-7570014	WT_0h_NaCL	WT_6h_NaCL	OK	12.1877	25.4128	1.06013	3.54727	5e-05	0.000483329	yes
TCONS_00016127	XLOC_005233	SECA2	1:7588413-7604229	WT_0h_NaCL	WT_6h_NaCL	OK	1.48316	4.77896	1.68802	1.42664	0.00805	0.0433027	yes
TCONS_00016146	XLOC_005239	AT1G21830	1:7660946-7662725	WT_0h_NaCL	WT_6h_NaCL	OK	41.1492	9.07377	-2.18109	-6.30599	5e-05	0.000483329	yes
TCONS_00016155	XLOC_005245	AT1G21920	1:7704172-7706254	WT_0h_NaCL	WT_6h_NaCL	OK	32.8743	11.6034	-1.50241	-4.72582	5e-05	0.000483329	yes
TCONS_00016157	XLOC_005245	AT1G21920	1:7704172-7706254	WT_0h_NaCL	WT_6h_NaCL	OK	3.78006	0.911819	-2.05159	-1.85925	0.00035	0.00287858	yes
TCONS_00016177	XLOC_005260	AT1G22110	1:7800506-7804061	WT_0h_NaCL	WT_6h_NaCL	OK	0.623543	0.301686	-1.04744	-1.27727	0.00315	0.0196988	yes
TCONS_00016189	XLOC_005265	AT1G22180	1:7826267-7830424	WT_0h_NaCL	WT_6h_NaCL	OK	3.43537	8.01509	1.22225	1.40706	0.0063	0.0353423	yes
TCONS_00016213	XLOC_005275	UGT85A2	1:7892715-7897761	WT_0h_NaCL	WT_6h_NaCL	OK	1.59342	4.02053	1.33526	1.41646	0.0016	0.0110023	yes
TCONS_00016226	XLOC_005278	AT1G22403	1:7908567-7909814	WT_0h_NaCL	WT_6h_NaCL	OK	8.72505	3.36023	-1.3766	-1.72611	0.00025	0.00212677	yes
TCONS_00016232	XLOC_005282	AT1G22470	1:7932178-7933604	WT_0h_NaCL	WT_6h_NaCL	OK	3.78343	8.89961	1.23405	2.51269	5e-05	0.000483329	yes
TCONS_00016244	XLOC_005287	PATL2	1:7955444-7958564	WT_0h_NaCL	WT_6h_NaCL	OK	34.2513	10.5729	-1.69578	-4.72194	5e-05	0.000483329	yes
TCONS_00016246	XLOC_005287	PATL2	1:7955444-7958564	WT_0h_NaCL	WT_6h_NaCL	OK	30.1522	8.27073	-1.86618	-4.3355	5e-05	0.000483329	yes
TCONS_00016251	XLOC_005289	AT1G22570	1:7976423-7978810	WT_0h_NaCL	WT_6h_NaCL	OK	6.87807	2.48108	-1.47104	-2.66704	5e-05	0.000483329	yes
TCONS_00016285	XLOC_005305	AT1G22960	1:8127441-8130456	WT_0h_NaCL	WT_6h_NaCL	OK	0.744808	2.46092	1.72426	1.63293	0.00075	0.00567177	yes
TCONS_00016302	XLOC_005308	FRO3	1:8147117-8153796	WT_0h_NaCL	WT_6h_NaCL	OK	11.6491	2.4987	-2.22097	-2.72348	5e-05	0.000483329	yes
TCONS_00016303	XLOC_005308	FRO3	1:8147117-8153796	WT_0h_NaCL	WT_6h_NaCL	OK	12.329	4.10373	-1.58704	-2.25353	5e-05	0.000483329	yes
TCONS_00016332	XLOC_005315	AT1G23140	1:8202145-8203301	WT_0h_NaCL	WT_6h_NaCL	OK	3.43601	11.2798	1.71493	4.0618	5e-05	0.000483329	yes
TCONS_00016335	XLOC_005317	AT1G23205	1:8233952-8235019	WT_0h_NaCL	WT_6h_NaCL	OK	4.38184	59.355	3.75976	10.535	5e-05	0.000483329	yes
TCONS_00016350	XLOC_005323	GGT1	1:8267994-8272021	WT_0h_NaCL	WT_6h_NaCL	OK	950.513	472.593	-1.00811	-2.62136	5e-05	0.000483329	yes
TCONS_00016354	XLOC_005325	AT1G23330	1:8279553-8282421	WT_0h_NaCL	WT_6h_NaCL	OK	5.74567	12.938	1.17106	4.10081	5e-05	0.000483329	yes
TCONS_00016390	XLOC_005331	AT1G23390	1:8308964-8310916	WT_0h_NaCL	WT_6h_NaCL	OK	119.807	11.4813	-3.38335	-13.6333	5e-05	0.000483329	yes
TCONS_00016442	XLOC_005355	ALDH2B7	1:8409944-8414886	WT_0h_NaCL	WT_6h_NaCL	OK	12.7829	32.5631	1.34903	4.19606	5e-05	0.000483329	yes
TCONS_00016447	XLOC_005359	AT1G23850	1:8425723-8429498	WT_0h_NaCL	WT_6h_NaCL	OK	5.35663	1.74954	-1.61435	-1.92749	5e-05	0.000483329	yes
TCONS_00016463	XLOC_005363	AT1G23960	1:8478390-8480391	WT_0h_NaCL	WT_6h_NaCL	OK	56.3274	27.3836	-1.04053	-4.16831	5e-05	0.000483329	yes
TCONS_00016479	XLOC_005370	MLP423	1:8500118-8502065	WT_0h_NaCL	WT_6h_NaCL	OK	30.9652	127.029	2.03644	5.12512	5e-05	0.000483329	yes
TCONS_00016480	XLOC_005370	MLP423	1:8500118-8502065	WT_0h_NaCL	WT_6h_NaCL	OK	39.2267	119.657	1.60899	3.99895	5e-05	0.000483329	yes
TCONS_00016497	XLOC_005374	CSLA10	1:8516061-8519984	WT_0h_NaCL	WT_6h_NaCL	OK	1.6638	5.13211	1.62507	3.26021	5e-05	0.000483329	yes
TCONS_00016574	XLOC_005405	AT1G24575	1:8709940-8711578	WT_0h_NaCL	WT_6h_NaCL	OK	5.08439	14.7269	1.53431	2.81242	5e-05	0.000483329	yes
TCONS_00016607	XLOC_005421	AT1G25230	1:8840202-8842445	WT_0h_NaCL	WT_6h_NaCL	OK	6.21069	0.770869	-3.0102	-2.59583	5e-05	0.000483329	yes
TCONS_00016609	XLOC_005421	AT1G25230	1:8840202-8842445	WT_0h_NaCL	WT_6h_NaCL	OK	112.955	6.99754	-4.01276	-12.7082	5e-05	0.000483329	yes
TCONS_00016630	XLOC_005429	AT1G25390	1:8900109-8909334	WT_0h_NaCL	WT_6h_NaCL	OK	1.71421	4.44437	1.37444	1.48542	0.00175	0.0118903	yes
TCONS_00016656	XLOC_005438	AT1G25530	1:8962086-8967562	WT_0h_NaCL	WT_6h_NaCL	OK	8.14723	31.9105	1.96965	4.50007	5e-05	0.000483329	yes
TCONS_00016660	XLOC_005440	TEM1	1:8981555-8983314	WT_0h_NaCL	WT_6h_NaCL	OK	46.9745	19.1325	-1.29586	-5.65037	5e-05	0.000483329	yes
TCONS_00016745	XLOC_005458	AT1G26240	1:9077873-9079646	WT_0h_NaCL	WT_6h_NaCL	OK	0.0653123	0.590601	3.17676	2.35663	0.0045	0.0266558	yes
TCONS_00016830	XLOC_005492	AT1G26800	1:9285024-9286395	WT_0h_NaCL	WT_6h_NaCL	OK	13.2771	3.58108	-1.89048	-5.2416	5e-05	0.000483329	yes
TCONS_00016884	XLOC_005512	AT1G27210	1:9455276-9458176	WT_0h_NaCL	WT_6h_NaCL	OK	19.4251	7.63316	-1.34757	-5.45751	5e-05	0.000483329	yes
TCONS_00016928	XLOC_005531	KLCR3	1:9551450-9554422	WT_0h_NaCL	WT_6h_NaCL	OK	2.2885	0.739998	-1.62881	-1.52599	0.0022	0.0144854	yes
TCONS_00016948	XLOC_005541	AT1G27670	1:9627532-9628749	WT_0h_NaCL	WT_6h_NaCL	OK	5.77918	1.15032	-2.32883	-4.25668	5e-05	0.000483329	yes
TCONS_00016969	XLOC_005544	STZ	1:9648020-9649912	WT_0h_NaCL	WT_6h_NaCL	OK	7.45058	43.7442	2.55367	7.58715	5e-05	0.000483329	yes
TCONS_00017036	XLOC_005564	AT1G28140	1:9828464-9836210	WT_0h_NaCL	WT_6h_NaCL	OK	20.7042	48.1863	1.2187	2.03395	5e-05	0.000483329	yes
TCONS_00017037	XLOC_005564	AT1G28140	1:9828464-9836210	WT_0h_NaCL	WT_6h_NaCL	OK	3.13295	7.15224	1.19088	1.52942	0.0007	0.00533512	yes
TCONS_00017048	XLOC_005569	PUP1	1:9862040-9864779	WT_0h_NaCL	WT_6h_NaCL	OK	2.46269	9.74971	1.98512	4.38371	5e-05	0.000483329	yes
TCONS_00017092	XLOC_005579	DYL1	1:9933785-9935440	WT_0h_NaCL	WT_6h_NaCL	OK	13.9536	2.94737	-2.24314	-1.92588	5e-05	0.000483329	yes
TCONS_00017093	XLOC_005579	DYL1	1:9933785-9935440	WT_0h_NaCL	WT_6h_NaCL	OK	134.291	16.4091	-3.0328	-5.12023	5e-05	0.000483329	yes
TCONS_00017094	XLOC_005579	DYL1	1:9933785-9935440	WT_0h_NaCL	WT_6h_NaCL	OK	21.1329	5.46958	-1.94999	-1.88332	5e-05	0.000483329	yes
TCONS_00017095	XLOC_005579	DYL1	1:9933785-9935440	WT_0h_NaCL	WT_6h_NaCL	OK	166.437	38.0843	-2.12771	-5.53409	5e-05	0.000483329	yes
TCONS_00017096	XLOC_005579	DYL1	1:9933785-9935440	WT_0h_NaCL	WT_6h_NaCL	OK	215.47	33.1624	-2.69987	-3.85496	5e-05	0.000483329	yes
TCONS_00017118	XLOC_005588	GRX480	1:10012636-10014256	WT_0h_NaCL	WT_6h_NaCL	OK	0.973138	14.7095	3.91796	3.78128	0.00205	0.0136297	yes
TCONS_00017133	XLOC_005591	AT1G28570	1:10038028-10044258	WT_0h_NaCL	WT_6h_NaCL	OK	4.02593	18.191	2.17583	4.2954	5e-05	0.000483329	yes
TCONS_00017135	XLOC_005591	AT1G28570	1:10038028-10044258	WT_0h_NaCL	WT_6h_NaCL	OK	1.72397	9.03607	2.38996	1.7721	0.00845	0.0450636	yes
TCONS_00017140	XLOC_005594	AT1G28600	1:10050956-10053218	WT_0h_NaCL	WT_6h_NaCL	OK	13.622	71.6962	2.39596	9.13621	5e-05	0.000483329	yes
TCONS_00017143	XLOC_005595	AT1G28610	1:10053442-10055881	WT_0h_NaCL	WT_6h_NaCL	OK	1.01507	8.51291	3.06807	4.50899	5e-05	0.000483329	yes
TCONS_00017144	XLOC_005595	AT1G28610	1:10053442-10055881	WT_0h_NaCL	WT_6h_NaCL	OK	2.10949	12.0396	2.51282	4.81464	5e-05	0.000483329	yes
TCONS_00017223	XLOC_005609	AT1G29020	1:10120299-10122973	WT_0h_NaCL	WT_6h_NaCL	OK	0.975125	0.436364	-1.16006	-1.59656	0.0002	0.00173834	yes
TCONS_00017225	XLOC_005610	AT1G29025	1:10124285-10127098	WT_0h_NaCL	WT_6h_NaCL	OK	3.94972	1.39133	-1.50529	-1.92359	0.0023	0.0150487	yes
TCONS_00017243	XLOC_005621	WAVE2	1:10190136-10195213	WT_0h_NaCL	WT_6h_NaCL	OK	0.710057	1.94793	1.45593	1.42072	0.0027	0.0172685	yes
TCONS_00017245	XLOC_005622	AT1G29195	1:10202413-10204129	WT_0h_NaCL	WT_6h_NaCL	OK	1.86364	4.84947	1.3797	1.85357	0.00055	0.00430818	yes
TCONS_00017256	XLOC_005625	AT1G29240	1:10213777-10219942	WT_0h_NaCL	WT_6h_NaCL	OK	2.82438	5.80258	1.03876	2.91974	5e-05	0.000483329	yes
TCONS_00017276	XLOC_005632	COR413IM1	1:10283395-10289666	WT_0h_NaCL	WT_6h_NaCL	OK	85.1786	220.459	1.37195	2.64442	5e-05	0.000483329	yes
TCONS_00017294	XLOC_005637	AT1G29430	1:10302584-10303418	WT_0h_NaCL	WT_6h_NaCL	OK	18.3366	1.65848	-3.4668	-6.30268	5e-05	0.000483329	yes
TCONS_00017296	XLOC_005638	SAUR63	1:10303889-10306595	WT_0h_NaCL	WT_6h_NaCL	OK	18.6706	3.33324	-2.48577	-4.18615	5e-05	0.000483329	yes
TCONS_00017298	XLOC_005639	AT1G29450	1:10303889-10306595	WT_0h_NaCL	WT_6h_NaCL	OK	11.8786	0.702366	-4.08	-3.98502	5e-05	0.000483329	yes
TCONS_00017299	XLOC_005640	AT1G29460	1:10307351-10308246	WT_0h_NaCL	WT_6h_NaCL	OK	7.35464	0.436957	-4.07309	-4.62919	5e-05	0.000483329	yes
TCONS_00017303	XLOC_005642	AT1G29530	1:10323635-10326848	WT_0h_NaCL	WT_6h_NaCL	OK	8.45036	19.8435	1.23158	3.00269	5e-05	0.000483329	yes
TCONS_00017308	XLOC_005644	AT1G29640	1:10355637-10356482	WT_0h_NaCL	WT_6h_NaCL	OK	2.0488	11.4778	2.486	4.6453	5e-05	0.000483329	yes
TCONS_00017374	XLOC_005659	RPL18AA	1:10498309-10501498	WT_0h_NaCL	WT_6h_NaCL	OK	46.8498	21.5635	-1.11945	-2.14849	5e-05	0.000483329	yes
TCONS_00017376	XLOC_005660	AT1G29980	1:10503238-10506189	WT_0h_NaCL	WT_6h_NaCL	OK	10.8592	23.9717	1.14242	4.21178	5e-05	0.000483329	yes
TCONS_00017404	XLOC_005673	AT1G30250	1:10646841-10647650	WT_0h_NaCL	WT_6h_NaCL	OK	0.872368	2.08318	1.25578	1.59932	0.0024	0.0156084	yes
TCONS_00017407	XLOC_005674	AT1G30280	1:10662607-10664763	WT_0h_NaCL	WT_6h_NaCL	OK	1.88041	5.19237	1.46534	2.95167	5e-05	0.000483329	yes
TCONS_00017421	XLOC_005680	DLAH	1:10719064-10720843	WT_0h_NaCL	WT_6h_NaCL	OK	0.647172	5.5301	3.09508	5.96722	5e-05	0.000483329	yes
TCONS_00017446	XLOC_005688	AT1G30515	1:10809199-10809939	WT_0h_NaCL	WT_6h_NaCL	OK	0.701242	2.0834	1.57095	1.67973	0.0007	0.00533512	yes
TCONS_00017502	XLOC_005693	AT1G30590	1:10835734-10840872	WT_0h_NaCL	WT_6h_NaCL	OK	18.5638	2.76219	-2.74861	-1.90289	0.0074	0.0403937	yes
TCONS_00017503	XLOC_005694	AT1G30600	1:10841106-10845242	WT_0h_NaCL	WT_6h_NaCL	OK	4.89056	11.07	1.17858	2.58607	5e-05	0.000483329	yes
TCONS_00017508	XLOC_005697	AT1G30750	1:10904774-10909784	WT_0h_NaCL	WT_6h_NaCL	OK	20.3308	9.99399	-1.02454	-2.0917	5e-05	0.000483329	yes
TCONS_00017532	XLOC_005703	AT1G30820	1:10944907-10949482	WT_0h_NaCL	WT_6h_NaCL	OK	17.0305	5.37654	-1.66337	-1.49956	0.0014	0.00979954	yes
TCONS_00017533	XLOC_005703	AT1G30820	1:10944907-10949482	WT_0h_NaCL	WT_6h_NaCL	OK	30.8188	12.203	-1.33658	-4.00377	5e-05	0.000483329	yes
TCONS_00017547	XLOC_005712	SUF4	1:11040249-11043773	WT_0h_NaCL	WT_6h_NaCL	OK	25.6126	8.38267	-1.61137	-3.91714	5e-05	0.000483329	yes
TCONS_00017601	XLOC_005733	AT1G31310	1:11198352-11200233	WT_0h_NaCL	WT_6h_NaCL	OK	2.71242	0.954706	-1.50645	-1.42017	0.0086	0.0457231	yes
TCONS_00017605	XLOC_005734	PSAF	1:11214675-11216141	WT_0h_NaCL	WT_6h_NaCL	OK	3863.73	1768.39	-1.12756	-2.45836	5e-05	0.000483329	yes
TCONS_00017615	XLOC_005743	AT1G31410	1:11246781-11249587	WT_0h_NaCL	WT_6h_NaCL	OK	3.89055	1.57287	-1.30658	-1.25763	0.00575	0.03275	yes
TCONS_00017651	XLOC_005753	AT1G31550	1:11295445-11297379	WT_0h_NaCL	WT_6h_NaCL	OK	3.20278	7.28049	1.18471	1.68854	0.0013	0.00918885	yes
TCONS_00017670	XLOC_005759	ROPGEF14	1:11326250-11330791	WT_0h_NaCL	WT_6h_NaCL	OK	4.66463	9.36971	1.00624	2.04552	5e-05	0.000483329	yes
TCONS_00017775	XLOC_005807	NRT1.5	1:11711943-11719988	WT_0h_NaCL	WT_6h_NaCL	OK	51.1273	4.62689	-3.46598	-2.71293	5e-05	0.000483329	yes
TCONS_00017776	XLOC_005807	NRT1.5	1:11711943-11719988	WT_0h_NaCL	WT_6h_NaCL	OK	88.4194	7.23039	-3.61222	-4.66643	5e-05	0.000483329	yes
TCONS_00017793	XLOC_005810	AT1G32520	1:11756690-11762635	WT_0h_NaCL	WT_6h_NaCL	OK	6.98818	14.6963	1.07247	1.74538	0.00025	0.00212677	yes
TCONS_00017850	XLOC_005836	AT1G33050	1:11966422-11972667	WT_0h_NaCL	WT_6h_NaCL	OK	8.6341	0.607425	-3.82927	-2.43613	0.00085	0.00633128	yes
TCONS_00017854	XLOC_005836	AT1G33050	1:11966422-11972667	WT_0h_NaCL	WT_6h_NaCL	OK	17.2465	8.27131	-1.06011	-1.58271	0.0001	0.000921974	yes
TCONS_00017867	XLOC_005838	AT1G33102	1:12002218-12003005	WT_0h_NaCL	WT_6h_NaCL	OK	0.974033	2.5761	1.40315	1.79327	5e-05	0.000483329	yes
TCONS_00017874	XLOC_005842	GTL1	1:12051352-12054753	WT_0h_NaCL	WT_6h_NaCL	OK	19.0852	2.90145	-2.71761	-3.02942	5e-05	0.000483329	yes
TCONS_00017978	XLOC_005860	AT1G33700	1:12203796-12214313	WT_0h_NaCL	WT_6h_NaCL	OK	6.01405	2.71968	-1.1449	-1.4275	0.0008	0.00600262	yes
TCONS_00018051	XLOC_005886	AT1G34110	1:12416523-12421792	WT_0h_NaCL	WT_6h_NaCL	OK	0.83821	0.153558	-2.44853	-1.47155	0.00735	0.0401677	yes
TCONS_00018056	XLOC_005886	AT1G34110	1:12416523-12421792	WT_0h_NaCL	WT_6h_NaCL	OK	4.6842	2.12712	-1.1389	-1.52671	0.00045	0.00360379	yes
TCONS_00018069	XLOC_005892	AT1G34315	1:12513976-12516825	WT_0h_NaCL	WT_6h_NaCL	OK	2.69427	0.576937	-2.22341	-1.90937	0.00405	0.0243891	yes
TCONS_00018083	XLOC_005894	AT1G34380	1:12552654-12554363	WT_0h_NaCL	WT_6h_NaCL	OK	1.35018	4.7549	1.81626	1.49304	0.0074	0.0403937	yes
TCONS_00018091	XLOC_005902	AT1G34510	1:12615689-12617032	WT_0h_NaCL	WT_6h_NaCL	OK	2.57078	0.100618	-4.67524	-3.63733	0.0001	0.000921974	yes
TCONS_00018095	XLOC_005905	AT1G34570	1:12654926-12656605	WT_0h_NaCL	WT_6h_NaCL	OK	5.91264	17.0666	1.5293	4.13881	5e-05	0.000483329	yes
TCONS_00018107	XLOC_005910	GRF11	1:12742929-12745748	WT_0h_NaCL	WT_6h_NaCL	OK	16.2952	2.69752	-2.59474	-3.80207	5e-05	0.000483329	yes
TCONS_00018108	XLOC_005910	GRF11	1:12742929-12745748	WT_0h_NaCL	WT_6h_NaCL	OK	2.80038	0.992893	-1.49591	-1.60124	0.0002	0.00173834	yes
TCONS_00018109	XLOC_005910	GRF11	1:12742929-12745748	WT_0h_NaCL	WT_6h_NaCL	OK	10.5261	1.29031	-3.02819	-3.08606	5e-05	0.000483329	yes
TCONS_00018135	XLOC_005930	AT1G35210	1:12896581-12897675	WT_0h_NaCL	WT_6h_NaCL	OK	0.633984	3.6279	2.51662	3.43977	5e-05	0.000483329	yes
TCONS_00018156	XLOC_005938	MLP168	1:12956118-12962853	WT_0h_NaCL	WT_6h_NaCL	OK	0.47502	4.53038	3.25357	1.78248	0.0075	0.0408437	yes
TCONS_00018182	XLOC_005940	AT1G35350	1:12980688-12984740	WT_0h_NaCL	WT_6h_NaCL	OK	6.46972	2.80282	-1.20682	-1.58304	0.00625	0.0351069	yes
TCONS_00018203	XLOC_005955	CINV1	1:13122081-13125328	WT_0h_NaCL	WT_6h_NaCL	OK	75.8961	28.7128	-1.40233	-3.22329	5e-05	0.000483329	yes
TCONS_00018205	XLOC_005955	CINV1	1:13122081-13125328	WT_0h_NaCL	WT_6h_NaCL	OK	45.7821	8.13562	-2.49246	-2.77863	0.0003	0.00250642	yes
TCONS_00018225	XLOC_005968	TPPD	1:13362961-13365172	WT_0h_NaCL	WT_6h_NaCL	OK	0.678196	2.85439	2.07341	3.60116	5e-05	0.000483329	yes
TCONS_00018228	XLOC_005970	AT1G36060	1:13454495-13456336	WT_0h_NaCL	WT_6h_NaCL	OK	33.417	4.82064	-2.79328	-9.13739	5e-05	0.000483329	yes
TCONS_00018241	XLOC_005971	AT1G36070	1:13466693-13471267	WT_0h_NaCL	WT_6h_NaCL	OK	6.44617	2.78797	-1.20923	-1.68235	0.0002	0.00173834	yes
TCONS_00018254	XLOC_005980	SHM7	1:13696041-13698739	WT_0h_NaCL	WT_6h_NaCL	OK	15.9066	50.5338	1.66762	7.23286	5e-05	0.000483329	yes
TCONS_00018261	XLOC_005983	AT1G36622	1:13833863-13837006	WT_0h_NaCL	WT_6h_NaCL	OK	1.17599	6.96322	2.56588	3.96193	5e-05	0.000483329	yes
TCONS_00018339	XLOC_006024	AT1G43245	1:16308442-16311094	WT_0h_NaCL	WT_6h_NaCL	OK	4.25404	1.12893	-1.91387	-2.11273	5e-05	0.000483329	yes
TCONS_00018405	XLOC_006047	AT1G43910	1:16654029-16657686	WT_0h_NaCL	WT_6h_NaCL	OK	3.92262	15.9756	2.02598	3.22143	5e-05	0.000483329	yes
TCONS_00018416	XLOC_006056	AAP5	1:16764391-16767687	WT_0h_NaCL	WT_6h_NaCL	OK	12.924	28.536	1.14273	3.38389	5e-05	0.000483329	yes
TCONS_00018456	XLOC_006068	ILL6	1:16834209-16838562	WT_0h_NaCL	WT_6h_NaCL	OK	14.92	7.34177	-1.02305	-2.34926	5e-05	0.000483329	yes
TCONS_00018459	XLOC_006069	CH1	1:16847683-16851271	WT_0h_NaCL	WT_6h_NaCL	OK	24.6706	5.51756	-2.16069	-2.82669	5e-05	0.000483329	yes
TCONS_00018461	XLOC_006069	CH1	1:16847683-16851271	WT_0h_NaCL	WT_6h_NaCL	OK	55.0762	11.0642	-2.31553	-5.48721	5e-05	0.000483329	yes
TCONS_00018462	XLOC_006069	CH1	1:16847683-16851271	WT_0h_NaCL	WT_6h_NaCL	OK	7.15372	1.6091	-2.15244	-1.69486	5e-05	0.000483329	yes
TCONS_00018469	XLOC_006075	AT1G44770	1:16907536-16909572	WT_0h_NaCL	WT_6h_NaCL	OK	39.2936	16.2861	-1.27065	-4.01639	5e-05	0.000483329	yes
TCONS_00018472	XLOC_006075	AT1G44770	1:16907536-16909572	WT_0h_NaCL	WT_6h_NaCL	OK	17.6553	5.40402	-1.708	-2.77283	5e-05	0.000483329	yes
TCONS_00018487	XLOC_006084	AT1G45010	1:17013384-17015520	WT_0h_NaCL	WT_6h_NaCL	OK	7.69117	38.9561	2.34057	6.1156	5e-05	0.000483329	yes
TCONS_00018504	XLOC_006089	AT1G45163	1:17090676-17091464	WT_0h_NaCL	WT_6h_NaCL	OK	16.9982	5.4779	-1.63369	-3.82111	5e-05	0.000483329	yes
TCONS_00018553	XLOC_006094	ABF2	1:17165124-17167955	WT_0h_NaCL	WT_6h_NaCL	OK	5.75074	24.2976	2.07899	4.99027	5e-05	0.000483329	yes
TCONS_00018559	XLOC_006094	ABF2	1:17165124-17167955	WT_0h_NaCL	WT_6h_NaCL	OK	0.290732	1.42998	2.29824	1.46617	0.00495	0.0288769	yes
TCONS_00018567	XLOC_006095	AT1G45230	1:17169283-17171484	WT_0h_NaCL	WT_6h_NaCL	OK	15.5367	31.3979	1.01499	2.02301	5e-05	0.000483329	yes
TCONS_00018581	XLOC_006101	WOX4	1:17236523-17238185	WT_0h_NaCL	WT_6h_NaCL	OK	1.93403	5.63407	1.54257	3.39861	5e-05	0.000483329	yes
TCONS_00018680	XLOC_006154	MYB112	1:17704131-17706481	WT_0h_NaCL	WT_6h_NaCL	OK	0.256728	5.40633	4.39634	4.07199	5e-05	0.000483329	yes
TCONS_00018687	XLOC_006157	mtLPD1	1:17716892-17719500	WT_0h_NaCL	WT_6h_NaCL	OK	7.85686	38.9493	2.30957	1.69316	0.00065	0.00499639	yes
TCONS_00018773	XLOC_006181	AT1G48430	1:17902631-17910523	WT_0h_NaCL	WT_6h_NaCL	OK	18.5941	7.73464	-1.26544	-1.73673	5e-05	0.000483329	yes
TCONS_00018815	XLOC_006196	AT1G48690	1:18008812-18010086	WT_0h_NaCL	WT_6h_NaCL	OK	2.87032	1.17703	-1.28606	-1.619	5e-05	0.000483329	yes
TCONS_00018879	XLOC_006219	BBX17	1:18173426-18176389	WT_0h_NaCL	WT_6h_NaCL	OK	5.75112	1.53063	-1.90972	-2.18736	0.0001	0.000921974	yes
TCONS_00018880	XLOC_006219	BBX17	1:18173426-18176389	WT_0h_NaCL	WT_6h_NaCL	OK	7.80418	1.35522	-2.52572	-2.73477	0.00055	0.00430818	yes
TCONS_00018936	XLOC_006236	RTV1	1:18314116-18316861	WT_0h_NaCL	WT_6h_NaCL	OK	10.6964	2.88274	-1.89161	-1.54146	0.0072	0.0394876	yes
TCONS_00018941	XLOC_006238	AT1G49500	1:18320489-18322505	WT_0h_NaCL	WT_6h_NaCL	OK	198.293	22.3333	-3.15036	-10.974	5e-05	0.000483329	yes
TCONS_00018942	XLOC_006238	AT1G49500	1:18320489-18322505	WT_0h_NaCL	WT_6h_NaCL	OK	19.5759	1.22746	-3.99534	-1.96516	0.0076	0.0412927	yes
TCONS_00018955	XLOC_006244	ICK5	1:18365335-18366744	WT_0h_NaCL	WT_6h_NaCL	OK	0.524374	1.91002	1.86492	1.38347	0.0034	0.0210239	yes
TCONS_00018957	XLOC_006244	ICK5	1:18365335-18366744	WT_0h_NaCL	WT_6h_NaCL	OK	1.18319	4.11164	1.79703	1.91744	0.00025	0.00212677	yes
TCONS_00018976	XLOC_006247	NQR	1:18380701-18386146	WT_0h_NaCL	WT_6h_NaCL	OK	16.318	38.0088	1.21987	2.60692	5e-05	0.000483329	yes
TCONS_00018995	XLOC_006252	AT1G49730	1:18400002-18405681	WT_0h_NaCL	WT_6h_NaCL	OK	25.0784	10.6869	-1.2306	-2.38557	5e-05	0.000483329	yes
TCONS_00018996	XLOC_006252	AT1G49730	1:18400002-18405681	WT_0h_NaCL	WT_6h_NaCL	OK	7.90751	3.38849	-1.22258	-1.61579	0.0003	0.00250642	yes
TCONS_00019000	XLOC_006253	AT1G49750	1:18410856-18413016	WT_0h_NaCL	WT_6h_NaCL	OK	33.9661	80.943	1.25281	5.45656	5e-05	0.000483329	yes
TCONS_00019212	XLOC_006300	AT1G50590	1:18730758-18734199	WT_0h_NaCL	WT_6h_NaCL	OK	0.699684	2.63567	1.91339	1.74498	0.00325	0.0202311	yes
TCONS_00019266	XLOC_006325	AT1G51080	1:18927809-18930811	WT_0h_NaCL	WT_6h_NaCL	OK	2.50839	7.85299	1.64648	1.96561	5e-05	0.000483329	yes
TCONS_00019271	XLOC_006327	FBH3	1:18943446-18945812	WT_0h_NaCL	WT_6h_NaCL	OK	7.77296	35.895	2.20725	8.63434	5e-05	0.000483329	yes
TCONS_00019292	XLOC_006341	AT1G51400	1:19050297-19053731	WT_0h_NaCL	WT_6h_NaCL	OK	502.714	162.527	-1.62905	-4.35737	5e-05	0.000483329	yes
TCONS_00019296	XLOC_006343	SPP1	1:19064597-19066989	WT_0h_NaCL	WT_6h_NaCL	OK	1.10389	2.94629	1.41631	1.4503	0.00455	0.0269039	yes
TCONS_00019297	XLOC_006343	SPP1	1:19064597-19066989	WT_0h_NaCL	WT_6h_NaCL	OK	2.39218	6.48893	1.43966	1.96031	0.0001	0.000921974	yes
TCONS_00019306	XLOC_006348	AT1G51550	1:19115556-19119412	WT_0h_NaCL	WT_6h_NaCL	OK	5.38108	2.1964	-1.29276	-1.64145	0.0014	0.00979954	yes
TCONS_00019320	XLOC_006353	4CL1	1:19154322-19161737	WT_0h_NaCL	WT_6h_NaCL	OK	40.016	115.109	1.52435	5.68541	5e-05	0.000483329	yes
TCONS_00019338	XLOC_006358	AT1G51805	1:19218758-19225797	WT_0h_NaCL	WT_6h_NaCL	OK	1.58281	3.28052	1.05143	1.25066	0.00295	0.0186266	yes
TCONS_00019340	XLOC_006358	AT1G51805	1:19218758-19225797	WT_0h_NaCL	WT_6h_NaCL	OK	5.69657	16.3371	1.51998	5.00594	5e-05	0.000483329	yes
TCONS_00019416	XLOC_006378	MBP1	1:19350313-19352907	WT_0h_NaCL	WT_6h_NaCL	OK	1.32845	4.06801	1.61458	2.16505	0.0005	0.00395817	yes
TCONS_00019420	XLOC_006379	AT1G52050	1:19354918-19356901	WT_0h_NaCL	WT_6h_NaCL	OK	8.1576	3.62289	-1.171	-3.06749	5e-05	0.000483329	yes
TCONS_00019421	XLOC_006380	AT1G52060	1:19358799-19360822	WT_0h_NaCL	WT_6h_NaCL	OK	14.065	4.58435	-1.61732	-3.21637	5e-05	0.000483329	yes
TCONS_00019423	XLOC_006381	AT1G52070	1:19364808-19366925	WT_0h_NaCL	WT_6h_NaCL	OK	45.6544	19.6408	-1.2169	-4.90041	5e-05	0.000483329	yes
TCONS_00019427	XLOC_006383	AT1G52100	1:19383077-19385602	WT_0h_NaCL	WT_6h_NaCL	OK	46.3075	7.11692	-2.70192	-7.49766	5e-05	0.000483329	yes
TCONS_00019491	XLOC_006410	AT1G52510	1:19559879-19565300	WT_0h_NaCL	WT_6h_NaCL	OK	2.14322	8.0623	1.91141	1.29798	0.0061	0.0344052	yes
TCONS_00019511	XLOC_006416	AT1G52590	1:19583616-19590281	WT_0h_NaCL	WT_6h_NaCL	OK	12.8796	31.6429	1.2968	3.70628	5e-05	0.000483329	yes
TCONS_00019541	XLOC_006426	AT1G52750	1:19641817-19649340	WT_0h_NaCL	WT_6h_NaCL	OK	8.73389	2.42352	-1.84952	-1.87552	5e-05	0.000483329	yes
TCONS_00019547	XLOC_006430	IAA6	1:19672475-19673652	WT_0h_NaCL	WT_6h_NaCL	OK	2.57021	0.113257	-4.50421	-3.2907	0.0001	0.000921974	yes
TCONS_00019550	XLOC_006432	AT1G52855	1:19682772-19683565	WT_0h_NaCL	WT_6h_NaCL	OK	0.931892	4.49189	2.26909	3.2941	5e-05	0.000483329	yes
TCONS_00019575	XLOC_006445	AT1G53035	1:19761549-19762561	WT_0h_NaCL	WT_6h_NaCL	OK	1.48233	11.5788	2.96555	1.92297	0.0001	0.000921974	yes
TCONS_00019576	XLOC_006445	AT1G53035	1:19761549-19762561	WT_0h_NaCL	WT_6h_NaCL	OK	7.39978	22.741	1.61974	2.63536	5e-05	0.000483329	yes
TCONS_00019587	XLOC_006448	GRI	1:19792750-19795544	WT_0h_NaCL	WT_6h_NaCL	OK	0.794612	4.99901	2.65332	1.58739	0.0093	0.0487584	yes
TCONS_00019595	XLOC_006453	TCP3	1:19849787-19852127	WT_0h_NaCL	WT_6h_NaCL	OK	1.87755	4.17178	1.15181	1.46225	0.0002	0.00173834	yes
TCONS_00019613	XLOC_006460	PPC1	1:19883882-19888501	WT_0h_NaCL	WT_6h_NaCL	OK	24.0847	111.736	2.2139	4.85015	5e-05	0.000483329	yes
TCONS_00019670	XLOC_006481	AT1G53625	1:20014378-20015038	WT_0h_NaCL	WT_6h_NaCL	OK	2.39192	9.53755	1.99545	3.4977	5e-05	0.000483329	yes
TCONS_00019676	XLOC_006486	AT1G53645	1:20026015-20028756	WT_0h_NaCL	WT_6h_NaCL	OK	7.09875	14.353	1.01571	2.10081	5e-05	0.000483329	yes
TCONS_00019748	XLOC_006509	ESP	1:20170714-20173949	WT_0h_NaCL	WT_6h_NaCL	OK	3.32905	11.7941	1.82488	4.65903	5e-05	0.000483329	yes
TCONS_00019769	XLOC_006514	NF-YA5	1:20215394-20219452	WT_0h_NaCL	WT_6h_NaCL	OK	1.17708	5.39707	2.19697	2.08903	0.0003	0.00250642	yes
TCONS_00019813	XLOC_006526	AT1G54385	1:20297804-20303949	WT_0h_NaCL	WT_6h_NaCL	OK	2.69343	6.92665	1.36271	2.06974	0.0001	0.000921974	yes
TCONS_00019854	XLOC_006533	AT1G54540	1:20367552-20368511	WT_0h_NaCL	WT_6h_NaCL	OK	2.97779	8.93092	1.58457	3.60505	5e-05	0.000483329	yes
TCONS_00019858	XLOC_006535	PES1	1:20380434-20385380	WT_0h_NaCL	WT_6h_NaCL	OK	2.4477	10.6331	2.11906	1.73663	0.0092	0.0483272	yes
TCONS_00019859	XLOC_006535	PES1	1:20380434-20385380	WT_0h_NaCL	WT_6h_NaCL	OK	5.25821	18.6137	1.82372	3.51585	5e-05	0.000483329	yes
TCONS_00019920	XLOC_006565	AT1G55210	1:20597733-20598768	WT_0h_NaCL	WT_6h_NaCL	OK	4.1302	26.014	2.65501	1.95207	0.0002	0.00173834	yes
TCONS_00019921	XLOC_006565	AT1G55210	1:20597733-20598768	WT_0h_NaCL	WT_6h_NaCL	OK	53.138	143.683	1.43507	5.29133	5e-05	0.000483329	yes
TCONS_00019937	XLOC_006570	AT1G55290	1:20626028-20627513	WT_0h_NaCL	WT_6h_NaCL	OK	0.693428	0.163986	-2.08017	-1.84555	0.0002	0.00173834	yes
TCONS_00019974	XLOC_006584	AT1G55525	1:20728328-20728745	WT_0h_NaCL	WT_6h_NaCL	OK	0.568447	6.91543	3.60472	3.8821	0.00525	0.030339	yes
TCONS_00020049	XLOC_006600	SIP1	1:20835210-20838940	WT_0h_NaCL	WT_6h_NaCL	OK	0.300996	2.02499	2.7501	2.11604	5e-05	0.000483329	yes
TCONS_00020052	XLOC_006600	SIP1	1:20835210-20838940	WT_0h_NaCL	WT_6h_NaCL	OK	4.70608	13.5371	1.52432	4.67394	5e-05	0.000483329	yes
TCONS_00020089	XLOC_006615	AT1G55960	1:20927642-20930209	WT_0h_NaCL	WT_6h_NaCL	OK	6.53084	2.10199	-1.63551	-1.52204	0.00215	0.0142011	yes
TCONS_00020090	XLOC_006615	AT1G55960	1:20927642-20930209	WT_0h_NaCL	WT_6h_NaCL	OK	14.896	6.77975	-1.13562	-2.64163	5e-05	0.000483329	yes
TCONS_00020102	XLOC_006617	AT1G55990	1:20942486-20942951	WT_0h_NaCL	WT_6h_NaCL	OK	17.4745	54.3338	1.6366	4.7713	5e-05	0.000483329	yes
TCONS_00020165	XLOC_006632	AT1G56180	1:21024481-21028066	WT_0h_NaCL	WT_6h_NaCL	OK	5.32871	10.9189	1.03497	1.99232	0.0001	0.000921974	yes
TCONS_00020168	XLOC_006632	AT1G56180	1:21024481-21028066	WT_0h_NaCL	WT_6h_NaCL	OK	9.26566	2.64762	-1.8072	-2.33897	5e-05	0.000483329	yes
TCONS_00020186	XLOC_006640	PP2-B13	1:21056098-21057815	WT_0h_NaCL	WT_6h_NaCL	OK	0.586068	7.10802	3.60031	5.77852	5e-05	0.000483329	yes
TCONS_00020187	XLOC_006641	PP2-B14	1:21061521-21063047	WT_0h_NaCL	WT_6h_NaCL	OK	0.205187	6.11379	4.89705	5.474	5e-05	0.000483329	yes
TCONS_00020238	XLOC_006658	SVB	1:21195643-21199130	WT_0h_NaCL	WT_6h_NaCL	OK	51.1801	117.97	1.20476	2.83792	5e-05	0.000483329	yes
TCONS_00020250	XLOC_006661	AT1G56630	1:21223405-21227112	WT_0h_NaCL	WT_6h_NaCL	OK	1.3557	0.518253	-1.38731	-1.48267	0.0066	0.0367374	yes
TCONS_00020253	XLOC_006662	PAP1	1:21233554-21235292	WT_0h_NaCL	WT_6h_NaCL	OK	0.174677	48.1478	8.10664	7.82139	5e-05	0.000483329	yes
TCONS_00020255	XLOC_006663	AT1G56680	1:21250247-21251488	WT_0h_NaCL	WT_6h_NaCL	OK	3.31312	0.809588	-2.03293	-2.24383	0.00075	0.00567177	yes
TCONS_00020258	XLOC_006666	AT1G56720	1:21263343-21266469	WT_0h_NaCL	WT_6h_NaCL	OK	8.78534	1.94503	-2.17531	-2.94011	5e-05	0.000483329	yes
TCONS_00020275	XLOC_006670	AT1G57590	1:21327358-21329944	WT_0h_NaCL	WT_6h_NaCL	OK	1.57833	9.20002	2.54324	5.7524	5e-05	0.000483329	yes
TCONS_00020282	XLOC_006672	AT1G57610	1:21337124-21339034	WT_0h_NaCL	WT_6h_NaCL	OK	4.69685	11.4789	1.28922	2.87281	5e-05	0.000483329	yes
TCONS_00020286	XLOC_006674	Cand1	1:21362358-21364749	WT_0h_NaCL	WT_6h_NaCL	OK	38.5693	18.207	-1.08296	-2.54364	5e-05	0.000483329	yes
TCONS_00020317	XLOC_006689	AT1G57980	1:21439205-21443036	WT_0h_NaCL	WT_6h_NaCL	OK	4.98399	1.06388	-2.22796	-1.56293	0.00155	0.0107042	yes
TCONS_00020319	XLOC_006689	PUP18	1:21439205-21443036	WT_0h_NaCL	WT_6h_NaCL	OK	34.2115	10.0681	-1.76469	-4.63476	5e-05	0.000483329	yes
TCONS_00020342	XLOC_006692	CAT2	1:21464000-21468505	WT_0h_NaCL	WT_6h_NaCL	OK	51.7506	22.7632	-1.18487	-4.00929	5e-05	0.000483329	yes
TCONS_00020381	XLOC_006701	BCA6	1:21537576-21540038	WT_0h_NaCL	WT_6h_NaCL	OK	3.91954	0.83976	-2.22264	-1.52386	0.0047	0.0276474	yes
TCONS_00020382	XLOC_006701	BCA6	1:21537576-21540038	WT_0h_NaCL	WT_6h_NaCL	OK	21.8216	5.76563	-1.92021	-3.10922	5e-05	0.000483329	yes
TCONS_00020383	XLOC_006701	BCA6	1:21537576-21540038	WT_0h_NaCL	WT_6h_NaCL	OK	43.0357	9.97063	-2.10978	-5.40214	5e-05	0.000483329	yes
TCONS_00020410	XLOC_006709	ZW9	1:21611802-21614169	WT_0h_NaCL	WT_6h_NaCL	OK	78.7637	223.208	1.50279	6.26595	5e-05	0.000483329	yes
TCONS_00020419	XLOC_006713	HEMA1	1:21623699-21626402	WT_0h_NaCL	WT_6h_NaCL	OK	138.16	67.88	-1.02528	-4.22423	5e-05	0.000483329	yes
TCONS_00020487	XLOC_006741	BPEp	1:21909069-21911367	WT_0h_NaCL	WT_6h_NaCL	OK	1.43721	3.1585	1.13596	1.96904	5e-05	0.000483329	yes
TCONS_00020499	XLOC_006748	TH7	1:21952596-21953480	WT_0h_NaCL	WT_6h_NaCL	OK	0.318875	2.72364	3.09447	2.78057	5e-05	0.000483329	yes
TCONS_00020517	XLOC_006760	ARR3	1:22065616-22067233	WT_0h_NaCL	WT_6h_NaCL	OK	2.30397	0.812114	-1.50437	-1.53107	0.00855	0.0455047	yes
TCONS_00020536	XLOC_006769	NAT7	1:22113637-22117018	WT_0h_NaCL	WT_6h_NaCL	OK	0.446648	2.09576	2.23027	1.50954	0.0049	0.0286325	yes
TCONS_00020550	XLOC_006774	TPS10	1:22176921-22181740	WT_0h_NaCL	WT_6h_NaCL	OK	6.74177	1.04672	-2.68725	-3.29839	5e-05	0.000483329	yes
TCONS_00020552	XLOC_006774	TPS10	1:22176921-22181740	WT_0h_NaCL	WT_6h_NaCL	OK	23.2128	3.64625	-2.67044	-2.85001	5e-05	0.000483329	yes
TCONS_00020557	XLOC_006774	TPS10	1:22176921-22181740	WT_0h_NaCL	WT_6h_NaCL	OK	31.6891	4.51457	-2.81133	-4.28059	5e-05	0.000483329	yes
TCONS_00020558	XLOC_006775	AT1G60160	1:22188029-22191543	WT_0h_NaCL	WT_6h_NaCL	OK	20.1173	8.55809	-1.23307	-5.02585	5e-05	0.000483329	yes
TCONS_00020561	XLOC_006776	AT1G60200	1:22200693-22205827	WT_0h_NaCL	WT_6h_NaCL	OK	9.00272	3.36159	-1.42122	-1.91333	0.00015	0.00133759	yes
TCONS_00020582	XLOC_006780	AT1G60260	1:22218774-22224358	WT_0h_NaCL	WT_6h_NaCL	OK	2.07033	5.55475	1.42386	1.78312	0.00025	0.00212677	yes
TCONS_00020601	XLOC_006780	BGLU6	1:22218774-22224358	WT_0h_NaCL	WT_6h_NaCL	OK	0.778722	3.53066	2.18076	1.38232	0.0086	0.0457231	yes
TCONS_00020628	XLOC_006791	GolS7	1:22271130-22273367	WT_0h_NaCL	WT_6h_NaCL	OK	0.178688	0.519996	1.54106	1.33632	0.0088	0.0465918	yes
TCONS_00020631	XLOC_006792	GolS4	1:22274770-22280593	WT_0h_NaCL	WT_6h_NaCL	OK	1.36273	29.7323	4.44746	6.38991	5e-05	0.000483329	yes
TCONS_00020672	XLOC_006800	AT1G60590	1:22314088-22317070	WT_0h_NaCL	WT_6h_NaCL	OK	0.851924	6.63711	2.96176	1.98335	5e-05	0.000483329	yes
TCONS_00020673	XLOC_006800	AT1G60590	1:22314088-22317070	WT_0h_NaCL	WT_6h_NaCL	OK	0.787742	14.1192	4.16379	4.44955	0.0001	0.000921974	yes
TCONS_00020695	XLOC_006804	AT1G60640	1:22337252-22339736	WT_0h_NaCL	WT_6h_NaCL	OK	5.79446	12.5693	1.11716	2.33077	5e-05	0.000483329	yes
TCONS_00020714	XLOC_006811	AT1G60750	1:22362005-22364062	WT_0h_NaCL	WT_6h_NaCL	OK	0.666246	3.30302	2.30966	1.95288	0.00425	0.0254034	yes
TCONS_00020760	XLOC_006823	AT1G60890	1:22412187-22417312	WT_0h_NaCL	WT_6h_NaCL	OK	1.31085	8.39812	2.67956	2.45675	0.0002	0.00173834	yes
TCONS_00020777	XLOC_006826	IRT3	1:22445298-22447299	WT_0h_NaCL	WT_6h_NaCL	OK	4.61532	1.48401	-1.63693	-1.60999	0.00045	0.00360379	yes
TCONS_00020780	XLOC_006826	IRT3	1:22445298-22447299	WT_0h_NaCL	WT_6h_NaCL	OK	22.9542	10.0647	-1.18946	-3.03087	5e-05	0.000483329	yes
TCONS_00020819	XLOC_006838	AT1G61100	1:22508523-22512333	WT_0h_NaCL	WT_6h_NaCL	OK	41.9463	16.1172	-1.37994	-3.45504	5e-05	0.000483329	yes
TCONS_00020836	XLOC_006846	AT1G61255	1:22589097-22589789	WT_0h_NaCL	WT_6h_NaCL	OK	5.16687	17.9344	1.79537	4.22678	5e-05	0.000483329	yes
TCONS_00020840	XLOC_006849	AT1G61300	1:22607461-22610557	WT_0h_NaCL	WT_6h_NaCL	OK	2.4078	6.49653	1.43196	2.3195	5e-05	0.000483329	yes
TCONS_00020910	XLOC_006856	AT1G61480	1:22681241-22684626	WT_0h_NaCL	WT_6h_NaCL	OK	0.662398	0.0810058	-3.0316	-3.01833	5e-05	0.000483329	yes
TCONS_00020959	XLOC_006864	AT1G61590	1:22723367-22726190	WT_0h_NaCL	WT_6h_NaCL	OK	15.497	4.24371	-1.86859	-5.85883	5e-05	0.000483329	yes
TCONS_00020997	XLOC_006879	AT1G61740	1:22798034-22801416	WT_0h_NaCL	WT_6h_NaCL	OK	112.433	38.9837	-1.52812	-6.16309	5e-05	0.000483329	yes
TCONS_00021008	XLOC_006887	AT1G61890	1:22867688-22871358	WT_0h_NaCL	WT_6h_NaCL	OK	30.4948	61.7546	1.01798	3.88807	5e-05	0.000483329	yes
TCONS_00021011	XLOC_006888	AT1G61900	1:22881934-22885125	WT_0h_NaCL	WT_6h_NaCL	OK	28.2155	13.4392	-1.07005	-2.82297	5e-05	0.000483329	yes
TCONS_00021030	XLOC_006898	AT1G62110	1:22957611-22959884	WT_0h_NaCL	WT_6h_NaCL	OK	0.516529	1.89211	1.87307	1.32207	0.00765	0.0415175	yes
TCONS_00021054	XLOC_006901	2024-04-02	1:22973839-22977885	WT_0h_NaCL	WT_6h_NaCL	OK	6.74464	42.3394	2.65019	5.19884	5e-05	0.000483329	yes
TCONS_00021055	XLOC_006901	2024-04-02	1:22973839-22977885	WT_0h_NaCL	WT_6h_NaCL	OK	4.41996	24.4489	2.46766	2.33494	5e-05	0.000483329	yes
TCONS_00021070	XLOC_006906	SLAH1	1:23007043-23008610	WT_0h_NaCL	WT_6h_NaCL	OK	4.09744	0.0749027	-5.77356	-3.81592	0.0003	0.00250642	yes
TCONS_00021077	XLOC_006908	WRKY6	1:23016568-23019494	WT_0h_NaCL	WT_6h_NaCL	OK	10.0282	23.2683	1.21431	5.05457	5e-05	0.000483329	yes
TCONS_00021108	XLOC_006921	AT1G62510	1:23136365-23137413	WT_0h_NaCL	WT_6h_NaCL	OK	249.597	34.9234	-2.83734	-11.2487	5e-05	0.000483329	yes
TCONS_00021135	XLOC_006931	BETA-VPE	1:23223873-23226983	WT_0h_NaCL	WT_6h_NaCL	OK	2.67925	9.86329	1.88024	5.45116	5e-05	0.000483329	yes
TCONS_00021143	XLOC_006935	AT1G62760	1:23237371-23238644	WT_0h_NaCL	WT_6h_NaCL	OK	2.19635	1.01238	-1.11736	-1.73266	0.00025	0.00212677	yes
TCONS_00021144	XLOC_006936	AT1G62770	1:23245834-23246949	WT_0h_NaCL	WT_6h_NaCL	OK	27.1186	6.42502	-2.07751	-6.14142	5e-05	0.000483329	yes
TCONS_00021145	XLOC_006937	AT1G62780	1:23249144-23251195	WT_0h_NaCL	WT_6h_NaCL	OK	49.8423	106.442	1.09463	4.88903	5e-05	0.000483329	yes
TCONS_00021168	XLOC_006943	AT1G62870	1:23283911-23286797	WT_0h_NaCL	WT_6h_NaCL	OK	0.557168	3.36127	2.59282	5.42869	5e-05	0.000483329	yes
TCONS_00021182	XLOC_006950	AT1G63010	1:23347560-23352831	WT_0h_NaCL	WT_6h_NaCL	OK	3.48503	14.4222	2.04905	2.43438	5e-05	0.000483329	yes
TCONS_00021215	XLOC_006963	UGE3	1:23425351-23429652	WT_0h_NaCL	WT_6h_NaCL	OK	15.6106	3.60137	-2.1159	-3.35021	5e-05	0.000483329	yes
TCONS_00021225	XLOC_006967	CLE14	1:23460197-23460884	WT_0h_NaCL	WT_6h_NaCL	OK	1.01232	4.97949	2.29833	2.80595	5e-05	0.000483329	yes
TCONS_00021236	XLOC_006969	TET10	1:23466699-23469291	WT_0h_NaCL	WT_6h_NaCL	OK	13.3954	1.32468	-3.33803	-2.9225	0.00015	0.00133759	yes
TCONS_00021242	XLOC_006969	TET10	1:23466699-23469291	WT_0h_NaCL	WT_6h_NaCL	OK	7.33362	2.6705	-1.45742	-1.34972	0.00145	0.0101026	yes
TCONS_00021268	XLOC_006976	AT1G63360	1:23498483-23502321	WT_0h_NaCL	WT_6h_NaCL	OK	1.29175	2.66209	1.04323	1.4819	0.00215	0.0142011	yes
TCONS_00021285	XLOC_006981	AT1G63480	1:23539556-23542330	WT_0h_NaCL	WT_6h_NaCL	OK	3.75912	8.41577	1.1627	1.58997	0.00025	0.00212677	yes
TCONS_00021332	XLOC_006990	TRM12	1:23607356-23610779	WT_0h_NaCL	WT_6h_NaCL	OK	1.72782	4.80587	1.47585	1.46117	0.0053	0.030581	yes
TCONS_00021338	XLOC_006992	CYP86A7	1:23632177-23634073	WT_0h_NaCL	WT_6h_NaCL	OK	0.275391	1.65101	2.5838	3.48075	5e-05	0.000483329	yes
TCONS_00021364	XLOC_006996	UBC5	1:23667484-23669265	WT_0h_NaCL	WT_6h_NaCL	OK	4.74477	1.76029	-1.43052	-1.41251	0.00085	0.00633128	yes
TCONS_00021365	XLOC_006996	UBC5	1:23667484-23669265	WT_0h_NaCL	WT_6h_NaCL	OK	78.0725	15.3801	-2.34375	-8.14931	5e-05	0.000483329	yes
TCONS_00021366	XLOC_006996	UBC5	1:23667484-23669265	WT_0h_NaCL	WT_6h_NaCL	OK	4.78587	0.854419	-2.48577	-1.88923	0.00205	0.0136297	yes
TCONS_00021376	XLOC_006998	AT1G63820	1:23682277-23684373	WT_0h_NaCL	WT_6h_NaCL	OK	0.968024	5.05661	2.38506	4.57002	5e-05	0.000483329	yes
TCONS_00021429	XLOC_007013	DAA1	1:23796697-23801799	WT_0h_NaCL	WT_6h_NaCL	OK	0.722185	3.74757	2.37552	2.24168	0.0009	0.00665882	yes
TCONS_00021460	XLOC_007028	LACS3	1:23915569-23919835	WT_0h_NaCL	WT_6h_NaCL	OK	4.89491	12.9408	1.40258	4.16823	5e-05	0.000483329	yes
TCONS_00021494	XLOC_007044	ENODL8	1:24019456-24023424	WT_0h_NaCL	WT_6h_NaCL	OK	81.1693	28.4817	-1.5109	-5.22375	5e-05	0.000483329	yes
TCONS_00021500	XLOC_007047	AT1G64700	1:24039705-24040636	WT_0h_NaCL	WT_6h_NaCL	OK	2.13695	4.65017	1.12173	2.25749	5e-05	0.000483329	yes
TCONS_00021503	XLOC_007048	CP5	1:24044685-24048822	WT_0h_NaCL	WT_6h_NaCL	OK	734.434	144.84	-2.34217	-6.76161	5e-05	0.000483329	yes
TCONS_00021508	XLOC_007050	AT1G64760	1:24054050-24056491	WT_0h_NaCL	WT_6h_NaCL	OK	5.00963	12.5874	1.3292	2.02333	5e-05	0.000483329	yes
TCONS_00021511	XLOC_007051	AMT1	1:24060639-24062804	WT_0h_NaCL	WT_6h_NaCL	OK	9.95814	21.7326	1.12591	4.47412	5e-05	0.000483329	yes
TCONS_00021523	XLOC_007057	G-TMT	1:24129835-24136109	WT_0h_NaCL	WT_6h_NaCL	OK	6.29938	17.4084	1.4665	3.75817	5e-05	0.000483329	yes
TCONS_00021548	XLOC_007063	4CL3	1:24167201-24171635	WT_0h_NaCL	WT_6h_NaCL	OK	1.82646	29.7115	4.0239	10.6339	5e-05	0.000483329	yes
TCONS_00021574	XLOC_007070	AT1G65190	1:24215590-24217436	WT_0h_NaCL	WT_6h_NaCL	OK	6.88387	24.9736	1.85911	6.88023	5e-05	0.000483329	yes
TCONS_00021608	XLOC_007089	LETM2	1:24361031-24366466	WT_0h_NaCL	WT_6h_NaCL	OK	4.53536	9.19327	1.01936	1.66718	0.00015	0.00133759	yes
TCONS_00021638	XLOC_007100	AT1G65690	1:24431416-24433165	WT_0h_NaCL	WT_6h_NaCL	OK	7.64027	20.5289	1.42596	4.73514	5e-05	0.000483329	yes
TCONS_00021665	XLOC_007114	AAE12	1:24512437-24514659	WT_0h_NaCL	WT_6h_NaCL	OK	0.242551	5.24225	4.43383	5.85869	5e-05	0.000483329	yes
TCONS_00021666	XLOC_007115	AT1G65900	1:24515757-24518601	WT_0h_NaCL	WT_6h_NaCL	OK	3.71464	14.005	1.91465	2.81117	5e-05	0.000483329	yes
TCONS_00021719	XLOC_007129	AT1G66070	1:24595773-24601308	WT_0h_NaCL	WT_6h_NaCL	OK	15.6792	31.4707	1.00515	3.62781	5e-05	0.000483329	yes
TCONS_00021723	XLOC_007130	AT1G66100	1:24605426-24606722	WT_0h_NaCL	WT_6h_NaCL	OK	20.5751	6.62302	-1.63534	-4.58332	5e-05	0.000483329	yes
TCONS_00021749	XLOC_007142	BGLU21	1:24699867-24703166	WT_0h_NaCL	WT_6h_NaCL	OK	63.2693	21.8593	-1.53326	-4.52593	5e-05	0.000483329	yes
TCONS_00021751	XLOC_007142	BGLU21	1:24699867-24703166	WT_0h_NaCL	WT_6h_NaCL	OK	42.1538	17.825	-1.24176	-2.74854	5e-05	0.000483329	yes
TCONS_00021761	XLOC_007149	AT1G66330	1:24729628-24732575	WT_0h_NaCL	WT_6h_NaCL	OK	10.666	4.94369	-1.10936	-1.34467	0.0023	0.0150487	yes
TCONS_00021828	XLOC_007172	AT1G66830	1:24929855-24932980	WT_0h_NaCL	WT_6h_NaCL	OK	4.14771	9.22609	1.1534	3.7401	5e-05	0.000483329	yes
TCONS_00021831	XLOC_007173	PMI2	1:24933776-24936512	WT_0h_NaCL	WT_6h_NaCL	OK	1.5767	3.9434	1.32253	1.4419	0.00505	0.0293642	yes
TCONS_00021973	XLOC_007205	RTFL21	1:25175557-25176230	WT_0h_NaCL	WT_6h_NaCL	OK	10.916	0.602775	-4.17868	-4.54042	5e-05	0.000483329	yes
TCONS_00022013	XLOC_007215	AT1G67360	1:25235270-25238216	WT_0h_NaCL	WT_6h_NaCL	OK	13.2777	93.5857	2.81729	4.9951	5e-05	0.000483329	yes
TCONS_00022014	XLOC_007215	AT1G67360	1:25235270-25238216	WT_0h_NaCL	WT_6h_NaCL	OK	1.4881	9.2029	2.62862	1.58681	0.0061	0.0344052	yes
TCONS_00022018	XLOC_007217	AT1G67400	1:25247917-25253687	WT_0h_NaCL	WT_6h_NaCL	OK	5.64377	2.54389	-1.14962	-1.80752	0.0001	0.000921974	yes
TCONS_00022097	XLOC_007227	AT1G67590	1:25333057-25335025	WT_0h_NaCL	WT_6h_NaCL	OK	19.8056	9.76638	-1.02001	-3.74988	5e-05	0.000483329	yes
TCONS_00022115	XLOC_007234	ARR11	1:25376678-25379217	WT_0h_NaCL	WT_6h_NaCL	OK	4.90047	2.36688	-1.04993	-2.57041	5e-05	0.000483329	yes
TCONS_00022135	XLOC_007244	AT1G67855	1:25442255-25443690	WT_0h_NaCL	WT_6h_NaCL	OK	1.19643	9.70979	3.02071	2.19203	0.0001	0.000921974	yes
TCONS_00022136	XLOC_007245	AT1G67860	1:25444751-25445357	WT_0h_NaCL	WT_6h_NaCL	OK	39.5349	18.2712	-1.11355	-3.63936	5e-05	0.000483329	yes
TCONS_00022152	XLOC_007249	AT1G67910	1:25471287-25472577	WT_0h_NaCL	WT_6h_NaCL	OK	32.6677	4.07075	-3.0045	-7.12864	5e-05	0.000483329	yes
TCONS_00022210	XLOC_007270	AT1G68360	1:25621532-25622593	WT_0h_NaCL	WT_6h_NaCL	OK	1.4068	4.79854	1.77018	3.10977	5e-05	0.000483329	yes
TCONS_00022222	XLOC_007274	AT1G68410	1:25649565-25653021	WT_0h_NaCL	WT_6h_NaCL	OK	9.12936	3.98055	-1.19755	-1.33008	0.00125	0.00888033	yes
TCONS_00022225	XLOC_007276	PDE337	1:25661486-25663038	WT_0h_NaCL	WT_6h_NaCL	OK	1.83046	3.78057	1.04639	1.75436	0.00015	0.00133759	yes
TCONS_00022228	XLOC_007278	AT1G68470	1:25676360-25678468	WT_0h_NaCL	WT_6h_NaCL	OK	1.08565	5.64819	2.37922	5.29656	5e-05	0.000483329	yes
TCONS_00022246	XLOC_007286	AT1G68568	1:25746696-25750291	WT_0h_NaCL	WT_6h_NaCL	OK	3.06432	19.9437	2.70229	2.40753	5e-05	0.000483329	yes
TCONS_00022280	XLOC_007298	IDA	1:25829916-25830781	WT_0h_NaCL	WT_6h_NaCL	OK	0.0918177	1.41967	3.95064	2.24138	0.0058	0.0329877	yes
TCONS_00022286	XLOC_007300	LINC3	1:25834685-25841686	WT_0h_NaCL	WT_6h_NaCL	OK	1.73679	3.62513	1.06161	1.31353	0.0028	0.017813	yes
TCONS_00022296	XLOC_007304	AT1G68850	1:25883555-25885261	WT_0h_NaCL	WT_6h_NaCL	OK	4.99625	17.8704	1.83865	5.77801	5e-05	0.000483329	yes
TCONS_00022300	XLOC_007305	AT1G68862	1:25886535-25891867	WT_0h_NaCL	WT_6h_NaCL	OK	0.842152	0.270771	-1.63701	-1.3665	0.0046	0.0271524	yes
TCONS_00022320	XLOC_007307	bZIP	1:25893970-25895056	WT_0h_NaCL	WT_6h_NaCL	OK	1.69974	3.89506	1.19633	2.19074	5e-05	0.000483329	yes
TCONS_00022377	XLOC_007327	MES15	1:26027881-26030312	WT_0h_NaCL	WT_6h_NaCL	OK	1.52328	0.490623	-1.63449	-2.41734	5e-05	0.000483329	yes
TCONS_00022393	XLOC_007330	PDCB4	1:26050142-26058383	WT_0h_NaCL	WT_6h_NaCL	OK	33.1444	68.1225	1.03937	3.62447	5e-05	0.000483329	yes
TCONS_00022410	XLOC_007334	AGO7	1:26101357-26110357	WT_0h_NaCL	WT_6h_NaCL	OK	0.989737	2.63238	1.41125	1.73538	0.00015	0.00133759	yes
TCONS_00022443	XLOC_007340	AT1G69570	1:26161460-26163715	WT_0h_NaCL	WT_6h_NaCL	OK	14.3129	1.58084	-3.17855	-7.69181	5e-05	0.000483329	yes
TCONS_00022466	XLOC_007351	AT1G69730	1:26226730-26231472	WT_0h_NaCL	WT_6h_NaCL	OK	1.55433	4.31005	1.47142	3.51885	5e-05	0.000483329	yes
TCONS_00022496	XLOC_007365	GSTU12	1:26334249-26335630	WT_0h_NaCL	WT_6h_NaCL	OK	0.276923	2.64023	3.25311	3.5839	5e-05	0.000483329	yes
TCONS_00022497	XLOC_007366	GSTU11	1:26337480-26338818	WT_0h_NaCL	WT_6h_NaCL	OK	0.594005	6.52586	3.45762	4.86945	5e-05	0.000483329	yes
TCONS_00022512	XLOC_007370	AT1G69980	1:26355787-26357781	WT_0h_NaCL	WT_6h_NaCL	OK	2.16269	6.06665	1.48807	1.48291	0.0056	0.0320302	yes
TCONS_00022517	XLOC_007372	AT1G70000	1:26362978-26364878	WT_0h_NaCL	WT_6h_NaCL	OK	4.67216	10.6032	1.18234	3.00301	5e-05	0.000483329	yes
TCONS_00022524	XLOC_007377	AT1G70130	1:26409600-26411828	WT_0h_NaCL	WT_6h_NaCL	OK	0.105636	6.58416	5.96182	6.15985	5e-05	0.000483329	yes
TCONS_00022534	XLOC_007385	UMAMIT36	1:26456773-26459570	WT_0h_NaCL	WT_6h_NaCL	OK	0.558868	0.199614	-1.4853	-1.48988	0.00205	0.0136297	yes
TCONS_00022539	XLOC_007387	TPS8	1:26470794-26474833	WT_0h_NaCL	WT_6h_NaCL	OK	30.9711	2.20382	-3.81285	-5.58434	5e-05	0.000483329	yes
TCONS_00022540	XLOC_007387	TPS8	1:26470794-26474833	WT_0h_NaCL	WT_6h_NaCL	OK	42.9281	3.70804	-3.53319	-7.10302	5e-05	0.000483329	yes
TCONS_00022607	XLOC_007411	PGM2	1:26668645-26673166	WT_0h_NaCL	WT_6h_NaCL	OK	11.7457	27.6747	1.23643	1.71443	0.0007	0.00533512	yes
TCONS_00022622	XLOC_007415	AT1G70780	1:26695165-26696392	WT_0h_NaCL	WT_6h_NaCL	OK	193.321	450.579	1.22078	5.11471	5e-05	0.000483329	yes
TCONS_00022630	XLOC_007418	MLP34	1:26714865-26716901	WT_0h_NaCL	WT_6h_NaCL	OK	280.628	65.4782	-2.09957	-7.50656	5e-05	0.000483329	yes
TCONS_00022632	XLOC_007418	MLP34	1:26714865-26716901	WT_0h_NaCL	WT_6h_NaCL	OK	23.541	5.18356	-2.18316	-1.62681	0.0052	0.0300966	yes
TCONS_00022634	XLOC_007419	AT1G70860	1:26718069-26719211	WT_0h_NaCL	WT_6h_NaCL	OK	2.15791	0.288618	-2.9024	-3.00601	5e-05	0.000483329	yes
TCONS_00022637	XLOC_007421	AT1G70880	1:26722845-26723978	WT_0h_NaCL	WT_6h_NaCL	OK	4.46377	1.29976	-1.78002	-3.26942	5e-05	0.000483329	yes
TCONS_00022643	XLOC_007426	AT1G70990	1:26767249-26768215	WT_0h_NaCL	WT_6h_NaCL	OK	7.19676	2.18333	-1.72082	-3.28653	5e-05	0.000483329	yes
TCONS_00022650	XLOC_007431	AT1G71020	1:26790548-26793319	WT_0h_NaCL	WT_6h_NaCL	OK	22.166	9.43179	-1.23274	-5.09354	5e-05	0.000483329	yes
TCONS_00022652	XLOC_007432	MYBL2	1:26794131-26796620	WT_0h_NaCL	WT_6h_NaCL	OK	45.2609	6.12157	-2.88629	-5.37587	5e-05	0.000483329	yes
TCONS_00022653	XLOC_007432	MYBL2	1:26794131-26796620	WT_0h_NaCL	WT_6h_NaCL	OK	33.707	3.23025	-3.38333	-4.33135	5e-05	0.000483329	yes
TCONS_00022800	XLOC_007478	AT1G72200	1:27162748-27171410	WT_0h_NaCL	WT_6h_NaCL	OK	9.53069	1.65798	-2.52316	-2.32708	5e-05	0.000483329	yes
TCONS_00022806	XLOC_007483	ERO1	1:27209403-27214688	WT_0h_NaCL	WT_6h_NaCL	OK	1.89009	4.14932	1.13442	1.59147	0.00055	0.00430818	yes
TCONS_00022820	XLOC_007488	AT1G72410	1:27245081-27257085	WT_0h_NaCL	WT_6h_NaCL	OK	19.4325	8.65727	-1.16649	-3.52887	5e-05	0.000483329	yes
TCONS_00022853	XLOC_007491	AT1G72430	1:27264601-27265806	WT_0h_NaCL	WT_6h_NaCL	OK	85.201	25.784	-1.7244	-6.92226	5e-05	0.000483329	yes
TCONS_00022866	XLOC_007495	AT1G72490	1:27288899-27291107	WT_0h_NaCL	WT_6h_NaCL	OK	0.468639	3.01763	2.68687	2.88049	5e-05	0.000483329	yes
TCONS_00022945	XLOC_007517	AT1G72880	1:27423377-27426215	WT_0h_NaCL	WT_6h_NaCL	OK	5.19405	1.53552	-1.75814	-1.63922	0.0006	0.00465368	yes
TCONS_00022969	XLOC_007523	PS2	1:27464527-27466348	WT_0h_NaCL	WT_6h_NaCL	OK	1.23265	16.0879	3.70614	7.81044	5e-05	0.000483329	yes
TCONS_00022983	XLOC_007531	AT1G73120	1:27497175-27498062	WT_0h_NaCL	WT_6h_NaCL	OK	42.716	10.6882	-1.99876	-6.09732	5e-05	0.000483329	yes
TCONS_00023059	XLOC_007547	DR4	1:27568713-27569823	WT_0h_NaCL	WT_6h_NaCL	OK	380.45	65.605	-2.53583	-10.512	5e-05	0.000483329	yes
TCONS_00023060	XLOC_007548	AT1G73350	1:27575376-27577283	WT_0h_NaCL	WT_6h_NaCL	OK	1.87411	5.86913	1.64694	1.91069	0.00015	0.00133759	yes
TCONS_00023101	XLOC_007557	AT1G73550	1:27647755-27648709	WT_0h_NaCL	WT_6h_NaCL	OK	4.66666	0.769689	-2.60004	-1.69135	0.0081	0.0435237	yes
TCONS_00023114	XLOC_007561	AT1G73660	1:27691892-27697372	WT_0h_NaCL	WT_6h_NaCL	OK	11.0813	2.26633	-2.2897	-2.39657	0.00085	0.00633128	yes
TCONS_00023133	XLOC_007568	SARD1	1:27742080-27749248	WT_0h_NaCL	WT_6h_NaCL	OK	0.201963	1.22905	2.60538	1.61071	0.0049	0.0286325	yes
TCONS_00023136	XLOC_007569	AT1G73810	1:27752250-27755297	WT_0h_NaCL	WT_6h_NaCL	OK	0.40764	4.95087	3.60232	4.12084	0.0001	0.000921974	yes
TCONS_00023183	XLOC_007579	SS3	1:27829050-27831536	WT_0h_NaCL	WT_6h_NaCL	OK	1.13175	6.91243	2.61064	5.10436	5e-05	0.000483329	yes
TCONS_00023184	XLOC_007580	AT1G74010	1:27832094-27834207	WT_0h_NaCL	WT_6h_NaCL	OK	2.28495	12.1561	2.41145	5.87545	5e-05	0.000483329	yes
TCONS_00023185	XLOC_007581	SS2	1:27835122-27837443	WT_0h_NaCL	WT_6h_NaCL	OK	26.0447	55.9242	1.10248	4.70557	5e-05	0.000483329	yes
TCONS_00023256	XLOC_007599	AT1G74370	1:27954128-27959400	WT_0h_NaCL	WT_6h_NaCL	OK	22.9356	9.45318	-1.27871	-3.29171	5e-05	0.000483329	yes
TCONS_00023279	XLOC_007607	AT1G74460	1:27986796-27989865	WT_0h_NaCL	WT_6h_NaCL	OK	11.5406	28.2859	1.29337	4.16191	5e-05	0.000483329	yes
TCONS_00023310	XLOC_007616	MIF1	1:28045331-28048289	WT_0h_NaCL	WT_6h_NaCL	OK	9.91689	4.16756	-1.25069	-2.51602	5e-05	0.000483329	yes
TCONS_00023328	XLOC_007626	AT1G74840	1:28115442-28117422	WT_0h_NaCL	WT_6h_NaCL	OK	53.244	22.4464	-1.24614	-4.56477	5e-05	0.000483329	yes
TCONS_00023340	XLOC_007629	ARR15	1:28131446-28133025	WT_0h_NaCL	WT_6h_NaCL	OK	1.4563	0.60436	-1.26882	-1.53033	0.0008	0.00600262	yes
TCONS_00023347	XLOC_007630	AT1G74910	1:28133932-28142837	WT_0h_NaCL	WT_6h_NaCL	OK	67.4997	29.901	-1.17469	-1.94297	5e-05	0.000483329	yes
TCONS_00023365	XLOC_007636	ARC3	1:28163343-28170113	WT_0h_NaCL	WT_6h_NaCL	OK	2.57548	5.97301	1.21361	1.46505	0.00145	0.0101026	yes
TCONS_00023378	XLOC_007640	JAC1	1:28190739-28196053	WT_0h_NaCL	WT_6h_NaCL	OK	12.7778	2.29828	-2.47501	-3.4981	5e-05	0.000483329	yes
TCONS_00023389	XLOC_007641	CYP721A1	1:28196715-28201991	WT_0h_NaCL	WT_6h_NaCL	OK	13.2419	6.12867	-1.11147	-2.17299	5e-05	0.000483329	yes
TCONS_00023398	XLOC_007644	AT1G75180	1:28213665-28219186	WT_0h_NaCL	WT_6h_NaCL	OK	18.9871	5.85288	-1.6978	-2.79684	5e-05	0.000483329	yes
TCONS_00023399	XLOC_007644	AT1G75180	1:28213665-28219186	WT_0h_NaCL	WT_6h_NaCL	OK	22.208	3.4546	-2.68449	-4.58899	5e-05	0.000483329	yes
TCONS_00023404	XLOC_007646	ERDL6	1:28223835-28233134	WT_0h_NaCL	WT_6h_NaCL	OK	70.764	25.8059	-1.45532	-4.60787	5e-05	0.000483329	yes
TCONS_00023405	XLOC_007647	RL6	1:28244316-28245581	WT_0h_NaCL	WT_6h_NaCL	OK	3.01754	0.305647	-3.30344	-2.41497	0.0011	0.00794098	yes
TCONS_00023425	XLOC_007653	BBD1	1:28281194-28284168	WT_0h_NaCL	WT_6h_NaCL	OK	82.6537	24.7672	-1.73865	-3.56655	5e-05	0.000483329	yes
TCONS_00023427	XLOC_007653	BBD1	1:28281194-28284168	WT_0h_NaCL	WT_6h_NaCL	OK	100.97	38.8663	-1.37734	-2.84244	5e-05	0.000483329	yes
TCONS_00023441	XLOC_007657	CKX5	1:28313338-28318375	WT_0h_NaCL	WT_6h_NaCL	OK	4.06039	0.730727	-2.47421	-3.3025	5e-05	0.000483329	yes
TCONS_00023443	XLOC_007658	WAT1	1:28337725-28340275	WT_0h_NaCL	WT_6h_NaCL	OK	213.366	64.0879	-1.73521	-3.12641	5e-05	0.000483329	yes
TCONS_00023454	XLOC_007665	AT1G75620	1:28394762-28396677	WT_0h_NaCL	WT_6h_NaCL	OK	1.22458	0.56577	-1.114	-1.74389	0.00025	0.00212677	yes
TCONS_00023462	XLOC_007669	LQY1	1:28421729-28425112	WT_0h_NaCL	WT_6h_NaCL	OK	142.732	59.1319	-1.2713	-5.47953	5e-05	0.000483329	yes
TCONS_00023469	XLOC_007672	GASA1	1:28441500-28442435	WT_0h_NaCL	WT_6h_NaCL	OK	786.194	129.414	-2.60289	-10.3854	5e-05	0.000483329	yes
TCONS_00023483	XLOC_007678	VPS35B	1:28475648-28483946	WT_0h_NaCL	WT_6h_NaCL	OK	3.04616	1.32664	-1.19922	-1.10629	0.0087	0.0461557	yes
TCONS_00023485	XLOC_007679	AT1G75860	1:28484128-28486077	WT_0h_NaCL	WT_6h_NaCL	OK	5.25626	12.9603	1.30199	2.77382	5e-05	0.000483329	yes
TCONS_00023516	XLOC_007692	SMT3	1:28550201-28551836	WT_0h_NaCL	WT_6h_NaCL	OK	68.5275	27.2362	-1.33116	-5.88709	5e-05	0.000483329	yes
TCONS_00023527	XLOC_007697	sks5	1:28571118-28581315	WT_0h_NaCL	WT_6h_NaCL	OK	153.669	68.9442	-1.15632	-3.57891	5e-05	0.000483329	yes
TCONS_00023540	XLOC_007701	AT1G76220	1:28597375-28600725	WT_0h_NaCL	WT_6h_NaCL	OK	0.669599	0.243525	-1.45923	-1.28195	0.00375	0.0228506	yes
TCONS_00023544	XLOC_007702	AT1G76240	1:28602704-28603932	WT_0h_NaCL	WT_6h_NaCL	OK	16.2131	3.37912	-2.26244	-6.14383	5e-05	0.000483329	yes
TCONS_00023567	XLOC_007705	AT1G76280	1:28617576-28622777	WT_0h_NaCL	WT_6h_NaCL	OK	1.02539	0.291949	-1.81239	-1.48733	0.00685	0.0378889	yes
TCONS_00023606	XLOC_007717	AT1G76460	1:28684550-28689208	WT_0h_NaCL	WT_6h_NaCL	OK	25.2503	9.15789	-1.46321	-2.48966	5e-05	0.000483329	yes
TCONS_00023653	XLOC_007737	IGMT5	1:28814433-28823727	WT_0h_NaCL	WT_6h_NaCL	OK	62.3611	236.86	1.92532	6.6925	5e-05	0.000483329	yes
TCONS_00023662	XLOC_007743	GT2	1:28873051-28875435	WT_0h_NaCL	WT_6h_NaCL	OK	13.6114	4.12877	-1.72104	-2.77319	5e-05	0.000483329	yes
TCONS_00023663	XLOC_007743	GT2	1:28873051-28875435	WT_0h_NaCL	WT_6h_NaCL	OK	15.7109	3.4629	-2.18171	-3.78267	5e-05	0.000483329	yes
TCONS_00023685	XLOC_007748	AT1G76960	1:28917865-28920976	WT_0h_NaCL	WT_6h_NaCL	OK	2.51525	10.2852	2.0318	2.06032	0.00065	0.00499639	yes
TCONS_00023698	XLOC_007750	AT1G76980	1:28925707-28927391	WT_0h_NaCL	WT_6h_NaCL	OK	3.86947	13.3615	1.78787	4.43009	5e-05	0.000483329	yes
TCONS_00023727	XLOC_007765	STP14	1:29008900-29012096	WT_0h_NaCL	WT_6h_NaCL	OK	21.0085	1.9227	-3.44977	-6.69052	5e-05	0.000483329	yes
TCONS_00023728	XLOC_007765	STP14	1:29008900-29012096	WT_0h_NaCL	WT_6h_NaCL	OK	3.35622	0.352818	-3.24984	-1.58462	0.00265	0.0169942	yes
TCONS_00023742	XLOC_007769	AT1G77280	1:29027752-29034822	WT_0h_NaCL	WT_6h_NaCL	OK	1.45924	4.73209	1.69726	2.35982	5e-05	0.000483329	yes
TCONS_00023775	XLOC_007779	AT1G77480	1:29103607-29117344	WT_0h_NaCL	WT_6h_NaCL	OK	15.3206	7.35528	-1.05862	-1.91367	5e-05	0.000483329	yes
TCONS_00023803	XLOC_007788	AT1G77670	1:29188842-29191079	WT_0h_NaCL	WT_6h_NaCL	OK	16.335	33.176	1.02218	4.27868	5e-05	0.000483329	yes
TCONS_00023813	XLOC_007794	NIA1	1:29235720-29239484	WT_0h_NaCL	WT_6h_NaCL	OK	226.265	27.1175	-3.06071	-11.1383	5e-05	0.000483329	yes
TCONS_00023840	XLOC_007810	AST56	1:29317766-29323358	WT_0h_NaCL	WT_6h_NaCL	OK	6.55537	13.8947	1.08379	3.93477	5e-05	0.000483329	yes
TCONS_00023862	XLOC_007821	UGT85A4	1:29446860-29452417	WT_0h_NaCL	WT_6h_NaCL	OK	21.0751	8.46152	-1.31655	-3.88216	5e-05	0.000483329	yes
TCONS_00023870	XLOC_007826	GSTU22	1:29472844-29474003	WT_0h_NaCL	WT_6h_NaCL	OK	10.066	38.8959	1.95012	7.05489	5e-05	0.000483329	yes
TCONS_00023872	XLOC_007828	GSTU20	1:29484119-29485389	WT_0h_NaCL	WT_6h_NaCL	OK	178.637	446.439	1.32143	5.08819	5e-05	0.000483329	yes
TCONS_00023878	XLOC_007833	AT1G78460	1:29516790-29519323	WT_0h_NaCL	WT_6h_NaCL	OK	5.32974	1.67767	-1.6676	-1.8673	5e-05	0.000483329	yes
TCONS_00023880	XLOC_007833	AT1G78460	1:29516790-29519323	WT_0h_NaCL	WT_6h_NaCL	OK	95.0787	19.9151	-2.25526	-8.01061	5e-05	0.000483329	yes
TCONS_00023914	XLOC_007841	MSL6	1:29568960-29572593	WT_0h_NaCL	WT_6h_NaCL	OK	2.71664	6.82444	1.32889	2.05211	0.00035	0.00287858	yes
TCONS_00023915	XLOC_007841	MSL6	1:29568960-29572593	WT_0h_NaCL	WT_6h_NaCL	OK	6.81219	14.6277	1.10251	3.06202	5e-05	0.000483329	yes
TCONS_00023959	XLOC_007853	AT1G78830	1:29636817-29638773	WT_0h_NaCL	WT_6h_NaCL	OK	126.946	39.3664	-1.68918	-7.40098	5e-05	0.000483329	yes
TCONS_00023965	XLOC_007856	AT1G78865	1:29646002-29649951	WT_0h_NaCL	WT_6h_NaCL	OK	3.20823	1.34903	-1.24986	-2.00946	5e-05	0.000483329	yes
TCONS_00023969	XLOC_007856	AT1G78865	1:29646002-29649951	WT_0h_NaCL	WT_6h_NaCL	OK	4.95667	2.0334	-1.28548	-1.93432	5e-05	0.000483329	yes
TCONS_00023971	XLOC_007858	AT1G78895	1:29656429-29660006	WT_0h_NaCL	WT_6h_NaCL	OK	39.9479	14.9876	-1.41435	-2.89177	5e-05	0.000483329	yes
TCONS_00024007	XLOC_007863	AT1G78995	1:29713315-29716255	WT_0h_NaCL	WT_6h_NaCL	OK	4.87837	22.7253	2.21983	4.41927	5e-05	0.000483329	yes
TCONS_00024040	XLOC_007869	AT1G79120	1:29764088-29768793	WT_0h_NaCL	WT_6h_NaCL	OK	0.452671	0.915467	1.01605	1.47397	0.0016	0.0110023	yes
TCONS_00024044	XLOC_007872	AT1G79150	1:29772509-29778016	WT_0h_NaCL	WT_6h_NaCL	OK	5.48963	12.2433	1.15721	4.49433	5e-05	0.000483329	yes
TCONS_00024087	XLOC_007875	-	1:29804626-29809500	WT_0h_NaCL	WT_6h_NaCL	OK	55.49	8.35979	-2.73069	-3.66165	5e-05	0.000483329	yes
TCONS_00024135	XLOC_007882	2024-10-05	1:29867853-29869784	WT_0h_NaCL	WT_6h_NaCL	OK	6.73965	19.736	1.55009	5.43588	5e-05	0.000483329	yes
TCONS_00024139	XLOC_007884	ALDH5F1	1:29881898-29887414	WT_0h_NaCL	WT_6h_NaCL	OK	22.5178	45.563	1.01679	2.00339	0.0003	0.00250642	yes
TCONS_00024141	XLOC_007885	AT1G79470	1:29890366-29897166	WT_0h_NaCL	WT_6h_NaCL	OK	6.17912	15.277	1.30589	3.94626	5e-05	0.000483329	yes
TCONS_00024146	XLOC_007888	AT1G79520	1:29910692-29914967	WT_0h_NaCL	WT_6h_NaCL	OK	0.329294	1.50943	2.19656	1.71671	0.00055	0.00430818	yes
TCONS_00024152	XLOC_007888	AT1G79520	1:29910692-29914967	WT_0h_NaCL	WT_6h_NaCL	OK	0.279464	1.47558	2.40055	1.60772	0.0036	0.0220726	yes
TCONS_00024158	XLOC_007888	AT1G79520	1:29910692-29914967	WT_0h_NaCL	WT_6h_NaCL	OK	3.16344	9.05785	1.51768	2.74237	5e-05	0.000483329	yes
TCONS_00024222	XLOC_007902	RFO1	1:29975666-29979356	WT_0h_NaCL	WT_6h_NaCL	OK	5.31004	1.60422	-1.72685	-1.45078	0.00845	0.0450636	yes
TCONS_00024225	XLOC_007904	WRI4	1:29985045-29993766	WT_0h_NaCL	WT_6h_NaCL	OK	43.9752	5.08351	-3.11279	-4.33314	5e-05	0.000483329	yes
TCONS_00024228	XLOC_007904	WRI4	1:29985045-29993766	WT_0h_NaCL	WT_6h_NaCL	OK	10.1408	1.23009	-3.04334	-2.00003	0.00085	0.00633128	yes
TCONS_00024252	XLOC_007907	FHY1	1:30015711-30018409	WT_0h_NaCL	WT_6h_NaCL	OK	57.0757	21.8076	-1.38804	-4.2494	5e-05	0.000483329	yes
TCONS_00024253	XLOC_007907	FHY1	1:30015711-30018409	WT_0h_NaCL	WT_6h_NaCL	OK	4.00109	1.28646	-1.63699	-1.17119	0.0075	0.0408437	yes
TCONS_00024315	XLOC_007919	APT2	1:30111440-30117645	WT_0h_NaCL	WT_6h_NaCL	OK	6.14531	1.16446	-2.39982	-1.63625	0.00225	0.0147677	yes
TCONS_00024320	XLOC_007919	AT1G80060	1:30111440-30117645	WT_0h_NaCL	WT_6h_NaCL	OK	1.50442	0.155801	-3.27143	-1.8264	0.0047	0.0276474	yes
TCONS_00024336	XLOC_007921	AT1G80130	1:30140911-30142697	WT_0h_NaCL	WT_6h_NaCL	OK	4.09903	41.2544	3.33119	10.8298	5e-05	0.000483329	yes
TCONS_00024344	XLOC_007926	AT1G80180	1:30156681-30157808	WT_0h_NaCL	WT_6h_NaCL	OK	81.1906	16.0472	-2.33899	-9.56211	5e-05	0.000483329	yes
TCONS_00024352	XLOC_007928	AT1G80230	1:30169455-30173109	WT_0h_NaCL	WT_6h_NaCL	OK	12.6429	2.46854	-2.3566	-1.88521	0.0004	0.00324421	yes
TCONS_00024353	XLOC_007928	DGR1	1:30169455-30173109	WT_0h_NaCL	WT_6h_NaCL	OK	9.56625	2.37642	-2.00917	-1.58641	0.00215	0.0142011	yes
TCONS_00024361	XLOC_007932	GA3OX2	1:30200465-30202349	WT_0h_NaCL	WT_6h_NaCL	OK	0.191478	4.32976	4.49904	4.6853	5e-05	0.000483329	yes
TCONS_00024391	XLOC_007937	ATXRCC1	1:30235163-30238535	WT_0h_NaCL	WT_6h_NaCL	OK	9.03035	3.68715	-1.29228	-1.44449	0.0035	0.0215486	yes
TCONS_00024399	XLOC_007939	AT1G80450	1:30243423-30244949	WT_0h_NaCL	WT_6h_NaCL	OK	1.36973	3.85767	1.49384	1.85224	0.0001	0.000921974	yes
TCONS_00024459	XLOC_007963	J8	1:30400630-30404713	WT_0h_NaCL	WT_6h_NaCL	OK	699.018	44.9559	-3.95875	-11.3918	5e-05	0.000483329	yes
TCONS_00024475	XLOC_007971	-	1:7537076-7537656	WT_0h_NaCL	WT_6h_NaCL	OK	0.666135	2.2669	1.76684	2.05698	0.0023	0.0150487	yes
TCONS_00024513	XLOC_008000	AT2G01100	2:79778-85258	WT_0h_NaCL	WT_6h_NaCL	OK	33.8487	16.8497	-1.00637	-1.67729	5e-05	0.000483329	yes
TCONS_00024521	XLOC_008003	RHA2B	2:100483-101566	WT_0h_NaCL	WT_6h_NaCL	OK	15.4891	37.3956	1.27162	3.66565	5e-05	0.000483329	yes
TCONS_00024523	XLOC_008005	PDE331	2:114925-117750	WT_0h_NaCL	WT_6h_NaCL	OK	38.1329	16.8991	-1.17409	-5.22296	5e-05	0.000483329	yes
TCONS_00024574	XLOC_008018	MLP328	2:235924-237253	WT_0h_NaCL	WT_6h_NaCL	OK	137.422	42.5328	-1.69197	-6.70831	5e-05	0.000483329	yes
TCONS_00024575	XLOC_008019	MLP329	2:239668-240687	WT_0h_NaCL	WT_6h_NaCL	OK	168.548	31.8069	-2.40575	-9.81037	5e-05	0.000483329	yes
TCONS_00024578	XLOC_008022	CRR3	2:266558-267926	WT_0h_NaCL	WT_6h_NaCL	OK	5.33632	14.3769	1.42984	2.13934	0.0001	0.000921974	yes
TCONS_00024617	XLOC_008036	EXGT-A3	2:384322-387478	WT_0h_NaCL	WT_6h_NaCL	OK	86.7163	36.8399	-1.23503	-3.9624	5e-05	0.000483329	yes
TCONS_00024620	XLOC_008037	EMB975	2:388054-390454	WT_0h_NaCL	WT_6h_NaCL	OK	8.27971	2.60049	-1.6708	-3.24004	5e-05	0.000483329	yes
TCONS_00024666	XLOC_008052	AT2G02060	2:494744-497860	WT_0h_NaCL	WT_6h_NaCL	OK	2.2492	4.60532	1.03389	1.3036	0.0034	0.0210239	yes
TCONS_00024679	XLOC_008057	PDF2.1	2:538249-539123	WT_0h_NaCL	WT_6h_NaCL	OK	12.7696	57.1104	2.16104	5.83419	5e-05	0.000483329	yes
TCONS_00024745	XLOC_008082	AT2G02610	2:710617-712819	WT_0h_NaCL	WT_6h_NaCL	OK	1.62476	0.623821	-1.38102	-1.8568	0.00015	0.00133759	yes
TCONS_00024764	XLOC_008093	WHY3	2:769333-773552	WT_0h_NaCL	WT_6h_NaCL	OK	13.7404	28.8368	1.06949	3.70361	5e-05	0.000483329	yes
TCONS_00024783	XLOC_008104	AT2G02870	2:837800-840398	WT_0h_NaCL	WT_6h_NaCL	OK	5.29538	1.07541	-2.29985	-1.71638	0.00315	0.0196988	yes
TCONS_00024795	XLOC_008111	RNS1	2:873505-874886	WT_0h_NaCL	WT_6h_NaCL	OK	34.6654	78.7856	1.18443	3.80271	5e-05	0.000483329	yes
TCONS_00024868	XLOC_008131	AT2G03330	2:1008459-1014320	WT_0h_NaCL	WT_6h_NaCL	OK	5.29106	2.61257	-1.01808	-1.57709	0.0004	0.00324421	yes
TCONS_00024869	XLOC_008131	AT2G03330	2:1008459-1014320	WT_0h_NaCL	WT_6h_NaCL	OK	4.06191	1.72485	-1.23569	-1.64424	0.0004	0.00324421	yes
TCONS_00024904	XLOC_008141	AT2G03550	2:1076862-1078348	WT_0h_NaCL	WT_6h_NaCL	OK	13.9167	30.9433	1.15281	4.49223	5e-05	0.000483329	yes
TCONS_00024955	XLOC_008154	MRH6	2:1132119-1133379	WT_0h_NaCL	WT_6h_NaCL	OK	2.24459	0.284025	-2.98236	-1.94878	0.0029	0.018356	yes
TCONS_00024972	XLOC_008161	RGF8	2:1171135-1172427	WT_0h_NaCL	WT_6h_NaCL	OK	0.514262	1.6953	1.72096	1.90288	0.0002	0.00173834	yes
TCONS_00025049	XLOC_008195	LACS8	2:1513489-1519308	WT_0h_NaCL	WT_6h_NaCL	OK	5.2564	14.8972	1.50289	1.65221	0.00195	0.0130555	yes
TCONS_00025050	XLOC_008195	LACS8	2:1513489-1519308	WT_0h_NaCL	WT_6h_NaCL	OK	9.7185	33.7673	1.79682	3.98175	5e-05	0.000483329	yes
TCONS_00025057	XLOC_008198	AT2G04400	2:1531147-1535118	WT_0h_NaCL	WT_6h_NaCL	OK	26.5687	58.2581	1.13273	1.68032	0.0016	0.0110023	yes
TCONS_00025077	XLOC_008207	IBR5	2:1588192-1590166	WT_0h_NaCL	WT_6h_NaCL	OK	25.4706	11.6831	-1.1244	-3.53458	5e-05	0.000483329	yes
TCONS_00025079	XLOC_008208	AT2G04570	2:1594587-1596372	WT_0h_NaCL	WT_6h_NaCL	OK	17.1006	37.7865	1.14382	4.70212	5e-05	0.000483329	yes
TCONS_00025088	XLOC_008214	AT2G04690	2:1644455-1646443	WT_0h_NaCL	WT_6h_NaCL	OK	34.4687	8.42916	-2.03183	-4.27347	5e-05	0.000483329	yes
TCONS_00025089	XLOC_008214	AT2G04690	2:1644455-1646443	WT_0h_NaCL	WT_6h_NaCL	OK	34.5696	5.80003	-2.57537	-4.87168	5e-05	0.000483329	yes
TCONS_00025090	XLOC_008214	AT2G04690	2:1644455-1646443	WT_0h_NaCL	WT_6h_NaCL	OK	8.25016	2.51085	-1.71625	-1.53955	0.0004	0.00324421	yes
TCONS_00025091	XLOC_008214	AT2G04690	2:1644455-1646443	WT_0h_NaCL	WT_6h_NaCL	OK	8.4909	1.23203	-2.78488	-1.6407	0.00165	0.0113001	yes
TCONS_00025093	XLOC_008214	AT2G04690	2:1644455-1646443	WT_0h_NaCL	WT_6h_NaCL	OK	5.80442	1.22525	-2.24407	-1.44692	0.00445	0.0264077	yes
TCONS_00025148	XLOC_008234	AT2G05185	2:1875034-1878322	WT_0h_NaCL	WT_6h_NaCL	OK	3.46751	0.835994	-2.05234	-2.20901	5e-05	0.000483329	yes
TCONS_00025205	XLOC_008249	AT2G05510	2:2015215-2016788	WT_0h_NaCL	WT_6h_NaCL	OK	25.9667	80.9447	1.64027	4.8066	5e-05	0.000483329	yes
TCONS_00025207	XLOC_008249	AT2G05510	2:2015215-2016788	WT_0h_NaCL	WT_6h_NaCL	OK	15.8164	38.5841	1.28659	1.84706	5e-05	0.000483329	yes
TCONS_00025210	XLOC_008249	AT2G05510	2:2015215-2016788	WT_0h_NaCL	WT_6h_NaCL	OK	5.94385	18.0701	1.60414	1.53246	0.0035	0.0215486	yes
TCONS_00025214	XLOC_008250	AT2G05518	2:2023279-2023995	WT_0h_NaCL	WT_6h_NaCL	OK	6.86417	1.28517	-2.41712	-1.93562	0.0012	0.00856922	yes
TCONS_00025215	XLOC_008251	GRP-3	2:2025990-2027283	WT_0h_NaCL	WT_6h_NaCL	OK	46.743	100.939	1.11066	1.47451	0.0006	0.00465368	yes
TCONS_00025226	XLOC_008253	AT2G05540	2:2033153-2034283	WT_0h_NaCL	WT_6h_NaCL	OK	252.428	36.8303	-2.77691	-11.4462	5e-05	0.000483329	yes
TCONS_00025278	XLOC_008275	AT2G06002	2:2330775-2331479	WT_0h_NaCL	WT_6h_NaCL	OK	3.04497	0.829793	-1.8756	-2.16701	0.0005	0.00395817	yes
TCONS_00025298	XLOC_008279	AT2G06025	2:2348058-2355597	WT_0h_NaCL	WT_6h_NaCL	OK	29.9833	14.4168	-1.05641	-2.59519	5e-05	0.000483329	yes
TCONS_00025313	XLOC_008290	XTH4	2:2763448-2765743	WT_0h_NaCL	WT_6h_NaCL	OK	629.504	94.0674	-2.74245	-10.2102	5e-05	0.000483329	yes
TCONS_00025632	XLOC_008408	AT2G11225	2:4477714-4486461	WT_0h_NaCL	WT_6h_NaCL	OK	12.5024	3.92818	-1.67027	-1.65264	0.0011	0.00794098	yes
TCONS_00025739	XLOC_008417	MGDC	2:4743161-4746813	WT_0h_NaCL	WT_6h_NaCL	OK	0.127868	1.61421	3.6581	1.19715	0.00075	0.00567177	yes
TCONS_00025756	XLOC_008431	-	2:5074078-5079657	WT_0h_NaCL	WT_6h_NaCL	OK	0.850563	0.408834	-1.0569	-2.25413	5e-05	0.000483329	yes
TCONS_00025777	XLOC_008444	AT2G13290	2:5511561-5513838	WT_0h_NaCL	WT_6h_NaCL	OK	1.30097	3.6867	1.50275	1.57125	0.00335	0.0207614	yes
TCONS_00025831	XLOC_008470	-	2:5837691-5839863	WT_0h_NaCL	WT_6h_NaCL	OK	0.591251	0.246599	-1.26161	-1.47935	0.0015	0.0104042	yes
TCONS_00025925	XLOC_008495	AT2G14660	2:6272468-6273227	WT_0h_NaCL	WT_6h_NaCL	OK	4.32662	11.0591	1.35392	3.2104	5e-05	0.000483329	yes
TCONS_00025948	XLOC_008501	APK	2:6313882-6316418	WT_0h_NaCL	WT_6h_NaCL	OK	9.40963	23.0125	1.2902	1.90226	5e-05	0.000483329	yes
TCONS_00025950	XLOC_008501	APK	2:6313882-6316418	WT_0h_NaCL	WT_6h_NaCL	OK	43.6475	97.556	1.16033	3.93421	5e-05	0.000483329	yes
TCONS_00025971	XLOC_008513	AT2G14900	2:6404130-6405352	WT_0h_NaCL	WT_6h_NaCL	OK	58.9287	22.178	-1.40984	-5.10096	5e-05	0.000483329	yes
TCONS_00025983	XLOC_008520	LTP	2:6518748-6525196	WT_0h_NaCL	WT_6h_NaCL	OK	0.957908	2.50674	1.38785	1.23895	0.00615	0.0346396	yes
TCONS_00025984	XLOC_008520	LTP	2:6518748-6525196	WT_0h_NaCL	WT_6h_NaCL	OK	1.18159	4.93833	2.06329	1.80645	0.0006	0.00465368	yes
TCONS_00025991	XLOC_008521	RLP19	2:6533260-6537002	WT_0h_NaCL	WT_6h_NaCL	OK	5.53985	1.03979	-2.41356	-2.53263	5e-05	0.000483329	yes
TCONS_00025993	XLOC_008521	RLP19	2:6533260-6537002	WT_0h_NaCL	WT_6h_NaCL	OK	6.29404	1.28105	-2.29666	-2.54487	5e-05	0.000483329	yes
TCONS_00026002	XLOC_008528	LIP1	2:6612479-6619074	WT_0h_NaCL	WT_6h_NaCL	OK	24.2088	11.6377	-1.05673	-2.67395	5e-05	0.000483329	yes
TCONS_00026010	XLOC_008534	ARFB1A	2:6653662-6655501	WT_0h_NaCL	WT_6h_NaCL	OK	2.0712	4.37479	1.07875	2.27104	5e-05	0.000483329	yes
TCONS_00026033	XLOC_008543	UGT73B4	2:6758429-6763501	WT_0h_NaCL	WT_6h_NaCL	OK	10.6272	29.2412	1.46025	4.24548	5e-05	0.000483329	yes
TCONS_00026062	XLOC_008554	CML30	2:6830943-6833777	WT_0h_NaCL	WT_6h_NaCL	OK	13.0925	4.64147	-1.49609	-1.6332	0.00025	0.00212677	yes
TCONS_00026081	XLOC_008564	AT2G15960	2:6947095-6947866	WT_0h_NaCL	WT_6h_NaCL	OK	225.775	47.556	-2.24719	-9.4628	5e-05	0.000483329	yes
TCONS_00026082	XLOC_008565	COR413-PM1	2:6949850-6951192	WT_0h_NaCL	WT_6h_NaCL	OK	198.129	816.04	2.0422	4.90243	5e-05	0.000483329	yes
TCONS_00026083	XLOC_008565	COR413-PM1	2:6949850-6951192	WT_0h_NaCL	WT_6h_NaCL	OK	173.299	599.34	1.79011	2.98268	5e-05	0.000483329	yes
TCONS_00026089	XLOC_008571	AT2G16050	2:6980217-6982132	WT_0h_NaCL	WT_6h_NaCL	OK	7.29664	3.45164	-1.07995	-2.56891	5e-05	0.000483329	yes
TCONS_00026115	XLOC_008582	AT2G16380	2:7085697-7089248	WT_0h_NaCL	WT_6h_NaCL	OK	6.50186	2.75587	-1.23835	-1.6529	0.0021	0.0139157	yes
TCONS_00026119	XLOC_008584	DRD1	2:7097279-7103928	WT_0h_NaCL	WT_6h_NaCL	OK	3.65324	1.75721	-1.05589	-1.38233	0.0014	0.00979954	yes
TCONS_00026126	XLOC_008590	AT2G16586	2:7190936-7192071	WT_0h_NaCL	WT_6h_NaCL	OK	78.077	22.1957	-1.81462	-7.07382	5e-05	0.000483329	yes
TCONS_00026136	XLOC_008594	AT2G16630	2:7209033-7218558	WT_0h_NaCL	WT_6h_NaCL	OK	9.04484	27.0922	1.58271	1.51809	0.00235	0.0153286	yes
TCONS_00026137	XLOC_008594	AT2G16630	2:7209033-7218558	WT_0h_NaCL	WT_6h_NaCL	OK	15.2101	43.287	1.5089	1.82169	0.001	0.00730433	yes
TCONS_00026156	XLOC_008601	AT2G16760	2:7275646-7277285	WT_0h_NaCL	WT_6h_NaCL	OK	3.23826	8.07771	1.31873	2.89312	5e-05	0.000483329	yes
TCONS_00026162	XLOC_008606	AT2G16890	2:7316788-7319243	WT_0h_NaCL	WT_6h_NaCL	OK	0.752822	13.036	4.11405	7.8129	5e-05	0.000483329	yes
TCONS_00026198	XLOC_008613	AT2G16980	2:7376198-7382465	WT_0h_NaCL	WT_6h_NaCL	OK	5.8505	0.31065	-4.2352	-2.0161	0.00225	0.0147677	yes
TCONS_00026268	XLOC_008627	AT2G17280	2:7510096-7519662	WT_0h_NaCL	WT_6h_NaCL	OK	3.10685	14.7731	2.24945	2.5019	0.0002	0.00173834	yes
TCONS_00026291	XLOC_008639	MLO7	2:7567958-7570915	WT_0h_NaCL	WT_6h_NaCL	OK	3.56174	0.879856	-2.01724	-2.51707	0.0004	0.00324421	yes
TCONS_00026335	XLOC_008650	AT2G17630	2:7663927-7670519	WT_0h_NaCL	WT_6h_NaCL	OK	12.7023	29.4286	1.21213	3.11527	5e-05	0.000483329	yes
TCONS_00026349	XLOC_008655	AT2G17705	2:7692331-7694818	WT_0h_NaCL	WT_6h_NaCL	OK	16.6669	7.86718	-1.08307	-2.09557	5e-05	0.000483329	yes
TCONS_00026350	XLOC_008655	AT2G17710	2:7692331-7694818	WT_0h_NaCL	WT_6h_NaCL	OK	17.2689	6.8826	-1.32715	-2.89037	5e-05	0.000483329	yes
TCONS_00026367	XLOC_008661	AT2G17787	2:7731074-7733144	WT_0h_NaCL	WT_6h_NaCL	OK	8.10134	2.98036	-1.44267	-3.81453	5e-05	0.000483329	yes
TCONS_00026394	XLOC_008674	AT2G18010	2:7833781-7834653	WT_0h_NaCL	WT_6h_NaCL	OK	3.10196	0.203886	-3.92734	-3.2846	5e-05	0.000483329	yes
TCONS_00026403	XLOC_008679	HIS1-3	2:7845922-7847031	WT_0h_NaCL	WT_6h_NaCL	OK	6.74483	2.6994	-1.32115	-1.6468	0.00015	0.00133759	yes
TCONS_00026405	XLOC_008679	HIS1-3	2:7845922-7847031	WT_0h_NaCL	WT_6h_NaCL	OK	6.31447	1.92583	-1.71318	-2.33797	5e-05	0.000483329	yes
TCONS_00026438	XLOC_008689	TLP2	2:7945830-7950394	WT_0h_NaCL	WT_6h_NaCL	OK	32.8514	9.9672	-1.72069	-1.96303	5e-05	0.000483329	yes
TCONS_00026441	XLOC_008689	TLP2	2:7945830-7950394	WT_0h_NaCL	WT_6h_NaCL	OK	76.3269	27.4249	-1.4767	-4.136	5e-05	0.000483329	yes
TCONS_00026462	XLOC_008700	AT2G18490	2:8020455-8021576	WT_0h_NaCL	WT_6h_NaCL	OK	0.640109	0.1017	-2.65399	-1.65178	0.00495	0.0288769	yes
TCONS_00026465	XLOC_008703	AT2G18560	2:8059105-8061073	WT_0h_NaCL	WT_6h_NaCL	OK	9.97785	3.86474	-1.36836	-4.36474	5e-05	0.000483329	yes
TCONS_00026473	XLOC_008708	AT2G18670	2:8093219-8095779	WT_0h_NaCL	WT_6h_NaCL	OK	14.2378	4.64367	-1.61639	-3.76215	5e-05	0.000483329	yes
TCONS_00026477	XLOC_008709	AT2G18690	2:8097419-8099393	WT_0h_NaCL	WT_6h_NaCL	OK	4.14964	8.33952	1.00698	1.34332	0.00235	0.0153286	yes
TCONS_00026481	XLOC_008711	TPS11	2:8108831-8112052	WT_0h_NaCL	WT_6h_NaCL	OK	54.2957	3.31095	-4.03552	-11.7948	5e-05	0.000483329	yes
TCONS_00026497	XLOC_008714	AT2G18750	2:8122118-8134401	WT_0h_NaCL	WT_6h_NaCL	OK	6.09317	2.52908	-1.26858	-1.22233	0.0076	0.0412927	yes
TCONS_00026515	XLOC_008717	XTH21	2:8144876-8146477	WT_0h_NaCL	WT_6h_NaCL	OK	3.51587	0.514801	-2.7718	-2.35693	0.00255	0.0164421	yes
TCONS_00026541	XLOC_008725	HPT1	2:8207198-8210513	WT_0h_NaCL	WT_6h_NaCL	OK	10.8785	45.7817	2.07329	7.60721	5e-05	0.000483329	yes
TCONS_00026562	XLOC_008735	AT2G19060	2:8256920-8261985	WT_0h_NaCL	WT_6h_NaCL	OK	0.273392	0.985278	1.84956	1.97583	0.00345	0.0212862	yes
TCONS_00026700	XLOC_008769	PLA2-BETA	2:8503206-8504924	WT_0h_NaCL	WT_6h_NaCL	OK	2.01144	4.13852	1.04089	1.27752	0.0045	0.0266558	yes
TCONS_00026716	XLOC_008777	HXK2	2:8570606-8574067	WT_0h_NaCL	WT_6h_NaCL	OK	13.2266	31.674	1.25986	5.28701	5e-05	0.000483329	yes
TCONS_00026718	XLOC_008778	AT2G19870	2:8575784-8578002	WT_0h_NaCL	WT_6h_NaCL	OK	9.19238	20.7009	1.17118	4.7877	5e-05	0.000483329	yes
TCONS_00026782	XLOC_008799	AAS	2:8779666-8782789	WT_0h_NaCL	WT_6h_NaCL	OK	3.61312	16.5306	2.19382	6.89406	5e-05	0.000483329	yes
TCONS_00026838	XLOC_008812	GPRI1	2:8855301-8857758	WT_0h_NaCL	WT_6h_NaCL	OK	36.6751	128.567	1.80965	7.74984	5e-05	0.000483329	yes
TCONS_00026930	XLOC_008844	LAX2	2:9034055-9037782	WT_0h_NaCL	WT_6h_NaCL	OK	21.9173	9.94507	-1.14002	-2.26474	5e-05	0.000483329	yes
TCONS_00026961	XLOC_008851	AT2G21195	2:9083143-9086029	WT_0h_NaCL	WT_6h_NaCL	OK	26.9776	13.4513	-1.00402	-1.34414	0.0015	0.0104042	yes
TCONS_00026965	XLOC_008852	AT2G21220	2:9089225-9090052	WT_0h_NaCL	WT_6h_NaCL	OK	2.33838	0.969303	-1.27049	-1.74628	0.00025	0.00212677	yes
TCONS_00027022	XLOC_008866	AT2G21530	2:9215518-9224496	WT_0h_NaCL	WT_6h_NaCL	OK	83.9002	173.935	1.0518	2.39326	5e-05	0.000483329	yes
TCONS_00027028	XLOC_008868	APL4	2:9236480-9244945	WT_0h_NaCL	WT_6h_NaCL	OK	3.44389	11.0183	1.67779	1.8253	5e-05	0.000483329	yes
TCONS_00027045	XLOC_008871	AT2G21640	2:9254377-9255743	WT_0h_NaCL	WT_6h_NaCL	OK	3.93723	8.07928	1.03704	2.22459	5e-05	0.000483329	yes
TCONS_00027070	XLOC_008882	RNR1	2:9293260-9297861	WT_0h_NaCL	WT_6h_NaCL	OK	15.6479	33.5659	1.10103	4.83008	5e-05	0.000483329	yes
TCONS_00027082	XLOC_008888	CYP96A5	2:9341430-9343220	WT_0h_NaCL	WT_6h_NaCL	OK	0.953791	0.163767	-2.54203	-2.7828	5e-05	0.000483329	yes
TCONS_00027112	XLOC_008904	AT2G22122	2:9403066-9403835	WT_0h_NaCL	WT_6h_NaCL	OK	22.4598	9.95565	-1.17376	-3.50135	5e-05	0.000483329	yes
TCONS_00027140	XLOC_008914	SR1	2:9471218-9478959	WT_0h_NaCL	WT_6h_NaCL	OK	6.79758	3.31165	-1.03747	-1.19732	0.0071	0.0390329	yes
TCONS_00027146	XLOC_008919	AT2G22360	2:9497569-9502210	WT_0h_NaCL	WT_6h_NaCL	OK	13.3595	36.9513	1.46775	3.4479	5e-05	0.000483329	yes
TCONS_00027181	XLOC_008940	AT2G22590	2:9592955-9594579	WT_0h_NaCL	WT_6h_NaCL	OK	0.0655916	13.0161	7.63257	6.1218	5e-05	0.000483329	yes
TCONS_00027235	XLOC_008954	AT2G22760	2:9677843-9679502	WT_0h_NaCL	WT_6h_NaCL	OK	0.460097	5.68388	3.62687	3.72363	0.00175	0.0118903	yes
TCONS_00027275	XLOC_008965	SCPL12	2:9753630-9757600	WT_0h_NaCL	WT_6h_NaCL	OK	4.31903	2.09008	-1.04715	-1.32552	0.0057	0.0325115	yes
TCONS_00027299	XLOC_008971	SCPL13	2:9778758-9783310	WT_0h_NaCL	WT_6h_NaCL	OK	16.1016	2.15885	-2.89887	-2.78558	0.0004	0.00324421	yes
TCONS_00027306	XLOC_008971	SCPL13	2:9778758-9783310	WT_0h_NaCL	WT_6h_NaCL	OK	11.8864	0.511839	-4.53748	-2.5791	0.00175	0.0118903	yes
TCONS_00027312	XLOC_008971	SCPL13	2:9778758-9783310	WT_0h_NaCL	WT_6h_NaCL	OK	6.28553	1.27598	-2.30043	-1.86341	0.0002	0.00173834	yes
TCONS_00027313	XLOC_008971	SCPL13	2:9778758-9783310	WT_0h_NaCL	WT_6h_NaCL	OK	11.3095	1.21589	-3.21746	-2.8577	5e-05	0.000483329	yes
TCONS_00027315	XLOC_008972	SNG1	2:9786086-9790335	WT_0h_NaCL	WT_6h_NaCL	OK	22.4579	3.14653	-2.83539	-2.39957	0.0004	0.00324421	yes
TCONS_00027319	XLOC_008972	SNG1	2:9786086-9790335	WT_0h_NaCL	WT_6h_NaCL	OK	174.878	36.846	-2.24677	-7.75285	5e-05	0.000483329	yes
TCONS_00027326	XLOC_008973	scpl10	2:9791891-9796408	WT_0h_NaCL	WT_6h_NaCL	OK	1.83532	23.3148	3.66714	5.77486	5e-05	0.000483329	yes
TCONS_00027327	XLOC_008973	scpl10	2:9791891-9796408	WT_0h_NaCL	WT_6h_NaCL	OK	0.795589	8.41428	3.40274	3.10835	5e-05	0.000483329	yes
TCONS_00027328	XLOC_008974	SCPL9	2:9798756-9802676	WT_0h_NaCL	WT_6h_NaCL	OK	1.85966	13.8839	2.9003	6.8332	5e-05	0.000483329	yes
TCONS_00027350	XLOC_008981	AT2G23120	2:9841841-9842634	WT_0h_NaCL	WT_6h_NaCL	OK	86.419	198.951	1.20299	5.38518	5e-05	0.000483329	yes
TCONS_00027351	XLOC_008982	AGP17	2:9844133-9845385	WT_0h_NaCL	WT_6h_NaCL	OK	48.9248	21.089	-1.21408	-4.55577	5e-05	0.000483329	yes
TCONS_00027365	XLOC_008991	AT2G23270	2:9903214-9903845	WT_0h_NaCL	WT_6h_NaCL	OK	0.189861	2.41964	3.67178	2.89717	0.00255	0.0164421	yes
TCONS_00027376	XLOC_008997	DEAR3	2:9937791-9938997	WT_0h_NaCL	WT_6h_NaCL	OK	8.19162	27.1816	1.73041	5.99808	5e-05	0.000483329	yes
TCONS_00027382	XLOC_009001	NAPRT2	2:9971602-9975207	WT_0h_NaCL	WT_6h_NaCL	OK	9.97625	22.8194	1.19369	4.09613	5e-05	0.000483329	yes
TCONS_00027430	XLOC_009023	AT2G23910	2:10177775-10180088	WT_0h_NaCL	WT_6h_NaCL	OK	1.66781	34.0957	4.35357	8.62865	5e-05	0.000483329	yes
TCONS_00027501	XLOC_009045	AT2G24240	2:10310481-10312573	WT_0h_NaCL	WT_6h_NaCL	OK	4.26835	1.75569	-1.28164	-3.13561	5e-05	0.000483329	yes
TCONS_00027571	XLOC_009067	AT2G24560	2:10431160-10433074	WT_0h_NaCL	WT_6h_NaCL	OK	0.196685	0.944665	2.26391	1.95827	0.0003	0.00250642	yes
TCONS_00027605	XLOC_009082	TIC55-II	2:10574941-10579230	WT_0h_NaCL	WT_6h_NaCL	OK	26.219	64.0467	1.28851	4.24762	5e-05	0.000483329	yes
TCONS_00027628	XLOC_009091	WRKY60	2:10629661-10631413	WT_0h_NaCL	WT_6h_NaCL	OK	4.25785	13.0792	1.61908	3.7923	5e-05	0.000483329	yes
TCONS_00027641	XLOC_009098	GPX1	2:10666961-10670127	WT_0h_NaCL	WT_6h_NaCL	OK	466.918	153.422	-1.60566	-6.23593	5e-05	0.000483329	yes
TCONS_00027650	XLOC_009100	SDF2	2:10683955-10686784	WT_0h_NaCL	WT_6h_NaCL	OK	14.8149	30.7359	1.05287	1.35194	0.00355	0.0218122	yes
TCONS_00027672	XLOC_009109	AT2G25270	2:10759723-10764823	WT_0h_NaCL	WT_6h_NaCL	OK	8.52159	17.4655	1.03532	2.19853	5e-05	0.000483329	yes
TCONS_00027722	XLOC_009121	RLP21	2:10838293-10842068	WT_0h_NaCL	WT_6h_NaCL	OK	0.92603	2.48512	1.42419	1.91378	0.00025	0.00212677	yes
TCONS_00027726	XLOC_009123	AT2G25510	2:10856270-10857217	WT_0h_NaCL	WT_6h_NaCL	OK	54.4044	165.075	1.60133	6.10191	5e-05	0.000483329	yes
TCONS_00027727	XLOC_009123	AT2G25510	2:10856270-10857217	WT_0h_NaCL	WT_6h_NaCL	OK	15.4775	43.1149	1.47801	2.04015	5e-05	0.000483329	yes
TCONS_00027730	XLOC_009125	AT2G25530	2:10863058-10872243	WT_0h_NaCL	WT_6h_NaCL	OK	1.91116	5.24314	1.45599	3.21045	5e-05	0.000483329	yes
TCONS_00027793	XLOC_009131	AT2G25625	2:10906214-10907350	WT_0h_NaCL	WT_6h_NaCL	OK	4.41256	16.2722	1.88273	4.14471	5e-05	0.000483329	yes
TCONS_00027794	XLOC_009131	AT2G25625	2:10906214-10907350	WT_0h_NaCL	WT_6h_NaCL	OK	3.94598	9.42506	1.25612	1.76765	0.00015	0.00133759	yes
TCONS_00027825	XLOC_009137	AT2G25770	2:10992727-10993652	WT_0h_NaCL	WT_6h_NaCL	OK	1.27743	0.297226	-2.10362	-1.63103	0.0011	0.00794098	yes
TCONS_00027830	XLOC_009141	ESE2	2:11014788-11015838	WT_0h_NaCL	WT_6h_NaCL	OK	0.077094	0.959243	3.6372	2.48079	0.0017	0.0115963	yes
TCONS_00027841	XLOC_009145	ATCTH	2:11041330-11043256	WT_0h_NaCL	WT_6h_NaCL	OK	115.012	7.52496	-3.93395	-14.2372	5e-05	0.000483329	yes
TCONS_00027876	XLOC_009159	CYP711A1	2:11140808-11145103	WT_0h_NaCL	WT_6h_NaCL	OK	8.16829	19.097	1.22524	3.52033	5e-05	0.000483329	yes
TCONS_00027890	XLOC_009161	AT2G26210	2:11157117-11159417	WT_0h_NaCL	WT_6h_NaCL	OK	17.5061	7.54084	-1.21506	-1.83684	0.0002	0.00173834	yes
TCONS_00027899	XLOC_009162	ath-MIR825	2:11159522-11162367	WT_0h_NaCL	WT_6h_NaCL	OK	4.41938	1.14765	-1.94517	-2.27598	5e-05	0.000483329	yes
TCONS_00027972	XLOC_009189	AT2G26695	2:11364995-11366030	WT_0h_NaCL	WT_6h_NaCL	OK	14.4087	1.59483	-3.17547	-4.656	5e-05	0.000483329	yes
TCONS_00027973	XLOC_009189	AT2G26695	2:11364995-11366030	WT_0h_NaCL	WT_6h_NaCL	OK	4.04888	0.735032	-2.46164	-2.02937	0.0007	0.00533512	yes
TCONS_00027974	XLOC_009190	PID2	2:11368473-11371124	WT_0h_NaCL	WT_6h_NaCL	OK	3.25029	1.56517	-1.05425	-2.4224	5e-05	0.000483329	yes
TCONS_00027976	XLOC_009191	BAS1	2:11380462-11383821	WT_0h_NaCL	WT_6h_NaCL	OK	8.89853	1.56219	-2.50999	-2.97119	5e-05	0.000483329	yes
TCONS_00028021	XLOC_009204	EIL1	2:11545655-11548293	WT_0h_NaCL	WT_6h_NaCL	OK	23.2368	11.0004	-1.07885	-2.05246	5e-05	0.000483329	yes
TCONS_00028073	XLOC_009223	EPR1	2:11713410-11715774	WT_0h_NaCL	WT_6h_NaCL	OK	0.927224	0.0202332	-5.51812	-2.77001	0.0063	0.0353423	yes
TCONS_00028077	XLOC_009225	AT2G27389	2:11720281-11721081	WT_0h_NaCL	WT_6h_NaCL	OK	0.567815	2.16088	1.92813	1.41599	0.0073	0.0399405	yes
TCONS_00028092	XLOC_009234	ATC	2:11773186-11774746	WT_0h_NaCL	WT_6h_NaCL	OK	10.3987	58.4759	2.49144	8.30527	5e-05	0.000483329	yes
TCONS_00028127	XLOC_009244	AT2G27830	2:11860217-11861525	WT_0h_NaCL	WT_6h_NaCL	OK	28.1491	12.7262	-1.14529	-4.27369	5e-05	0.000483329	yes
TCONS_00028129	XLOC_009245	HDT4	2:11861805-11863908	WT_0h_NaCL	WT_6h_NaCL	OK	7.05304	17.462	1.3079	1.50153	0.00285	0.0180846	yes
TCONS_00028131	XLOC_009245	HDT4	2:11861805-11863908	WT_0h_NaCL	WT_6h_NaCL	OK	2.35191	6.77078	1.52549	1.60899	0.0004	0.00324421	yes
TCONS_00028132	XLOC_009245	HDT4	2:11861805-11863908	WT_0h_NaCL	WT_6h_NaCL	OK	13.2767	28.1916	1.08637	1.60973	0.0004	0.00324421	yes
TCONS_00028164	XLOC_009256	AT2G28120	2:11985686-11987836	WT_0h_NaCL	WT_6h_NaCL	OK	11.9162	1.88459	-2.66061	-7.18594	5e-05	0.000483329	yes
TCONS_00028182	XLOC_009263	AT2G28200	2:12023939-12025370	WT_0h_NaCL	WT_6h_NaCL	OK	11.8686	4.30457	-1.46321	-4.50959	5e-05	0.000483329	yes
TCONS_00028184	XLOC_009265	ACA2	2:12029665-12033096	WT_0h_NaCL	WT_6h_NaCL	OK	0.729512	5.39574	2.88682	3.45767	5e-05	0.000483329	yes
TCONS_00028206	XLOC_009270	AT2G28270	2:12053541-12054538	WT_0h_NaCL	WT_6h_NaCL	OK	1.33565	0.459023	-1.54091	-1.81476	0.00015	0.00133759	yes
TCONS_00028218	XLOC_009272	LOG1	2:12081022-12084678	WT_0h_NaCL	WT_6h_NaCL	OK	0.519313	2.01796	1.95822	1.40164	0.00535	0.0308235	yes
TCONS_00028255	XLOC_009283	AT2G28440	2:12160976-12162032	WT_0h_NaCL	WT_6h_NaCL	OK	5.70469	2.1607	-1.40065	-2.75187	5e-05	0.000483329	yes
TCONS_00028290	XLOC_009295	AT2G28710	2:12322385-12323584	WT_0h_NaCL	WT_6h_NaCL	OK	1.72047	3.52056	1.033	1.64275	0.0003	0.00250642	yes
TCONS_00028315	XLOC_009306	AT2G28990	2:12454630-12459726	WT_0h_NaCL	WT_6h_NaCL	OK	0.786812	0.34758	-1.17867	-1.25276	0.0055	0.0315472	yes
TCONS_00028324	XLOC_009311	AT2G29060	2:12481663-12484462	WT_0h_NaCL	WT_6h_NaCL	OK	2.88014	0.665765	-2.11306	-2.00719	0.00405	0.0243891	yes
TCONS_00028354	XLOC_009320	AT2G29260	2:12582466-12585337	WT_0h_NaCL	WT_6h_NaCL	OK	1.11943	3.55394	1.66665	1.98771	0.00255	0.0164421	yes
TCONS_00028365	XLOC_009321	AT2G29290	2:12585638-12589759	WT_0h_NaCL	WT_6h_NaCL	OK	17.2057	2.7148	-2.66397	-2.17402	5e-05	0.000483329	yes
TCONS_00028366	XLOC_009321	AT2G29290	2:12585638-12589759	WT_0h_NaCL	WT_6h_NaCL	OK	32.615	8.63987	-1.91645	-4.41508	5e-05	0.000483329	yes
TCONS_00028378	XLOC_009323	AT2G29320	2:12592014-12593803	WT_0h_NaCL	WT_6h_NaCL	OK	1.06759	2.63132	1.30143	1.16625	0.00695	0.0383471	yes
TCONS_00028382	XLOC_009324	TRI	2:12594346-12596438	WT_0h_NaCL	WT_6h_NaCL	OK	13.2421	3.31265	-1.99908	-4.75561	5e-05	0.000483329	yes
TCONS_00028389	XLOC_009326	SAG13	2:12600913-12602556	WT_0h_NaCL	WT_6h_NaCL	OK	0.804409	4.35067	2.43524	2.68361	0.0005	0.00395817	yes
TCONS_00028403	XLOC_009332	AT2G29485	2:12630123-12632552	WT_0h_NaCL	WT_6h_NaCL	OK	3.06817	8.75502	1.51273	1.60375	0.0005	0.00395817	yes
TCONS_00028428	XLOC_009340	THIC	2:12666831-12671055	WT_0h_NaCL	WT_6h_NaCL	OK	85.772	325.628	1.92464	6.1575	5e-05	0.000483329	yes
TCONS_00028431	XLOC_009340	THIC	2:12666831-12671055	WT_0h_NaCL	WT_6h_NaCL	OK	4.71421	21.0443	2.15834	1.57698	0.00055	0.00430818	yes
TCONS_00028451	XLOC_009348	UGT71C2	2:12706624-12708367	WT_0h_NaCL	WT_6h_NaCL	OK	5.49523	2.20526	-1.31723	-3.21361	5e-05	0.000483329	yes
TCONS_00028453	XLOC_009350	OTP81	2:12712878-12716875	WT_0h_NaCL	WT_6h_NaCL	OK	2.12399	5.55089	1.38594	3.94202	5e-05	0.000483329	yes
TCONS_00028503	XLOC_009359	TBL45	2:12805666-12809386	WT_0h_NaCL	WT_6h_NaCL	OK	41.1435	16.7166	-1.29938	-5.08394	5e-05	0.000483329	yes
TCONS_00028506	XLOC_009360	AT2G30020	2:12814270-12816360	WT_0h_NaCL	WT_6h_NaCL	OK	8.76392	18.3601	1.06692	3.8029	5e-05	0.000483329	yes
TCONS_00028524	XLOC_009369	UGT87A2	2:12871983-12873866	WT_0h_NaCL	WT_6h_NaCL	OK	10.3075	24.0758	1.22389	3.15604	5e-05	0.000483329	yes
TCONS_00028525	XLOC_009369	UGT87A2	2:12871983-12873866	WT_0h_NaCL	WT_6h_NaCL	OK	5.15058	10.6779	1.05182	1.38266	0.0014	0.00979954	yes
TCONS_00028583	XLOC_009390	AT2G30600	2:13033417-13042586	WT_0h_NaCL	WT_6h_NaCL	OK	9.6261	0.706323	-3.76855	-2.96075	5e-05	0.000483329	yes
TCONS_00028591	XLOC_009390	AT2G30600	2:13033417-13042586	WT_0h_NaCL	WT_6h_NaCL	OK	81.3725	3.81316	-4.41548	-5.24928	5e-05	0.000483329	yes
TCONS_00028619	XLOC_009397	AT2G30740	2:13095308-13098732	WT_0h_NaCL	WT_6h_NaCL	OK	4.92663	0.863607	-2.51215	-1.81081	0.0009	0.00665882	yes
TCONS_00028631	XLOC_009401	GSTF9	2:13138881-13140392	WT_0h_NaCL	WT_6h_NaCL	OK	490.07	1124.49	1.19821	3.07076	5e-05	0.000483329	yes
TCONS_00028652	XLOC_009406	AT2G30930	2:13162073-13163497	WT_0h_NaCL	WT_6h_NaCL	OK	27.1355	7.40758	-1.87311	-2.08761	5e-05	0.000483329	yes
TCONS_00028653	XLOC_009406	AT2G30930	2:13162073-13163497	WT_0h_NaCL	WT_6h_NaCL	OK	64.3544	25.6403	-1.32763	-4.80444	5e-05	0.000483329	yes
TCONS_00028676	XLOC_009415	AT2G31010	2:13193953-13200138	WT_0h_NaCL	WT_6h_NaCL	OK	9.29071	2.6841	-1.79135	-1.68514	0.0002	0.00173834	yes
TCONS_00028705	XLOC_009426	LSH3	2:13277709-13279562	WT_0h_NaCL	WT_6h_NaCL	OK	2.37526	5.32321	1.16421	1.85021	0.0017	0.0115963	yes
TCONS_00028785	XLOC_009449	AT2G31560	2:13436484-13439946	WT_0h_NaCL	WT_6h_NaCL	OK	6.54637	42.157	2.68701	3.32028	5e-05	0.000483329	yes
TCONS_00028804	XLOC_009462	AT2G31790	2:13518198-13523918	WT_0h_NaCL	WT_6h_NaCL	OK	24.7476	54.768	1.14605	2.0491	0.0001	0.000921974	yes
TCONS_00028806	XLOC_009463	AT2G31810	2:13524047-13539804	WT_0h_NaCL	WT_6h_NaCL	OK	72.0536	15.1238	-2.25225	-3.37004	5e-05	0.000483329	yes
TCONS_00028807	XLOC_009463	AT2G31810	2:13524047-13539804	WT_0h_NaCL	WT_6h_NaCL	OK	59.7901	11.1835	-2.41853	-4.02733	5e-05	0.000483329	yes
TCONS_00028811	XLOC_009463	AT2G31810	2:13524047-13539804	WT_0h_NaCL	WT_6h_NaCL	OK	11.332	3.03765	-1.89938	-1.22286	0.00835	0.0446267	yes
TCONS_00028836	XLOC_009468	AT2G31902	2:13560369-13576381	WT_0h_NaCL	WT_6h_NaCL	OK	3.09213	1.06551	-1.53706	-1.79034	0.0002	0.00173834	yes
TCONS_00028879	XLOC_009481	AT2G32090	2:13642236-13645969	WT_0h_NaCL	WT_6h_NaCL	OK	24.8696	2.58583	-3.26568	-1.67979	0.0084	0.0448467	yes
TCONS_00028881	XLOC_009482	OFP16	2:13647698-13649002	WT_0h_NaCL	WT_6h_NaCL	OK	9.97885	2.69749	-1.88726	-4.55463	5e-05	0.000483329	yes
TCONS_00028883	XLOC_009484	AT2G32150	2:13658887-13660948	WT_0h_NaCL	WT_6h_NaCL	OK	101.216	17.0326	-2.57107	-8.31085	5e-05	0.000483329	yes
TCONS_00028885	XLOC_009484	AT2G32150	2:13658887-13660948	WT_0h_NaCL	WT_6h_NaCL	OK	21.4957	3.26248	-2.72	-2.92299	5e-05	0.000483329	yes
TCONS_00028910	XLOC_009489	AT2G32220	2:13677985-13679523	WT_0h_NaCL	WT_6h_NaCL	OK	14.5545	31.6592	1.12115	2.4323	5e-05	0.000483329	yes
TCONS_00028932	XLOC_009495	AT2G32280	2:13712927-13717002	WT_0h_NaCL	WT_6h_NaCL	OK	5.03034	10.3884	1.04624	2.01107	5e-05	0.000483329	yes
TCONS_00028940	XLOC_009496	AT2G32295	2:13718771-13722223	WT_0h_NaCL	WT_6h_NaCL	OK	1.40334	4.29286	1.61308	1.44547	0.00625	0.0351069	yes
TCONS_00028943	XLOC_009497	UCC1	2:13722361-13723641	WT_0h_NaCL	WT_6h_NaCL	OK	23.1033	9.21062	-1.32673	-3.53788	5e-05	0.000483329	yes
TCONS_00029001	XLOC_009508	CSLB03	2:13808239-13813629	WT_0h_NaCL	WT_6h_NaCL	OK	2.5395	12.6482	2.31632	3.00673	5e-05	0.000483329	yes
TCONS_00029018	XLOC_009513	CSLB01	2:13836116-13839640	WT_0h_NaCL	WT_6h_NaCL	OK	0.573925	0.187836	-1.61139	-1.91497	5e-05	0.000483329	yes
TCONS_00029053	XLOC_009521	AT2G32710	2:13873361-13878710	WT_0h_NaCL	WT_6h_NaCL	OK	16.9159	6.87095	-1.2998	-2.5617	5e-05	0.000483329	yes
TCONS_00029104	XLOC_009539	PFA-DSP2	2:13987668-13991110	WT_0h_NaCL	WT_6h_NaCL	OK	3.48626	11.7742	1.75588	3.48589	5e-05	0.000483329	yes
TCONS_00029108	XLOC_009540	GH9B8	2:14003127-14006065	WT_0h_NaCL	WT_6h_NaCL	OK	5.00035	20.6063	2.04299	7.28203	5e-05	0.000483329	yes
TCONS_00029238	XLOC_009584	SPL3	2:14304903-14308525	WT_0h_NaCL	WT_6h_NaCL	OK	1.69095	0.270327	-2.64505	-1.55085	0.00455	0.0269039	yes
TCONS_00029253	XLOC_009597	AT2G34000	2:14364930-14365743	WT_0h_NaCL	WT_6h_NaCL	OK	1.16718	0.119598	-3.28677	-1.81944	0.0052	0.0300966	yes
TCONS_00029283	XLOC_009606	AT2G34190	2:14434338-14439596	WT_0h_NaCL	WT_6h_NaCL	OK	7.04823	14.748	1.06518	2.90513	5e-05	0.000483329	yes
TCONS_00029285	XLOC_009607	AT2G34200	2:14440432-14442054	WT_0h_NaCL	WT_6h_NaCL	OK	3.02023	6.29245	1.05897	2.33271	5e-05	0.000483329	yes
TCONS_00029302	XLOC_009612	AT2G34240	2:14459156-14461802	WT_0h_NaCL	WT_6h_NaCL	OK	0.198145	0.497406	1.32787	1.56359	0.00075	0.00567177	yes
TCONS_00029340	XLOC_009624	LHB1B1	2:14524606-14525918	WT_0h_NaCL	WT_6h_NaCL	OK	2502.54	233.617	-3.42117	-7.77987	5e-05	0.000483329	yes
TCONS_00029349	XLOC_009631	AT2G34610	2:14575391-14576527	WT_0h_NaCL	WT_6h_NaCL	OK	0.706516	3.7857	2.42177	4.21527	5e-05	0.000483329	yes
TCONS_00029355	XLOC_009635	ABCC2	2:14602469-14615795	WT_0h_NaCL	WT_6h_NaCL	OK	4.20777	12.8677	1.61263	1.89728	5e-05	0.000483329	yes
TCONS_00029358	XLOC_009635	ABCC2	2:14602469-14615795	WT_0h_NaCL	WT_6h_NaCL	OK	4.1267	12.0351	1.54419	1.47303	0.00865	0.0459399	yes
TCONS_00029359	XLOC_009635	ABCC2	2:14602469-14615795	WT_0h_NaCL	WT_6h_NaCL	OK	4.99336	13.6401	1.44978	1.66713	5e-05	0.000483329	yes
TCONS_00029369	XLOC_009640	FAH1	2:14665666-14668250	WT_0h_NaCL	WT_6h_NaCL	OK	113.058	52.1688	-1.11581	-4.92112	5e-05	0.000483329	yes
TCONS_00029382	XLOC_009643	AT2G34810	2:14685169-14687216	WT_0h_NaCL	WT_6h_NaCL	OK	9.10241	20.562	1.17566	3.91989	5e-05	0.000483329	yes
TCONS_00029459	XLOC_009668	RPA	2:14836061-14838151	WT_0h_NaCL	WT_6h_NaCL	OK	1.97681	0.711903	-1.47342	-2.51005	5e-05	0.000483329	yes
TCONS_00029546	XLOC_009700	ERF38	2:15005063-15006034	WT_0h_NaCL	WT_6h_NaCL	OK	1.56358	3.80747	1.28398	2.25584	5e-05	0.000483329	yes
TCONS_00029595	XLOC_009709	AT2G35840	2:15053482-15057426	WT_0h_NaCL	WT_6h_NaCL	OK	1.17306	5.39131	2.20036	2.18266	5e-05	0.000483329	yes
TCONS_00029611	XLOC_009716	NHL12	2:15106939-15108086	WT_0h_NaCL	WT_6h_NaCL	OK	4.11481	35.3226	3.10169	8.74838	5e-05	0.000483329	yes
TCONS_00029613	XLOC_009718	YLS9	2:15110491-15111967	WT_0h_NaCL	WT_6h_NaCL	OK	2.32841	14.9128	2.67913	3.02785	5e-05	0.000483329	yes
TCONS_00029620	XLOC_009720	EMB3114	2:15117014-15125588	WT_0h_NaCL	WT_6h_NaCL	OK	13.356	3.33184	-2.0031	-2.58885	5e-05	0.000483329	yes
TCONS_00029629	XLOC_009724	DOT1	2:15165212-15166536	WT_0h_NaCL	WT_6h_NaCL	OK	30.4664	9.85725	-1.62796	-2.0899	5e-05	0.000483329	yes
TCONS_00029631	XLOC_009724	DOT1	2:15165212-15166536	WT_0h_NaCL	WT_6h_NaCL	OK	58.1038	18.3663	-1.66157	-2.24921	5e-05	0.000483329	yes
TCONS_00029634	XLOC_009724	DOT1	2:15165212-15166536	WT_0h_NaCL	WT_6h_NaCL	OK	343.486	114.202	-1.58867	-4.52651	5e-05	0.000483329	yes
TCONS_00029635	XLOC_009724	DOT1	2:15165212-15166536	WT_0h_NaCL	WT_6h_NaCL	OK	70.0552	15.9917	-2.13117	-1.37473	0.00795	0.0428576	yes
TCONS_00029653	XLOC_009735	AT2G36320	2:15228713-15233281	WT_0h_NaCL	WT_6h_NaCL	OK	64.2349	26.868	-1.25747	-5.40851	5e-05	0.000483329	yes
TCONS_00029685	XLOC_009740	SBE2.1	2:15257417-15273115	WT_0h_NaCL	WT_6h_NaCL	OK	16.1117	51.633	1.68019	2.6848	5e-05	0.000483329	yes
TCONS_00029695	XLOC_009740	SBE2.1	2:15257417-15273115	WT_0h_NaCL	WT_6h_NaCL	OK	12.5953	30.7055	1.28561	1.42321	0.00375	0.0228506	yes
TCONS_00029707	XLOC_009747	AT2G36500	2:15317872-15320175	WT_0h_NaCL	WT_6h_NaCL	OK	0.479816	1.31637	1.45602	1.52251	0.00045	0.00360379	yes
TCONS_00029716	XLOC_009751	AT2G36570	2:15335283-15337995	WT_0h_NaCL	WT_6h_NaCL	OK	7.1681	15.1593	1.08054	4.27183	5e-05	0.000483329	yes
TCONS_00029717	XLOC_009752	AT2G36580	2:15339121-15345673	WT_0h_NaCL	WT_6h_NaCL	OK	40.0324	96.1209	1.26368	3.65816	5e-05	0.000483329	yes
TCONS_00029722	XLOC_009756	AT2G36650	2:15359784-15364398	WT_0h_NaCL	WT_6h_NaCL	OK	1.50225	3.35938	1.16108	2.22302	5e-05	0.000483329	yes
TCONS_00029763	XLOC_009771	AT2G36970	2:15528876-15533265	WT_0h_NaCL	WT_6h_NaCL	OK	1.25045	8.48917	2.76318	4.6903	5e-05	0.000483329	yes
TCONS_00029792	XLOC_009780	AT2G37100	2:15590740-15592282	WT_0h_NaCL	WT_6h_NaCL	OK	2.06731	4.7362	1.19597	2.96258	5e-05	0.000483329	yes
TCONS_00029828	XLOC_009789	ALS3	2:15669130-15672700	WT_0h_NaCL	WT_6h_NaCL	OK	18.0165	7.51316	-1.26183	-1.53021	0.0003	0.00250642	yes
TCONS_00029840	XLOC_009795	NAKR2	2:15694037-15697457	WT_0h_NaCL	WT_6h_NaCL	OK	1.64613	3.58751	1.1239	1.11309	0.00795	0.0428576	yes
TCONS_00029847	XLOC_009797	ZAT11	2:15706284-15707224	WT_0h_NaCL	WT_6h_NaCL	OK	1.07983	14.7884	3.77559	6.11485	5e-05	0.000483329	yes
TCONS_00029866	XLOC_009802	AT2G37480	2:15736726-15742838	WT_0h_NaCL	WT_6h_NaCL	OK	23.5085	10.5337	-1.15817	-1.31512	0.0028	0.017813	yes
TCONS_00029898	XLOC_009812	AT2G37750	2:15830869-15831592	WT_0h_NaCL	WT_6h_NaCL	OK	44.3915	15.1387	-1.55204	-4.80687	5e-05	0.000483329	yes
TCONS_00029899	XLOC_009813	AKR4C8	2:15831655-15833921	WT_0h_NaCL	WT_6h_NaCL	OK	12.244	36.1659	1.56255	3.47635	5e-05	0.000483329	yes
TCONS_00029909	XLOC_009814	ChlAKR	2:15834765-15837001	WT_0h_NaCL	WT_6h_NaCL	OK	9.44595	47.5783	2.33254	3.56893	0.0002	0.00173834	yes
TCONS_00029912	XLOC_009816	AT2G37820	2:15847449-15848659	WT_0h_NaCL	WT_6h_NaCL	OK	1.09517	0.246984	-2.14866	-2.19534	5e-05	0.000483329	yes
TCONS_00029943	XLOC_009819	AT2G37870	2:15859203-15859942	WT_0h_NaCL	WT_6h_NaCL	OK	12.2725	240.304	4.29136	13.3064	5e-05	0.000483329	yes
TCONS_00029944	XLOC_009820	AT2G37880	2:15860626-15861665	WT_0h_NaCL	WT_6h_NaCL	OK	0.384323	1.39511	1.85999	2.12606	5e-05	0.000483329	yes
TCONS_00029961	XLOC_009825	SOUL-1	2:15890619-15893639	WT_0h_NaCL	WT_6h_NaCL	OK	15.1282	39.6246	1.38915	3.55749	5e-05	0.000483329	yes
TCONS_00029962	XLOC_009825	SOUL-1	2:15890619-15893639	WT_0h_NaCL	WT_6h_NaCL	OK	4.13949	9.7637	1.23797	1.38429	0.00255	0.0164421	yes
TCONS_00029980	XLOC_009835	AUX1	2:15972875-15977180	WT_0h_NaCL	WT_6h_NaCL	OK	64.777	26.1977	-1.30604	-3.83663	5e-05	0.000483329	yes
TCONS_00029982	XLOC_009835	AUX1	2:15972875-15977180	WT_0h_NaCL	WT_6h_NaCL	OK	4.38675	1.65877	-1.40304	-1.28157	0.0022	0.0144854	yes
TCONS_00029983	XLOC_009835	AUX1	2:15972875-15977180	WT_0h_NaCL	WT_6h_NaCL	OK	49.3532	17.0237	-1.5356	-1.98173	5e-05	0.000483329	yes
TCONS_00030011	XLOC_009843	AT2G38250	2:16018209-16029593	WT_0h_NaCL	WT_6h_NaCL	OK	1.09987	4.77032	2.11676	1.46519	0.0076	0.0412927	yes
TCONS_00030012	XLOC_009844	PYL4	2:16049917-16051356	WT_0h_NaCL	WT_6h_NaCL	OK	197.48	57.0448	-1.79154	-7.739	5e-05	0.000483329	yes
TCONS_00030038	XLOC_009853	AGT3	2:16083644-16090283	WT_0h_NaCL	WT_6h_NaCL	OK	19.3198	5.18846	-1.8967	-3.24296	5e-05	0.000483329	yes
TCONS_00030039	XLOC_009853	AGT3	2:16083644-16090283	WT_0h_NaCL	WT_6h_NaCL	OK	19.8006	7.14708	-1.47012	-2.84198	5e-05	0.000483329	yes
TCONS_00030064	XLOC_009858	WRKY33	2:16108234-16111911	WT_0h_NaCL	WT_6h_NaCL	OK	11.3447	36.5046	1.68606	6.35678	5e-05	0.000483329	yes
TCONS_00030068	XLOC_009860	LTP2	2:16128175-16131240	WT_0h_NaCL	WT_6h_NaCL	OK	478.256	1058.74	1.14649	1.36426	0.00185	0.0124756	yes
TCONS_00030070	XLOC_009860	LP1	2:16128175-16131240	WT_0h_NaCL	WT_6h_NaCL	OK	1410.22	3554	1.33352	2.48135	5e-05	0.000483329	yes
TCONS_00030074	XLOC_009861	AT2G38550	2:16131729-16134429	WT_0h_NaCL	WT_6h_NaCL	OK	16.8317	34.9532	1.05425	1.41335	0.0026	0.0167179	yes
TCONS_00030111	XLOC_009872	MAP65-5	2:16188046-16192313	WT_0h_NaCL	WT_6h_NaCL	OK	0.877482	2.03093	1.2107	2.11341	5e-05	0.000483329	yes
TCONS_00030136	XLOC_009876	AT2G38820	2:16221776-16223746	WT_0h_NaCL	WT_6h_NaCL	OK	15.2584	3.4028	-2.16481	-5.79341	5e-05	0.000483329	yes
TCONS_00030143	XLOC_009877	AT2G38830	2:16223996-16226872	WT_0h_NaCL	WT_6h_NaCL	OK	4.99628	1.69921	-1.55599	-2.06657	5e-05	0.000483329	yes
TCONS_00030170	XLOC_009882	PHT1	2:16257156-16260275	WT_0h_NaCL	WT_6h_NaCL	OK	12.5151	46.3447	1.88874	4.4101	5e-05	0.000483329	yes
TCONS_00030174	XLOC_009882	PHT1	2:16257156-16260275	WT_0h_NaCL	WT_6h_NaCL	OK	3.45518	14.7497	2.09385	1.54225	0.00095	0.00698279	yes
TCONS_00030191	XLOC_009886	AT2G38995	2:16281958-16284872	WT_0h_NaCL	WT_6h_NaCL	OK	0.59336	1.72307	1.53801	1.44031	0.00175	0.0118903	yes
TCONS_00030198	XLOC_009888	PIP2E	2:16291279-16294101	WT_0h_NaCL	WT_6h_NaCL	OK	352.577	148.514	-1.24734	-4.974	5e-05	0.000483329	yes
TCONS_00030201	XLOC_009890	NATA1	2:16298109-16299205	WT_0h_NaCL	WT_6h_NaCL	OK	5.5852	37.6521	2.75305	8.17873	5e-05	0.000483329	yes
TCONS_00030202	XLOC_009891	EULS3	2:16303294-16305633	WT_0h_NaCL	WT_6h_NaCL	OK	12.2837	37.3315	1.60365	6.25584	5e-05	0.000483329	yes
TCONS_00030212	XLOC_009892	AT2G39110	2:16309797-16327312	WT_0h_NaCL	WT_6h_NaCL	OK	4.48007	10.76	1.26408	1.38779	0.00215	0.0142011	yes
TCONS_00030238	XLOC_009903	AT2G39375	2:16446513-16449239	WT_0h_NaCL	WT_6h_NaCL	OK	4.51842	9.77261	1.11293	2.22643	5e-05	0.000483329	yes
TCONS_00030244	XLOC_009904	AT2G39400	2:16452611-16455001	WT_0h_NaCL	WT_6h_NaCL	OK	32.1593	6.87144	-2.22655	-7.05018	5e-05	0.000483329	yes
TCONS_00030268	XLOC_009915	ACR9	2:16507881-16517200	WT_0h_NaCL	WT_6h_NaCL	OK	140.874	21.8863	-2.68631	-7.04111	5e-05	0.000483329	yes
TCONS_00030277	XLOC_009915	AT2G39580	2:16507881-16517200	WT_0h_NaCL	WT_6h_NaCL	OK	10.8915	5.20166	-1.06616	-1.80777	5e-05	0.000483329	yes
TCONS_00030345	XLOC_009938	PROT1	2:16655576-16658412	WT_0h_NaCL	WT_6h_NaCL	OK	0.46662	3.39137	2.86155	1.78106	0.00255	0.0164421	yes
TCONS_00030389	XLOC_009951	AT2G40110	2:16747764-16749590	WT_0h_NaCL	WT_6h_NaCL	OK	19.7272	8.98898	-1.13396	-3.02573	5e-05	0.000483329	yes
TCONS_00030399	XLOC_009955	CZF1	2:16771996-16774734	WT_0h_NaCL	WT_6h_NaCL	OK	6.499	14.0179	1.10898	1.71752	0.00025	0.00212677	yes
TCONS_00030408	XLOC_009957	PP2C5	2:16782365-16784147	WT_0h_NaCL	WT_6h_NaCL	OK	0.363087	1.7284	2.25105	3.20193	5e-05	0.000483329	yes
TCONS_00030448	XLOC_009971	AT2G40420	2:16877143-16882498	WT_0h_NaCL	WT_6h_NaCL	OK	28.8702	11.0286	-1.38833	-2.0631	5e-05	0.000483329	yes
TCONS_00030462	XLOC_009976	AT2G40480	2:16910166-16912616	WT_0h_NaCL	WT_6h_NaCL	OK	3.4121	7.07003	1.05106	2.52685	5e-05	0.000483329	yes
TCONS_00030473	XLOC_009980	AT2G40520	2:16922336-16925961	WT_0h_NaCL	WT_6h_NaCL	OK	1.4271	3.86861	1.43873	1.22087	0.0066	0.0367374	yes
TCONS_00030477	XLOC_009981	AT2G40530	2:16927500-16928280	WT_0h_NaCL	WT_6h_NaCL	OK	3.75972	1.63177	-1.20419	-1.86717	5e-05	0.000483329	yes
TCONS_00030479	XLOC_009982	KT2	2:16930554-16938272	WT_0h_NaCL	WT_6h_NaCL	OK	1.01579	2.87985	1.50339	1.29922	0.00305	0.0191633	yes
TCONS_00030563	XLOC_010001	DPE2	2:17042622-17057326	WT_0h_NaCL	WT_6h_NaCL	OK	22.5982	120.015	2.40893	5.71626	5e-05	0.000483329	yes
TCONS_00030568	XLOC_010001	DPE2	2:17042622-17057326	WT_0h_NaCL	WT_6h_NaCL	OK	16.8963	97.2747	2.52536	2.19549	5e-05	0.000483329	yes
TCONS_00030570	XLOC_010002	CYSA	2:17057387-17060652	WT_0h_NaCL	WT_6h_NaCL	OK	114.016	55.359	-1.04234	-2.34001	5e-05	0.000483329	yes
TCONS_00030636	XLOC_010012	AT2G41090	2:17126988-17139700	WT_0h_NaCL	WT_6h_NaCL	OK	24.2309	80.2649	1.72792	2.60884	5e-05	0.000483329	yes
TCONS_00030643	XLOC_010012	TCH3	2:17126988-17139700	WT_0h_NaCL	WT_6h_NaCL	OK	170.218	61.7867	-1.46201	-3.73824	5e-05	0.000483329	yes
TCONS_00030655	XLOC_010016	CRK1	2:17149788-17155983	WT_0h_NaCL	WT_6h_NaCL	OK	14.7188	35.1825	1.2572	4.28639	5e-05	0.000483329	yes
TCONS_00030680	XLOC_010021	M17	2:17206451-17207698	WT_0h_NaCL	WT_6h_NaCL	OK	2.18914	0.092125	-4.57062	-2.37837	0.00295	0.0186266	yes
TCONS_00030691	XLOC_010026	RPB5D	2:17226784-17231082	WT_0h_NaCL	WT_6h_NaCL	OK	6.46525	2.39277	-1.43403	-1.95138	0.00015	0.00133759	yes
TCONS_00030704	XLOC_010036	ERD15	2:17269157-17270542	WT_0h_NaCL	WT_6h_NaCL	OK	1033.84	381.519	-1.43819	-4.728	5e-05	0.000483329	yes
TCONS_00030762	XLOC_010050	MIZ1	2:17367491-17369206	WT_0h_NaCL	WT_6h_NaCL	OK	13.0027	50.1528	1.94752	7.62523	5e-05	0.000483329	yes
TCONS_00030776	XLOC_010056	AT2G41730	2:17409364-17410334	WT_0h_NaCL	WT_6h_NaCL	OK	1.94687	4.54186	1.22213	1.20266	0.00515	0.0298536	yes
TCONS_00030810	XLOC_010068	ZFP8	2:17506674-17508780	WT_0h_NaCL	WT_6h_NaCL	OK	8.50465	18.162	1.0946	2.21315	5e-05	0.000483329	yes
TCONS_00030813	XLOC_010071	AT2G41990	2:17527166-17528937	WT_0h_NaCL	WT_6h_NaCL	OK	14.1481	2.32863	-2.60306	-6.60252	5e-05	0.000483329	yes
TCONS_00030814	XLOC_010072	AT2G42040	2:17543004-17545532	WT_0h_NaCL	WT_6h_NaCL	OK	29.5526	5.60575	-2.39831	-8.18542	5e-05	0.000483329	yes
TCONS_00030828	XLOC_010079	AT2G42170	2:17577713-17580397	WT_0h_NaCL	WT_6h_NaCL	OK	8.55228	1.71092	-2.32154	-3.17117	5e-05	0.000483329	yes
TCONS_00030830	XLOC_010079	AT2G42170	2:17577713-17580397	WT_0h_NaCL	WT_6h_NaCL	OK	8.64487	1.52154	-2.50631	-4.11505	5e-05	0.000483329	yes
TCONS_00030843	XLOC_010081	SPL9	2:17587168-17589671	WT_0h_NaCL	WT_6h_NaCL	OK	1.00938	4.29955	2.09071	2.77985	5e-05	0.000483329	yes
TCONS_00030852	XLOC_010083	AT2G42220	2:17592037-17596665	WT_0h_NaCL	WT_6h_NaCL	OK	364.613	170.55	-1.09617	-3.84178	5e-05	0.000483329	yes
TCONS_00030928	XLOC_010100	LBD16	2:17663352-17665337	WT_0h_NaCL	WT_6h_NaCL	OK	1.61996	3.34938	1.04794	2.0562	5e-05	0.000483329	yes
TCONS_00030946	XLOC_010105	TTL3	2:17728478-17733982	WT_0h_NaCL	WT_6h_NaCL	OK	12.3413	3.19288	-1.95056	-1.46149	0.0042	0.0251503	yes
TCONS_00030949	XLOC_010105	TTL3	2:17728478-17733982	WT_0h_NaCL	WT_6h_NaCL	OK	40.8018	4.57278	-3.15749	-2.09859	0.00415	0.0248955	yes
TCONS_00030954	XLOC_010108	MAX2	2:17756064-17764185	WT_0h_NaCL	WT_6h_NaCL	OK	27.4319	9.32219	-1.55712	-5.83244	5e-05	0.000483329	yes
TCONS_00030970	XLOC_010116	AT2G42750	2:17791691-17795728	WT_0h_NaCL	WT_6h_NaCL	OK	60.8845	22.5884	-1.43049	-4.53069	5e-05	0.000483329	yes
TCONS_00030978	XLOC_010120	CYP718	2:17831407-17833573	WT_0h_NaCL	WT_6h_NaCL	OK	1.94962	0.678879	-1.52196	-2.63432	5e-05	0.000483329	yes
TCONS_00030983	XLOC_010122	ML2	2:17849818-17855537	WT_0h_NaCL	WT_6h_NaCL	OK	11.7343	3.56209	-1.71994	-3.52146	5e-05	0.000483329	yes
TCONS_00031025	XLOC_010128	PIF4	2:17886100-17889087	WT_0h_NaCL	WT_6h_NaCL	OK	3.21055	0.271511	-3.56374	-2.03911	0.00305	0.0191633	yes
TCONS_00031026	XLOC_010128	PIF4	2:17886100-17889087	WT_0h_NaCL	WT_6h_NaCL	OK	34.2517	2.40913	-3.8296	-6.30142	5e-05	0.000483329	yes
TCONS_00031027	XLOC_010128	PIF4	2:17886100-17889087	WT_0h_NaCL	WT_6h_NaCL	OK	30.2164	3.13805	-3.26739	-5.31924	5e-05	0.000483329	yes
TCONS_00031029	XLOC_010129	PAO2	2:17891494-17894635	WT_0h_NaCL	WT_6h_NaCL	OK	10.665	22.7936	1.09575	2.53077	5e-05	0.000483329	yes
TCONS_00031035	XLOC_010131	ATPMEPCRD	2:17902369-17904443	WT_0h_NaCL	WT_6h_NaCL	OK	11.822	0.84729	-3.80247	-8.4618	5e-05	0.000483329	yes
TCONS_00031037	XLOC_010132	IBH1	2:17909006-17915009	WT_0h_NaCL	WT_6h_NaCL	OK	21.3716	7.79435	-1.4552	-2.71603	5e-05	0.000483329	yes
TCONS_00031049	XLOC_010135	IPMI2	2:17920646-17921844	WT_0h_NaCL	WT_6h_NaCL	OK	75.0827	150.518	1.00338	4.30242	5e-05	0.000483329	yes
TCONS_00031061	XLOC_010137	AT2G43120	2:17927180-17929138	WT_0h_NaCL	WT_6h_NaCL	OK	3.05626	10.5982	1.79397	1.63937	0.00265	0.0169942	yes
TCONS_00031123	XLOC_010152	AT2G43370	2:18013267-18015530	WT_0h_NaCL	WT_6h_NaCL	OK	8.12422	2.44191	-1.73422	-3.28617	5e-05	0.000483329	yes
TCONS_00031130	XLOC_010154	ETFQO	2:18021108-18038334	WT_0h_NaCL	WT_6h_NaCL	OK	16.2427	6.60715	-1.29769	-1.44471	0.0031	0.0194317	yes
TCONS_00031135	XLOC_010154	ETFQO	2:18021108-18038334	WT_0h_NaCL	WT_6h_NaCL	OK	8.6996	1.61878	-2.42604	-1.50262	0.00425	0.0254034	yes
TCONS_00031158	XLOC_010161	TI1	2:18066959-18067860	WT_0h_NaCL	WT_6h_NaCL	OK	17.4496	42.162	1.27275	4.21642	5e-05	0.000483329	yes
TCONS_00031177	XLOC_010172	IQD14	2:18108118-18111831	WT_0h_NaCL	WT_6h_NaCL	OK	4.58215	1.00216	-2.19291	-1.50073	0.0041	0.0246408	yes
TCONS_00031252	XLOC_010192	ARL	2:18236788-18238173	WT_0h_NaCL	WT_6h_NaCL	OK	72.112	9.35992	-2.94567	-9.97037	5e-05	0.000483329	yes
TCONS_00031256	XLOC_010194	AT2G44130	2:18253396-18258293	WT_0h_NaCL	WT_6h_NaCL	OK	33.6897	6.2776	-2.42402	-5.48128	5e-05	0.000483329	yes
TCONS_00031287	XLOC_010209	AT2G44340	2:18314187-18315322	WT_0h_NaCL	WT_6h_NaCL	OK	0.247819	1.05509	2.09001	2.20135	5e-05	0.000483329	yes
TCONS_00031331	XLOC_010220	AT2G44500	2:18374161-18376799	WT_0h_NaCL	WT_6h_NaCL	OK	27.2344	9.96165	-1.45097	-4.98535	5e-05	0.000483329	yes
TCONS_00031350	XLOC_010228	AT2G44670	2:18425110-18426121	WT_0h_NaCL	WT_6h_NaCL	OK	40.4801	150.446	1.89396	7.89479	5e-05	0.000483329	yes
TCONS_00031373	XLOC_010240	ERF13	2:18495214-18496327	WT_0h_NaCL	WT_6h_NaCL	OK	0.867303	9.74655	3.49028	5.90009	5e-05	0.000483329	yes
TCONS_00031390	XLOC_010247	AT2G44920	2:18524310-18526827	WT_0h_NaCL	WT_6h_NaCL	OK	61.0817	22.8375	-1.41933	-5.27594	5e-05	0.000483329	yes
TCONS_00031393	XLOC_010249	AT2G44940	2:18537176-18538479	WT_0h_NaCL	WT_6h_NaCL	OK	6.866	23.2974	1.76263	5.88782	5e-05	0.000483329	yes
TCONS_00031409	XLOC_010255	GATA2	2:18582696-18584127	WT_0h_NaCL	WT_6h_NaCL	OK	28.9422	9.06295	-1.67512	-6.15031	5e-05	0.000483329	yes
TCONS_00031413	XLOC_010259	SPX3	2:18606409-18607853	WT_0h_NaCL	WT_6h_NaCL	OK	0.270895	1.8506	2.77219	2.72235	5e-05	0.000483329	yes
TCONS_00031425	XLOC_010262	ATG8E	2:18624263-18625791	WT_0h_NaCL	WT_6h_NaCL	OK	174.176	18.4317	-3.24029	-10.9721	5e-05	0.000483329	yes
TCONS_00031426	XLOC_010262	ATG8E	2:18624263-18625791	WT_0h_NaCL	WT_6h_NaCL	OK	17.4034	2.10812	-3.04534	-2.46941	5e-05	0.000483329	yes
TCONS_00031427	XLOC_010263	AT2G45180	2:18626187-18627157	WT_0h_NaCL	WT_6h_NaCL	OK	3030.83	368.205	-3.04113	-9.26032	5e-05	0.000483329	yes
TCONS_00031428	XLOC_010264	SAUR36	2:18641562-18642739	WT_0h_NaCL	WT_6h_NaCL	OK	16.9324	7.00835	-1.27264	-3.7381	5e-05	0.000483329	yes
TCONS_00031451	XLOC_010270	AT2G45300	2:18677310-18681889	WT_0h_NaCL	WT_6h_NaCL	OK	29.894	71.5307	1.25871	5.48548	5e-05	0.000483329	yes
TCONS_00031487	XLOC_010292	AT2G45610	2:18791288-18792586	WT_0h_NaCL	WT_6h_NaCL	OK	1.06833	0.0527039	-4.3413	-2.59764	0.002	0.0133437	yes
TCONS_00031490	XLOC_010293	AT2G45620	2:18792750-18797403	WT_0h_NaCL	WT_6h_NaCL	OK	38.8208	16.6516	-1.22117	-4.03513	5e-05	0.000483329	yes
TCONS_00031597	XLOC_010322	AT2G46170	2:18965067-18971409	WT_0h_NaCL	WT_6h_NaCL	OK	25.2855	54.3763	1.10467	2.82629	5e-05	0.000483329	yes
TCONS_00031609	XLOC_010327	AT2G46220	2:18979398-18980940	WT_0h_NaCL	WT_6h_NaCL	OK	215.021	49.6384	-2.11495	-8.85458	5e-05	0.000483329	yes
TCONS_00031621	XLOC_010332	LRB1	2:18995644-18998672	WT_0h_NaCL	WT_6h_NaCL	OK	37.8261	16.6258	-1.18596	-5.19894	5e-05	0.000483329	yes
TCONS_00031654	XLOC_010341	AT2G46420	2:19053464-19057162	WT_0h_NaCL	WT_6h_NaCL	OK	4.90412	14.468	1.5608	1.87571	0.00375	0.0228506	yes
TCONS_00031656	XLOC_010341	AT2G46420	2:19053464-19057162	WT_0h_NaCL	WT_6h_NaCL	OK	0.491592	2.62493	2.41674	1.89206	0.00265	0.0169942	yes
TCONS_00031664	XLOC_010342	CNGC3	2:19057998-19061492	WT_0h_NaCL	WT_6h_NaCL	OK	0.649221	3.13861	2.27335	1.54598	0.0036	0.0220726	yes
TCONS_00031666	XLOC_010343	CNGC11	2:19061687-19071083	WT_0h_NaCL	WT_6h_NaCL	OK	1.19767	3.1226	1.38252	1.30005	0.0021	0.0139157	yes
TCONS_00031699	XLOC_010348	AT2G46535	2:19104631-19111837	WT_0h_NaCL	WT_6h_NaCL	OK	5.46222	15.3265	1.48847	2.16502	5e-05	0.000483329	yes
TCONS_00031717	XLOC_010355	CB5-C	2:19151336-19152739	WT_0h_NaCL	WT_6h_NaCL	OK	34.0692	73.5252	1.10977	3.37249	5e-05	0.000483329	yes
TCONS_00031723	XLOC_010360	ROPGAP3	2:19191246-19203419	WT_0h_NaCL	WT_6h_NaCL	OK	6.71054	2.94599	-1.18768	-1.31716	0.00195	0.0130555	yes
TCONS_00031728	XLOC_010360	ROPGAP3	2:19191246-19203419	WT_0h_NaCL	WT_6h_NaCL	OK	8.28364	3.34207	-1.30952	-1.80945	0.0001	0.000921974	yes
TCONS_00031748	XLOC_010363	AT2G46780	2:19229069-19231539	WT_0h_NaCL	WT_6h_NaCL	OK	7.39062	3.33266	-1.14902	-1.78255	0.0001	0.000921974	yes
TCONS_00031752	XLOC_010364	PRR9	2:19232606-19235179	WT_0h_NaCL	WT_6h_NaCL	OK	2.32398	0.292674	-2.98923	-2.56209	0.0001	0.000921974	yes
TCONS_00031768	XLOC_010368	CCA1	2:19245590-19248915	WT_0h_NaCL	WT_6h_NaCL	OK	5.00771	0.455228	-3.45949	-3.30665	5e-05	0.000483329	yes
TCONS_00031772	XLOC_010368	CCA1	2:19245590-19248915	WT_0h_NaCL	WT_6h_NaCL	OK	5.41563	0.16205	-5.06262	-2.24594	0.0006	0.00465368	yes
TCONS_00031780	XLOC_010373	AT2G46900	2:19269553-19281811	WT_0h_NaCL	WT_6h_NaCL	OK	24.1906	9.25404	-1.38629	-2.4069	5e-05	0.000483329	yes
TCONS_00031786	XLOC_010377	IAA20	2:19307713-19309071	WT_0h_NaCL	WT_6h_NaCL	OK	1.23096	0.294054	-2.06563	-2.11447	0.0001	0.000921974	yes
TCONS_00031790	XLOC_010380	AT2G47010	2:19317125-19319397	WT_0h_NaCL	WT_6h_NaCL	OK	1.67241	4.70529	1.49236	2.37646	5e-05	0.000483329	yes
TCONS_00031792	XLOC_010380	AT2G47010	2:19317125-19319397	WT_0h_NaCL	WT_6h_NaCL	OK	2.42702	8.00492	1.7217	3.14041	5e-05	0.000483329	yes
TCONS_00031866	XLOC_010392	LACS1	2:19392496-19397907	WT_0h_NaCL	WT_6h_NaCL	OK	11.266	28.0437	1.3157	2.38046	5e-05	0.000483329	yes
TCONS_00031891	XLOC_010400	AT2G47360	2:19437647-19438920	WT_0h_NaCL	WT_6h_NaCL	OK	5.46167	2.70144	-1.01562	-2.19439	5e-05	0.000483329	yes
TCONS_00031913	XLOC_010405	AT2G47440	2:19469570-19472006	WT_0h_NaCL	WT_6h_NaCL	OK	53.6394	18.8032	-1.51232	-6.65124	5e-05	0.000483329	yes
TCONS_00031915	XLOC_010406	CAO	2:19472572-19474387	WT_0h_NaCL	WT_6h_NaCL	OK	64.8287	26.6993	-1.27983	-1.71262	0.0004	0.00324421	yes
TCONS_00031916	XLOC_010407	MYB12	2:19476325-19479597	WT_0h_NaCL	WT_6h_NaCL	OK	0.588755	8.57652	3.86465	3.80355	0.0002	0.00173834	yes
TCONS_00031921	XLOC_010408	UNE5	2:19481253-19484710	WT_0h_NaCL	WT_6h_NaCL	OK	17.2272	35.2055	1.03111	1.5493	0.00035	0.00287858	yes
TCONS_00031956	XLOC_010413	AT2G47530	2:19504170-19505048	WT_0h_NaCL	WT_6h_NaCL	OK	2.54198	0.751157	-1.75877	-2.25118	5e-05	0.000483329	yes
TCONS_00031959	XLOC_010415	AT2G47550	2:19508928-19512804	WT_0h_NaCL	WT_6h_NaCL	OK	1.69897	4.35442	1.35782	2.51264	5e-05	0.000483329	yes
TCONS_00031994	XLOC_010426	TSPO	2:19568463-19569507	WT_0h_NaCL	WT_6h_NaCL	OK	2.89944	30.2615	3.38364	7.41284	5e-05	0.000483329	yes
TCONS_00031996	XLOC_010428	ABCC4	2:19574665-19580615	WT_0h_NaCL	WT_6h_NaCL	OK	7.65149	24.399	1.67301	7.119	5e-05	0.000483329	yes
TCONS_00032001	XLOC_010431	AT2G47850	2:19595528-19598670	WT_0h_NaCL	WT_6h_NaCL	OK	1.72525	4.68526	1.44133	1.53068	0.0002	0.00173834	yes
TCONS_00032017	XLOC_010435	AT2G47890	2:19607995-19613702	WT_0h_NaCL	WT_6h_NaCL	OK	7.68834	16.1525	1.07101	1.488	0.0013	0.00918885	yes
TCONS_00032018	XLOC_010435	AT2G47890	2:19607995-19613702	WT_0h_NaCL	WT_6h_NaCL	OK	3.98956	10.4889	1.39456	1.49165	0.00505	0.0293642	yes
TCONS_00032029	XLOC_010438	AT2G47950	2:19624021-19624922	WT_0h_NaCL	WT_6h_NaCL	OK	0.0913285	3.19156	5.12705	3.27379	0.0014	0.00979954	yes
TCONS_00032044	XLOC_010441	AT2G48020	2:19641350-19650313	WT_0h_NaCL	WT_6h_NaCL	OK	6.87259	3.36893	-1.02856	-1.98898	5e-05	0.000483329	yes
TCONS_00032045	XLOC_010441	AT2G48020	2:19641350-19650313	WT_0h_NaCL	WT_6h_NaCL	OK	13.4771	6.11079	-1.14108	-1.3886	0.00315	0.0196988	yes
TCONS_00032046	XLOC_010441	AT2G48020	2:19641350-19650313	WT_0h_NaCL	WT_6h_NaCL	OK	6.07103	1.87988	-1.6913	-1.44051	0.0083	0.0444055	yes
TCONS_00032120	XLOC_010454	PAP1	2:106620-108829	WT_0h_NaCL	WT_6h_NaCL	OK	5.59791	2.05315	-1.44705	-1.2646	0.00325	0.0202311	yes
TCONS_00032139	XLOC_010461	RPI2	2:145675-150585	WT_0h_NaCL	WT_6h_NaCL	OK	12.0823	32.0953	1.40946	4.44163	5e-05	0.000483329	yes
TCONS_00032142	XLOC_010462	AT2G01300	2:151056-151971	WT_0h_NaCL	WT_6h_NaCL	OK	4.46891	1.28829	-1.79447	-2.88106	5e-05	0.000483329	yes
TCONS_00032165	XLOC_010470	PIN4	2:180032-183764	WT_0h_NaCL	WT_6h_NaCL	OK	8.71762	3.63027	-1.26386	-2.00317	5e-05	0.000483329	yes
TCONS_00032185	XLOC_010473	MPK17	2:199490-203126	WT_0h_NaCL	WT_6h_NaCL	OK	34.1542	10.8305	-1.65697	-2.49615	5e-05	0.000483329	yes
TCONS_00032200	XLOC_010473	MPK17	2:199490-203126	WT_0h_NaCL	WT_6h_NaCL	OK	21.8821	7.71602	-1.50382	-1.53302	0.00025	0.00212677	yes
TCONS_00032202	XLOC_010473	MPK17	2:199490-203126	WT_0h_NaCL	WT_6h_NaCL	OK	34.8908	14.1324	-1.30384	-1.87835	0.0001	0.000921974	yes
TCONS_00032219	XLOC_010482	AT2G01610	2:273894-275002	WT_0h_NaCL	WT_6h_NaCL	OK	3.31537	16.5007	2.31528	6.2285	5e-05	0.000483329	yes
TCONS_00032250	XLOC_010496	AT2G01818	2:353343-355594	WT_0h_NaCL	WT_6h_NaCL	OK	4.92931	1.13995	-2.11242	-3.05419	5e-05	0.000483329	yes
TCONS_00032278	XLOC_010505	BPC1	2:427113-428900	WT_0h_NaCL	WT_6h_NaCL	OK	20.3192	6.21597	-1.70879	-4.34269	5e-05	0.000483329	yes
TCONS_00032279	XLOC_010505	BPC1	2:427113-428900	WT_0h_NaCL	WT_6h_NaCL	OK	15.8764	3.34458	-2.24698	-4.842	5e-05	0.000483329	yes
TCONS_00032281	XLOC_010506	BRL2	2:440623-444324	WT_0h_NaCL	WT_6h_NaCL	OK	12.0941	5.22411	-1.21105	-4.77493	5e-05	0.000483329	yes
TCONS_00032289	XLOC_010510	GAD4	2:474107-477011	WT_0h_NaCL	WT_6h_NaCL	OK	4.46528	19.4392	2.12215	6.26473	5e-05	0.000483329	yes
TCONS_00032296	XLOC_010512	IDD4	2:518078-521737	WT_0h_NaCL	WT_6h_NaCL	OK	10.8771	5.14774	-1.07929	-1.68026	5e-05	0.000483329	yes
TCONS_00032319	XLOC_010518	AT2G02160	2:553085-556131	WT_0h_NaCL	WT_6h_NaCL	OK	33.3525	16.6262	-1.00434	-2.61058	5e-05	0.000483329	yes
TCONS_00032367	XLOC_010542	PLPB	2:758561-761064	WT_0h_NaCL	WT_6h_NaCL	OK	49.4768	9.52083	-2.37759	-7.52735	5e-05	0.000483329	yes
TCONS_00032368	XLOC_010542	PLPB	2:758561-761064	WT_0h_NaCL	WT_6h_NaCL	OK	15.0714	3.54487	-2.08801	-3.08076	5e-05	0.000483329	yes
TCONS_00032401	XLOC_010553	ARPN	2:825115-827994	WT_0h_NaCL	WT_6h_NaCL	OK	5.68065	18.7338	1.72152	3.41719	5e-05	0.000483329	yes
TCONS_00032437	XLOC_010565	EXPA15	2:916805-918671	WT_0h_NaCL	WT_6h_NaCL	OK	16.4159	90.5495	2.46361	9.92575	5e-05	0.000483329	yes
TCONS_00032479	XLOC_010580	AT2G03420	2:1033556-1037675	WT_0h_NaCL	WT_6h_NaCL	OK	12.5447	40.2456	1.68175	5.70129	5e-05	0.000483329	yes
TCONS_00032494	XLOC_010587	AT2G03640	2:1099069-1106905	WT_0h_NaCL	WT_6h_NaCL	OK	14.2215	5.04402	-1.49543	-1.91958	5e-05	0.000483329	yes
TCONS_00032495	XLOC_010587	AT2G03640	2:1099069-1106905	WT_0h_NaCL	WT_6h_NaCL	OK	7.54335	3.14026	-1.26432	-1.34309	0.0072	0.0394876	yes
TCONS_00032501	XLOC_010593	ACR5	2:1137571-1140204	WT_0h_NaCL	WT_6h_NaCL	OK	14.7522	6.61881	-1.15629	-3.3347	5e-05	0.000483329	yes
TCONS_00032506	XLOC_010596	SOT12	2:1149294-1150663	WT_0h_NaCL	WT_6h_NaCL	OK	14.975	40.4515	1.43364	5.55179	5e-05	0.000483329	yes
TCONS_00032507	XLOC_010597	AT2G03770	2:1150870-1152044	WT_0h_NaCL	WT_6h_NaCL	OK	0.260197	0.649113	1.31887	1.25696	0.0058	0.0329877	yes
TCONS_00032510	XLOC_010598	AT2G03780	2:1152445-1154322	WT_0h_NaCL	WT_6h_NaCL	OK	3.65308	0.488328	-2.90319	-1.84857	0.0031	0.0194317	yes
TCONS_00032545	XLOC_010619	AT2G04080	2:1357155-1359403	WT_0h_NaCL	WT_6h_NaCL	OK	2.50728	9.1358	1.86541	2.81462	5e-05	0.000483329	yes
TCONS_00032563	XLOC_010625	AIR3	2:1401194-1407827	WT_0h_NaCL	WT_6h_NaCL	OK	17.5317	35.3746	1.01274	3.82997	5e-05	0.000483329	yes
TCONS_00032601	XLOC_010639	-	2:1547506-1548989	WT_0h_NaCL	WT_6h_NaCL	OK	2.95975	14.5846	2.3009	4.85673	5e-05	0.000483329	yes
TCONS_00032621	XLOC_010642	AT2G04540	2:1581375-1584702	WT_0h_NaCL	WT_6h_NaCL	OK	3.74686	0.968395	-1.95201	-2.13058	5e-05	0.000483329	yes
TCONS_00032646	XLOC_010652	AT2G04800	2:1687172-1687939	WT_0h_NaCL	WT_6h_NaCL	OK	7.36225	2.88847	-1.34984	-1.44633	0.0035	0.0215486	yes
TCONS_00032647	XLOC_010652	AT2G04800	2:1687172-1687939	WT_0h_NaCL	WT_6h_NaCL	OK	3.1142	1.14621	-1.44199	-1.32888	0.004	0.024133	yes
TCONS_00032681	XLOC_010665	LHCB2.2	2:1799233-1800472	WT_0h_NaCL	WT_6h_NaCL	OK	2147.59	162.47	-3.72447	-9.00266	5e-05	0.000483329	yes
TCONS_00032682	XLOC_010666	LHCB2.1	2:1822989-1824480	WT_0h_NaCL	WT_6h_NaCL	OK	1456.78	97.4221	-3.90239	-6.2386	5e-05	0.000483329	yes
TCONS_00032683	XLOC_010666	LHCB2.1	2:1822989-1824480	WT_0h_NaCL	WT_6h_NaCL	OK	1041.31	63.4193	-4.03733	-5.08894	5e-05	0.000483329	yes
TCONS_00032723	XLOC_010685	AT2G05632	2:2087144-2089007	WT_0h_NaCL	WT_6h_NaCL	OK	4.86782	9.87781	1.02091	1.9537	5e-05	0.000483329	yes
TCONS_00032748	XLOC_010703	RIPK	2:2287237-2291194	WT_0h_NaCL	WT_6h_NaCL	OK	2.02349	4.57265	1.17618	1.17322	0.00665	0.0369691	yes
TCONS_00032757	XLOC_010707	OPR3	2:2359027-2362375	WT_0h_NaCL	WT_6h_NaCL	OK	12.2276	26.1855	1.09862	1.78411	5e-05	0.000483329	yes
TCONS_00032785	XLOC_010723	PLA2-ALPHA	2:2842019-2843386	WT_0h_NaCL	WT_6h_NaCL	OK	17.6014	36.0999	1.03631	1.65511	0.00035	0.00287858	yes
TCONS_00032789	XLOC_010725	-	2:2861546-2863678	WT_0h_NaCL	WT_6h_NaCL	OK	10.2615	3.91978	-1.3884	-1.68024	0.0001	0.000921974	yes
TCONS_00032807	XLOC_010736	AT2G07180	2:2980819-2983657	WT_0h_NaCL	WT_6h_NaCL	OK	45.418	15.1442	-1.5845	-6.14876	5e-05	0.000483329	yes
TCONS_00032972	XLOC_010825	-	2:4419539-4420913	WT_0h_NaCL	WT_6h_NaCL	OK	0.848902	0.0667616	-3.66851	-1.98409	0.0058	0.0329877	yes
TCONS_00033006	XLOC_010846	AT2G12462	2:5048124-5051836	WT_0h_NaCL	WT_6h_NaCL	OK	1.52963	3.96749	1.37505	1.59456	0.00245	0.0158878	yes
TCONS_00033117	XLOC_010890	CYP705A13	2:5934482-5936371	WT_0h_NaCL	WT_6h_NaCL	OK	3.9329	1.63794	-1.26371	-3.02939	5e-05	0.000483329	yes
TCONS_00033128	XLOC_010893	ALDH6B2	2:5977271-5981899	WT_0h_NaCL	WT_6h_NaCL	OK	12.7989	2.47079	-2.37298	-2.61391	5e-05	0.000483329	yes
TCONS_00033130	XLOC_010894	-	2:6018533-6026188	WT_0h_NaCL	WT_6h_NaCL	OK	3.28296	1.30055	-1.33587	-2.22991	5e-05	0.000483329	yes
TCONS_00033139	XLOC_010896	PIP	2:6036782-6043974	WT_0h_NaCL	WT_6h_NaCL	OK	9.54587	3.25064	-1.55415	-1.46136	0.0015	0.0104042	yes
TCONS_00033176	XLOC_010908	PRB1	2:6225350-6226227	WT_0h_NaCL	WT_6h_NaCL	OK	3.28271	1.0057	-1.70669	-2.66937	5e-05	0.000483329	yes
TCONS_00033203	XLOC_010924	GH3.1	2:6451318-6453797	WT_0h_NaCL	WT_6h_NaCL	OK	0.732261	1.71268	1.22583	2.34359	5e-05	0.000483329	yes
TCONS_00033246	XLOC_010952	FUT5	2:6697917-6699836	WT_0h_NaCL	WT_6h_NaCL	OK	1.41148	0.0852043	-4.05014	-2.26882	0.00205	0.0136297	yes
TCONS_00033264	XLOC_010961	AT2G15695	2:6833879-6836549	WT_0h_NaCL	WT_6h_NaCL	OK	24.5304	12.1492	-1.01371	-3.84422	5e-05	0.000483329	yes
TCONS_00033268	XLOC_010963	AT2G15760	2:6865609-6867004	WT_0h_NaCL	WT_6h_NaCL	OK	0.867196	2.00292	1.20768	1.83907	0.0003	0.00250642	yes
TCONS_00033271	XLOC_010965	AT2G15780	2:6873416-6874784	WT_0h_NaCL	WT_6h_NaCL	OK	0.628938	6.55209	3.38097	5.03466	5e-05	0.000483329	yes
TCONS_00033276	XLOC_010968	OTP51	2:6888539-6891409	WT_0h_NaCL	WT_6h_NaCL	OK	4.60677	12.1389	1.3978	5.1614	5e-05	0.000483329	yes
TCONS_00033284	XLOC_010971	MEE14	2:6917476-6922161	WT_0h_NaCL	WT_6h_NaCL	OK	26.5208	0.455271	-5.86425	-3.52506	0.0001	0.000921974	yes
TCONS_00033288	XLOC_010971	MEE14	2:6917476-6922161	WT_0h_NaCL	WT_6h_NaCL	OK	26.0838	0.717032	-5.18497	-3.60994	0.0002	0.00173834	yes
TCONS_00033299	XLOC_010971	MEE14	2:6917476-6922161	WT_0h_NaCL	WT_6h_NaCL	OK	176.588	58.0056	-1.60612	-4.14506	5e-05	0.000483329	yes
TCONS_00033311	XLOC_010980	HB1	2:6982530-6983777	WT_0h_NaCL	WT_6h_NaCL	OK	14.2437	3.55957	-2.00055	-5.11788	5e-05	0.000483329	yes
TCONS_00033334	XLOC_010989	AT2G16230	2:7035377-7038395	WT_0h_NaCL	WT_6h_NaCL	OK	1.15872	0.426301	-1.44258	-1.94284	5e-05	0.000483329	yes
TCONS_00033379	XLOC_011000	PAP10	2:7120371-7123118	WT_0h_NaCL	WT_6h_NaCL	OK	16.5042	43.1344	1.38601	4.62194	5e-05	0.000483329	yes
TCONS_00033398	XLOC_011008	AT2G16510	2:7158990-7160934	WT_0h_NaCL	WT_6h_NaCL	OK	37.4898	75.028	1.00093	1.43657	0.0032	0.0199658	yes
TCONS_00033422	XLOC_011018	AT2G16660	2:7218653-7221890	WT_0h_NaCL	WT_6h_NaCL	OK	8.85289	58.7212	2.72966	7.4198	5e-05	0.000483329	yes
TCONS_00033423	XLOC_011018	AT2G16660	2:7218653-7221890	WT_0h_NaCL	WT_6h_NaCL	OK	0.729331	4.72586	2.69593	1.08015	0.00615	0.0346396	yes
TCONS_00033538	XLOC_011048	EXL5	2:7494535-7496292	WT_0h_NaCL	WT_6h_NaCL	OK	54.8186	24.6167	-1.15503	-5.03904	5e-05	0.000483329	yes
TCONS_00033540	XLOC_011050	AT2G17300	2:7522049-7523177	WT_0h_NaCL	WT_6h_NaCL	OK	7.9367	19.2013	1.2746	3.57542	5e-05	0.000483329	yes
TCONS_00033553	XLOC_011054	AT2G17340	2:7541312-7546374	WT_0h_NaCL	WT_6h_NaCL	OK	18.1404	37.5061	1.04792	3.04173	5e-05	0.000483329	yes
TCONS_00033566	XLOC_011056	RHA3A	2:7576387-7577846	WT_0h_NaCL	WT_6h_NaCL	OK	40.8102	20.1829	-1.01579	-4.16018	5e-05	0.000483329	yes
TCONS_00033581	XLOC_011062	TRM26	2:7634125-7637832	WT_0h_NaCL	WT_6h_NaCL	OK	6.04001	2.98987	-1.01447	-1.75453	0.00015	0.00133759	yes
TCONS_00033596	XLOC_011067	AT2G17695	2:7682161-7685202	WT_0h_NaCL	WT_6h_NaCL	OK	1.3033	4.49944	1.78757	2.34575	5e-05	0.000483329	yes
TCONS_00033602	XLOC_011069	AT2G17740	2:7706895-7707954	WT_0h_NaCL	WT_6h_NaCL	OK	8.15242	17.0103	1.06111	3.40136	5e-05	0.000483329	yes
TCONS_00033613	XLOC_011071	MCA2	2:7724405-7727503	WT_0h_NaCL	WT_6h_NaCL	OK	4.40956	2.19318	-1.00761	-1.41212	0.00065	0.00499639	yes
TCONS_00033622	XLOC_011074	ERD7	2:7755604-7757929	WT_0h_NaCL	WT_6h_NaCL	OK	33.5295	82.7528	1.30338	5.15756	5e-05	0.000483329	yes
TCONS_00033633	XLOC_011078	AT2G17880	2:7766764-7768040	WT_0h_NaCL	WT_6h_NaCL	OK	54.5286	2.29601	-4.56981	-11.2308	5e-05	0.000483329	yes
TCONS_00033679	XLOC_011091	AT2G18150	2:7892033-7893709	WT_0h_NaCL	WT_6h_NaCL	OK	1.06014	16.8552	3.99086	8.56011	5e-05	0.000483329	yes
TCONS_00033694	XLOC_011094	AT2G18190	2:7910625-7915985	WT_0h_NaCL	WT_6h_NaCL	OK	0.0219647	0.819605	5.22167	1.66864	0.00525	0.030339	yes
TCONS_00033695	XLOC_011095	AT2G18193	2:7917318-7919345	WT_0h_NaCL	WT_6h_NaCL	OK	1.43809	8.7238	2.6008	1.79896	0.0037	0.0225914	yes
TCONS_00033696	XLOC_011095	AT2G18193	2:7917318-7919345	WT_0h_NaCL	WT_6h_NaCL	OK	2.28796	12.6401	2.46587	3.04546	5e-05	0.000483329	yes
TCONS_00033698	XLOC_011096	AT2G18196	2:7920439-7922593	WT_0h_NaCL	WT_6h_NaCL	OK	7.6812	1.87958	-2.03092	-4.06004	5e-05	0.000483329	yes
TCONS_00033702	XLOC_011098	AT2G18210	2:7924957-7925918	WT_0h_NaCL	WT_6h_NaCL	OK	2.41804	9.80902	2.02027	3.94583	5e-05	0.000483329	yes
TCONS_00033704	XLOC_011100	PPa2	2:7927599-7934353	WT_0h_NaCL	WT_6h_NaCL	OK	23.6392	115.465	2.28821	6.12265	5e-05	0.000483329	yes
TCONS_00033709	XLOC_011103	HBI1	2:7952403-7954785	WT_0h_NaCL	WT_6h_NaCL	OK	40.4432	4.57255	-3.14483	-6.15007	5e-05	0.000483329	yes
TCONS_00033710	XLOC_011103	HBI1	2:7952403-7954785	WT_0h_NaCL	WT_6h_NaCL	OK	9.96597	1.234	-3.01367	-3.08917	5e-05	0.000483329	yes
TCONS_00033714	XLOC_011106	AT2G18360	2:7976699-7979430	WT_0h_NaCL	WT_6h_NaCL	OK	5.73906	11.5708	1.0116	2.80031	5e-05	0.000483329	yes
TCONS_00033722	XLOC_011110	SDH1-2	2:7997343-8000825	WT_0h_NaCL	WT_6h_NaCL	OK	1.15128	0.517004	-1.15499	-1.92498	5e-05	0.000483329	yes
TCONS_00033736	XLOC_011117	HB21	2:8049370-8051316	WT_0h_NaCL	WT_6h_NaCL	OK	0.317407	1.11324	1.81036	2.05642	5e-05	0.000483329	yes
TCONS_00033756	XLOC_011132	AT2G18940	2:8203704-8206478	WT_0h_NaCL	WT_6h_NaCL	OK	8.02603	16.1959	1.01287	4.16569	5e-05	0.000483329	yes
TCONS_00033774	XLOC_011141	FRK1	2:8324652-8329984	WT_0h_NaCL	WT_6h_NaCL	OK	0.847037	6.73945	2.99213	2.81945	0.00055	0.00430818	yes
TCONS_00033844	XLOC_011169	AT2G19650	2:8493468-8495892	WT_0h_NaCL	WT_6h_NaCL	OK	1.64615	3.62761	1.13992	2.95014	5e-05	0.000483329	yes
TCONS_00033846	XLOC_011170	AT2G19660	2:8496601-8498807	WT_0h_NaCL	WT_6h_NaCL	OK	3.83798	0.90112	-2.09056	-4.33964	5e-05	0.000483329	yes
TCONS_00033852	XLOC_011176	AT2G19780	2:8522677-8525238	WT_0h_NaCL	WT_6h_NaCL	OK	2.38383	5.67195	1.25056	3.31067	5e-05	0.000483329	yes
TCONS_00033854	XLOC_011178	MIOX2	2:8530864-8533779	WT_0h_NaCL	WT_6h_NaCL	OK	95.175	4.88424	-4.28438	-14.0699	5e-05	0.000483329	yes
TCONS_00033860	XLOC_011182	NADP-ME1	2:8591807-8600931	WT_0h_NaCL	WT_6h_NaCL	OK	0.37216	5.80676	3.96374	2.37487	0.0055	0.0315472	yes
TCONS_00033865	XLOC_011182	NADP-ME1	2:8591807-8600931	WT_0h_NaCL	WT_6h_NaCL	OK	0.24069	3.47415	3.85141	2.3031	0.0023	0.0150487	yes
TCONS_00033887	XLOC_011185	AT2G19970	2:8623698-8624624	WT_0h_NaCL	WT_6h_NaCL	OK	11.9933	1.03552	-3.53381	-6.22806	5e-05	0.000483329	yes
TCONS_00033901	XLOC_011191	AT2G20080	2:8662891-8665026	WT_0h_NaCL	WT_6h_NaCL	OK	1.63484	0.268485	-2.60624	-2.32176	0.006	0.0339337	yes
TCONS_00033906	XLOC_011192	COV1	2:8687329-8690229	WT_0h_NaCL	WT_6h_NaCL	OK	99.8383	38.022	-1.39276	-5.85906	5e-05	0.000483329	yes
TCONS_00034043	XLOC_011225	AT2G20670	2:8911859-8913747	WT_0h_NaCL	WT_6h_NaCL	OK	189.961	6.04346	-4.97418	-16.6208	5e-05	0.000483329	yes
TCONS_00034053	XLOC_011233	AT2G20725	2:8932509-8935496	WT_0h_NaCL	WT_6h_NaCL	OK	21.0151	5.26707	-1.99635	-4.02409	5e-05	0.000483329	yes
TCONS_00034074	XLOC_011239	AT2G20835	2:8970885-8971339	WT_0h_NaCL	WT_6h_NaCL	OK	19.5926	8.48591	-1.20717	-2.62986	5e-05	0.000483329	yes
TCONS_00034108	XLOC_011248	MCM10	2:9011343-9013963	WT_0h_NaCL	WT_6h_NaCL	OK	1.4177	3.83394	1.43527	1.87887	0.0052	0.0300966	yes
TCONS_00034129	XLOC_011253	AT2G21100	2:9048130-9049404	WT_0h_NaCL	WT_6h_NaCL	OK	3.20408	14.5116	2.17923	1.77085	0.00585	0.0332225	yes
TCONS_00034133	XLOC_011256	AT2G21130	2:9055397-9056481	WT_0h_NaCL	WT_6h_NaCL	OK	13.254	58.6621	2.146	6.92068	5e-05	0.000483329	yes
TCONS_00034143	XLOC_011262	AT2G21200	2:9083143-9086029	WT_0h_NaCL	WT_6h_NaCL	OK	4.03022	0.51817	-2.95936	-1.7015	0.0043	0.0256545	yes
TCONS_00034241	XLOC_011298	AT2G21820	2:9302852-9303408	WT_0h_NaCL	WT_6h_NaCL	OK	0.678289	1.96003	1.5309	1.67545	0.0007	0.00533512	yes
TCONS_00034246	XLOC_011300	AT2G21860	2:9315203-9320024	WT_0h_NaCL	WT_6h_NaCL	OK	15.0638	33.566	1.15592	4.39267	5e-05	0.000483329	yes
TCONS_00034272	XLOC_011313	AT2G22100	2:9386403-9393594	WT_0h_NaCL	WT_6h_NaCL	OK	1.88171	4.86538	1.37051	1.33805	0.0035	0.0215486	yes
TCONS_00034279	XLOC_011319	TPPE	2:9433615-9436658	WT_0h_NaCL	WT_6h_NaCL	OK	3.68222	17.8203	2.27487	6.12197	5e-05	0.000483329	yes
TCONS_00034312	XLOC_011336	UCP5	2:9562773-9564850	WT_0h_NaCL	WT_6h_NaCL	OK	15.922	45.2887	1.50813	5.8382	5e-05	0.000483329	yes
TCONS_00034313	XLOC_011337	AT2G22510	2:9569022-9569784	WT_0h_NaCL	WT_6h_NaCL	OK	32.4503	119.507	1.88079	7.22082	5e-05	0.000483329	yes
TCONS_00034421	XLOC_011371	AT2G23100	2:9837070-9839824	WT_0h_NaCL	WT_6h_NaCL	OK	3.5153	1.21566	-1.53191	-3.63274	5e-05	0.000483329	yes
TCONS_00034434	XLOC_011376	GH3.3	2:9863854-9866562	WT_0h_NaCL	WT_6h_NaCL	OK	32.4711	11.3628	-1.51483	-6.09193	5e-05	0.000483329	yes
TCONS_00034441	XLOC_011381	MYB70	2:9904505-9906032	WT_0h_NaCL	WT_6h_NaCL	OK	17.0416	6.34158	-1.42614	-5.0117	5e-05	0.000483329	yes
TCONS_00034459	XLOC_011389	CPT	2:9966126-9967788	WT_0h_NaCL	WT_6h_NaCL	OK	1.30248	0.276556	-2.23561	-2.38923	5e-05	0.000483329	yes
TCONS_00034480	XLOC_011399	MES8	2:10034483-10036048	WT_0h_NaCL	WT_6h_NaCL	OK	2.05541	4.53345	1.14118	1.70399	0.0018	0.0121842	yes
TCONS_00034490	XLOC_011402	MES1	2:10047307-10049413	WT_0h_NaCL	WT_6h_NaCL	OK	3.72594	1.42115	-1.39055	-2.52772	5e-05	0.000483329	yes
TCONS_00034595	XLOC_011433	SDR2	2:10281717-10285098	WT_0h_NaCL	WT_6h_NaCL	OK	1.3218	3.87051	1.55002	1.19849	0.0072	0.0394876	yes
TCONS_00034639	XLOC_011455	RPA2	2:10397376-10402934	WT_0h_NaCL	WT_6h_NaCL	OK	7.0316	14.186	1.01255	2.74659	5e-05	0.000483329	yes
TCONS_00034647	XLOC_011459	AT2G24550	2:10427855-10429487	WT_0h_NaCL	WT_6h_NaCL	OK	48.4129	10.4102	-2.21739	-8.22874	5e-05	0.000483329	yes
TCONS_00034732	XLOC_011477	AT2G24755	2:10538863-10549493	WT_0h_NaCL	WT_6h_NaCL	OK	2.53681	0.877207	-1.53203	-2.19291	5e-05	0.000483329	yes
TCONS_00034755	XLOC_011482	TAT3	2:10581068-10585216	WT_0h_NaCL	WT_6h_NaCL	OK	1.94602	13.2315	2.76538	2.96903	0.0042	0.0251503	yes
TCONS_00034783	XLOC_011492	CIPK16	2:10670409-10672892	WT_0h_NaCL	WT_6h_NaCL	OK	2.03508	0.941599	-1.1119	-2.06822	5e-05	0.000483329	yes
TCONS_00034800	XLOC_011499	AT2G25150	2:10702340-10706162	WT_0h_NaCL	WT_6h_NaCL	OK	1.40099	0.178747	-2.97046	-2.13258	0.00295	0.0186266	yes
TCONS_00034801	XLOC_011500	CYP82F1	2:10708992-10711281	WT_0h_NaCL	WT_6h_NaCL	OK	4.35344	1.83532	-1.24613	-3.06899	5e-05	0.000483329	yes
TCONS_00034807	XLOC_011504	AT2G25200	2:10736260-10737800	WT_0h_NaCL	WT_6h_NaCL	OK	13.8044	1.39424	-3.30758	-7.47899	5e-05	0.000483329	yes
TCONS_00034817	XLOC_011508	CCP3	2:10751655-10753380	WT_0h_NaCL	WT_6h_NaCL	OK	1.24003	0.502225	-1.30397	-1.75136	0.0002	0.00173834	yes
TCONS_00034843	XLOC_011521	AT2G25450	2:10829853-10831655	WT_0h_NaCL	WT_6h_NaCL	OK	204.187	493.258	1.27245	4.50673	5e-05	0.000483329	yes
TCONS_00034844	XLOC_011522	AT2G25460	2:10832577-10835660	WT_0h_NaCL	WT_6h_NaCL	OK	0.740216	2.96731	2.00314	3.64438	5e-05	0.000483329	yes
TCONS_00034863	XLOC_011528	DBP1	2:10899347-10905294	WT_0h_NaCL	WT_6h_NaCL	OK	2.08425	15.0094	2.84827	1.69602	0.00655	0.036506	yes
TCONS_00034986	XLOC_011562	CID7	2:11183841-11191424	WT_0h_NaCL	WT_6h_NaCL	OK	2.14425	9.47235	2.14325	1.83992	0.00135	0.00949557	yes
TCONS_00034992	XLOC_011563	ARSK1	2:11191977-11194431	WT_0h_NaCL	WT_6h_NaCL	OK	1.24727	4.22083	1.75875	2.90059	5e-05	0.000483329	yes
TCONS_00035026	XLOC_011568	AT2G26380	2:11226487-11228123	WT_0h_NaCL	WT_6h_NaCL	OK	0.16653	5.3414	5.00336	5.42214	5e-05	0.000483329	yes
TCONS_00035027	XLOC_011569	AT2G26390	2:11228824-11230598	WT_0h_NaCL	WT_6h_NaCL	OK	0.288521	1.63631	2.5037	2.96831	5e-05	0.000483329	yes
TCONS_00035039	XLOC_011573	RCY1	2:11243127-11246058	WT_0h_NaCL	WT_6h_NaCL	OK	30.869	14.3082	-1.10932	-3.86241	5e-05	0.000483329	yes
TCONS_00035056	XLOC_011576	AR781	2:11282662-11284272	WT_0h_NaCL	WT_6h_NaCL	OK	9.40241	20.2176	1.10451	3.19487	5e-05	0.000483329	yes
TCONS_00035141	XLOC_011602	BASS2	2:11474751-11478142	WT_0h_NaCL	WT_6h_NaCL	OK	91.5478	204.094	1.15663	4.98276	5e-05	0.000483329	yes
TCONS_00035151	XLOC_011609	CIPK3	2:11514599-11518734	WT_0h_NaCL	WT_6h_NaCL	OK	27.536	6.05674	-2.18471	-3.08302	5e-05	0.000483329	yes
TCONS_00035152	XLOC_011609	CIPK3	2:11514599-11518734	WT_0h_NaCL	WT_6h_NaCL	OK	17.7872	3.97004	-2.16361	-3.27998	5e-05	0.000483329	yes
TCONS_00035229	XLOC_011630	OTLD1	2:11699547-11704303	WT_0h_NaCL	WT_6h_NaCL	OK	11.0438	5.06955	-1.12331	-1.55944	0.0033	0.0204975	yes
TCONS_00035237	XLOC_011631	CASP3	2:11708428-11710128	WT_0h_NaCL	WT_6h_NaCL	OK	9.28901	4.20309	-1.14407	-2.72925	5e-05	0.000483329	yes
TCONS_00035244	XLOC_011634	AT2G27390	2:11720281-11721081	WT_0h_NaCL	WT_6h_NaCL	OK	3.15482	9.88006	1.64696	1.5901	0.0029	0.018356	yes
TCONS_00035248	XLOC_011637	AT2G27420	2:11726133-11727654	WT_0h_NaCL	WT_6h_NaCL	OK	0.140768	1.50585	3.41919	3.23328	5e-05	0.000483329	yes
TCONS_00035249	XLOC_011638	AT2G27430	2:11729758-11733371	WT_0h_NaCL	WT_6h_NaCL	OK	2.15783	1.00142	-1.10754	-2.18123	5e-05	0.000483329	yes
TCONS_00035262	XLOC_011642	AT2G27500	2:11752063-11754066	WT_0h_NaCL	WT_6h_NaCL	OK	15.8589	6.21538	-1.35138	-2.36214	5e-05	0.000483329	yes
TCONS_00035266	XLOC_011644	FD3	2:11756565-11759588	WT_0h_NaCL	WT_6h_NaCL	OK	52.9323	109.881	1.05372	3.36048	5e-05	0.000483329	yes
TCONS_00035315	XLOC_011665	SCPL51	2:11877420-11889176	WT_0h_NaCL	WT_6h_NaCL	OK	5.01847	10.6389	1.08403	1.44458	0.00175	0.0118903	yes
TCONS_00035351	XLOC_011680	FRA8	2:11974662-11980003	WT_0h_NaCL	WT_6h_NaCL	OK	11.6456	3.39902	-1.77659	-2.52487	5e-05	0.000483329	yes
TCONS_00035360	XLOC_011688	AT2G28360	2:12124151-12130092	WT_0h_NaCL	WT_6h_NaCL	OK	2.17187	5.32135	1.29285	1.3802	0.0084	0.0448467	yes
TCONS_00035388	XLOC_011698	AT2G28490	2:12178596-12181012	WT_0h_NaCL	WT_6h_NaCL	OK	0.493077	0.137983	-1.83732	-1.91402	0.00015	0.00133759	yes
TCONS_00035389	XLOC_011699	LBD11	2:12186273-12188293	WT_0h_NaCL	WT_6h_NaCL	OK	0.526019	4.73166	3.16916	4.427	5e-05	0.000483329	yes
TCONS_00035412	XLOC_011707	KCS12	2:12274467-12277417	WT_0h_NaCL	WT_6h_NaCL	OK	29.2539	6.24942	-2.22683	-3.62508	5e-05	0.000483329	yes
TCONS_00035422	XLOC_011712	AT2G28690	2:12306884-12308643	WT_0h_NaCL	WT_6h_NaCL	OK	0.810576	2.72135	1.74731	2.71218	5e-05	0.000483329	yes
TCONS_00035423	XLOC_011713	AGL46	2:12317165-12318790	WT_0h_NaCL	WT_6h_NaCL	OK	0.143675	0.884218	2.6216	2.25588	0.00015	0.00133759	yes
TCONS_00035434	XLOC_011718	AT2G28780	2:12339850-12343443	WT_0h_NaCL	WT_6h_NaCL	OK	10.4597	1.78122	-2.5539	-7.67086	5e-05	0.000483329	yes
TCONS_00035465	XLOC_011728	OEP16-1	2:12414107-12417615	WT_0h_NaCL	WT_6h_NaCL	OK	115.92	744.397	2.68294	2.32273	5e-05	0.000483329	yes
TCONS_00035499	XLOC_011742	GLR2.7	2:12511245-12515947	WT_0h_NaCL	WT_6h_NaCL	OK	1.77142	4.42266	1.32	2.15957	5e-05	0.000483329	yes
TCONS_00035501	XLOC_011743	LAC2	2:12523275-12527803	WT_0h_NaCL	WT_6h_NaCL	OK	1.77575	0.780752	-1.18549	-1.50247	0.00135	0.00949557	yes
TCONS_00035507	XLOC_011745	AT2G29170	2:12538758-12542465	WT_0h_NaCL	WT_6h_NaCL	OK	0.752725	2.51251	1.73893	1.52004	0.0054	0.0310657	yes
TCONS_00035512	XLOC_011748	PUM1	2:12548737-12553711	WT_0h_NaCL	WT_6h_NaCL	OK	1.79753	4.80475	1.41844	1.43093	0.00115	0.00825606	yes
TCONS_00035531	XLOC_011756	GSTU5	2:12624402-12625790	WT_0h_NaCL	WT_6h_NaCL	OK	72.293	209.804	1.53711	5.77763	5e-05	0.000483329	yes
TCONS_00035533	XLOC_011758	GSTU4	2:12626477-12627891	WT_0h_NaCL	WT_6h_NaCL	OK	5.5311	14.0145	1.34128	3.5494	5e-05	0.000483329	yes
TCONS_00035534	XLOC_011759	GSTU3	2:12628421-12629640	WT_0h_NaCL	WT_6h_NaCL	OK	0.258622	1.05057	2.02225	2.00655	0.0001	0.000921974	yes
TCONS_00035572	XLOC_011772	AT2G29670	2:12681830-12685151	WT_0h_NaCL	WT_6h_NaCL	OK	0.945855	8.75161	3.20986	2.0258	0.0061	0.0344052	yes
TCONS_00035662	XLOC_011811	AT2G30350	2:12934148-12935784	WT_0h_NaCL	WT_6h_NaCL	OK	11.9176	5.63063	-1.08173	-3.23088	5e-05	0.000483329	yes
TCONS_00035672	XLOC_011814	FC2	2:12950953-12955288	WT_0h_NaCL	WT_6h_NaCL	OK	31.7131	78.6337	1.31007	5.55912	5e-05	0.000483329	yes
TCONS_00035725	XLOC_011824	NET4B	2:12998104-13002574	WT_0h_NaCL	WT_6h_NaCL	OK	12.0709	3.69481	-1.70796	-2.56179	5e-05	0.000483329	yes
TCONS_00035731	XLOC_011825	RPT2	2:13002685-13005746	WT_0h_NaCL	WT_6h_NaCL	OK	139.677	30.7854	-2.18178	-8.06085	5e-05	0.000483329	yes
TCONS_00035734	XLOC_011827	AT2G30540	2:13011104-13012043	WT_0h_NaCL	WT_6h_NaCL	OK	4.10491	13.8824	1.75783	4.35261	5e-05	0.000483329	yes
TCONS_00035735	XLOC_011828	PSBW	2:13019027-13024223	WT_0h_NaCL	WT_6h_NaCL	OK	2167.52	1051.96	-1.04297	-2.90159	5e-05	0.000483329	yes
TCONS_00035768	XLOC_011838	CYP71A12	2:13099485-13101371	WT_0h_NaCL	WT_6h_NaCL	OK	4.2262	8.88957	1.07275	3.09	5e-05	0.000483329	yes
TCONS_00035804	XLOC_011853	AT2G30990	2:13187406-13190458	WT_0h_NaCL	WT_6h_NaCL	OK	7.69481	3.82935	-1.00679	-1.26081	0.00555	0.0317887	yes
TCONS_00035821	XLOC_011858	AT2G31110	2:13258328-13262256	WT_0h_NaCL	WT_6h_NaCL	OK	10.1712	3.85314	-1.40039	-3.6923	5e-05	0.000483329	yes
TCONS_00035837	XLOC_011862	MYB14	2:13286680-13288380	WT_0h_NaCL	WT_6h_NaCL	OK	0.893645	4.24568	2.24822	3.65488	5e-05	0.000483329	yes
TCONS_00035845	XLOC_011864	ERF15	2:13306430-13307572	WT_0h_NaCL	WT_6h_NaCL	OK	2.05428	5.51112	1.42371	2.98305	5e-05	0.000483329	yes
TCONS_00035958	XLOC_011892	AT2G31730	2:13486236-13489698	WT_0h_NaCL	WT_6h_NaCL	OK	1.49789	0.364222	-2.04004	-1.2686	0.00395	0.0238762	yes
TCONS_00035960	XLOC_011892	AT2G31730	2:13486236-13489698	WT_0h_NaCL	WT_6h_NaCL	OK	11.3584	2.17621	-2.38387	-1.56899	0.00945	0.0494012	yes
TCONS_00036005	XLOC_011901	-	2:13542567-13545485	WT_0h_NaCL	WT_6h_NaCL	OK	0.0698736	1.25771	4.16991	2.00329	0.00675	0.0374294	yes
TCONS_00036019	XLOC_011902	PARG2	2:13545548-13553844	WT_0h_NaCL	WT_6h_NaCL	OK	0.725574	5.35731	2.88431	2.06227	0.00105	0.00762386	yes
TCONS_00036062	XLOC_011914	AT2G32020	2:13630979-13631929	WT_0h_NaCL	WT_6h_NaCL	OK	1.5063	12.2789	3.0271	5.80223	5e-05	0.000483329	yes
TCONS_00036086	XLOC_011920	AT2G32140	2:13654781-13657369	WT_0h_NaCL	WT_6h_NaCL	OK	0.325984	1.75191	2.42605	1.96659	0.0019	0.0127667	yes
TCONS_00036124	XLOC_011931	GLR5	2:13748257-13756893	WT_0h_NaCL	WT_6h_NaCL	OK	2.65782	5.70054	1.10085	2.8904	5e-05	0.000483329	yes
TCONS_00036135	XLOC_011935	ARASP	2:13787171-13790077	WT_0h_NaCL	WT_6h_NaCL	OK	36.8081	95.7823	1.37973	5.75225	5e-05	0.000483329	yes
TCONS_00036147	XLOC_011937	MAPKKK17	2:13798560-13800099	WT_0h_NaCL	WT_6h_NaCL	OK	1.32154	9.61243	2.86268	6.86512	5e-05	0.000483329	yes
TCONS_00036191	XLOC_011956	AT2G32870	2:13944537-13946790	WT_0h_NaCL	WT_6h_NaCL	OK	24.7913	6.97078	-1.83044	-5.88641	5e-05	0.000483329	yes
TCONS_00036192	XLOC_011956	AT2G32870	2:13944537-13946790	WT_0h_NaCL	WT_6h_NaCL	OK	2.78049	0.454679	-2.61242	-1.93428	0.0005	0.00395817	yes
TCONS_00036194	XLOC_011957	AT2G32880	2:13948732-13950745	WT_0h_NaCL	WT_6h_NaCL	OK	25.8559	4.06439	-2.66938	-7.28475	5e-05	0.000483329	yes
TCONS_00036195	XLOC_011957	AT2G32880	2:13948732-13950745	WT_0h_NaCL	WT_6h_NaCL	OK	8.21875	0.326391	-4.65425	-2.90738	0.0005	0.00395817	yes
TCONS_00036263	XLOC_011975	AT2G33170	2:14053403-14060848	WT_0h_NaCL	WT_6h_NaCL	OK	7.08047	3.18115	-1.15429	-1.97154	5e-05	0.000483329	yes
TCONS_00036324	XLOC_011990	RD20	2:14144830-14146555	WT_0h_NaCL	WT_6h_NaCL	OK	29.6022	97.5072	1.7198	5.52122	5e-05	0.000483329	yes
TCONS_00036341	XLOC_011996	scpl46	2:14196731-14200742	WT_0h_NaCL	WT_6h_NaCL	OK	6.64868	17.3643	1.38498	4.88223	5e-05	0.000483329	yes
TCONS_00036346	XLOC_011997	CPL3	2:14203400-14209192	WT_0h_NaCL	WT_6h_NaCL	OK	4.85067	2.38092	-1.02666	-1.18001	0.00645	0.0360404	yes
TCONS_00036364	XLOC_012006	AT2G33710	2:14258508-14260904	WT_0h_NaCL	WT_6h_NaCL	OK	2.04992	4.6141	1.17048	2.38245	5e-05	0.000483329	yes
TCONS_00036365	XLOC_012006	AT2G33710	2:14258508-14260904	WT_0h_NaCL	WT_6h_NaCL	OK	1.01465	3.25508	1.68171	1.66336	0.0003	0.00250642	yes
TCONS_00036408	XLOC_012018	AT2G33830	2:14308753-14310608	WT_0h_NaCL	WT_6h_NaCL	OK	26.0613	2.93532	-3.15032	-1.69841	0.0029	0.018356	yes
TCONS_00036410	XLOC_012018	AT2G33830	2:14308753-14310608	WT_0h_NaCL	WT_6h_NaCL	OK	526.36	63.8254	-3.04385	-10.9053	5e-05	0.000483329	yes
TCONS_00036542	XLOC_012053	CYP710A2	2:14535505-14537556	WT_0h_NaCL	WT_6h_NaCL	OK	14.2488	29.7903	1.064	4.39471	5e-05	0.000483329	yes
TCONS_00036601	XLOC_012070	MEE23	2:14668439-14677398	WT_0h_NaCL	WT_6h_NaCL	OK	3.85777	7.73376	1.0034	1.72043	0.00015	0.00133759	yes
TCONS_00036620	XLOC_012072	MEE25	2:14704506-14707426	WT_0h_NaCL	WT_6h_NaCL	OK	0.0809638	3.69151	5.51079	2.73156	0.00695	0.0383471	yes
TCONS_00036628	XLOC_012077	EDA18	2:14726681-14731534	WT_0h_NaCL	WT_6h_NaCL	OK	0.608363	1.35829	1.15879	1.14192	0.0061	0.0344052	yes
TCONS_00036682	XLOC_012100	PLL1	2:14881038-14884283	WT_0h_NaCL	WT_6h_NaCL	OK	1.91307	4.26587	1.15695	3.30823	5e-05	0.000483329	yes
TCONS_00036751	XLOC_012122	AT2G35680	2:14992564-14999125	WT_0h_NaCL	WT_6h_NaCL	OK	24.0816	2.33005	-3.36949	-1.91614	0.008	0.0430799	yes
TCONS_00036756	XLOC_012122	AT2G35680	2:14992564-14999125	WT_0h_NaCL	WT_6h_NaCL	OK	23.609	8.45955	-1.48068	-1.29009	0.0054	0.0310657	yes
TCONS_00036789	XLOC_012136	AT2G35880	2:15062855-15066056	WT_0h_NaCL	WT_6h_NaCL	OK	37.5945	17.0137	-1.14382	-5.03085	5e-05	0.000483329	yes
TCONS_00036796	XLOC_012139	AT2G35910	2:15072886-15074140	WT_0h_NaCL	WT_6h_NaCL	OK	12.4794	4.97799	-1.32592	-3.5961	5e-05	0.000483329	yes
TCONS_00036797	XLOC_012140	PUB23	2:15082854-15084559	WT_0h_NaCL	WT_6h_NaCL	OK	6.82321	20.1214	1.56021	5.71749	5e-05	0.000483329	yes
TCONS_00036798	XLOC_012141	BLH1	2:15088761-15092415	WT_0h_NaCL	WT_6h_NaCL	OK	11.9809	26.8258	1.16288	3.27848	5e-05	0.000483329	yes
TCONS_00036800	XLOC_012141	BLH1	2:15088761-15092415	WT_0h_NaCL	WT_6h_NaCL	OK	1.89859	4.25407	1.16391	1.46261	0.00495	0.0288769	yes
TCONS_00036807	XLOC_012145	OFP15	2:15135567-15137012	WT_0h_NaCL	WT_6h_NaCL	OK	17.9204	4.24058	-2.07927	-6.19954	5e-05	0.000483329	yes
TCONS_00036808	XLOC_012146	MMZ3	2:15142652-15144221	WT_0h_NaCL	WT_6h_NaCL	OK	72.2184	34.6998	-1.05744	-3.4406	5e-05	0.000483329	yes
TCONS_00036824	XLOC_012152	AT2G36210	2:15186039-15186852	WT_0h_NaCL	WT_6h_NaCL	OK	0.841841	1.96139	1.22025	1.50463	0.0011	0.00794098	yes
TCONS_00036836	XLOC_012156	ABI5	2:15204658-15207636	WT_0h_NaCL	WT_6h_NaCL	OK	1.26673	2.9473	1.21829	1.80997	0.0001	0.000921974	yes
TCONS_00036891	XLOC_012175	ECP63	2:15356829-15358619	WT_0h_NaCL	WT_6h_NaCL	OK	0.275294	2.05534	2.90033	4.59022	5e-05	0.000483329	yes
TCONS_00036899	XLOC_012178	AT2G36670	2:15364775-15368169	WT_0h_NaCL	WT_6h_NaCL	OK	10.2778	4.20847	-1.28817	-2.37798	5e-05	0.000483329	yes
TCONS_00036919	XLOC_012184	UGT73C1	2:15410375-15412064	WT_0h_NaCL	WT_6h_NaCL	OK	1.15112	8.75185	2.92655	6.38135	5e-05	0.000483329	yes
TCONS_00036925	XLOC_012189	DOGT1	2:15423171-15425129	WT_0h_NaCL	WT_6h_NaCL	OK	6.05652	21.6087	1.83505	6.65054	5e-05	0.000483329	yes
TCONS_00036949	XLOC_012195	XTH32	2:15472606-15474828	WT_0h_NaCL	WT_6h_NaCL	OK	24.0622	80.8026	1.74763	7.33839	5e-05	0.000483329	yes
TCONS_00036951	XLOC_012196	MAT3	2:15479280-15481412	WT_0h_NaCL	WT_6h_NaCL	OK	123.996	345.156	1.47695	5.5776	5e-05	0.000483329	yes
TCONS_00036960	XLOC_012198	MEMB11	2:15488534-15492822	WT_0h_NaCL	WT_6h_NaCL	OK	9.3326	2.23601	-2.06135	-2.42484	5e-05	0.000483329	yes
TCONS_00036973	XLOC_012204	PAL1	2:15557366-15560755	WT_0h_NaCL	WT_6h_NaCL	OK	25.9445	88.475	1.76984	2.95203	5e-05	0.000483329	yes
TCONS_00036975	XLOC_012204	PAL1	2:15557366-15560755	WT_0h_NaCL	WT_6h_NaCL	OK	24.9798	93.6815	1.907	4.20538	5e-05	0.000483329	yes
TCONS_00036985	XLOC_012209	AT2G37130	2:15597920-15600154	WT_0h_NaCL	WT_6h_NaCL	OK	136.632	40.1604	-1.76645	-7.65406	5e-05	0.000483329	yes
TCONS_00037019	XLOC_012216	AT2G37240	2:15636896-15641790	WT_0h_NaCL	WT_6h_NaCL	OK	10.5977	40.2619	1.92567	2.7957	5e-05	0.000483329	yes
TCONS_00037032	XLOC_012219	ABCI16	2:15662223-15664599	WT_0h_NaCL	WT_6h_NaCL	OK	0.240767	1.55604	2.69217	1.81363	0.00045	0.00360379	yes
TCONS_00037085	XLOC_012234	AS1	2:15778940-15783540	WT_0h_NaCL	WT_6h_NaCL	OK	11.9628	27.9113	1.22229	1.96688	5e-05	0.000483329	yes
TCONS_00037095	XLOC_012238	FHY1	2:15801417-15802793	WT_0h_NaCL	WT_6h_NaCL	OK	19.9776	7.53433	-1.40683	-4.10775	5e-05	0.000483329	yes
TCONS_00037105	XLOC_012241	RLK	2:15814530-15817114	WT_0h_NaCL	WT_6h_NaCL	OK	7.347	18.79	1.35474	3.14965	5e-05	0.000483329	yes
TCONS_00037113	XLOC_012247	AT2G37805	2:15842879-15843733	WT_0h_NaCL	WT_6h_NaCL	OK	0.159546	0.775366	2.28091	1.76264	0.00215	0.0142011	yes
TCONS_00037125	XLOC_012252	AT2G37950	2:15882294-15884013	WT_0h_NaCL	WT_6h_NaCL	OK	2.15676	0.928559	-1.2158	-1.45527	0.0015	0.0104042	yes
TCONS_00037134	XLOC_012258	AT2G08915	2:15890619-15893639	WT_0h_NaCL	WT_6h_NaCL	OK	125.589	321.268	1.35507	1.62186	0.00025	0.00212677	yes
TCONS_00037181	XLOC_012274	CAX1	2:15989082-15993326	WT_0h_NaCL	WT_6h_NaCL	OK	3.74936	9.76712	1.38129	1.21968	0.00435	0.0259066	yes
TCONS_00037188	XLOC_012276	AT2G38255	2:16018209-16029593	WT_0h_NaCL	WT_6h_NaCL	OK	2.96973	0.995854	-1.57633	-1.67338	0.0001	0.000921974	yes
TCONS_00037216	XLOC_012284	AT2G38370	2:16070880-16074917	WT_0h_NaCL	WT_6h_NaCL	OK	6.17304	2.94505	-1.06769	-2.07191	5e-05	0.000483329	yes
TCONS_00037222	XLOC_012287	AT2G38465	2:16106209-16106935	WT_0h_NaCL	WT_6h_NaCL	OK	4.02849	12.9266	1.68203	3.33754	5e-05	0.000483329	yes
TCONS_00037225	XLOC_012290	CIPK22	2:16113908-16115204	WT_0h_NaCL	WT_6h_NaCL	OK	0.30871	0.876444	1.50541	1.72414	0.00025	0.00212677	yes
TCONS_00037256	XLOC_012302	AT2G38740	2:16194325-16196197	WT_0h_NaCL	WT_6h_NaCL	OK	15.7964	33.7953	1.09722	4.17505	5e-05	0.000483329	yes
TCONS_00037258	XLOC_012303	ANNAT4	2:16196264-16198832	WT_0h_NaCL	WT_6h_NaCL	OK	19.8504	42.5653	1.10051	4.1726	5e-05	0.000483329	yes
TCONS_00037261	XLOC_012305	AT2G38790	2:16210815-16215538	WT_0h_NaCL	WT_6h_NaCL	OK	2.48137	5.94618	1.26083	1.40339	0.00095	0.00698279	yes
TCONS_00037271	XLOC_012308	YLS5	2:16232858-16235367	WT_0h_NaCL	WT_6h_NaCL	OK	14.5971	37.9618	1.37886	3.51254	5e-05	0.000483329	yes
TCONS_00037315	XLOC_012315	AT2G39000	2:16286211-16288262	WT_0h_NaCL	WT_6h_NaCL	OK	21.0399	8.88057	-1.24441	-2.50448	5e-05	0.000483329	yes
TCONS_00037316	XLOC_012315	AT2G39000	2:16286211-16288262	WT_0h_NaCL	WT_6h_NaCL	OK	13.4614	5.88426	-1.1939	-1.73085	0.0005	0.00395817	yes
TCONS_00037317	XLOC_012316	AT2G39040	2:16299241-16301245	WT_0h_NaCL	WT_6h_NaCL	OK	5.90307	0.554952	-3.41103	-3.92196	5e-05	0.000483329	yes
TCONS_00037338	XLOC_012325	CCR2	2:16344150-16346769	WT_0h_NaCL	WT_6h_NaCL	OK	6.83657	2.90662	-1.23393	-3.73388	5e-05	0.000483329	yes
TCONS_00037344	XLOC_012326	MLO12	2:16349967-16359943	WT_0h_NaCL	WT_6h_NaCL	OK	8.41333	19.3697	1.20305	1.39307	0.00345	0.0212862	yes
TCONS_00037347	XLOC_012328	PLP6	2:16374880-16377168	WT_0h_NaCL	WT_6h_NaCL	OK	4.21503	10.0034	1.24687	4.16979	5e-05	0.000483329	yes
TCONS_00037357	XLOC_012331	SNZ	2:16388568-16391185	WT_0h_NaCL	WT_6h_NaCL	OK	2.17095	7.24409	1.73848	3.73126	5e-05	0.000483329	yes
TCONS_00037427	XLOC_012350	ABCB6	2:16476197-16485039	WT_0h_NaCL	WT_6h_NaCL	OK	1.14485	3.65076	1.67304	1.83453	0.00015	0.00133759	yes
TCONS_00037428	XLOC_012350	ABCB6	2:16476197-16485039	WT_0h_NaCL	WT_6h_NaCL	OK	7.00816	3.07826	-1.18692	-1.38742	0.0003	0.00250642	yes
TCONS_00037432	XLOC_012353	UMAMIT14	2:16491142-16493343	WT_0h_NaCL	WT_6h_NaCL	OK	3.87509	1.27437	-1.60445	-3.1476	5e-05	0.000483329	yes
TCONS_00037433	XLOC_012354	AT2G39518	2:16495818-16497621	WT_0h_NaCL	WT_6h_NaCL	OK	22.466	46.7108	1.05601	3.7036	5e-05	0.000483329	yes
TCONS_00037435	XLOC_012356	AT2G39560	2:16504837-16506150	WT_0h_NaCL	WT_6h_NaCL	OK	1.50001	5.70225	1.92656	3.71538	5e-05	0.000483329	yes
TCONS_00037449	XLOC_012362	AT2G39650	2:16527729-16529494	WT_0h_NaCL	WT_6h_NaCL	OK	1.91553	7.81349	2.02822	2.63934	0.0006	0.00465368	yes
TCONS_00037460	XLOC_012368	AT2G39710	2:16561787-16563441	WT_0h_NaCL	WT_6h_NaCL	OK	5.28848	13.2997	1.33047	3.93107	5e-05	0.000483329	yes
TCONS_00037474	XLOC_012374	P5CS1	2:16596837-16603319	WT_0h_NaCL	WT_6h_NaCL	OK	16.1394	157.886	3.29022	6.58594	5e-05	0.000483329	yes
TCONS_00037476	XLOC_012374	P5CS1	2:16596837-16603319	WT_0h_NaCL	WT_6h_NaCL	OK	1.73362	29.7475	4.1009	1.37353	0.0062	0.0348754	yes
TCONS_00037517	XLOC_012383	AT2G39950	2:16676531-16680503	WT_0h_NaCL	WT_6h_NaCL	OK	7.6433	3.4664	-1.14076	-1.5413	0.0034	0.0210239	yes
TCONS_00037523	XLOC_012386	AT2G39980	2:16687672-16690182	WT_0h_NaCL	WT_6h_NaCL	OK	18.3206	7.19906	-1.34759	-5.28155	5e-05	0.000483329	yes
TCONS_00037527	XLOC_012390	HSPRO2	2:16700489-16702336	WT_0h_NaCL	WT_6h_NaCL	OK	86.1306	21.8143	-1.98125	-8.5605	5e-05	0.000483329	yes
TCONS_00037538	XLOC_012395	ELF4	2:16734293-16734953	WT_0h_NaCL	WT_6h_NaCL	OK	25.7205	197.25	2.93903	9.45365	5e-05	0.000483329	yes
TCONS_00037553	XLOC_012401	GEA6	2:16779551-16780368	WT_0h_NaCL	WT_6h_NaCL	OK	0.742385	3.41228	2.2005	3.02825	5e-05	0.000483329	yes
TCONS_00037576	XLOC_012410	PYL6	2:16844587-16846726	WT_0h_NaCL	WT_6h_NaCL	OK	13.3651	4.86088	-1.45918	-3.77525	5e-05	0.000483329	yes
TCONS_00037591	XLOC_012414	LAC5	2:16857958-16860779	WT_0h_NaCL	WT_6h_NaCL	OK	2.07587	9.69429	2.22342	6.42408	5e-05	0.000483329	yes
TCONS_00037601	XLOC_012420	ASG8	2:16906898-16908152	WT_0h_NaCL	WT_6h_NaCL	OK	14.9342	56.5297	1.92039	7.19476	5e-05	0.000483329	yes
TCONS_00037606	XLOC_012424	EXPA8	2:16948790-16950705	WT_0h_NaCL	WT_6h_NaCL	OK	66.4592	4.26928	-3.9604	-11.9977	5e-05	0.000483329	yes
TCONS_00037609	XLOC_012426	AT2G40640	2:16957880-16963215	WT_0h_NaCL	WT_6h_NaCL	OK	6.29311	2.67918	-1.23198	-1.68435	0.0016	0.0110023	yes
TCONS_00037610	XLOC_012426	AT2G40640	2:16957880-16963215	WT_0h_NaCL	WT_6h_NaCL	OK	3.76179	1.66131	-1.1791	-1.17939	0.00805	0.0433027	yes
TCONS_00037659	XLOC_012439	AT2G40820	2:17036441-17040358	WT_0h_NaCL	WT_6h_NaCL	OK	2.01329	6.81669	1.75952	1.97309	0.00205	0.0136297	yes
TCONS_00037683	XLOC_012449	MYBC1	2:17097549-17098731	WT_0h_NaCL	WT_6h_NaCL	OK	28.6688	12.052	-1.25021	-4.56026	5e-05	0.000483329	yes
TCONS_00037710	XLOC_012464	AT2G41190	2:17167278-17170559	WT_0h_NaCL	WT_6h_NaCL	OK	2.88757	28.9106	3.32367	5.60679	5e-05	0.000483329	yes
TCONS_00037713	XLOC_012464	AT2G41190	2:17167278-17170559	WT_0h_NaCL	WT_6h_NaCL	OK	2.09186	8.58351	2.03678	1.4547	0.00535	0.0308235	yes
TCONS_00037719	XLOC_012466	ORS1	2:17194582-17195915	WT_0h_NaCL	WT_6h_NaCL	OK	40.2731	3.5062	-3.52184	-5.79195	5e-05	0.000483329	yes
TCONS_00037722	XLOC_012468	AT2G41250	2:17200656-17202848	WT_0h_NaCL	WT_6h_NaCL	OK	20.062	5.33007	-1.91224	-6.05441	5e-05	0.000483329	yes
TCONS_00037778	XLOC_012490	ACA4	2:17332049-17337492	WT_0h_NaCL	WT_6h_NaCL	OK	22.1459	9.34343	-1.24502	-1.97061	5e-05	0.000483329	yes
TCONS_00037781	XLOC_012490	ACA4	2:17332049-17337492	WT_0h_NaCL	WT_6h_NaCL	OK	46.0447	17.2857	-1.41346	-3.59605	5e-05	0.000483329	yes
TCONS_00037827	XLOC_012499	AT2G41710	2:17397269-17403050	WT_0h_NaCL	WT_6h_NaCL	OK	19.931	8.48108	-1.23269	-2.7634	5e-05	0.000483329	yes
TCONS_00037851	XLOC_012506	AT2G41800	2:17436442-17438168	WT_0h_NaCL	WT_6h_NaCL	OK	6.77888	16.7601	1.30591	4.28666	5e-05	0.000483329	yes
TCONS_00037852	XLOC_012507	AT2G41810	2:17439262-17441416	WT_0h_NaCL	WT_6h_NaCL	OK	0.257883	3.79805	3.88047	4.44166	5e-05	0.000483329	yes
TCONS_00037865	XLOC_012512	AT2G41870	2:17470864-17472984	WT_0h_NaCL	WT_6h_NaCL	OK	5.39382	11.0622	1.03626	1.98517	0.0001	0.000921974	yes
TCONS_00037884	XLOC_012518	AT2G41970	2:17520272-17522793	WT_0h_NaCL	WT_6h_NaCL	OK	2.09936	0.808568	-1.37651	-1.86803	5e-05	0.000483329	yes
TCONS_00037919	XLOC_012532	BRIZ1	2:17572304-17577495	WT_0h_NaCL	WT_6h_NaCL	OK	14.3843	6.69572	-1.10319	-2.18917	0.0001	0.000921974	yes
TCONS_00037944	XLOC_012542	AT2G42330	2:17627330-17634414	WT_0h_NaCL	WT_6h_NaCL	OK	7.52405	1.97666	-1.92844	-2.97136	5e-05	0.000483329	yes
TCONS_00037946	XLOC_012543	AT2G42340	2:17636203-17637800	WT_0h_NaCL	WT_6h_NaCL	OK	0.185702	0.526901	1.50454	1.40801	0.0024	0.0156084	yes
TCONS_00037962	XLOC_012545	BZIP34	2:17646856-17649062	WT_0h_NaCL	WT_6h_NaCL	OK	15.1578	5.90482	-1.36009	-3.51001	5e-05	0.000483329	yes
TCONS_00037971	XLOC_012550	ASL15	2:17668700-17669836	WT_0h_NaCL	WT_6h_NaCL	OK	0.201316	1.37561	2.77254	2.39458	5e-05	0.000483329	yes
TCONS_00038009	XLOC_012564	PPC2	2:17734301-17739167	WT_0h_NaCL	WT_6h_NaCL	OK	3.12813	14.3789	2.20058	1.74832	0.0003	0.00250642	yes
TCONS_00038027	XLOC_012569	AT2G42690	2:17774649-17777717	WT_0h_NaCL	WT_6h_NaCL	OK	35.5296	75.3139	1.08389	2.22788	5e-05	0.000483329	yes
TCONS_00038057	XLOC_012581	PAR1	2:17836359-17837674	WT_0h_NaCL	WT_6h_NaCL	OK	30.5809	1.24802	-4.61491	-4.55272	5e-05	0.000483329	yes
TCONS_00038058	XLOC_012581	PAR1	2:17836359-17837674	WT_0h_NaCL	WT_6h_NaCL	OK	18.0691	0.792251	-4.51142	-3.0157	0.0003	0.00250642	yes
TCONS_00038100	XLOC_012596	AT2G43140	2:17931253-17935808	WT_0h_NaCL	WT_6h_NaCL	OK	9.77463	0.401922	-4.60405	-3.23709	5e-05	0.000483329	yes
TCONS_00038102	XLOC_012596	AT2G43140	2:17931253-17935808	WT_0h_NaCL	WT_6h_NaCL	OK	8.78455	0.323386	-4.76364	-3.25579	0.001	0.00730433	yes
TCONS_00038113	XLOC_012599	AT2G43235	2:17955952-17975938	WT_0h_NaCL	WT_6h_NaCL	OK	9.42311	22.942	1.28372	2.24343	5e-05	0.000483329	yes
TCONS_00038131	XLOC_012604	MSS3	2:17989601-17992059	WT_0h_NaCL	WT_6h_NaCL	OK	16.3799	36.0984	1.14001	1.92446	5e-05	0.000483329	yes
TCONS_00038139	XLOC_012607	AT2G43320	2:17995900-18000068	WT_0h_NaCL	WT_6h_NaCL	OK	2.92854	6.24924	1.0935	1.62912	5e-05	0.000483329	yes
TCONS_00038146	XLOC_012612	AT2G43390	2:18020228-18020879	WT_0h_NaCL	WT_6h_NaCL	OK	1.32821	4.82188	1.86011	2.54462	5e-05	0.000483329	yes
TCONS_00038208	XLOC_012620	CHI	2:18076165-18077517	WT_0h_NaCL	WT_6h_NaCL	OK	4.59952	26.8014	2.54276	7.27786	5e-05	0.000483329	yes
TCONS_00038215	XLOC_012625	AT2G43620	2:18093693-18095093	WT_0h_NaCL	WT_6h_NaCL	OK	128.192	491.956	1.94022	7.03398	5e-05	0.000483329	yes
TCONS_00038260	XLOC_012639	AT2G43870	2:18166335-18168381	WT_0h_NaCL	WT_6h_NaCL	OK	1.30181	3.23309	1.31239	2.60814	5e-05	0.000483329	yes
TCONS_00038322	XLOC_012653	MLO15	2:18245209-18248459	WT_0h_NaCL	WT_6h_NaCL	OK	3.41	0.837141	-2.02623	-2.1784	5e-05	0.000483329	yes
TCONS_00038361	XLOC_012660	AT2G44290	2:18305079-18306395	WT_0h_NaCL	WT_6h_NaCL	OK	5.083	24.1534	2.24847	6.51788	5e-05	0.000483329	yes
TCONS_00038362	XLOC_012661	AT2G44300	2:18307222-18308494	WT_0h_NaCL	WT_6h_NaCL	OK	9.02394	32.2281	1.83649	6.09015	5e-05	0.000483329	yes
TCONS_00038365	XLOC_012664	AT2G44370	2:18321950-18323121	WT_0h_NaCL	WT_6h_NaCL	OK	6.0529	14.6571	1.2759	4.06949	5e-05	0.000483329	yes
TCONS_00038380	XLOC_012674	AT2G44578	2:18400645-18401339	WT_0h_NaCL	WT_6h_NaCL	OK	0.693327	3.27771	2.24108	2.45457	5e-05	0.000483329	yes
TCONS_00038401	XLOC_012681	CYCP4	2:18441827-18443405	WT_0h_NaCL	WT_6h_NaCL	OK	7.96036	2.90306	-1.45526	-3.15272	5e-05	0.000483329	yes
TCONS_00038435	XLOC_012692	ARABIDILLO-1	2:18510689-18516468	WT_0h_NaCL	WT_6h_NaCL	OK	5.65701	2.12084	-1.4154	-1.52943	0.00245	0.0158878	yes
TCONS_00038438	XLOC_012693	HB4	2:18517655-18519731	WT_0h_NaCL	WT_6h_NaCL	OK	4.07315	1.71285	-1.24974	-2.78993	5e-05	0.000483329	yes
TCONS_00038566	XLOC_012725	CYP76C1	2:18776014-18781973	WT_0h_NaCL	WT_6h_NaCL	OK	5.04405	15.1139	1.58322	2.30024	5e-05	0.000483329	yes
TCONS_00038569	XLOC_012725	CYP76C1	2:18776014-18781973	WT_0h_NaCL	WT_6h_NaCL	OK	4.36126	11.688	1.42221	1.72841	0.0005	0.00395817	yes
TCONS_00038605	XLOC_012740	AT2G45850	2:18869152-18874473	WT_0h_NaCL	WT_6h_NaCL	OK	1.06503	2.85456	1.42238	1.66814	0.00035	0.00287858	yes
TCONS_00038620	XLOC_012745	SK20	2:18901391-18908121	WT_0h_NaCL	WT_6h_NaCL	OK	1.60851	4.0458	1.3307	1.40731	0.0017	0.0115963	yes
TCONS_00038632	XLOC_012747	ATI1	2:18917271-18922179	WT_0h_NaCL	WT_6h_NaCL	OK	65.0552	32.0499	-1.02134	-2.80543	5e-05	0.000483329	yes
TCONS_00038678	XLOC_012761	AGP16	2:19015807-19019364	WT_0h_NaCL	WT_6h_NaCL	OK	631.234	114.225	-2.4663	-9.10707	5e-05	0.000483329	yes
TCONS_00038679	XLOC_012761	AGP16	2:19015807-19019364	WT_0h_NaCL	WT_6h_NaCL	OK	42.712	17.1101	-1.31979	-1.32693	0.0016	0.0110023	yes
TCONS_00038689	XLOC_012764	WRKY46	2:19043410-19044955	WT_0h_NaCL	WT_6h_NaCL	OK	0.403072	5.38042	3.73861	3.8622	0.0017	0.0115963	yes
TCONS_00038720	XLOC_012778	AT2G46550	2:19111960-19114227	WT_0h_NaCL	WT_6h_NaCL	OK	36.9444	15.7069	-1.23395	-3.85963	5e-05	0.000483329	yes
TCONS_00038744	XLOC_012782	RS31a	2:19136008-19138762	WT_0h_NaCL	WT_6h_NaCL	OK	6.44193	2.9704	-1.11683	-1.11254	0.0055	0.0315472	yes
TCONS_00038753	XLOC_012786	HB-7	2:19164356-19166967	WT_0h_NaCL	WT_6h_NaCL	OK	10.1192	50.0907	2.30744	8.8045	5e-05	0.000483329	yes
TCONS_00038765	XLOC_012789	GulLO2	2:19207990-19211021	WT_0h_NaCL	WT_6h_NaCL	OK	12.5621	3.5998	-1.8031	-2.72865	5e-05	0.000483329	yes
TCONS_00038770	XLOC_012792	DUF4	2:19248970-19249909	WT_0h_NaCL	WT_6h_NaCL	OK	0.76504	0.226131	-1.75838	-1.44126	0.00245	0.0158878	yes
TCONS_00038780	XLOC_012795	AT2G46915	2:19269553-19281811	WT_0h_NaCL	WT_6h_NaCL	OK	8.04577	22.3227	1.47221	2.38297	5e-05	0.000483329	yes
TCONS_00038789	XLOC_012796	AT2G46940	2:19286433-19287590	WT_0h_NaCL	WT_6h_NaCL	OK	1.26338	2.62893	1.05719	1.91153	5e-05	0.000483329	yes
TCONS_00038798	XLOC_012799	PIL1	2:19295430-19297858	WT_0h_NaCL	WT_6h_NaCL	OK	1.61388	0.711114	-1.18238	-1.10263	0.00575	0.03275	yes
TCONS_00038809	XLOC_012801	ABCB4	2:19309393-19315401	WT_0h_NaCL	WT_6h_NaCL	OK	9.79398	20.7927	1.08611	3.62252	5e-05	0.000483329	yes
TCONS_00038871	XLOC_012820	WRKY23	2:19404801-19407098	WT_0h_NaCL	WT_6h_NaCL	OK	2.04624	4.67894	1.1932	2.84684	5e-05	0.000483329	yes
TCONS_00038881	XLOC_012825	AT2G47370	2:19438950-19440557	WT_0h_NaCL	WT_6h_NaCL	OK	1.99993	4.24831	1.08694	1.57903	0.00015	0.00133759	yes
TCONS_00038888	XLOC_012827	AT2G47390	2:19440922-19446365	WT_0h_NaCL	WT_6h_NaCL	OK	7.01724	22.7329	1.69581	1.27371	0.00805	0.0433027	yes
TCONS_00038893	XLOC_012827	AT2G47390	2:19440922-19446365	WT_0h_NaCL	WT_6h_NaCL	OK	28.3215	57.471	1.02094	3.17834	5e-05	0.000483329	yes
TCONS_00038896	XLOC_012830	ERF71	2:19502775-19503702	WT_0h_NaCL	WT_6h_NaCL	OK	0.299078	3.641	3.60574	3.92086	5e-05	0.000483329	yes
TCONS_00038913	XLOC_012839	RFI2	2:19551194-19554647	WT_0h_NaCL	WT_6h_NaCL	OK	68.9077	23.4631	-1.55428	-4.81182	5e-05	0.000483329	yes
TCONS_00038938	XLOC_012850	AGP26	2:19616974-19622301	WT_0h_NaCL	WT_6h_NaCL	OK	87.7172	38.671	-1.18161	-1.48488	0.00075	0.00567177	yes
TCONS_00038962	XLOC_012857	AT2G48080	2:19664955-19667197	WT_0h_NaCL	WT_6h_NaCL	OK	1.34786	7.67598	2.50968	4.65258	5e-05	0.000483329	yes
TCONS_00038964	XLOC_012858	AT2G48090	2:19668931-19670197	WT_0h_NaCL	WT_6h_NaCL	OK	0.906999	7.07783	2.96413	2.99243	0.0001	0.000921974	yes
TCONS_00039029	XLOC_012885	ENODL16	3:19378-20806	WT_0h_NaCL	WT_6h_NaCL	OK	1.91785	0.656343	-1.54697	-1.50407	0.00555	0.0317887	yes
TCONS_00039068	XLOC_012899	AT3G01345	3:129137-130749	WT_0h_NaCL	WT_6h_NaCL	OK	0.42124	0.849866	1.01259	1.14993	0.00755	0.0410671	yes
TCONS_00039077	XLOC_012906	PnsL3	3:168407-172045	WT_0h_NaCL	WT_6h_NaCL	OK	8.0012	30.0097	1.90714	3.41343	5e-05	0.000483329	yes
TCONS_00039078	XLOC_012906	PnsL3	3:168407-172045	WT_0h_NaCL	WT_6h_NaCL	OK	5.98965	32.8479	2.45526	3.58617	5e-05	0.000483329	yes
TCONS_00039115	XLOC_012919	AT3G01660	3:245415-246854	WT_0h_NaCL	WT_6h_NaCL	OK	3.53923	10.8765	1.6197	4.40298	5e-05	0.000483329	yes
TCONS_00039120	XLOC_012922	AT3G01690	3:256294-258696	WT_0h_NaCL	WT_6h_NaCL	OK	76.071	33.1759	-1.19721	-4.77928	5e-05	0.000483329	yes
TCONS_00039144	XLOC_012931	AT3G01830	3:296023-299263	WT_0h_NaCL	WT_6h_NaCL	OK	0.494278	4.00515	3.01846	2.84983	0.0061	0.0344052	yes
TCONS_00039219	XLOC_012953	RGP1	3:415388-417723	WT_0h_NaCL	WT_6h_NaCL	OK	109.975	278.022	1.33802	5.59817	5e-05	0.000483329	yes
TCONS_00039250	XLOC_012960	AT3G02300	3:458155-464223	WT_0h_NaCL	WT_6h_NaCL	OK	7.97137	1.1565	-2.78506	-1.80554	0.00425	0.0254034	yes
TCONS_00039258	XLOC_012964	AT3G02340	3:477002-478886	WT_0h_NaCL	WT_6h_NaCL	OK	17.1265	7.38153	-1.21424	-4.22084	5e-05	0.000483329	yes
TCONS_00039295	XLOC_012971	AT3G02480	3:512219-513036	WT_0h_NaCL	WT_6h_NaCL	OK	22.391	392.926	4.13327	14.1624	5e-05	0.000483329	yes
TCONS_00039351	XLOC_012990	ZFN1	3:613771-616168	WT_0h_NaCL	WT_6h_NaCL	OK	18.9273	71.8259	1.92404	6.94823	5e-05	0.000483329	yes
TCONS_00039352	XLOC_012990	ZFN1	3:613771-616168	WT_0h_NaCL	WT_6h_NaCL	OK	1.44297	9.27218	2.68386	1.7326	0.0041	0.0246408	yes
TCONS_00039356	XLOC_012991	AT3G02832	3:616379-617322	WT_0h_NaCL	WT_6h_NaCL	OK	0.787405	2.76488	1.81204	2.19219	5e-05	0.000483329	yes
TCONS_00039384	XLOC_012998	AT3G02930	3:654778-658642	WT_0h_NaCL	WT_6h_NaCL	OK	1.71316	4.75106	1.47158	3.94334	5e-05	0.000483329	yes
TCONS_00039394	XLOC_013002	HSFA1E	3:673427-676545	WT_0h_NaCL	WT_6h_NaCL	OK	1.51622	3.70563	1.28924	1.7929	0.00095	0.00698279	yes
TCONS_00039398	XLOC_013003	AT3G03000	3:677239-678180	WT_0h_NaCL	WT_6h_NaCL	OK	13.7991	5.84386	-1.23958	-3.47292	5e-05	0.000483329	yes
TCONS_00039407	XLOC_013004	AT3G03020	3:680750-684183	WT_0h_NaCL	WT_6h_NaCL	OK	15.5331	5.58068	-1.47683	-1.80921	0.0001	0.000921974	yes
TCONS_00039412	XLOC_013005	AT3G03040	3:684388-686639	WT_0h_NaCL	WT_6h_NaCL	OK	5.70327	1.52605	-1.90198	-1.73703	0.00195	0.0130555	yes
TCONS_00039433	XLOC_013011	AT3G03180	3:733252-734662	WT_0h_NaCL	WT_6h_NaCL	OK	10.6493	3.47101	-1.61733	-2.61612	5e-05	0.000483329	yes
TCONS_00039441	XLOC_013014	AT3G03280	3:765419-766387	WT_0h_NaCL	WT_6h_NaCL	OK	0.606685	4.48187	2.88508	3.82765	5e-05	0.000483329	yes
TCONS_00039494	XLOC_013022	AT3G03440	3:815549-818876	WT_0h_NaCL	WT_6h_NaCL	OK	2.2552	7.07931	1.65036	2.15286	0.00165	0.0113001	yes
TCONS_00039529	XLOC_013037	MS2	3:956861-961032	WT_0h_NaCL	WT_6h_NaCL	OK	15.9041	61.8645	1.95971	3.90447	5e-05	0.000483329	yes
TCONS_00039531	XLOC_013037	MS2	3:956861-961032	WT_0h_NaCL	WT_6h_NaCL	OK	39.6923	133.019	1.7447	5.26038	5e-05	0.000483329	yes
TCONS_00039543	XLOC_013042	SAUR27	3:981071-981801	WT_0h_NaCL	WT_6h_NaCL	OK	6.64583	0.404838	-4.03703	-4.06338	5e-05	0.000483329	yes
TCONS_00039545	XLOC_013044	SAUR26	3:983056-983768	WT_0h_NaCL	WT_6h_NaCL	OK	7.24499	0.879581	-3.0421	-4.01996	5e-05	0.000483329	yes
TCONS_00039551	XLOC_013048	AT3G03870	3:995061-997410	WT_0h_NaCL	WT_6h_NaCL	OK	21.7168	8.60076	-1.33628	-4.57032	5e-05	0.000483329	yes
TCONS_00039590	XLOC_013063	AT3G04140	3:1083771-1089416	WT_0h_NaCL	WT_6h_NaCL	OK	1.84484	4.72124	1.35567	2.48196	5e-05	0.000483329	yes
TCONS_00039622	XLOC_013073	NAC048	3:1172686-1174508	WT_0h_NaCL	WT_6h_NaCL	OK	0.750674	1.51145	1.00968	1.41056	0.00055	0.00430818	yes
TCONS_00039680	XLOC_013080	AT3G04550	3:1225912-1229763	WT_0h_NaCL	WT_6h_NaCL	OK	37.0633	107.829	1.54069	4.4111	5e-05	0.000483329	yes
TCONS_00039697	XLOC_013086	AT3G04650	3:1261856-1265966	WT_0h_NaCL	WT_6h_NaCL	OK	8.68267	19.1936	1.14441	4.43618	5e-05	0.000483329	yes
TCONS_00039706	XLOC_013088	SWP	3:1293797-1300792	WT_0h_NaCL	WT_6h_NaCL	OK	12.6504	5.79149	-1.12718	-4.87549	5e-05	0.000483329	yes
TCONS_00039714	XLOC_013090	NEK2	3:1317244-1326005	WT_0h_NaCL	WT_6h_NaCL	OK	0.836307	3.19011	1.9315	1.54998	0.00155	0.0107042	yes
TCONS_00039780	XLOC_013113	AT3G05150	3:1440013-1443730	WT_0h_NaCL	WT_6h_NaCL	OK	5.50758	0.496671	-3.47106	-3.47062	5e-05	0.000483329	yes
TCONS_00039784	XLOC_013115	AT3G05155	3:1447866-1452215	WT_0h_NaCL	WT_6h_NaCL	OK	1.10458	0.241883	-2.19112	-1.78997	0.0082	0.0439649	yes
TCONS_00039796	XLOC_013119	ATL6	3:1476959-1478904	WT_0h_NaCL	WT_6h_NaCL	OK	12.8876	4.56195	-1.49826	-2.74602	5e-05	0.000483329	yes
TCONS_00039798	XLOC_013120	ERCC1	3:1479338-1482202	WT_0h_NaCL	WT_6h_NaCL	OK	8.80828	4.16649	-1.08003	-1.77138	0.0003	0.00250642	yes
TCONS_00039820	XLOC_013123	AT3G05250	3:1495571-1499096	WT_0h_NaCL	WT_6h_NaCL	OK	11.8348	4.06242	-1.54262	-3.34873	5e-05	0.000483329	yes
TCONS_00039842	XLOC_013127	AT3G05400	3:1549378-1554219	WT_0h_NaCL	WT_6h_NaCL	OK	1.55173	4.95546	1.67515	1.67865	0.00115	0.00825606	yes
TCONS_00039906	XLOC_013145	AT3G05625	3:1632178-1634205	WT_0h_NaCL	WT_6h_NaCL	OK	10.0728	25.354	1.33174	4.09865	5e-05	0.000483329	yes
TCONS_00039939	XLOC_013158	TRM6	3:1703701-1712225	WT_0h_NaCL	WT_6h_NaCL	OK	1.68981	4.2126	1.31785	1.72204	0.00045	0.00360379	yes
TCONS_00039943	XLOC_013160	AIF1	3:1727150-1728365	WT_0h_NaCL	WT_6h_NaCL	OK	8.57396	21.8009	1.34635	4.54171	5e-05	0.000483329	yes
TCONS_00039954	XLOC_013164	AT3G05858	3:1749341-1749970	WT_0h_NaCL	WT_6h_NaCL	OK	0.312545	3.74348	3.58224	2.96607	5e-05	0.000483329	yes
TCONS_00039966	XLOC_013168	AT3G05905	3:1760823-1764212	WT_0h_NaCL	WT_6h_NaCL	OK	30.5502	5.61319	-2.44429	-3.45883	5e-05	0.000483329	yes
TCONS_00039971	XLOC_013170	AT3G05980	3:1795144-1796493	WT_0h_NaCL	WT_6h_NaCL	OK	1.68394	5.7174	1.76352	3.89597	5e-05	0.000483329	yes
TCONS_00039985	XLOC_013176	MUTE	3:1846441-1848259	WT_0h_NaCL	WT_6h_NaCL	OK	1.16436	3.2627	1.48653	2.36857	5e-05	0.000483329	yes
TCONS_00040004	XLOC_013182	AT3G06210	3:1879984-1884970	WT_0h_NaCL	WT_6h_NaCL	OK	7.04447	2.94971	-1.25592	-3.76375	5e-05	0.000483329	yes
TCONS_00040021	XLOC_013190	TLP9	3:1936049-1939853	WT_0h_NaCL	WT_6h_NaCL	OK	36.4983	14.8204	-1.30024	-4.37932	5e-05	0.000483329	yes
TCONS_00040034	XLOC_013194	AT3G06455	3:1975914-1982482	WT_0h_NaCL	WT_6h_NaCL	OK	5.07049	2.09163	-1.27749	-1.46749	0.00045	0.00360379	yes
TCONS_00040036	XLOC_013195	AT3G06470	3:1982658-1990245	WT_0h_NaCL	WT_6h_NaCL	OK	33.81	15.9146	-1.0871	-2.3719	5e-05	0.000483329	yes
TCONS_00040037	XLOC_013196	MYB108	3:2003392-2006727	WT_0h_NaCL	WT_6h_NaCL	OK	1.0395	3.87844	1.89959	3.95356	5e-05	0.000483329	yes
TCONS_00040042	XLOC_013198	SFR2	3:2016245-2022102	WT_0h_NaCL	WT_6h_NaCL	OK	14.338	31.0021	1.11252	3.42956	5e-05	0.000483329	yes
TCONS_00040044	XLOC_013198	SFR2	3:2016245-2022102	WT_0h_NaCL	WT_6h_NaCL	OK	11.7244	26.6573	1.18502	3.08048	5e-05	0.000483329	yes
TCONS_00040087	XLOC_013212	AT3G06780	3:2143487-2145807	WT_0h_NaCL	WT_6h_NaCL	OK	15.7775	6.90831	-1.19146	-1.92801	5e-05	0.000483329	yes
TCONS_00040098	XLOC_013218	AT3G06890	3:2176787-2177616	WT_0h_NaCL	WT_6h_NaCL	OK	2.29853	10.124	2.13899	3.77588	5e-05	0.000483329	yes
TCONS_00040120	XLOC_013226	AT3G07000	3:2209404-2211515	WT_0h_NaCL	WT_6h_NaCL	OK	2.45624	1.03912	-1.24108	-2.53954	5e-05	0.000483329	yes
TCONS_00040128	XLOC_013229	AT3G07070	3:2232464-2240266	WT_0h_NaCL	WT_6h_NaCL	OK	1.0309	0.218218	-2.24007	-1.46029	0.00675	0.0374294	yes
TCONS_00040141	XLOC_013236	AT3G07195	3:2288731-2290515	WT_0h_NaCL	WT_6h_NaCL	OK	2.10071	4.57223	1.12202	2.23207	5e-05	0.000483329	yes
TCONS_00040154	XLOC_013242	F21O3.6	3:2347139-2348791	WT_0h_NaCL	WT_6h_NaCL	OK	14.3827	2.6241	-2.45444	-3.16623	5e-05	0.000483329	yes
TCONS_00040155	XLOC_013242	F21O3.6	3:2347139-2348791	WT_0h_NaCL	WT_6h_NaCL	OK	13.8585	1.81231	-2.93487	-3.56458	5e-05	0.000483329	yes
TCONS_00040169	XLOC_013245	AIR12	3:2365300-2366496	WT_0h_NaCL	WT_6h_NaCL	OK	47.7536	135.172	1.50111	6.14018	5e-05	0.000483329	yes
TCONS_00040182	XLOC_013251	AT3G07500	3:2392215-2394694	WT_0h_NaCL	WT_6h_NaCL	OK	6.15003	3.05399	-1.0099	-1.45554	0.00065	0.00499639	yes
TCONS_00040193	XLOC_013255	AT3G07565	3:2413622-2417822	WT_0h_NaCL	WT_6h_NaCL	OK	11.4822	5.70746	-1.00848	-1.76473	0.00025	0.00212677	yes
TCONS_00040215	XLOC_013259	AT3G07640	3:2435407-2439938	WT_0h_NaCL	WT_6h_NaCL	OK	9.40102	19.4528	1.04909	1.7502	0.00015	0.00133759	yes
TCONS_00040217	XLOC_013260	COL9	3:2441564-2444532	WT_0h_NaCL	WT_6h_NaCL	OK	9.34792	20.898	1.16065	1.8932	5e-05	0.000483329	yes
TCONS_00040234	XLOC_013263	AT3G07720	3:2465234-2467270	WT_0h_NaCL	WT_6h_NaCL	OK	9.71889	24.1075	1.31062	3.0772	5e-05	0.000483329	yes
TCONS_00040260	XLOC_013268	OBE1	3:2484415-2487126	WT_0h_NaCL	WT_6h_NaCL	OK	47.2169	19.8017	-1.25368	-5.46736	5e-05	0.000483329	yes
TCONS_00040267	XLOC_013270	AT3G07810	3:2492259-2495959	WT_0h_NaCL	WT_6h_NaCL	OK	1.46233	5.46116	1.90094	2.02965	0.0001	0.000921974	yes
TCONS_00040296	XLOC_013279	QRT2	3:2540912-2551360	WT_0h_NaCL	WT_6h_NaCL	OK	1.05961	2.63059	1.31185	1.60097	0.0006	0.00465368	yes
TCONS_00040364	XLOC_013299	LHCB4.2	3:2717556-2722624	WT_0h_NaCL	WT_6h_NaCL	OK	2531.4	261.187	-3.27678	-6.84113	5e-05	0.000483329	yes
TCONS_00040401	XLOC_013305	AT3G09010	3:2749907-2752491	WT_0h_NaCL	WT_6h_NaCL	OK	0.737287	2.55358	1.79222	2.07788	0.00195	0.0130555	yes
TCONS_00040406	XLOC_013306	AT3G09020	3:2753173-2756512	WT_0h_NaCL	WT_6h_NaCL	OK	3.06775	1.01717	-1.59262	-1.68803	0.00045	0.00360379	yes
TCONS_00040470	XLOC_013328	EXO70H4	3:2923517-2925889	WT_0h_NaCL	WT_6h_NaCL	OK	0.317942	1.85366	2.54354	3.88219	5e-05	0.000483329	yes
TCONS_00040484	XLOC_013334	RVE8	3:2945840-2949017	WT_0h_NaCL	WT_6h_NaCL	OK	4.53265	0.532237	-3.09021	-2.40193	0.00025	0.00212677	yes
TCONS_00040502	XLOC_013336	APX2	3:2956085-2958330	WT_0h_NaCL	WT_6h_NaCL	OK	0.122446	1.00887	3.04252	1.58577	0.0005	0.00395817	yes
TCONS_00040525	XLOC_013344	ADK1	3:3011523-3014944	WT_0h_NaCL	WT_6h_NaCL	OK	142.659	295.632	1.05123	3.41414	5e-05	0.000483329	yes
TCONS_00040636	XLOC_013387	AT3G10530	3:3285831-3288880	WT_0h_NaCL	WT_6h_NaCL	OK	6.33019	13.5602	1.09905	3.78613	5e-05	0.000483329	yes
TCONS_00040640	XLOC_013390	CYP77A6	3:3301886-3303982	WT_0h_NaCL	WT_6h_NaCL	OK	2.20315	5.36558	1.28417	3.43185	5e-05	0.000483329	yes
TCONS_00040641	XLOC_013391	APEM9	3:3304224-3306512	WT_0h_NaCL	WT_6h_NaCL	OK	19.9866	8.18524	-1.28794	-3.87895	5e-05	0.000483329	yes
TCONS_00040654	XLOC_013396	RHS12	3:3352076-3354375	WT_0h_NaCL	WT_6h_NaCL	OK	2.95632	0.932079	-1.66528	-3.60038	5e-05	0.000483329	yes
TCONS_00040687	XLOC_013410	SAG20	3:3442236-3444068	WT_0h_NaCL	WT_6h_NaCL	OK	216.781	48.693	-2.15446	-9.19565	5e-05	0.000483329	yes
TCONS_00040689	XLOC_013411	AT3G11000	3:3447567-3453985	WT_0h_NaCL	WT_6h_NaCL	OK	0.758913	0.274523	-1.46701	-1.45436	0.00245	0.0158878	yes
TCONS_00040706	XLOC_013415	LBD21	3:3474921-3475996	WT_0h_NaCL	WT_6h_NaCL	OK	9.41259	19.1427	1.02413	2.97458	5e-05	0.000483329	yes
TCONS_00040720	XLOC_013422	WOX5	3:3527279-3528440	WT_0h_NaCL	WT_6h_NaCL	OK	0.830927	6.21884	2.90385	4.62717	5e-05	0.000483329	yes
TCONS_00040731	XLOC_013429	AT3G11385	3:3566516-3568975	WT_0h_NaCL	WT_6h_NaCL	OK	0.506974	0.17942	-1.49857	-1.82118	0.00025	0.00212677	yes
TCONS_00040735	XLOC_013431	AT3G11402	3:3573314-3578110	WT_0h_NaCL	WT_6h_NaCL	OK	0.710554	1.54564	1.12119	1.18515	0.0061	0.0344052	yes
TCONS_00040745	XLOC_013436	GPAT5	3:3595693-3597952	WT_0h_NaCL	WT_6h_NaCL	OK	2.90333	9.77166	1.75089	5.16872	5e-05	0.000483329	yes
TCONS_00040762	XLOC_013441	CASP2	3:3631886-3639348	WT_0h_NaCL	WT_6h_NaCL	OK	15.1225	4.38253	-1.78686	-1.6959	0.00025	0.00212677	yes
TCONS_00040781	XLOC_013449	FLA18	3:3698657-3701514	WT_0h_NaCL	WT_6h_NaCL	OK	44.8897	20.0997	-1.15921	-2.12763	5e-05	0.000483329	yes
TCONS_00040813	XLOC_013460	AT3G11930	3:3776176-3777751	WT_0h_NaCL	WT_6h_NaCL	OK	92.7022	45.1056	-1.0393	-3.32598	5e-05	0.000483329	yes
TCONS_00040814	XLOC_013460	AT3G11930	3:3776176-3777751	WT_0h_NaCL	WT_6h_NaCL	OK	39.3965	16.1691	-1.28483	-2.29916	5e-05	0.000483329	yes
TCONS_00040864	XLOC_013471	AT3G12170	3:3880907-3882851	WT_0h_NaCL	WT_6h_NaCL	OK	1.94921	4.44425	1.18905	2.58613	5e-05	0.000483329	yes
TCONS_00040884	XLOC_013479	AT3G12320	3:3923514-3929473	WT_0h_NaCL	WT_6h_NaCL	OK	10.7159	0.3741	-4.84019	-2.63094	0.00295	0.0186266	yes
TCONS_00040885	XLOC_013479	AT3G12320	3:3923514-3929473	WT_0h_NaCL	WT_6h_NaCL	OK	20.0991	0.444156	-5.49992	-3.17183	0.0003	0.00250642	yes
TCONS_00040926	XLOC_013497	NANA	3:4036944-4039216	WT_0h_NaCL	WT_6h_NaCL	OK	9.22577	24.9607	1.43592	3.92375	5e-05	0.000483329	yes
TCONS_00040987	XLOC_013516	RRP45a	3:4156053-4162065	WT_0h_NaCL	WT_6h_NaCL	OK	5.53704	1.56389	-1.82398	-1.3658	0.00925	0.048544	yes
TCONS_00041007	XLOC_013519	AT3G13062	3:4184339-4195500	WT_0h_NaCL	WT_6h_NaCL	OK	15.0625	5.66623	-1.4105	-1.91564	5e-05	0.000483329	yes
TCONS_00041008	XLOC_013519	AT3G13062	3:4184339-4195500	WT_0h_NaCL	WT_6h_NaCL	OK	14.8636	6.18975	-1.26383	-1.61584	0.00025	0.00212677	yes
TCONS_00041074	XLOC_013542	AT3G13430	3:4367180-4369029	WT_0h_NaCL	WT_6h_NaCL	OK	5.60959	2.73105	-1.03844	-1.65227	0.00155	0.0107042	yes
TCONS_00041077	XLOC_013543	AT3G13432	3:4371440-4372226	WT_0h_NaCL	WT_6h_NaCL	OK	0.579031	1.98163	1.77497	1.68153	0.00075	0.00567177	yes
TCONS_00041111	XLOC_013557	AT3G13600	3:4444553-4447709	WT_0h_NaCL	WT_6h_NaCL	OK	0.936803	3.67052	1.97017	1.75731	0.00425	0.0254034	yes
TCONS_00041117	XLOC_013560	AT3G13650	3:4462840-4463955	WT_0h_NaCL	WT_6h_NaCL	OK	5.97415	44.1482	2.88555	8.38579	5e-05	0.000483329	yes
TCONS_00041131	XLOC_013566	AT3G13740	3:4504066-4506320	WT_0h_NaCL	WT_6h_NaCL	OK	5.01656	1.37365	-1.86868	-1.84791	0.0004	0.00324421	yes
TCONS_00041134	XLOC_013566	AT3G13740	3:4504066-4506320	WT_0h_NaCL	WT_6h_NaCL	OK	8.50205	2.52976	-1.74881	-1.61476	0.0042	0.0251503	yes
TCONS_00041137	XLOC_013568	BGAL1	3:4510964-4516478	WT_0h_NaCL	WT_6h_NaCL	OK	176.891	61.4271	-1.52591	-5.72903	5e-05	0.000483329	yes
TCONS_00041138	XLOC_013569	AT3G13760	3:4517495-4519627	WT_0h_NaCL	WT_6h_NaCL	OK	3.19006	0.61529	-2.37425	-4.38392	5e-05	0.000483329	yes
[truncated: 2,610 more rows]

## Sheet: Sheet2
WT NaCl treated 24h compare to WT NaCl treated 0h
test_id	gene_id.x	gene	locus	sample_1	sample_2	status	value_1	value_2	log2.fold_change.	test_stat	p_value	q_value	significant
TCONS_00000014	XLOC_000005	IQD18	1:51952-54737	WT_0h_NaCL	WT_24h_NaCL	OK	3.45539	1.42508	-1.2778	-2.41241	5e-05	0.000483329	yes
TCONS_00000026	XLOC_000010	AT1G01210	1:88621-90595	WT_0h_NaCL	WT_24h_NaCL	OK	2.41093	5.04867	1.06631	1.25543	0.00715	0.0392597	yes
TCONS_00000039	XLOC_000013	AT1G01240	1:99864-101987	WT_0h_NaCL	WT_24h_NaCL	OK	5.05049	1.52242	-1.73006	-1.34186	0.00605	0.0341711	yes
TCONS_00000086	XLOC_000029	ACS2	1:175705-178406	WT_0h_NaCL	WT_24h_NaCL	OK	0.3212	7.48926	4.54328	3.13075	0.00155	0.0107042	yes
TCONS_00000101	XLOC_000032	BPS1	1:199526-201775	WT_0h_NaCL	WT_24h_NaCL	OK	9.30053	22.161	1.25264	1.42139	0.0009	0.00665882	yes
TCONS_00000112	XLOC_000037	CYP86A4	1:218833-221286	WT_0h_NaCL	WT_24h_NaCL	OK	3.28442	7.71143	1.23136	3.94495	5e-05	0.000483329	yes
TCONS_00000167	XLOC_000048	AT1G01810	1:295206-295859	WT_0h_NaCL	WT_24h_NaCL	OK	0.525416	1.67631	1.67375	1.84015	0.0002	0.00173834	yes
TCONS_00000202	XLOC_000060	AT1G02080	1:373334-386913	WT_0h_NaCL	WT_24h_NaCL	OK	5.21751	2.21332	-1.23715	-1.32858	0.0076	0.0412927	yes
TCONS_00000243	XLOC_000067	CER1	1:418415-422579	WT_0h_NaCL	WT_24h_NaCL	OK	6.04877	30.3729	2.32807	4.30132	5e-05	0.000483329	yes
TCONS_00000244	XLOC_000067	CER1	1:418415-422579	WT_0h_NaCL	WT_24h_NaCL	OK	3.42981	16.0631	2.22755	2.47521	0.0006	0.00465368	yes
TCONS_00000245	XLOC_000067	CER1	1:418415-422579	WT_0h_NaCL	WT_24h_NaCL	OK	6.22045	25.5587	2.03873	3.12085	5e-05	0.000483329	yes
TCONS_00000250	XLOC_000069	AT1G02300	1:453106-455519	WT_0h_NaCL	WT_24h_NaCL	OK	3.94821	1.92558	-1.0359	-1.17683	0.00355	0.0218122	yes
TCONS_00000267	XLOC_000076	GPAT2	1:480649-483373	WT_0h_NaCL	WT_24h_NaCL	OK	0.456997	4.09406	3.16328	5.0886	5e-05	0.000483329	yes
TCONS_00000288	XLOC_000083	ABCB11	1:523045-529069	WT_0h_NaCL	WT_24h_NaCL	OK	1.27533	3.7594	1.55963	1.56778	0.00775	0.0419641	yes
TCONS_00000295	XLOC_000087	AT1G02570	1:541235-542245	WT_0h_NaCL	WT_24h_NaCL	OK	1.41826	0.435255	-1.70419	-1.77237	0.0003	0.00250642	yes
TCONS_00000303	XLOC_000093	BXL2	1:564017-567771	WT_0h_NaCL	WT_24h_NaCL	OK	30.7048	3.18299	-3.27001	-7.06412	5e-05	0.000483329	yes
TCONS_00000304	XLOC_000093	BXL2	1:564017-567771	WT_0h_NaCL	WT_24h_NaCL	OK	26.825	2.49052	-3.42906	-5.14541	5e-05	0.000483329	yes
TCONS_00000344	XLOC_000105	SR34	1:626638-630027	WT_0h_NaCL	WT_24h_NaCL	OK	21.0869	7.10511	-1.56942	-2.26448	5e-05	0.000483329	yes
TCONS_00000346	XLOC_000105	SR34	1:626638-630027	WT_0h_NaCL	WT_24h_NaCL	OK	16.2229	5.9179	-1.45487	-1.64811	0.0002	0.00173834	yes
TCONS_00000348	XLOC_000105	SR34	1:626638-630027	WT_0h_NaCL	WT_24h_NaCL	OK	19.564	7.61057	-1.36213	-1.68163	0.00045	0.00360379	yes
TCONS_00000349	XLOC_000106	BGLU11	1:630373-638681	WT_0h_NaCL	WT_24h_NaCL	OK	12.7828	77.5543	2.60101	3.62957	5e-05	0.000483329	yes
TCONS_00000351	XLOC_000106	BGLU11	1:630373-638681	WT_0h_NaCL	WT_24h_NaCL	OK	1.90136	12.2608	2.68895	2.47322	5e-05	0.000483329	yes
TCONS_00000358	XLOC_000106	BGLU11	1:630373-638681	WT_0h_NaCL	WT_24h_NaCL	OK	1.67168	11.6724	2.80373	1.88893	0.00545	0.0313064	yes
TCONS_00000378	XLOC_000115	MCCA	1:739543-746774	WT_0h_NaCL	WT_24h_NaCL	OK	83.964	9.79414	-3.09978	-8.42469	5e-05	0.000483329	yes
TCONS_00000379	XLOC_000115	MCCA	1:739543-746774	WT_0h_NaCL	WT_24h_NaCL	OK	11.6388	1.29161	-3.1717	-2.77309	0.0001	0.000921974	yes
TCONS_00000380	XLOC_000115	MCCA	1:739543-746774	WT_0h_NaCL	WT_24h_NaCL	OK	14.1965	2.99449	-2.24515	-2.08189	5e-05	0.000483329	yes
TCONS_00000466	XLOC_000130	DBE1	1:813412-816812	WT_0h_NaCL	WT_24h_NaCL	OK	5.64094	17.094	1.59948	2.7962	5e-05	0.000483329	yes
TCONS_00000467	XLOC_000130	DBE1	1:813412-816812	WT_0h_NaCL	WT_24h_NaCL	OK	3.60893	13.3039	1.88221	1.76949	0.00915	0.0481096	yes
TCONS_00000498	XLOC_000142	AT1G03495	1:873165-875895	WT_0h_NaCL	WT_24h_NaCL	OK	5.05856	12.5446	1.31027	3.25874	5e-05	0.000483329	yes
TCONS_00000499	XLOC_000142	AT1G03495	1:873165-875895	WT_0h_NaCL	WT_24h_NaCL	OK	0.747873	3.24906	2.11916	2.76728	5e-05	0.000483329	yes
TCONS_00000516	XLOC_000148	AT1G03610	1:900731-903070	WT_0h_NaCL	WT_24h_NaCL	OK	44.127	15.9311	-1.46982	-5.91006	5e-05	0.000483329	yes
TCONS_00000549	XLOC_000157	SOM	1:954289-956144	WT_0h_NaCL	WT_24h_NaCL	OK	0.664444	3.16044	2.24991	3.77966	5e-05	0.000483329	yes
TCONS_00000644	XLOC_000178	YUC9	1:1104492-1106241	WT_0h_NaCL	WT_24h_NaCL	OK	3.77708	0.913788	-2.04734	-4.0818	5e-05	0.000483329	yes
TCONS_00000664	XLOC_000186	AT1G04350	1:1162904-1167135	WT_0h_NaCL	WT_24h_NaCL	OK	13.2377	26.9167	1.02385	1.88609	0.0003	0.00250642	yes
TCONS_00000753	XLOC_000220	PFA-DSP1	1:1425523-1428869	WT_0h_NaCL	WT_24h_NaCL	OK	14.8355	7.36276	-1.01074	-2.81108	5e-05	0.000483329	yes
TCONS_00000847	XLOC_000256	5PTASE13	1:1682083-1692179	WT_0h_NaCL	WT_24h_NaCL	OK	1.22279	3.67277	1.58669	1.6733	0.0046	0.0271524	yes
TCONS_00000854	XLOC_000258	AT1G05700	1:1709599-1713474	WT_0h_NaCL	WT_24h_NaCL	OK	0.345429	2.36005	2.77235	2.02465	0.00225	0.0147677	yes
TCONS_00000904	XLOC_000269	AT1G05805	1:1744443-1754036	WT_0h_NaCL	WT_24h_NaCL	OK	25.6888	10.8601	-1.2421	-3.92003	5e-05	0.000483329	yes
TCONS_00000908	XLOC_000269	RABA5E	1:1744443-1754036	WT_0h_NaCL	WT_24h_NaCL	OK	17.1863	5.23068	-1.71619	-2.94911	5e-05	0.000483329	yes
TCONS_00000911	XLOC_000269	RABA5E	1:1744443-1754036	WT_0h_NaCL	WT_24h_NaCL	OK	14.7307	4.2016	-1.80982	-1.76665	5e-05	0.000483329	yes
TCONS_00000938	XLOC_000271	AT1G05835	1:1762144-1766283	WT_0h_NaCL	WT_24h_NaCL	OK	21.5462	10.5542	-1.02961	-1.43142	0.00055	0.00430818	yes
TCONS_00001014	XLOC_000295	MYB13	1:1888682-1891276	WT_0h_NaCL	WT_24h_NaCL	OK	4.34384	15.0172	1.78957	2.12479	0.0016	0.0110023	yes
TCONS_00001067	XLOC_000311	AT1G06500	1:1989478-1992228	WT_0h_NaCL	WT_24h_NaCL	OK	13.69	5.30201	-1.36851	-1.78772	0.0005	0.00395817	yes
TCONS_00001132	XLOC_000325	AT1G06830	1:2097105-2103507	WT_0h_NaCL	WT_24h_NaCL	OK	11.9553	2.89327	-2.04688	-1.6143	0.00175	0.0118903	yes
TCONS_00001142	XLOC_000329	AT1G06923	1:2126669-2128611	WT_0h_NaCL	WT_24h_NaCL	OK	1.27061	0.185635	-2.77498	-2.22705	0.00015	0.00133759	yes
TCONS_00001155	XLOC_000333	SLP1	1:2152797-2160818	WT_0h_NaCL	WT_24h_NaCL	OK	12.8773	54.1962	2.07337	3.01545	5e-05	0.000483329	yes
TCONS_00001189	XLOC_000339	AT1G07170	1:2199996-2201272	WT_0h_NaCL	WT_24h_NaCL	OK	34.3917	16.5374	-1.05633	-3.31061	5e-05	0.000483329	yes
TCONS_00001202	XLOC_000345	UGT71C5	1:2223624-2225524	WT_0h_NaCL	WT_24h_NaCL	OK	24.6848	10.4127	-1.24527	-4.93826	5e-05	0.000483329	yes
TCONS_00001225	XLOC_000352	RLP1	1:2269621-2280502	WT_0h_NaCL	WT_24h_NaCL	OK	1.66456	4.16211	1.32218	1.16435	0.0045	0.0266558	yes
TCONS_00001269	XLOC_000370	AT1G07700	1:2379594-2381390	WT_0h_NaCL	WT_24h_NaCL	OK	18.2364	50.0919	1.45776	3.91031	5e-05	0.000483329	yes
TCONS_00001334	XLOC_000382	AT1G07985	1:2475225-2476167	WT_0h_NaCL	WT_24h_NaCL	OK	3.66049	9.4553	1.36909	3.44188	5e-05	0.000483329	yes
TCONS_00001348	XLOC_000386	NRT2:1	1:2524022-2526322	WT_0h_NaCL	WT_24h_NaCL	OK	0.135292	4.90455	5.17998	5.98104	5e-05	0.000483329	yes
TCONS_00001407	XLOC_000399	ALMT1	1:2658601-2661310	WT_0h_NaCL	WT_24h_NaCL	OK	16.2869	6.84215	-1.25119	-4.5542	5e-05	0.000483329	yes
TCONS_00001452	XLOC_000411	PPCK1	1:2751812-2753809	WT_0h_NaCL	WT_24h_NaCL	OK	16.3067	65.6749	2.00987	7.98597	5e-05	0.000483329	yes
TCONS_00001552	XLOC_000429	ERD6	1:2873299-2877270	WT_0h_NaCL	WT_24h_NaCL	OK	107.259	46.423	-1.20819	-5.25773	5e-05	0.000483329	yes
TCONS_00001578	XLOC_000440	RBOHB	1:2932738-2939363	WT_0h_NaCL	WT_24h_NaCL	OK	2.32368	0.772453	-1.58889	-1.7579	0.0003	0.00250642	yes
TCONS_00001583	XLOC_000444	SARA1A	1:2965022-2967754	WT_0h_NaCL	WT_24h_NaCL	OK	0.562822	4.01088	2.83317	2.21241	0.0079	0.0426343	yes
TCONS_00001585	XLOC_000445	NAS3	1:2984828-2986231	WT_0h_NaCL	WT_24h_NaCL	OK	5.95226	14.2771	1.26219	3.80184	5e-05	0.000483329	yes
TCONS_00001587	XLOC_000447	AT1G09250	1:2989140-2990427	WT_0h_NaCL	WT_24h_NaCL	OK	34.3731	12.5565	-1.45285	-5.77772	5e-05	0.000483329	yes
TCONS_00001613	XLOC_000460	AT1G09460	1:3048965-3057543	WT_0h_NaCL	WT_24h_NaCL	OK	21.3985	4.65201	-2.20158	-4.90334	5e-05	0.000483329	yes
TCONS_00001623	XLOC_000463	AT1G09500	1:3066673-3068796	WT_0h_NaCL	WT_24h_NaCL	OK	0.70614	17.0559	4.59417	4.09875	0.0005	0.00395817	yes
TCONS_00001629	XLOC_000465	PIF3	1:3075767-3079654	WT_0h_NaCL	WT_24h_NaCL	OK	14.8616	5.61806	-1.40345	-2.04867	5e-05	0.000483329	yes
TCONS_00001648	XLOC_000476	AT1G09710	1:3140861-3144381	WT_0h_NaCL	WT_24h_NaCL	OK	3.82963	1.30262	-1.55579	-1.52072	0.00425	0.0254034	yes
TCONS_00001660	XLOC_000478	AT1G09750	1:3157500-3161692	WT_0h_NaCL	WT_24h_NaCL	OK	267.664	102.346	-1.38697	-5.03355	5e-05	0.000483329	yes
TCONS_00001704	XLOC_000493	BCAT-2	1:3288086-3296245	WT_0h_NaCL	WT_24h_NaCL	OK	29.3725	3.67755	-2.99765	-2.99184	5e-05	0.000483329	yes
TCONS_00001705	XLOC_000493	BCAT-2	1:3288086-3296245	WT_0h_NaCL	WT_24h_NaCL	OK	20.32	2.67921	-2.92302	-2.29994	0.0006	0.00465368	yes
TCONS_00001706	XLOC_000493	BCAT-2	1:3288086-3296245	WT_0h_NaCL	WT_24h_NaCL	OK	4.89115	0.559024	-3.12919	-2.08041	0.00085	0.00633128	yes
TCONS_00001730	XLOC_000499	MPK1	1:3349081-3351180	WT_0h_NaCL	WT_24h_NaCL	OK	7.45682	3.57858	-1.05917	-1.97026	5e-05	0.000483329	yes
TCONS_00001766	XLOC_000515	ZFP5	1:3449566-3451226	WT_0h_NaCL	WT_24h_NaCL	OK	2.13162	4.55609	1.09584	2.49275	5e-05	0.000483329	yes
TCONS_00001769	XLOC_000516	AT1G10490	1:3453190-3461485	WT_0h_NaCL	WT_24h_NaCL	OK	3.0673	6.24463	1.02565	1.29459	0.0031	0.0194317	yes
TCONS_00001805	XLOC_000524	AT1G10610	1:3503617-3512321	WT_0h_NaCL	WT_24h_NaCL	OK	3.2211	1.31702	-1.29027	-1.18955	0.008	0.0430799	yes
TCONS_00001807	XLOC_000526	AT1G10657	1:3530352-3532017	WT_0h_NaCL	WT_24h_NaCL	OK	3.84508	8.41815	1.13049	1.92462	5e-05	0.000483329	yes
TCONS_00001808	XLOC_000526	AT1G10657	1:3530352-3532017	WT_0h_NaCL	WT_24h_NaCL	OK	0.557173	5.51623	3.30748	2.27166	5e-05	0.000483329	yes
TCONS_00001816	XLOC_000527	AT1G10660	1:3532228-3535137	WT_0h_NaCL	WT_24h_NaCL	OK	5.00658	1.37328	-1.8662	-1.92537	0.00035	0.00287858	yes
TCONS_00001860	XLOC_000541	AT1G10890	1:3627645-3630808	WT_0h_NaCL	WT_24h_NaCL	OK	15.2034	5.80908	-1.38801	-3.40597	5e-05	0.000483329	yes
TCONS_00001865	XLOC_000542	EMB3103	1:3639720-3647784	WT_0h_NaCL	WT_24h_NaCL	OK	15.2472	6.72358	-1.18124	-2.8583	5e-05	0.000483329	yes
TCONS_00001891	XLOC_000551	SUB	1:3722707-3727450	WT_0h_NaCL	WT_24h_NaCL	OK	3.13972	9.39723	1.5816	2.62735	5e-05	0.000483329	yes
TCONS_00001921	XLOC_000555	AT1G11175	1:3744836-3748557	WT_0h_NaCL	WT_24h_NaCL	OK	18.8299	8.01481	-1.23229	-2.20714	5e-05	0.000483329	yes
TCONS_00001923	XLOC_000555	SCAMP2	1:3744836-3748557	WT_0h_NaCL	WT_24h_NaCL	OK	17.8276	8.81768	-1.01564	-2.61752	5e-05	0.000483329	yes
TCONS_00001925	XLOC_000556	AT1G11185	1:3749509-3750035	WT_0h_NaCL	WT_24h_NaCL	OK	8.72224	1.80194	-2.27514	-3.23943	5e-05	0.000483329	yes
TCONS_00001929	XLOC_000559	STP1	1:3777235-3787099	WT_0h_NaCL	WT_24h_NaCL	OK	282.062	26.9384	-3.38828	-12.3043	5e-05	0.000483329	yes
TCONS_00001941	XLOC_000563	AT1G11330	1:3809794-3813827	WT_0h_NaCL	WT_24h_NaCL	OK	3.57153	8.43159	1.23926	2.85043	5e-05	0.000483329	yes
TCONS_00001942	XLOC_000564	AT1G11380	1:3832562-3837676	WT_0h_NaCL	WT_24h_NaCL	OK	20.4278	6.98997	-1.54717	-3.06612	5e-05	0.000483329	yes
TCONS_00001943	XLOC_000565	PYM	1:3837693-3846956	WT_0h_NaCL	WT_24h_NaCL	OK	16.8293	7.98016	-1.07648	-2.06491	5e-05	0.000483329	yes
TCONS_00001954	XLOC_000565	PYM	1:3837693-3846956	WT_0h_NaCL	WT_24h_NaCL	OK	11.088	5.43383	-1.02896	-1.42227	0.0013	0.00918885	yes
TCONS_00001959	XLOC_000565	AT1G11410	1:3837693-3846956	WT_0h_NaCL	WT_24h_NaCL	OK	2.08141	7.41509	1.8329	1.67856	0.00365	0.0223334	yes
TCONS_00001977	XLOC_000572	CXXS1	1:3874395-3877323	WT_0h_NaCL	WT_24h_NaCL	OK	48.6538	18.0663	-1.42925	-4.259	5e-05	0.000483329	yes
TCONS_00002000	XLOC_000586	AT1G11660	1:3920477-3924566	WT_0h_NaCL	WT_24h_NaCL	OK	5.10106	0.718337	-2.82806	-1.70937	0.00785	0.0424113	yes
TCONS_00002033	XLOC_000597	ADT1	1:3979822-3987290	WT_0h_NaCL	WT_24h_NaCL	OK	15.7557	37.2074	1.23971	3.7134	5e-05	0.000483329	yes
TCONS_00002039	XLOC_000600	GLX1	1:3995157-3997965	WT_0h_NaCL	WT_24h_NaCL	OK	9.91353	40.6057	2.03421	2.35288	5e-05	0.000483329	yes
TCONS_00002040	XLOC_000600	GLX1	1:3995157-3997965	WT_0h_NaCL	WT_24h_NaCL	OK	35.0139	98.7448	1.49578	2.7433	5e-05	0.000483329	yes
TCONS_00002044	XLOC_000600	GLX1	1:3995157-3997965	WT_0h_NaCL	WT_24h_NaCL	OK	88.1159	245.352	1.47738	3.36131	5e-05	0.000483329	yes
TCONS_00002076	XLOC_000609	AT1G12010	1:4056164-4057968	WT_0h_NaCL	WT_24h_NaCL	OK	7.5932	2.41496	-1.65271	-4.21591	5e-05	0.000483329	yes
TCONS_00002085	XLOC_000614	AT1G12080	1:4084161-4085185	WT_0h_NaCL	WT_24h_NaCL	OK	117.995	17.8092	-2.72803	-10.808	5e-05	0.000483329	yes
TCONS_00002133	XLOC_000628	AT1G12330	1:4194419-4196749	WT_0h_NaCL	WT_24h_NaCL	OK	2.56517	0.701228	-1.8711	-1.27105	0.0047	0.0276474	yes
TCONS_00002251	XLOC_000660	RSH2	1:4419713-4422684	WT_0h_NaCL	WT_24h_NaCL	OK	2.27956	4.61259	1.01682	1.84701	0.00095	0.00698279	yes
TCONS_00002305	XLOC_000678	AT1G13230	1:4520558-4522644	WT_0h_NaCL	WT_24h_NaCL	OK	0.712174	0.251405	-1.50222	-1.61228	0.00065	0.00499639	yes
TCONS_00002306	XLOC_000679	RAV1	1:4542167-4543970	WT_0h_NaCL	WT_24h_NaCL	OK	37.233	13.3599	-1.47867	-5.91554	5e-05	0.000483329	yes
TCONS_00002311	XLOC_000681	HRS1	1:4556877-4558793	WT_0h_NaCL	WT_24h_NaCL	OK	19.7208	6.39047	-1.62572	-5.58511	5e-05	0.000483329	yes
TCONS_00002316	XLOC_000685	ST4B	1:4604687-4606067	WT_0h_NaCL	WT_24h_NaCL	OK	4.2335	1.8895	-1.16385	-2.55115	5e-05	0.000483329	yes
TCONS_00002324	XLOC_000690	PSK1	1:4647721-4649435	WT_0h_NaCL	WT_24h_NaCL	OK	4.44945	9.14242	1.03895	1.6032	0.00275	0.0175404	yes
TCONS_00002336	XLOC_000696	AT1G13635	1:4674151-4676503	WT_0h_NaCL	WT_24h_NaCL	OK	0.892221	2.32889	1.38417	2.25664	5e-05	0.000483329	yes
TCONS_00002337	XLOC_000697	AT1G13670	1:4688017-4689265	WT_0h_NaCL	WT_24h_NaCL	OK	7.88917	2.28897	-1.78517	-4.48659	5e-05	0.000483329	yes
TCONS_00002397	XLOC_000713	AT1G13930	1:4760956-4766852	WT_0h_NaCL	WT_24h_NaCL	OK	412.561	880.626	1.09392	2.95233	5e-05	0.000483329	yes
TCONS_00002402	XLOC_000716	GN	1:4788462-4796599	WT_0h_NaCL	WT_24h_NaCL	OK	8.11239	3.99183	-1.02308	-1.28339	0.00705	0.0388058	yes
TCONS_00002434	XLOC_000729	AT1G14185	1:4850116-4852096	WT_0h_NaCL	WT_24h_NaCL	OK	2.46106	0.574201	-2.09965	-3.49482	5e-05	0.000483329	yes
TCONS_00002457	XLOC_000734	AT1G14250	1:4868345-4871488	WT_0h_NaCL	WT_24h_NaCL	OK	0.112159	1.22129	3.4448	0.390701	0.00325	0.0202311	yes
TCONS_00002462	XLOC_000736	PKS2	1:4877505-4879307	WT_0h_NaCL	WT_24h_NaCL	OK	44.7341	21.2415	-1.07449	-4.51763	5e-05	0.000483329	yes
TCONS_00002471	XLOC_000739	AT1G14345	1:4897338-4900054	WT_0h_NaCL	WT_24h_NaCL	OK	53.8829	121.266	1.17028	4.576	5e-05	0.000483329	yes
TCONS_00002492	XLOC_000750	AT1G14550	1:4978921-4980466	WT_0h_NaCL	WT_24h_NaCL	OK	0.188064	1.62148	3.10802	3.0597	5e-05	0.000483329	yes
TCONS_00002523	XLOC_000756	AT1G14650	1:5027315-5031883	WT_0h_NaCL	WT_24h_NaCL	OK	1.81563	0.566654	-1.67993	-1.15884	0.00825	0.0441846	yes
TCONS_00002525	XLOC_000756	AT1G14650	1:5027315-5031883	WT_0h_NaCL	WT_24h_NaCL	OK	5.3616	2.43788	-1.13704	-1.41944	0.0012	0.00856922	yes
TCONS_00002533	XLOC_000760	BPC2	1:5042239-5045564	WT_0h_NaCL	WT_24h_NaCL	OK	12.8006	5.94469	-1.10653	-2.01502	5e-05	0.000483329	yes
TCONS_00002543	XLOC_000764	AT1G14730	1:5071912-5074798	WT_0h_NaCL	WT_24h_NaCL	OK	16.3436	36.2754	1.15026	3.84416	5e-05	0.000483329	yes
TCONS_00002556	XLOC_000771	AT1G14890	1:5136873-5137982	WT_0h_NaCL	WT_24h_NaCL	OK	69.1036	28.3926	-1.28325	-5.51406	5e-05	0.000483329	yes
TCONS_00002558	XLOC_000773	GAI	1:5148981-5151755	WT_0h_NaCL	WT_24h_NaCL	OK	17.4238	6.38548	-1.44819	-3.00782	5e-05	0.000483329	yes
TCONS_00002559	XLOC_000773	GAI	1:5148981-5151755	WT_0h_NaCL	WT_24h_NaCL	OK	33.1803	9.33611	-1.82944	-5.18607	5e-05	0.000483329	yes
TCONS_00002587	XLOC_000782	AT1G15125	1:5198939-5205964	WT_0h_NaCL	WT_24h_NaCL	OK	26.3621	1.54905	-4.08901	-2.93233	0.00105	0.00762386	yes
TCONS_00002633	XLOC_000793	AT1G15330	1:5274270-5275602	WT_0h_NaCL	WT_24h_NaCL	OK	2.77051	0.56849	-2.28494	-3.37575	5e-05	0.000483329	yes
TCONS_00002638	XLOC_000796	GLYI4	1:5290561-5292582	WT_0h_NaCL	WT_24h_NaCL	OK	41.5799	5.41928	-2.93971	-5.34755	5e-05	0.000483329	yes
TCONS_00002639	XLOC_000796	GLYI4	1:5290561-5292582	WT_0h_NaCL	WT_24h_NaCL	OK	28.7181	3.73172	-2.94405	-3.32493	5e-05	0.000483329	yes
TCONS_00002656	XLOC_000802	ECB2	1:5329063-5331711	WT_0h_NaCL	WT_24h_NaCL	OK	2.89253	5.96835	1.045	3.2174	5e-05	0.000483329	yes
TCONS_00002684	XLOC_000815	AT1G15670	1:5389951-5391672	WT_0h_NaCL	WT_24h_NaCL	OK	66.9064	20.3946	-1.71396	-7.29126	5e-05	0.000483329	yes
TCONS_00002703	XLOC_000825	AT1G15830	1:5448007-5450617	WT_0h_NaCL	WT_24h_NaCL	OK	4.28348	1.24636	-1.78106	-1.50905	0.00395	0.0238762	yes
TCONS_00002733	XLOC_000833	CCR1	1:5478463-5486105	WT_0h_NaCL	WT_24h_NaCL	OK	41.1372	93.1418	1.17899	3.47132	5e-05	0.000483329	yes
TCONS_00002745	XLOC_000833	CCR1	1:5478463-5486105	WT_0h_NaCL	WT_24h_NaCL	OK	35.2791	92.2816	1.38723	3.41813	5e-05	0.000483329	yes
TCONS_00002802	XLOC_000851	AT1G16250	1:5556963-5562192	WT_0h_NaCL	WT_24h_NaCL	OK	8.05469	3.86071	-1.06096	-1.99345	5e-05	0.000483329	yes
TCONS_00002815	XLOC_000854	AT1G16310	1:5578125-5580730	WT_0h_NaCL	WT_24h_NaCL	OK	1.44444	3.89119	1.4297	1.43324	0.0052	0.0300966	yes
TCONS_00002820	XLOC_000857	2024-10-06	1:5596632-5601367	WT_0h_NaCL	WT_24h_NaCL	OK	7.33047	1.94026	-1.91765	-3.3026	5e-05	0.000483329	yes
TCONS_00002823	XLOC_000858	2024-10-03	1:5602729-5604770	WT_0h_NaCL	WT_24h_NaCL	OK	11.3899	3.57916	-1.67006	-4.00368	5e-05	0.000483329	yes
TCONS_00002851	XLOC_000869	ABA3	1:5659369-5668330	WT_0h_NaCL	WT_24h_NaCL	OK	1.19339	2.92228	1.29203	1.53559	0.00345	0.0212862	yes
TCONS_00002956	XLOC_000883	AT1G16825	1:5758708-5762645	WT_0h_NaCL	WT_24h_NaCL	OK	12.2199	5.81361	-1.07173	-1.6937	0.0003	0.00250642	yes
TCONS_00002964	XLOC_000887	LSH8	1:5785002-5785959	WT_0h_NaCL	WT_24h_NaCL	OK	0.733564	0.0554753	-3.72501	-1.76909	0.0053	0.030581	yes
TCONS_00002982	XLOC_000896	SRG1	1:5820079-5822013	WT_0h_NaCL	WT_24h_NaCL	OK	3.22807	22.1191	2.77655	8.10277	5e-05	0.000483329	yes
TCONS_00002995	XLOC_000899	SPS2	1:5828816-5831383	WT_0h_NaCL	WT_24h_NaCL	OK	11.2587	36.105	1.68116	6.53969	5e-05	0.000483329	yes
TCONS_00002999	XLOC_000902	HBP1	1:5844645-5850934	WT_0h_NaCL	WT_24h_NaCL	OK	34.8214	106.335	1.61057	4.23436	5e-05	0.000483329	yes
TCONS_00003009	XLOC_000907	GSTU24	1:5869542-5870883	WT_0h_NaCL	WT_24h_NaCL	OK	13.8791	37.6637	1.44026	5.474	5e-05	0.000483329	yes
TCONS_00003013	XLOC_000910	AT1G17200	1:5878389-5884773	WT_0h_NaCL	WT_24h_NaCL	OK	128.091	54.6154	-1.22979	-2.601	5e-05	0.000483329	yes
TCONS_00003045	XLOC_000918	AT1G17330	1:5929804-5931926	WT_0h_NaCL	WT_24h_NaCL	OK	3.09974	0.946987	-1.71073	-2.19352	5e-05	0.000483329	yes
TCONS_00003056	XLOC_000920	AT1G17345	1:5940291-5944465	WT_0h_NaCL	WT_24h_NaCL	OK	3.08878	0.507281	-2.60618	-1.76005	0.0013	0.00918885	yes
TCONS_00003068	XLOC_000921	AT1G17360	1:5946447-5957511	WT_0h_NaCL	WT_24h_NaCL	OK	5.58052	13.4509	1.26923	2.4822	5e-05	0.000483329	yes
TCONS_00003092	XLOC_000932	HAB2	1:6034269-6037398	WT_0h_NaCL	WT_24h_NaCL	OK	2.37482	9.00493	1.92289	2.09795	5e-05	0.000483329	yes
TCONS_00003134	XLOC_000943	PGDH	1:6100960-6105347	WT_0h_NaCL	WT_24h_NaCL	OK	16.761	89.7287	2.42046	9.99896	5e-05	0.000483329	yes
TCONS_00003143	XLOC_000946	AT1G17780	1:6123566-6127567	WT_0h_NaCL	WT_24h_NaCL	OK	8.5918	2.72225	-1.65816	-1.76007	0.00075	0.00567177	yes
TCONS_00003157	XLOC_000954	MYB52	1:6176077-6179289	WT_0h_NaCL	WT_24h_NaCL	OK	1.20578	2.7622	1.19585	1.65666	0.00015	0.00133759	yes
TCONS_00003172	XLOC_000960	ath-MIR159b	1:6220253-6221097	WT_0h_NaCL	WT_24h_NaCL	OK	2.09341	6.63247	1.66369	1.41849	0.00545	0.0313064	yes
TCONS_00003206	XLOC_000970	AT1G18290	1:6297218-6298328	WT_0h_NaCL	WT_24h_NaCL	OK	2.4242	1.19173	-1.02446	-1.65036	0.0002	0.00173834	yes
TCONS_00003218	XLOC_000975	BEE1	1:6331397-6333856	WT_0h_NaCL	WT_24h_NaCL	OK	17.8152	4.603	-1.95246	-4.68299	5e-05	0.000483329	yes
TCONS_00003242	XLOC_000980	AT1G18490	1:6366396-6368879	WT_0h_NaCL	WT_24h_NaCL	OK	4.98575	2.39982	-1.05489	-1.1717	0.0062	0.0348754	yes
TCONS_00003274	XLOC_000990	TRM3	1:6405606-6418693	WT_0h_NaCL	WT_24h_NaCL	OK	13.1368	5.32584	-1.30253	-1.73833	0.00025	0.00212677	yes
TCONS_00003301	XLOC_000995	MYB47	1:6450584-6453263	WT_0h_NaCL	WT_24h_NaCL	OK	0.760551	2.42936	1.67546	1.45517	0.0052	0.0300966	yes
TCONS_00003323	XLOC_000999	AT1G18773	1:6474801-6475979	WT_0h_NaCL	WT_24h_NaCL	OK	8.76429	0.93321	-3.23136	-2.82375	0.00085	0.00633128	yes
TCONS_00003335	XLOC_001004	ICS2	1:6515372-6519485	WT_0h_NaCL	WT_24h_NaCL	OK	2.42997	6.55994	1.43275	1.65383	0.0044	0.0261574	yes
TCONS_00003339	XLOC_001004	ICS2	1:6515372-6519485	WT_0h_NaCL	WT_24h_NaCL	OK	1.89419	4.7969	1.34052	1.34381	0.00575	0.03275	yes
TCONS_00003413	XLOC_001028	AT1G19230	1:6642906-6653195	WT_0h_NaCL	WT_24h_NaCL	OK	0.482615	2.48522	2.36443	1.79792	0.0085	0.0452848	yes
TCONS_00003423	XLOC_001031	AT1G19320	1:6679280-6680252	WT_0h_NaCL	WT_24h_NaCL	OK	1.5143	0.18404	-3.04056	-2.46372	5e-05	0.000483329	yes
TCONS_00003441	XLOC_001037	AT1G19396	1:6709772-6711975	WT_0h_NaCL	WT_24h_NaCL	OK	5.52192	2.02722	-1.44566	-1.85656	0.00015	0.00133759	yes
TCONS_00003446	XLOC_001037	AT1G19396	1:6709772-6711975	WT_0h_NaCL	WT_24h_NaCL	OK	19.5909	1.35553	-3.85326	-2.53814	0.0004	0.00324421	yes
TCONS_00003448	XLOC_001037	AT1G19396	1:6709772-6711975	WT_0h_NaCL	WT_24h_NaCL	OK	2.19078	1.0174	-1.10656	-1.26515	0.0061	0.0344052	yes
TCONS_00003449	XLOC_001037	AT1G19397	1:6709772-6711975	WT_0h_NaCL	WT_24h_NaCL	OK	10.426	3.87058	-1.42956	-2.14874	5e-05	0.000483329	yes
TCONS_00003488	XLOC_001046	AT1G19530	1:6763764-6765049	WT_0h_NaCL	WT_24h_NaCL	OK	12.9136	1.04763	-3.62369	-4.21358	5e-05	0.000483329	yes
TCONS_00003489	XLOC_001046	AT1G19530	1:6763764-6765049	WT_0h_NaCL	WT_24h_NaCL	OK	5.92601	1.31351	-2.17363	-1.81635	0.0014	0.00979954	yes
TCONS_00003490	XLOC_001047	AT1G19540	1:6765652-6768290	WT_0h_NaCL	WT_24h_NaCL	OK	17.9565	2.98748	-2.5875	-4.51581	5e-05	0.000483329	yes
TCONS_00003491	XLOC_001047	AT1G19540	1:6765652-6768290	WT_0h_NaCL	WT_24h_NaCL	OK	3.52625	0.704668	-2.32312	-3.24167	5e-05	0.000483329	yes
TCONS_00003496	XLOC_001050	AT1G19620	1:6783802-6788234	WT_0h_NaCL	WT_24h_NaCL	OK	1.38698	0.615047	-1.17318	-1.27654	0.00465	0.0274004	yes
TCONS_00003507	XLOC_001056	PUP14	1:6832324-6836633	WT_0h_NaCL	WT_24h_NaCL	OK	83.8051	29.7391	-1.49468	-3.73012	5e-05	0.000483329	yes
TCONS_00003635	XLOC_001109	AT1G20690	1:7174335-7176647	WT_0h_NaCL	WT_24h_NaCL	OK	3.11775	0.92651	-1.75063	-3.22429	5e-05	0.000483329	yes
TCONS_00003637	XLOC_001110	HMGB2	1:7176746-7178895	WT_0h_NaCL	WT_24h_NaCL	OK	127.172	61.7316	-1.0427	-4.2266	5e-05	0.000483329	yes
TCONS_00003648	XLOC_001112	WOX14	1:7182557-7184056	WT_0h_NaCL	WT_24h_NaCL	OK	1.66556	0.543919	-1.61454	-1.82229	0.0006	0.00465368	yes
TCONS_00003672	XLOC_001122	AT1G20823	1:7238692-7239698	WT_0h_NaCL	WT_24h_NaCL	OK	5.66605	17.8498	1.65549	4.53817	5e-05	0.000483329	yes
TCONS_00003679	XLOC_001127	ESC	1:7272331-7274093	WT_0h_NaCL	WT_24h_NaCL	OK	24.8921	7.57509	-1.71635	-5.35897	5e-05	0.000483329	yes
TCONS_00003681	XLOC_001128	AT1G20920	1:7285041-7294746	WT_0h_NaCL	WT_24h_NaCL	OK	2.74096	1.18166	-1.21387	-1.55252	0.00015	0.00133759	yes
TCONS_00003682	XLOC_001128	AT1G20920	1:7285041-7294746	WT_0h_NaCL	WT_24h_NaCL	OK	4.91485	1.46362	-1.7476	-2.26796	5e-05	0.000483329	yes
TCONS_00003691	XLOC_001128	AT1G20920	1:7285041-7294746	WT_0h_NaCL	WT_24h_NaCL	OK	1.53738	0.30323	-2.34199	-1.51582	0.0092	0.0483272	yes
TCONS_00003705	XLOC_001134	AT1G21050	1:7366589-7368203	WT_0h_NaCL	WT_24h_NaCL	OK	46.4128	11.5176	-2.01068	-7.60855	5e-05	0.000483329	yes
TCONS_00003708	XLOC_001136	AT1G21060	1:7371312-7375789	WT_0h_NaCL	WT_24h_NaCL	OK	17.3656	8.138	-1.09349	-1.55364	0.0003	0.00250642	yes
TCONS_00003732	XLOC_001143	WAK3	1:7434234-7436830	WT_0h_NaCL	WT_24h_NaCL	OK	0.0265682	1.68672	5.98837	3.12095	0.00295	0.0186266	yes
TCONS_00003736	XLOC_001145	WAK1	1:7439170-7443002	WT_0h_NaCL	WT_24h_NaCL	OK	3.00376	6.22573	1.05148	1.32639	0.005	0.0291209	yes
TCONS_00003761	XLOC_001157	SKP2A	1:7496997-7499616	WT_0h_NaCL	WT_24h_NaCL	OK	8.63823	17.5623	1.02368	3.11834	5e-05	0.000483329	yes
TCONS_00003797	XLOC_001168	AT1G21680	1:7612833-7615374	WT_0h_NaCL	WT_24h_NaCL	OK	67.4334	28.9151	-1.22164	-5.21838	5e-05	0.000483329	yes
TCONS_00003843	XLOC_001185	AT1G21930	1:7712818-7714459	WT_0h_NaCL	WT_24h_NaCL	OK	46.9619	22.7381	-1.04638	-3.60314	5e-05	0.000483329	yes
TCONS_00003859	XLOC_001195	AT1G22065	1:7785707-7786477	WT_0h_NaCL	WT_24h_NaCL	OK	6.88073	19.2953	1.48761	3.58472	5e-05	0.000483329	yes
TCONS_00003874	XLOC_001200	AT1G22160	1:7823065-7825014	WT_0h_NaCL	WT_24h_NaCL	OK	2.63052	12.4051	2.23751	2.50004	5e-05	0.000483329	yes
TCONS_00003875	XLOC_001200	AT1G22160	1:7823065-7825014	WT_0h_NaCL	WT_24h_NaCL	OK	4.87232	17.889	1.87639	2.32163	5e-05	0.000483329	yes
TCONS_00003896	XLOC_001213	AT1G22330	1:7886322-7889534	WT_0h_NaCL	WT_24h_NaCL	OK	21.6412	4.33929	-2.31825	-5.07556	5e-05	0.000483329	yes
TCONS_00003899	XLOC_001214	AT1G22410	1:7911842-7915004	WT_0h_NaCL	WT_24h_NaCL	OK	75.9212	169.823	1.16146	4.83611	5e-05	0.000483329	yes
TCONS_00003917	XLOC_001217	ATL15	1:7949329-7954546	WT_0h_NaCL	WT_24h_NaCL	OK	45.6622	14.9984	-1.60619	-4.62169	5e-05	0.000483329	yes
TCONS_00003937	XLOC_001225	AT1G22690	1:8027125-8030136	WT_0h_NaCL	WT_24h_NaCL	OK	101.414	29.5509	-1.77898	-2.34266	5e-05	0.000483329	yes
TCONS_00003938	XLOC_001225	AT1G22690	1:8027125-8030136	WT_0h_NaCL	WT_24h_NaCL	OK	156.616	60.1325	-1.38102	-2.4806	5e-05	0.000483329	yes
TCONS_00003949	XLOC_001227	RABG3B	1:8046072-8052930	WT_0h_NaCL	WT_24h_NaCL	OK	35.1959	8.04158	-2.12986	-2.99845	5e-05	0.000483329	yes
TCONS_00004007	XLOC_001238	AT1G22890	1:8102727-8104605	WT_0h_NaCL	WT_24h_NaCL	OK	73.7529	24.2739	-1.6033	-3.49921	5e-05	0.000483329	yes
TCONS_00004022	XLOC_001242	HIPP22	1:8139113-8140233	WT_0h_NaCL	WT_24h_NaCL	OK	1.23916	4.11195	1.73046	2.70823	5e-05	0.000483329	yes
TCONS_00004027	XLOC_001244	LPR1	1:8147117-8153796	WT_0h_NaCL	WT_24h_NaCL	OK	1.09026	3.33065	1.61113	1.19797	0.00875	0.0463736	yes
TCONS_00004036	XLOC_001248	AT1G23050	1:8168120-8169405	WT_0h_NaCL	WT_24h_NaCL	OK	21.9214	3.84376	-2.51175	-6.7867	5e-05	0.000483329	yes
TCONS_00004054	XLOC_001258	PGM3	1:8219807-8224547	WT_0h_NaCL	WT_24h_NaCL	OK	27.7068	79.0018	1.51165	3.88823	5e-05	0.000483329	yes
TCONS_00004056	XLOC_001258	PGM3	1:8219807-8224547	WT_0h_NaCL	WT_24h_NaCL	OK	23.1375	60.5776	1.38855	2.73797	5e-05	0.000483329	yes
TCONS_00004057	XLOC_001259	AT1G23200	1:8227132-8229661	WT_0h_NaCL	WT_24h_NaCL	OK	1.82405	4.33464	1.24877	2.99284	5e-05	0.000483329	yes
TCONS_00004089	XLOC_001269	CSLA03	1:8332861-8336414	WT_0h_NaCL	WT_24h_NaCL	OK	8.03487	3.93075	-1.03147	-2.02494	5e-05	0.000483329	yes
TCONS_00004114	XLOC_001279	JP630	1:8401807-8404301	WT_0h_NaCL	WT_24h_NaCL	OK	3.81593	1.01311	-1.91324	-3.89293	5e-05	0.000483329	yes
TCONS_00004130	XLOC_001283	TPS9	1:8431991-8440866	WT_0h_NaCL	WT_24h_NaCL	OK	43.6867	7.43531	-2.55473	-7.70072	5e-05	0.000483329	yes
TCONS_00004162	XLOC_001293	AT1G24145	1:8540837-8542053	WT_0h_NaCL	WT_24h_NaCL	OK	0.507605	3.86807	2.92983	3.68346	5e-05	0.000483329	yes
TCONS_00004163	XLOC_001294	AT1G24147	1:8542211-8543545	WT_0h_NaCL	WT_24h_NaCL	OK	0.259714	2.58993	3.31792	3.40591	5e-05	0.000483329	yes
TCONS_00004164	XLOC_001295	AT1G24148	1:8544247-8545590	WT_0h_NaCL	WT_24h_NaCL	OK	3.29157	8.56011	1.37885	2.39029	5e-05	0.000483329	yes
TCONS_00004177	XLOC_001301	AT1G24265	1:8600390-8603913	WT_0h_NaCL	WT_24h_NaCL	OK	4.1318	1.79982	-1.19892	-2.09646	5e-05	0.000483329	yes
TCONS_00004216	XLOC_001318	KCR2	1:8673857-8677295	WT_0h_NaCL	WT_24h_NaCL	OK	0.433745	1.67271	1.94726	1.85028	0.0014	0.00979954	yes
TCONS_00004261	XLOC_001333	LpxC2	1:8774996-8778072	WT_0h_NaCL	WT_24h_NaCL	OK	5.38446	1.74811	-1.623	-2.33654	5e-05	0.000483329	yes
TCONS_00004302	XLOC_001352	AT1G25275	1:8860526-8861522	WT_0h_NaCL	WT_24h_NaCL	OK	264.045	89.4597	-1.56148	-6.34098	5e-05	0.000483329	yes
TCONS_00004311	XLOC_001354	TLP10	1:8863767-8866894	WT_0h_NaCL	WT_24h_NaCL	OK	9.39062	4.53485	-1.05016	-1.3806	0.0051	0.0296098	yes
TCONS_00004314	XLOC_001355	RBL10	1:8867023-8869289	WT_0h_NaCL	WT_24h_NaCL	OK	3.86471	1.55438	-1.31402	-1.39068	0.00265	0.0169942	yes
TCONS_00004340	XLOC_001364	CLE43	1:8922282-8924454	WT_0h_NaCL	WT_24h_NaCL	OK	2.86658	5.78947	1.0141	2.08973	5e-05	0.000483329	yes
TCONS_00004354	XLOC_001369	AT1G25520	1:8962086-8967562	WT_0h_NaCL	WT_24h_NaCL	OK	11.431	23.0232	1.01013	1.45138	0.00065	0.00499639	yes
TCONS_00004355	XLOC_001370	AT1G25550	1:8976325-8978305	WT_0h_NaCL	WT_24h_NaCL	OK	55.4812	19.1075	-1.53786	-6.09977	5e-05	0.000483329	yes
TCONS_00004356	XLOC_001370	AT1G25550	1:8976325-8978305	WT_0h_NaCL	WT_24h_NaCL	OK	5.56953	1.50111	-1.89152	-1.55513	0.00165	0.0113001	yes
TCONS_00004414	XLOC_001393	BGLU40	1:9178211-9184393	WT_0h_NaCL	WT_24h_NaCL	OK	6.5228	22.2514	1.77033	3.24016	5e-05	0.000483329	yes
TCONS_00004422	XLOC_001394	AT1G26580	1:9184566-9187578	WT_0h_NaCL	WT_24h_NaCL	OK	37.6025	14.5738	-1.36746	-3.82164	5e-05	0.000483329	yes
TCONS_00004423	XLOC_001394	AT1G26580	1:9184566-9187578	WT_0h_NaCL	WT_24h_NaCL	OK	21.9712	5.81761	-1.91711	-2.87966	5e-05	0.000483329	yes
TCONS_00004446	XLOC_001399	AT1G26665	1:9210050-9215557	WT_0h_NaCL	WT_24h_NaCL	OK	33.7116	14.9127	-1.1767	-1.76584	0.00015	0.00133759	yes
TCONS_00004470	XLOC_001405	AT1G26762	1:9253598-9254167	WT_0h_NaCL	WT_24h_NaCL	OK	0.255546	2.91078	3.50975	2.55201	0.00175	0.0118903	yes
TCONS_00004472	XLOC_001407	EXPA10	1:9259431-9261313	WT_0h_NaCL	WT_24h_NaCL	OK	14.9327	129.408	3.11538	8.27309	5e-05	0.000483329	yes
TCONS_00004473	XLOC_001407	EXPA10	1:9259431-9261313	WT_0h_NaCL	WT_24h_NaCL	OK	24.3845	216.605	3.15103	7.11814	5e-05	0.000483329	yes
TCONS_00004505	XLOC_001424	KDR	1:9351159-9352833	WT_0h_NaCL	WT_24h_NaCL	OK	37.5399	10.7669	-1.80182	-5.85535	5e-05	0.000483329	yes
TCONS_00004519	XLOC_001431	AT1G27020	1:9378403-9380970	WT_0h_NaCL	WT_24h_NaCL	OK	83.8262	31.891	-1.39425	-4.81902	5e-05	0.000483329	yes
TCONS_00004638	XLOC_001470	AT1G27595	1:9592087-9606247	WT_0h_NaCL	WT_24h_NaCL	OK	9.94202	1.95597	-2.34566	-2.09557	0.00015	0.00133759	yes
TCONS_00004676	XLOC_001480	SAT32	1:9668507-9676307	WT_0h_NaCL	WT_24h_NaCL	OK	22.9881	55.2658	1.2655	3.13045	5e-05	0.000483329	yes
TCONS_00004790	XLOC_001516	NAC010	1:10010123-10012258	WT_0h_NaCL	WT_24h_NaCL	OK	1.20115	3.63833	1.59886	2.63916	5e-05	0.000483329	yes
TCONS_00004805	XLOC_001521	VOZ1	1:10029082-10037872	WT_0h_NaCL	WT_24h_NaCL	OK	1.83413	4.60732	1.32884	1.48465	0.001	0.00730433	yes
TCONS_00004850	XLOC_001554	AT1G29000	1:10112563-10114491	WT_0h_NaCL	WT_24h_NaCL	OK	0.242203	0.613433	1.34069	1.57198	0.0004	0.00324421	yes
TCONS_00004904	XLOC_001569	CIPK18	1:10213777-10219942	WT_0h_NaCL	WT_24h_NaCL	OK	0.407118	1.72776	2.08539	2.14894	5e-05	0.000483329	yes
TCONS_00004920	XLOC_001576	AT1G29320	1:10255249-10261232	WT_0h_NaCL	WT_24h_NaCL	OK	6.40652	13.071	1.02875	1.96618	5e-05	0.000483329	yes
TCONS_00004938	XLOC_001585	AT1G29465	1:10308519-10309896	WT_0h_NaCL	WT_24h_NaCL	OK	30.0929	4.82302	-2.64142	-4.9586	5e-05	0.000483329	yes
TCONS_00004947	XLOC_001592	AT1G29500	1:10321010-10321978	WT_0h_NaCL	WT_24h_NaCL	OK	12.6775	4.59042	-1.46557	-3.65541	5e-05	0.000483329	yes
TCONS_00004948	XLOC_001593	SAUR68	1:10322422-10323239	WT_0h_NaCL	WT_24h_NaCL	OK	9.54016	3.08952	-1.62663	-3.27714	5e-05	0.000483329	yes
TCONS_00005063	XLOC_001634	AT1G30260	1:10650913-10651829	WT_0h_NaCL	WT_24h_NaCL	OK	3.8316	7.70463	1.00778	2.11084	5e-05	0.000483329	yes
TCONS_00005167	XLOC_001653	UGT78D1	1:10814611-10816615	WT_0h_NaCL	WT_24h_NaCL	OK	10.1313	32.3856	1.67654	3.84521	5e-05	0.000483329	yes
TCONS_00005168	XLOC_001653	UGT78D1	1:10814611-10816615	WT_0h_NaCL	WT_24h_NaCL	OK	4.83338	13.0704	1.4352	1.58276	0.00075	0.00567177	yes
TCONS_00005180	XLOC_001658	MUR4	1:10854516-10860322	WT_0h_NaCL	WT_24h_NaCL	OK	4.88702	10.1996	1.06149	1.1936	0.00875	0.0463736	yes
TCONS_00005206	XLOC_001664	AT1G30700	1:10892444-10894714	WT_0h_NaCL	WT_24h_NaCL	OK	7.50542	35.5399	2.24343	8.86226	5e-05	0.000483329	yes
TCONS_00005252	XLOC_001690	AT1G30990	1:11051998-11053295	WT_0h_NaCL	WT_24h_NaCL	OK	0.672424	0.218149	-1.62405	-1.37537	0.005	0.0291209	yes
TCONS_00005353	XLOC_001722	AT1G31690	1:11343853-11347945	WT_0h_NaCL	WT_24h_NaCL	OK	0.221035	3.4616	3.9691	5.99721	5e-05	0.000483329	yes
TCONS_00005430	XLOC_001737	AT1G31935	1:11469384-11470010	WT_0h_NaCL	WT_24h_NaCL	OK	23.3144	9.74875	-1.25794	-3.06451	5e-05	0.000483329	yes
TCONS_00005460	XLOC_001750	XTH30	1:11575319-11578030	WT_0h_NaCL	WT_24h_NaCL	OK	43.4745	20.1561	-1.10895	-4.5865	5e-05	0.000483329	yes
TCONS_00005468	XLOC_001756	RCD1	1:11611890-11617419	WT_0h_NaCL	WT_24h_NaCL	OK	12.6551	6.18069	-1.03388	-1.55744	0.00025	0.00212677	yes
TCONS_00005491	XLOC_001766	TOM2B	1:11676924-11680839	WT_0h_NaCL	WT_24h_NaCL	OK	5.38051	1.60612	-1.74417	-1.44852	0.00785	0.0424113	yes
TCONS_00005518	XLOC_001776	AT1G32460	1:11738117-11740399	WT_0h_NaCL	WT_24h_NaCL	OK	112.058	33.9071	-1.72459	-2.18999	5e-05	0.000483329	yes
TCONS_00005564	XLOC_001786	AT1G32700	1:11827358-11829933	WT_0h_NaCL	WT_24h_NaCL	OK	51.4789	19.0373	-1.43515	-5.46844	5e-05	0.000483329	yes
TCONS_00005592	XLOC_001802	SBT3.5	1:11937175-11944982	WT_0h_NaCL	WT_24h_NaCL	OK	1.53906	5.52322	1.84346	1.9912	0.0024	0.0156084	yes
TCONS_00005616	XLOC_001814	AT1G33110	1:12004853-12008852	WT_0h_NaCL	WT_24h_NaCL	OK	1.05204	10.082	3.26052	2.12439	0.00145	0.0101026	yes
TCONS_00005628	XLOC_001822	AT1G33260	1:12064322-12066454	WT_0h_NaCL	WT_24h_NaCL	OK	1.84153	6.10639	1.72941	2.2636	0.00035	0.00287858	yes
TCONS_00005629	XLOC_001822	AT1G33260	1:12064322-12066454	WT_0h_NaCL	WT_24h_NaCL	OK	1.04684	5.96255	2.50989	1.86717	0.0015	0.0104042	yes
TCONS_00005728	XLOC_001850	AT1G33790	1:12256428-12260650	WT_0h_NaCL	WT_24h_NaCL	OK	7.38181	2.18177	-1.75848	-3.25892	5e-05	0.000483329	yes
TCONS_00005742	XLOC_001859	AIG1	1:12346137-12348733	WT_0h_NaCL	WT_24h_NaCL	OK	2.07286	13.139	2.66416	6.2619	5e-05	0.000483329	yes
TCONS_00005851	XLOC_001884	FAB1D	1:12485317-12492213	WT_0h_NaCL	WT_24h_NaCL	OK	2.28826	5.52952	1.2729	3.0975	5e-05	0.000483329	yes
TCONS_00006023	XLOC_001933	AGP5	1:12917069-12917829	WT_0h_NaCL	WT_24h_NaCL	OK	2.62574	23.751	3.17719	5.89167	5e-05	0.000483329	yes
TCONS_00006076	XLOC_001953	AT1G35516	1:13076628-13080265	WT_0h_NaCL	WT_24h_NaCL	OK	36.7913	6.72022	-2.45278	-3.58396	5e-05	0.000483329	yes
TCONS_00006077	XLOC_001953	AT1G35516	1:13076628-13080265	WT_0h_NaCL	WT_24h_NaCL	OK	23.0177	6.6533	-1.7906	-2.15524	5e-05	0.000483329	yes
TCONS_00006091	XLOC_001957	-	1:13145440-13146864	WT_0h_NaCL	WT_24h_NaCL	OK	11.4144	2.57593	-2.14768	-2.87645	5e-05	0.000483329	yes
TCONS_00006092	XLOC_001957	-	1:13145440-13146864	WT_0h_NaCL	WT_24h_NaCL	OK	21.0528	7.52305	-1.48462	-3.43104	5e-05	0.000483329	yes
TCONS_00006106	XLOC_001965	AT1G35710	1:13220449-13224681	WT_0h_NaCL	WT_24h_NaCL	OK	1.70034	3.85121	1.17949	3.03335	5e-05	0.000483329	yes
TCONS_00006120	XLOC_001966	ANNAT1	1:13225167-13229931	WT_0h_NaCL	WT_24h_NaCL	OK	110.671	410.569	1.89135	7.10133	5e-05	0.000483329	yes
TCONS_00006155	XLOC_001986	AT1G36280	1:13640507-13643126	WT_0h_NaCL	WT_24h_NaCL	OK	6.19564	14.3722	1.21395	4.00685	5e-05	0.000483329	yes
TCONS_00006193	XLOC_002012	NIA2	1:14158451-14161938	WT_0h_NaCL	WT_24h_NaCL	OK	445.603	218.328	-1.02926	-3.03334	5e-05	0.000483329	yes
TCONS_00006321	XLOC_002067	FTM1	1:16577492-16579722	WT_0h_NaCL	WT_24h_NaCL	OK	19.5199	1.85431	-3.39599	-8.90085	5e-05	0.000483329	yes
TCONS_00006334	XLOC_002075	AT1G44050	1:16739191-16741652	WT_0h_NaCL	WT_24h_NaCL	OK	0.562779	0.225013	-1.32256	-1.65747	0.0004	0.00324421	yes
TCONS_00006390	XLOC_002101	AT1G45015	1:17021513-17022795	WT_0h_NaCL	WT_24h_NaCL	OK	3.94177	1.54157	-1.35445	-1.71291	0.0002	0.00173834	yes
TCONS_00006425	XLOC_002113	BGLU1	1:17115761-17119246	WT_0h_NaCL	WT_24h_NaCL	OK	2.58814	5.85131	1.17684	2.27279	5e-05	0.000483329	yes
TCONS_00006429	XLOC_002113	BGLU1	1:17115761-17119246	WT_0h_NaCL	WT_24h_NaCL	OK	0.734479	4.06112	2.46709	1.8936	0.0088	0.0465918	yes
TCONS_00006432	XLOC_002114	TLL1	1:17123784-17129223	WT_0h_NaCL	WT_24h_NaCL	OK	48.991	184.542	1.91336	7.63105	5e-05	0.000483329	yes
TCONS_00006549	XLOC_002172	AT1G47655	1:17525341-17526308	WT_0h_NaCL	WT_24h_NaCL	OK	7.30054	2.6451	-1.46468	-3.06416	5e-05	0.000483329	yes
TCONS_00006595	XLOC_002203	AT1G48100	1:17766737-17773520	WT_0h_NaCL	WT_24h_NaCL	OK	1.32912	16.3065	3.6169	4.22145	5e-05	0.000483329	yes
TCONS_00006596	XLOC_002204	PER1	1:17780428-17781727	WT_0h_NaCL	WT_24h_NaCL	OK	1.90069	0.365699	-2.37779	-2.75497	5e-05	0.000483329	yes
TCONS_00006659	XLOC_002222	GLN1	1:17913710-17916101	WT_0h_NaCL	WT_24h_NaCL	OK	0.194424	0.573652	1.56097	1.55816	0.00075	0.00567177	yes
TCONS_00006710	XLOC_002234	AT1G48745	1:18030703-18031593	WT_0h_NaCL	WT_24h_NaCL	OK	4.43952	9.55791	1.10629	2.45452	5e-05	0.000483329	yes
TCONS_00006756	XLOC_002252	AT1G49032	1:18136665-18139131	WT_0h_NaCL	WT_24h_NaCL	OK	51.9764	11.3975	-2.18914	-3.21809	5e-05	0.000483329	yes
TCONS_00006766	XLOC_002259	AT1G49200	1:18198226-18200366	WT_0h_NaCL	WT_24h_NaCL	OK	12.6024	1.87065	-2.75209	-5.52407	5e-05	0.000483329	yes
TCONS_00006767	XLOC_002260	AT1G49210	1:18201888-18202764	WT_0h_NaCL	WT_24h_NaCL	OK	3.251	0.161788	-4.32871	-3.76063	0.0001	0.000921974	yes
TCONS_00006804	XLOC_002275	LACS2	1:18290941-18295905	WT_0h_NaCL	WT_24h_NaCL	OK	11.3794	23.0138	1.01608	2.04485	0.0003	0.00250642	yes
TCONS_00006807	XLOC_002276	AT1G49450	1:18305444-18307557	WT_0h_NaCL	WT_24h_NaCL	OK	1.43205	5.82986	2.02538	2.79121	0.00045	0.00360379	yes
TCONS_00006822	XLOC_002281	AT1G49520	1:18329658-18337520	WT_0h_NaCL	WT_24h_NaCL	OK	1.4	0.414735	-1.75517	-1.26388	0.009	0.0474603	yes
TCONS_00006827	XLOC_002284	AT1G49570	1:18346957-18349049	WT_0h_NaCL	WT_24h_NaCL	OK	3.21119	0.108638	-4.88551	-4.28807	0.0052	0.0300966	yes
TCONS_00006855	XLOC_002296	GSTF14	1:18458525-18459969	WT_0h_NaCL	WT_24h_NaCL	OK	9.64548	4.08407	-1.23985	-3.27564	5e-05	0.000483329	yes
TCONS_00006890	XLOC_002306	AT1G50040	1:18542060-18544034	WT_0h_NaCL	WT_24h_NaCL	OK	15.8006	3.09728	-2.35091	-6.81907	5e-05	0.000483329	yes
TCONS_00006895	XLOC_002309	AT1G50060	1:18551120-18552660	WT_0h_NaCL	WT_24h_NaCL	OK	6.44015	13.6778	1.08667	2.73612	5e-05	0.000483329	yes
TCONS_00007005	XLOC_002343	POLGAMMA2	1:18839046-18844577	WT_0h_NaCL	WT_24h_NaCL	OK	5.65804	12.7179	1.16849	2.80343	5e-05	0.000483329	yes
TCONS_00007006	XLOC_002343	POLGAMMA2	1:18839046-18844577	WT_0h_NaCL	WT_24h_NaCL	OK	2.61348	6.09239	1.22104	1.5875	0.0005	0.00395817	yes
TCONS_00007089	XLOC_002363	AT1G51090	1:18932765-18934049	WT_0h_NaCL	WT_24h_NaCL	OK	2.09096	4.39027	1.07015	1.95453	0.0001	0.000921974	yes
TCONS_00007113	XLOC_002370	AT1G51200	1:18984280-18986653	WT_0h_NaCL	WT_24h_NaCL	OK	121.363	49.7706	-1.28597	-2.07392	5e-05	0.000483329	yes
TCONS_00007157	XLOC_002379	AT1G51370	1:19045058-19047518	WT_0h_NaCL	WT_24h_NaCL	OK	3.12241	1.46614	-1.09063	-1.50973	0.0004	0.00324421	yes
TCONS_00007185	XLOC_002384	AT1G51440	1:19070797-19072753	WT_0h_NaCL	WT_24h_NaCL	OK	0.649105	2.08173	1.68126	2.77075	5e-05	0.000483329	yes
TCONS_00007233	XLOC_002402	DOF1	1:19173879-19175228	WT_0h_NaCL	WT_24h_NaCL	OK	6.82874	25.6599	1.90982	6.48782	5e-05	0.000483329	yes
TCONS_00007253	XLOC_002409	IOS1	1:19213708-19218053	WT_0h_NaCL	WT_24h_NaCL	OK	11.3359	25.5058	1.16993	1.8781	0.0008	0.00600262	yes
TCONS_00007266	XLOC_002417	AR791	1:19369088-19372121	WT_0h_NaCL	WT_24h_NaCL	OK	1.78668	3.57465	1.00052	1.3229	0.0013	0.00918885	yes
TCONS_00007276	XLOC_002421	AT1G52190	1:19434479-19439061	WT_0h_NaCL	WT_24h_NaCL	OK	67.0265	9.88574	-2.76131	-6.96763	5e-05	0.000483329	yes
TCONS_00007278	XLOC_002421	AT1G52190	1:19434479-19439061	WT_0h_NaCL	WT_24h_NaCL	OK	22.5119	2.03569	-3.4671	-2.2646	0.00015	0.00133759	yes
TCONS_00007367	XLOC_002449	LEA7	1:19619723-19623461	WT_0h_NaCL	WT_24h_NaCL	OK	2.07283	138.522	6.06237	14.2355	5e-05	0.000483329	yes
TCONS_00007376	XLOC_002453	AT1G52770	1:19655830-19657795	WT_0h_NaCL	WT_24h_NaCL	OK	0.744343	1.55098	1.05914	1.7415	5e-05	0.000483329	yes
TCONS_00007380	XLOC_002455	AT1G52800	1:19664022-19665631	WT_0h_NaCL	WT_24h_NaCL	OK	0.310679	1.84044	2.56655	2.91651	5e-05	0.000483329	yes
TCONS_00007382	XLOC_002457	AT1G52820	1:19669004-19671065	WT_0h_NaCL	WT_24h_NaCL	OK	2.63244	0.872217	-1.59364	-1.80821	0.0004	0.00324421	yes
TCONS_00007402	XLOC_002468	AT1G53070	1:19778132-19779447	WT_0h_NaCL	WT_24h_NaCL	OK	8.50522	20.5858	1.27523	4.0088	5e-05	0.000483329	yes
TCONS_00007403	XLOC_002469	AT1G53080	1:19781287-19782352	WT_0h_NaCL	WT_24h_NaCL	OK	1.09861	2.23619	1.02536	1.5528	0.0002	0.00173834	yes
TCONS_00007425	XLOC_002476	SPL4	1:19806262-19807705	WT_0h_NaCL	WT_24h_NaCL	OK	0.431292	4.83173	3.4858	2.04301	0.0013	0.00918885	yes
TCONS_00007426	XLOC_002477	AT1G53163	1:19812086-19813290	WT_0h_NaCL	WT_24h_NaCL	OK	1.66759	0.577444	-1.53002	-2.28422	5e-05	0.000483329	yes
TCONS_00007440	XLOC_002481	AT1G53190	1:19837109-19843499	WT_0h_NaCL	WT_24h_NaCL	OK	10.5961	5.12129	-1.04895	-1.4261	0.00325	0.0202311	yes
TCONS_00007442	XLOC_002481	AT1G53190	1:19837109-19843499	WT_0h_NaCL	WT_24h_NaCL	OK	10.0377	4.47758	-1.16463	-2.02156	5e-05	0.000483329	yes
TCONS_00007496	XLOC_002494	AT1G53400	1:19924659-19931494	WT_0h_NaCL	WT_24h_NaCL	OK	51.8108	22.4268	-1.20803	-4.55116	5e-05	0.000483329	yes
TCONS_00007497	XLOC_002494	AT1G53400	1:19924659-19931494	WT_0h_NaCL	WT_24h_NaCL	OK	4.04861	1.66298	-1.28365	-1.25623	0.00305	0.0191633	yes
TCONS_00007505	XLOC_002497	MSL4	1:19958379-19961827	WT_0h_NaCL	WT_24h_NaCL	OK	3.19535	11.8916	1.8959	6.67145	5e-05	0.000483329	yes
TCONS_00007567	XLOC_002520	-	1:20085385-20087254	WT_0h_NaCL	WT_24h_NaCL	OK	11.1761	3.79994	-1.55637	-4.47417	5e-05	0.000483329	yes
TCONS_00007599	XLOC_002533	GLIP2	1:20143143-20144974	WT_0h_NaCL	WT_24h_NaCL	OK	1.40023	0.0325406	-5.42728	-2.12471	0.0045	0.0266558	yes
TCONS_00007700	XLOC_002569	AT1G54530	1:20366312-20367117	WT_0h_NaCL	WT_24h_NaCL	OK	1.27318	2.62378	1.04321	1.48589	0.0012	0.00856922	yes
TCONS_00007702	XLOC_002571	AT1G54575	1:20386808-20387710	WT_0h_NaCL	WT_24h_NaCL	OK	14.3966	65.1079	2.17711	7.82872	5e-05	0.000483329	yes
TCONS_00007733	XLOC_002581	AT1G54740	1:20430718-20432642	WT_0h_NaCL	WT_24h_NaCL	OK	59.5043	15.6294	-1.92873	-6.57267	5e-05	0.000483329	yes
TCONS_00007743	XLOC_002583	AT1G54770	1:20434549-20437212	WT_0h_NaCL	WT_24h_NaCL	OK	8.3378	17.4235	1.06329	1.59774	0.0027	0.0172685	yes
TCONS_00007748	XLOC_002586	AT1G54820	1:20447156-20450916	WT_0h_NaCL	WT_24h_NaCL	OK	7.40954	17.5193	1.24149	3.99839	5e-05	0.000483329	yes
TCONS_00007751	XLOC_002586	AT1G54820	1:20447156-20450916	WT_0h_NaCL	WT_24h_NaCL	OK	1.33167	3.22521	1.27615	1.72121	0.00035	0.00287858	yes
TCONS_00007758	XLOC_002590	AT1G54890	1:20462939-20464697	WT_0h_NaCL	WT_24h_NaCL	OK	2.50847	5.75033	1.19683	2.98481	5e-05	0.000483329	yes
TCONS_00007768	XLOC_002592	PGSIP4	1:20481647-20485135	WT_0h_NaCL	WT_24h_NaCL	OK	0.688141	0.326001	-1.07783	-1.43613	0.001	0.00730433	yes
TCONS_00007782	XLOC_002600	PDF1.5	1:20516915-20517531	WT_0h_NaCL	WT_24h_NaCL	OK	1.67525	3.94207	1.23458	1.38991	0.0035	0.0215486	yes
TCONS_00007784	XLOC_002601	LOX1	1:20525653-20532151	WT_0h_NaCL	WT_24h_NaCL	OK	11.558	34.3401	1.571	6.64745	5e-05	0.000483329	yes
TCONS_00007820	XLOC_002614	AT1G55240	1:20604250-20606469	WT_0h_NaCL	WT_24h_NaCL	OK	2.84745	7.92758	1.47721	3.40928	5e-05	0.000483329	yes
TCONS_00007837	XLOC_002617	AT1G55265	1:20617165-20620146	WT_0h_NaCL	WT_24h_NaCL	OK	12.7493	26.6877	1.06576	1.76925	0.00025	0.00212677	yes
TCONS_00007841	XLOC_002619	SCL33	1:20629697-20633007	WT_0h_NaCL	WT_24h_NaCL	OK	17.2748	6.05399	-1.51271	-3.39504	5e-05	0.000483329	yes
TCONS_00007853	XLOC_002620	AAE18	1:20633061-20636942	WT_0h_NaCL	WT_24h_NaCL	OK	1.18162	4.36369	1.88478	1.9056	0.0012	0.00856922	yes
TCONS_00007899	XLOC_002640	UKL3	1:20860434-20870442	WT_0h_NaCL	WT_24h_NaCL	OK	18.6378	8.25492	-1.17491	-1.77058	0.0001	0.000921974	yes
TCONS_00007907	XLOC_002640	UKL3	1:20860434-20870442	WT_0h_NaCL	WT_24h_NaCL	OK	6.91793	0.60566	-3.51376	-2.03764	0.0045	0.0266558	yes
TCONS_00007931	XLOC_002646	ZIP11	1:20903052-20907414	WT_0h_NaCL	WT_24h_NaCL	OK	5.60923	36.0304	2.68334	4.80122	5e-05	0.000483329	yes
TCONS_00007971	XLOC_002666	AT1G56220	1:21042950-21045708	WT_0h_NaCL	WT_24h_NaCL	OK	45.5219	16.1345	-1.49641	-1.87766	5e-05	0.000483329	yes
TCONS_00007973	XLOC_002666	AT1G56220	1:21042950-21045708	WT_0h_NaCL	WT_24h_NaCL	OK	93.0101	29.1155	-1.6756	-2.62586	5e-05	0.000483329	yes
TCONS_00007975	XLOC_002666	AT1G56220	1:21042950-21045708	WT_0h_NaCL	WT_24h_NaCL	OK	598.227	170.95	-1.80711	-5.67471	5e-05	0.000483329	yes
TCONS_00007996	XLOC_002678	NAS4	1:21136834-21138277	WT_0h_NaCL	WT_24h_NaCL	OK	3.48922	10.1952	1.54692	4.05465	5e-05	0.000483329	yes
TCONS_00008026	XLOC_002687	GolS2	1:21207536-21209635	WT_0h_NaCL	WT_24h_NaCL	OK	1.35409	26.9962	4.31736	6.0431	5e-05	0.000483329	yes
TCONS_00008034	XLOC_002690	AT1G56660	1:21237838-21241014	WT_0h_NaCL	WT_24h_NaCL	OK	0.685756	3.47469	2.34112	3.20513	5e-05	0.000483329	yes
TCONS_00008035	XLOC_002690	AT1G56660	1:21237838-21241014	WT_0h_NaCL	WT_24h_NaCL	OK	1.54461	5.91958	1.93826	4.25628	5e-05	0.000483329	yes
TCONS_00008141	XLOC_002783	AT1G57630	1:21345444-21346157	WT_0h_NaCL	WT_24h_NaCL	OK	1.09945	3.51024	1.67479	2.30558	5e-05	0.000483329	yes
TCONS_00008177	XLOC_002801	AT1G58150	1:21529746-21530682	WT_0h_NaCL	WT_24h_NaCL	OK	3.55286	1.51236	-1.23218	-1.67477	0.0004	0.00324421	yes
TCONS_00008180	XLOC_002803	AT1G58170	1:21535894-21537216	WT_0h_NaCL	WT_24h_NaCL	OK	2.48989	5.86352	1.23569	2.69494	5e-05	0.000483329	yes
TCONS_00008184	XLOC_002804	RLP9	1:21540545-21548119	WT_0h_NaCL	WT_24h_NaCL	OK	2.48494	1.04776	-1.24591	-2.20903	5e-05	0.000483329	yes
TCONS_00008232	XLOC_002819	AAP1	1:21676387-21680519	WT_0h_NaCL	WT_24h_NaCL	OK	42.0473	141.987	1.75568	5.79906	5e-05	0.000483329	yes
TCONS_00008233	XLOC_002819	AAP1	1:21676387-21680519	WT_0h_NaCL	WT_24h_NaCL	OK	8.01671	20.3271	1.34232	1.3351	0.0016	0.0110023	yes
TCONS_00008255	XLOC_002828	AT1G58525	1:21732565-21738808	WT_0h_NaCL	WT_24h_NaCL	OK	0.821268	8.22555	3.32419	3.78556	5e-05	0.000483329	yes
TCONS_00008308	XLOC_002843	MPK2	1:21884017-21886051	WT_0h_NaCL	WT_24h_NaCL	OK	9.96108	4.93957	-1.01192	-1.26626	0.0058	0.0329877	yes
TCONS_00008331	XLOC_002851	GSTU16	1:21936277-21938001	WT_0h_NaCL	WT_24h_NaCL	OK	18.6955	46.8321	1.32481	5.27528	5e-05	0.000483329	yes
TCONS_00008336	XLOC_002854	AT1G59740	1:21967985-21972503	WT_0h_NaCL	WT_24h_NaCL	OK	5.24125	12.1972	1.21857	3.63206	5e-05	0.000483329	yes
TCONS_00008344	XLOC_002855	ARF1	1:21979288-21990286	WT_0h_NaCL	WT_24h_NaCL	OK	11.1418	4.5614	-1.28843	-1.336	0.00265	0.0169942	yes
TCONS_00008365	XLOC_002864	AT1G59860	1:22031313-22033297	WT_0h_NaCL	WT_24h_NaCL	OK	5.41211	1.73149	-1.64418	-2.06958	0.0004	0.00324421	yes
TCONS_00008407	XLOC_002877	AT1G60095	1:22159693-22162426	WT_0h_NaCL	WT_24h_NaCL	OK	0.528908	1.10876	1.06786	1.27085	0.00455	0.0269039	yes
TCONS_00008421	XLOC_002881	PUB19	1:22198265-22200687	WT_0h_NaCL	WT_24h_NaCL	OK	1.29105	8.41235	2.70396	6.60629	5e-05	0.000483329	yes
TCONS_00008470	XLOC_002905	MEE9	1:22409297-22410854	WT_0h_NaCL	WT_24h_NaCL	OK	47.7216	23.1484	-1.04373	-4.42611	5e-05	0.000483329	yes
TCONS_00008542	XLOC_002926	AT1G61190	1:22555688-22560757	WT_0h_NaCL	WT_24h_NaCL	OK	4.69487	10.6334	1.17944	1.71095	0.0026	0.0167179	yes
TCONS_00008582	XLOC_002940	FBS1	1:22628263-22630020	WT_0h_NaCL	WT_24h_NaCL	OK	2.12018	7.7519	1.87037	2.08082	0.0021	0.0139157	yes
TCONS_00008589	XLOC_002944	AT1G61450	1:22669133-22677770	WT_0h_NaCL	WT_24h_NaCL	OK	3.79674	0.841585	-2.17358	-1.72068	0.0029	0.018356	yes
TCONS_00008607	XLOC_002952	AT1G61610	1:22733358-22736858	WT_0h_NaCL	WT_24h_NaCL	OK	0.137375	0.648496	2.23898	2.10822	0.0011	0.00794098	yes
TCONS_00008628	XLOC_002963	GPT2	1:22824413-22826902	WT_0h_NaCL	WT_24h_NaCL	OK	1.84245	37.8976	4.36241	5.50489	0.0008	0.00600262	yes
TCONS_00008664	XLOC_002971	AT1G61930	1:22893100-22894064	WT_0h_NaCL	WT_24h_NaCL	OK	0.878556	2.36993	1.43164	2.32586	5e-05	0.000483329	yes
TCONS_00008673	XLOC_002973	AT1G61970	1:22904448-22907730	WT_0h_NaCL	WT_24h_NaCL	OK	1.86656	0.530739	-1.81431	-1.44785	0.00095	0.00698279	yes
TCONS_00008691	XLOC_002974	AT1G61980	1:22908017-22910878	WT_0h_NaCL	WT_24h_NaCL	OK	3.91807	7.95806	1.02227	2.18353	5e-05	0.000483329	yes
TCONS_00008734	XLOC_003000	AT1G62370	1:23072221-23073764	WT_0h_NaCL	WT_24h_NaCL	OK	1.83373	5.03219	1.4564	1.9776	5e-05	0.000483329	yes
TCONS_00008746	XLOC_003007	AT1G62480	1:23128650-23129807	WT_0h_NaCL	WT_24h_NaCL	OK	285.626	85.4216	-1.74145	-5.61177	5e-05	0.000483329	yes
TCONS_00008747	XLOC_003007	AT1G62480	1:23128650-23129807	WT_0h_NaCL	WT_24h_NaCL	OK	134.793	31.1147	-2.11508	-2.15662	5e-05	0.000483329	yes
TCONS_00008749	XLOC_003008	AT1G62500	1:23131927-23133507	WT_0h_NaCL	WT_24h_NaCL	OK	43.0313	7.34548	-2.55046	-8.99411	5e-05	0.000483329	yes
TCONS_00008932	XLOC_003061	HMA5	1:23527560-23534641	WT_0h_NaCL	WT_24h_NaCL	OK	2.71526	7.36065	1.43874	3.18236	5e-05	0.000483329	yes
TCONS_00008953	XLOC_003069	AT1G63580	1:23577202-23578486	WT_0h_NaCL	WT_24h_NaCL	OK	0.565717	1.81245	1.67978	1.56634	0.00225	0.0147677	yes
TCONS_00009048	XLOC_003098	DIR5	1:23813942-23814839	WT_0h_NaCL	WT_24h_NaCL	OK	0.0971622	0.733419	2.91617	1.88623	0.00645	0.0360404	yes
TCONS_00009056	XLOC_003102	UBC28	1:23833087-23835539	WT_0h_NaCL	WT_24h_NaCL	OK	314.224	144.769	-1.11804	-1.74182	0.00035	0.00287858	yes
TCONS_00009068	XLOC_003107	NPR1	1:23850562-23855685	WT_0h_NaCL	WT_24h_NaCL	OK	5.56135	2.43491	-1.19157	-1.7517	0.00015	0.00133759	yes
TCONS_00009087	XLOC_003115	AT1G64370	1:23888831-23890132	WT_0h_NaCL	WT_24h_NaCL	OK	155.314	76.9897	-1.01245	-4.44908	5e-05	0.000483329	yes
TCONS_00009091	XLOC_003117	GH9C2	1:23911023-23915236	WT_0h_NaCL	WT_24h_NaCL	OK	20.015	58.9783	1.5591	6.85209	5e-05	0.000483329	yes
TCONS_00009092	XLOC_003118	AT1G64405	1:23923516-23924395	WT_0h_NaCL	WT_24h_NaCL	OK	1.31629	3.06619	1.21998	1.91243	5e-05	0.000483329	yes
TCONS_00009112	XLOC_003124	AT1G64500	1:23953098-23954610	WT_0h_NaCL	WT_24h_NaCL	OK	8.51074	33.4183	1.97328	7.34271	5e-05	0.000483329	yes
TCONS_00009118	XLOC_003127	AT1G64540	1:23966434-23968512	WT_0h_NaCL	WT_24h_NaCL	OK	0.166261	0.657625	1.98381	1.50425	0.009	0.0474603	yes
TCONS_00009186	XLOC_003151	CYP89A2	1:24113108-24114984	WT_0h_NaCL	WT_24h_NaCL	OK	13.8016	48.3625	1.80906	7.84706	5e-05	0.000483329	yes
TCONS_00009188	XLOC_003153	CYP89A6	1:24123788-24125514	WT_0h_NaCL	WT_24h_NaCL	OK	0.323536	1.77494	2.45577	3.61622	5e-05	0.000483329	yes
TCONS_00009189	XLOC_003154	CYP89A5	1:24127505-24129557	WT_0h_NaCL	WT_24h_NaCL	OK	20.7141	49.0265	1.24295	5.39414	5e-05	0.000483329	yes
TCONS_00009241	XLOC_003173	XTH17	1:24257053-24259339	WT_0h_NaCL	WT_24h_NaCL	OK	30.3321	12.044	-1.33253	-4.49187	5e-05	0.000483329	yes
TCONS_00009258	XLOC_003185	GLC	1:24315721-24319092	WT_0h_NaCL	WT_24h_NaCL	OK	0.694057	1.988	1.51819	2.60476	5e-05	0.000483329	yes
TCONS_00009269	XLOC_003190	AT1G65484	1:24347749-24348619	WT_0h_NaCL	WT_24h_NaCL	OK	0.532739	2.71105	2.34735	1.93987	0.00085	0.00633128	yes
TCONS_00009272	XLOC_003191	AT1G65486	1:24349398-24350524	WT_0h_NaCL	WT_24h_NaCL	OK	45.9548	184.024	2.00161	4.8475	5e-05	0.000483329	yes
TCONS_00009273	XLOC_003191	AT1G65486	1:24349398-24350524	WT_0h_NaCL	WT_24h_NaCL	OK	4.13011	21.1446	2.35604	1.59601	0.00335	0.0207614	yes
TCONS_00009276	XLOC_003192	AT1G65490	1:24354645-24355490	WT_0h_NaCL	WT_24h_NaCL	OK	3.92634	30.4692	2.9561	2.29161	0.00445	0.0264077	yes
TCONS_00009277	XLOC_003192	AT1G65490	1:24354645-24355490	WT_0h_NaCL	WT_24h_NaCL	OK	22.6828	120.56	2.41008	5.17493	5e-05	0.000483329	yes
TCONS_00009278	XLOC_003193	AT1G65500	1:24357748-24358732	WT_0h_NaCL	WT_24h_NaCL	OK	15.2781	96.3583	2.65695	8.82318	5e-05	0.000483329	yes
TCONS_00009300	XLOC_003204	RK1	1:24468769-24472475	WT_0h_NaCL	WT_24h_NaCL	OK	0.0799293	0.895572	3.48601	2.5769	0.00195	0.0130555	yes
TCONS_00009302	XLOC_003205	RK2	1:24472727-24476891	WT_0h_NaCL	WT_24h_NaCL	OK	3.34648	8.17239	1.28811	3.96077	5e-05	0.000483329	yes
TCONS_00009315	XLOC_003209	AT1G65870	1:24503314-24504390	WT_0h_NaCL	WT_24h_NaCL	OK	0.399535	3.19935	3.00139	2.28938	0.00155	0.0107042	yes
TCONS_00009335	XLOC_003218	AT1G66090	1:24602032-24604763	WT_0h_NaCL	WT_24h_NaCL	OK	2.12407	6.79214	1.67704	4.01288	5e-05	0.000483329	yes
TCONS_00009345	XLOC_003222	AT1G66173	1:24642585-24644068	WT_0h_NaCL	WT_24h_NaCL	OK	0.573635	0.117201	-2.29115	-1.85276	0.0027	0.0172685	yes
TCONS_00009346	XLOC_003223	AT1G66180	1:24647120-24648839	WT_0h_NaCL	WT_24h_NaCL	OK	178.567	63.7033	-1.48703	-6.441	5e-05	0.000483329	yes
TCONS_00009399	XLOC_003248	ABO3	1:24848319-24849543	WT_0h_NaCL	WT_24h_NaCL	OK	0.229166	1.27711	2.47842	2.36124	0.00095	0.00698279	yes
TCONS_00009492	XLOC_003263	AT1G66880	1:24945483-24955694	WT_0h_NaCL	WT_24h_NaCL	OK	1.12871	5.22054	2.20952	2.44344	0.0004	0.00324421	yes
TCONS_00009494	XLOC_003264	AT1G66890	1:24957361-24958293	WT_0h_NaCL	WT_24h_NaCL	OK	15.0319	7.4754	-1.0078	-3.01351	5e-05	0.000483329	yes
TCONS_00009523	XLOC_003278	AT1G67105	1:25057478-25058264	WT_0h_NaCL	WT_24h_NaCL	OK	6.39767	2.37664	-1.42862	-2.42768	5e-05	0.000483329	yes
TCONS_00009549	XLOC_003286	AT1G67210	1:25140814-25144049	WT_0h_NaCL	WT_24h_NaCL	OK	1.86934	4.1012	1.13352	2.51319	5e-05	0.000483329	yes
TCONS_00009594	XLOC_003302	AT1G67480	1:25276182-25278780	WT_0h_NaCL	WT_24h_NaCL	OK	18.7217	6.17167	-1.60098	-1.77355	0.00035	0.00287858	yes
TCONS_00009652	XLOC_003313	AT1G67750	1:25401513-25403595	WT_0h_NaCL	WT_24h_NaCL	OK	7.38489	18.5852	1.33151	4.86108	5e-05	0.000483329	yes
TCONS_00009663	XLOC_003317	SUFE2	1:25426233-25427461	WT_0h_NaCL	WT_24h_NaCL	OK	7.8955	3.76719	-1.06754	-2.69425	5e-05	0.000483329	yes
TCONS_00009680	XLOC_003321	AT1G67856	1:25442255-25443690	WT_0h_NaCL	WT_24h_NaCL	OK	0.656924	2.10857	1.68246	1.89507	0.00025	0.00212677	yes
TCONS_00009691	XLOC_003323	AT1G67900	1:25464375-25470189	WT_0h_NaCL	WT_24h_NaCL	OK	24.2387	11.4525	-1.08165	-2.26378	0.00015	0.00133759	yes
TCONS_00009714	XLOC_003330	ATTPS6	1:25496927-25501803	WT_0h_NaCL	WT_24h_NaCL	OK	13.7702	5.11376	-1.4291	-1.83494	0.0003	0.00250642	yes
TCONS_00009720	XLOC_003333	AT1G68080	1:25517143-25520895	WT_0h_NaCL	WT_24h_NaCL	OK	1.50411	0.629164	-1.2574	-1.16594	0.00595	0.0336988	yes
TCONS_00009734	XLOC_003335	AT1G68110	1:25524717-25527533	WT_0h_NaCL	WT_24h_NaCL	OK	7.88194	2.31218	-1.7693	-3.86489	5e-05	0.000483329	yes
TCONS_00009756	XLOC_003340	BBX27	1:25558793-25561248	WT_0h_NaCL	WT_24h_NaCL	OK	57.4964	12.5256	-2.19859	-7.83694	5e-05	0.000483329	yes
TCONS_00009767	XLOC_003345	AT1G68238	1:25574380-25574835	WT_0h_NaCL	WT_24h_NaCL	OK	30.8521	6.95007	-2.15027	-4.36552	5e-05	0.000483329	yes
TCONS_00009800	XLOC_003359	AT1G68570	1:25746696-25750291	WT_0h_NaCL	WT_24h_NaCL	OK	4.53012	64.4865	3.83138	7.82565	5e-05	0.000483329	yes
TCONS_00009802	XLOC_003359	AT1G68570	1:25746696-25750291	WT_0h_NaCL	WT_24h_NaCL	OK	9.87168	30.7209	1.63785	2.39341	5e-05	0.000483329	yes
TCONS_00009811	XLOC_003362	AT1G68600	1:25759735-25762982	WT_0h_NaCL	WT_24h_NaCL	OK	2.38834	8.45296	1.82345	4.99252	5e-05	0.000483329	yes
TCONS_00009840	XLOC_003376	AT1G68810	1:25861052-25863534	WT_0h_NaCL	WT_24h_NaCL	OK	7.56086	3.07742	-1.29683	-2.64584	5e-05	0.000483329	yes
TCONS_00009851	XLOC_003378	RAV2	1:25880154-25882222	WT_0h_NaCL	WT_24h_NaCL	OK	16.2619	4.18687	-1.95755	-2.43281	5e-05	0.000483329	yes
TCONS_00009852	XLOC_003378	RAV2	1:25880154-25882222	WT_0h_NaCL	WT_24h_NaCL	OK	62.3029	22.8668	-1.44605	-4.57899	5e-05	0.000483329	yes
TCONS_00009965	XLOC_003406	AFP1	1:26038904-26042747	WT_0h_NaCL	WT_24h_NaCL	OK	6.69967	24.1082	1.84736	3.11793	5e-05	0.000483329	yes
TCONS_00010067	XLOC_003441	AT1G69790	1:26266591-26269013	WT_0h_NaCL	WT_24h_NaCL	OK	0.601206	2.19257	1.86669	1.77318	0.002	0.0133437	yes
TCONS_00010080	XLOC_003451	TH8	1:26321397-26323002	WT_0h_NaCL	WT_24h_NaCL	OK	2.04448	17.6171	3.10717	5.99474	5e-05	0.000483329	yes
TCONS_00010141	XLOC_003473	AT1G70250	1:26452743-26456350	WT_0h_NaCL	WT_24h_NaCL	OK	1.86033	5.34059	1.52144	1.60044	0.00405	0.0243891	yes
TCONS_00010144	XLOC_003474	AT1G70270	1:26464225-26464919	WT_0h_NaCL	WT_24h_NaCL	OK	0.764236	2.83144	1.88945	1.76373	0.001	0.00730433	yes
TCONS_00010150	XLOC_003478	AT1G70360	1:26508485-26509590	WT_0h_NaCL	WT_24h_NaCL	OK	4.92288	1.94274	-1.34141	-1.62297	0.0005	0.00395817	yes
TCONS_00010235	XLOC_003490	AOAT2	1:26608599-26616071	WT_0h_NaCL	WT_24h_NaCL	OK	2.56014	13.4395	2.39219	2.67492	5e-05	0.000483329	yes
TCONS_00010237	XLOC_003490	AOAT2	1:26608599-26616071	WT_0h_NaCL	WT_24h_NaCL	OK	11.91	30.2213	1.34339	2.01444	0.0001	0.000921974	yes
TCONS_00010307	XLOC_003503	AT1G70810	1:26699320-26705360	WT_0h_NaCL	WT_24h_NaCL	OK	7.81869	32.5257	2.05658	5.53933	5e-05	0.000483329	yes
TCONS_00010390	XLOC_003544	AT1G71480	1:26931851-26935825	WT_0h_NaCL	WT_24h_NaCL	OK	9.33376	19.1283	1.03518	2.41597	5e-05	0.000483329	yes
TCONS_00010405	XLOC_003550	AT1G71695	1:26964086-26966688	WT_0h_NaCL	WT_24h_NaCL	OK	59.2854	28.9679	-1.03322	-1.40293	0.00695	0.0383471	yes
TCONS_00010432	XLOC_003557	CPB	1:26996804-26999067	WT_0h_NaCL	WT_24h_NaCL	OK	3.00403	0.885359	-1.76257	-1.45599	0.005	0.0291209	yes
TCONS_00010454	XLOC_003563	SUC1	1:27054029-27056464	WT_0h_NaCL	WT_24h_NaCL	OK	47.3669	95.3902	1.00996	4.21265	5e-05	0.000483329	yes
TCONS_00010455	XLOC_003564	SUC5	1:27058380-27060786	WT_0h_NaCL	WT_24h_NaCL	OK	1.55934	8.21093	2.39661	5.57154	5e-05	0.000483329	yes
TCONS_00010476	XLOC_003573	AT1G71970	1:27092892-27094035	WT_0h_NaCL	WT_24h_NaCL	OK	47.8564	17.3207	-1.46621	-5.53278	5e-05	0.000483329	yes
TCONS_00010479	XLOC_003574	FUT13	1:27097702-27102292	WT_0h_NaCL	WT_24h_NaCL	OK	8.69782	4.12237	-1.07718	-1.4203	0.0008	0.00600262	yes
TCONS_00010487	XLOC_003579	AT1G72060	1:27118176-27119918	WT_0h_NaCL	WT_24h_NaCL	OK	35.1195	11.2851	-1.63785	-4.32353	5e-05	0.000483329	yes
TCONS_00010502	XLOC_003587	PATL1	1:27148260-27150994	WT_0h_NaCL	WT_24h_NaCL	OK	249.615	75.8408	-1.71866	-6.3324	5e-05	0.000483329	yes
TCONS_00010515	XLOC_003593	AT1G72240	1:27190035-27190754	WT_0h_NaCL	WT_24h_NaCL	OK	0.962949	4.30802	2.16149	2.93037	5e-05	0.000483329	yes
TCONS_00010548	XLOC_003604	LOX4	1:27308512-27312756	WT_0h_NaCL	WT_24h_NaCL	OK	2.27419	4.93473	1.11762	3.07427	5e-05	0.000483329	yes
TCONS_00010586	XLOC_003615	AT1G72700	1:27365771-27371784	WT_0h_NaCL	WT_24h_NaCL	OK	1.6098	6.82646	2.08426	1.93542	0.0094	0.049187	yes
TCONS_00010602	XLOC_003618	HAB1	1:27389947-27393466	WT_0h_NaCL	WT_24h_NaCL	OK	3.88724	19.1359	2.29946	2.50936	5e-05	0.000483329	yes
TCONS_00010616	XLOC_003621	AT1G72820	1:27402813-27404674	WT_0h_NaCL	WT_24h_NaCL	OK	21.0009	8.36587	-1.32786	-2.23767	5e-05	0.000483329	yes
TCONS_00010619	XLOC_003621	AT1G72820	1:27402813-27404674	WT_0h_NaCL	WT_24h_NaCL	OK	13.5511	6.12223	-1.14628	-1.41344	0.0037	0.0225914	yes
TCONS_00010639	XLOC_003626	TIR	1:27435305-27443859	WT_0h_NaCL	WT_24h_NaCL	OK	6.9575	70.3342	3.33758	5.99396	5e-05	0.000483329	yes
TCONS_00010686	XLOC_003642	AT1G73380	1:27589014-27595752	WT_0h_NaCL	WT_24h_NaCL	OK	21.4205	10.1968	-1.07087	-1.55499	0.0003	0.00250642	yes
TCONS_00010720	XLOC_003647	AT1G73480	1:27628677-27632933	WT_0h_NaCL	WT_24h_NaCL	OK	13.2175	42.8926	1.69828	6.02916	5e-05	0.000483329	yes
TCONS_00010740	XLOC_003653	AT1G73600	1:27669151-27673596	WT_0h_NaCL	WT_24h_NaCL	OK	12.2837	75.7584	2.62466	9.44454	5e-05	0.000483329	yes
TCONS_00010778	XLOC_003666	BEE3	1:27759940-27761588	WT_0h_NaCL	WT_24h_NaCL	OK	41.2486	10.2321	-2.01125	-5.75957	5e-05	0.000483329	yes
TCONS_00010868	XLOC_003691	AT1G74290	1:27931722-27934268	WT_0h_NaCL	WT_24h_NaCL	OK	0.209651	1.63802	2.96589	1.06162	0.00905	0.0476762	yes
TCONS_00010875	XLOC_003694	AT1G74360	1:27954128-27959400	WT_0h_NaCL	WT_24h_NaCL	OK	1.17473	2.70703	1.20439	1.69411	0.00065	0.00499639	yes
TCONS_00010893	XLOC_003700	AT1G74458	1:27986796-27989865	WT_0h_NaCL	WT_24h_NaCL	OK	11.8818	5.23998	-1.18112	-1.62418	0.00065	0.00499639	yes
TCONS_00010894	XLOC_003700	AT1G74458	1:27986796-27989865	WT_0h_NaCL	WT_24h_NaCL	OK	15.541	5.39045	-1.5276	-1.72988	0.0002	0.00173834	yes
TCONS_00010905	XLOC_003702	AT1G74510	1:28005263-28007748	WT_0h_NaCL	WT_24h_NaCL	OK	6.9857	3.31385	-1.0759	-1.3497	0.00555	0.0317887	yes
TCONS_00010926	XLOC_003713	GASA6	1:28053029-28055437	WT_0h_NaCL	WT_24h_NaCL	OK	362.958	49.3536	-2.87857	-10.6441	5e-05	0.000483329	yes
TCONS_00010933	XLOC_003717	EDS16	1:28070294-28074177	WT_0h_NaCL	WT_24h_NaCL	OK	6.32955	14.4492	1.19082	4.29147	5e-05	0.000483329	yes
TCONS_00010979	XLOC_003728	AT1G75000	1:28163343-28170113	WT_0h_NaCL	WT_24h_NaCL	OK	2.28905	5.01098	1.13034	1.21379	0.00475	0.0278961	yes
TCONS_00010999	XLOC_003737	AT1G75170	1:28213665-28219186	WT_0h_NaCL	WT_24h_NaCL	OK	7.25185	20.4928	1.49869	1.5978	0.00015	0.00133759	yes
TCONS_00011005	XLOC_003740	AT1G75190	1:28219224-28220372	WT_0h_NaCL	WT_24h_NaCL	OK	8.96266	3.2915	-1.44518	-3.7103	5e-05	0.000483329	yes
TCONS_00011019	XLOC_003745	AT1G75280	1:28251625-28257268	WT_0h_NaCL	WT_24h_NaCL	OK	28.6598	143.118	2.32011	7.58301	5e-05	0.000483329	yes
TCONS_00011051	XLOC_003756	AT1G75460	1:28327697-28331300	WT_0h_NaCL	WT_24h_NaCL	OK	5.60883	11.2808	1.00809	1.46976	0.0004	0.00324421	yes
TCONS_00011056	XLOC_003757	AT1G75490	1:28335501-28336990	WT_0h_NaCL	WT_24h_NaCL	OK	10.743	1.56199	-2.78194	-6.13783	5e-05	0.000483329	yes
TCONS_00011059	XLOC_003760	BBX21	1:28365823-28367738	WT_0h_NaCL	WT_24h_NaCL	OK	91.2475	39.4823	-1.20858	-5.39287	5e-05	0.000483329	yes
TCONS_00011081	XLOC_003772	AT1G75800	1:28458690-28460961	WT_0h_NaCL	WT_24h_NaCL	OK	95.4033	38.8296	-1.29688	-5.69638	5e-05	0.000483329	yes
TCONS_00011084	XLOC_003775	LCR67	1:28472356-28472898	WT_0h_NaCL	WT_24h_NaCL	OK	20.716	0.851399	-4.60477	-5.53081	5e-05	0.000483329	yes
TCONS_00011096	XLOC_003780	AT1G75900	1:28498820-28501254	WT_0h_NaCL	WT_24h_NaCL	OK	7.77336	29.0135	1.90011	6.39781	5e-05	0.000483329	yes
TCONS_00011164	XLOC_003805	ATL8	1:28668663-28669652	WT_0h_NaCL	WT_24h_NaCL	OK	20.942	3.45905	-2.59795	-6.19632	5e-05	0.000483329	yes
TCONS_00011167	XLOC_003808	HMG1	1:28695759-28698852	WT_0h_NaCL	WT_24h_NaCL	OK	311.262	139.081	-1.1622	-4.2749	5e-05	0.000483329	yes
TCONS_00011202	XLOC_003814	AT1G76600	1:28746832-28747848	WT_0h_NaCL	WT_24h_NaCL	OK	11.6201	34.2646	1.56009	5.075	5e-05	0.000483329	yes
TCONS_00011203	XLOC_003815	AT1G76610	1:28750871-28751875	WT_0h_NaCL	WT_24h_NaCL	OK	2.1335	0.612025	-1.80156	-2.31528	5e-05	0.000483329	yes
TCONS_00011269	XLOC_003831	AT1G76870	1:28856838-28858851	WT_0h_NaCL	WT_24h_NaCL	OK	2.16683	0.815426	-1.40996	-1.44332	0.00565	0.0322716	yes
TCONS_00011291	XLOC_003842	ACR3	1:28932118-28937276	WT_0h_NaCL	WT_24h_NaCL	OK	11.8946	4.7902	-1.31215	-1.33043	0.0019	0.0127667	yes
TCONS_00011294	XLOC_003842	ACR3	1:28932118-28937276	WT_0h_NaCL	WT_24h_NaCL	OK	54.1914	26.2938	-1.04334	-3.19521	5e-05	0.000483329	yes
TCONS_00011333	XLOC_003850	ADH1	1:28975254-28978750	WT_0h_NaCL	WT_24h_NaCL	OK	7.58846	31.4468	2.05103	2.51156	5e-05	0.000483329	yes
TCONS_00011387	XLOC_003866	NAC032	1:29099838-29102147	WT_0h_NaCL	WT_24h_NaCL	OK	1.76375	5.1861	1.55601	1.57643	0.0029	0.018356	yes
TCONS_00011394	XLOC_003868	TAPX	1:29117499-29121093	WT_0h_NaCL	WT_24h_NaCL	OK	15.5482	7.65558	-1.02216	-1.87706	5e-05	0.000483329	yes
TCONS_00011401	XLOC_003871	AT1G77520	1:29130292-29132556	WT_0h_NaCL	WT_24h_NaCL	OK	1.44921	7.1742	2.30755	2.47964	0.0013	0.00918885	yes
TCONS_00011463	XLOC_003889	MUB5	1:29284962-29287190	WT_0h_NaCL	WT_24h_NaCL	OK	2.74338	1.12051	-1.29179	-1.91223	0.0001	0.000921974	yes
TCONS_00011490	XLOC_003895	SULTR1	1:29327514-29333220	WT_0h_NaCL	WT_24h_NaCL	OK	9.38298	35.9267	1.93694	2.57762	5e-05	0.000483329	yes
TCONS_00011492	XLOC_003895	SULTR1	1:29327514-29333220	WT_0h_NaCL	WT_24h_NaCL	OK	12.2744	40.9492	1.73818	4.11567	5e-05	0.000483329	yes
TCONS_00011508	XLOC_003900	PGM	1:29347580-29352946	WT_0h_NaCL	WT_24h_NaCL	OK	5.19697	10.4733	1.01097	1.4486	0.0005	0.00395817	yes
TCONS_00011510	XLOC_003902	AT1G78070	1:29354943-29359032	WT_0h_NaCL	WT_24h_NaCL	OK	6.63497	19.212	1.53385	3.76882	5e-05	0.000483329	yes
TCONS_00011535	XLOC_003908	AT1G78150	1:29404647-29406752	WT_0h_NaCL	WT_24h_NaCL	OK	79.9114	38.8317	-1.04117	-4.27454	5e-05	0.000483329	yes
TCONS_00011550	XLOC_003912	AT1G78200	1:29419465-29421922	WT_0h_NaCL	WT_24h_NaCL	OK	1.90917	7.74457	2.02024	1.91644	0.00085	0.00633128	yes
TCONS_00011557	XLOC_003916	AT1G78230	1:29430051-29432764	WT_0h_NaCL	WT_24h_NaCL	OK	3.07082	9.79611	1.67358	5.38583	5e-05	0.000483329	yes
TCONS_00011558	XLOC_003917	AT1G78260	1:29446860-29452417	WT_0h_NaCL	WT_24h_NaCL	OK	17.2454	7.25891	-1.24838	-2.74364	5e-05	0.000483329	yes
TCONS_00011562	XLOC_003917	AT1G78260	1:29446860-29452417	WT_0h_NaCL	WT_24h_NaCL	OK	2.56739	0.988953	-1.37633	-1.2417	0.0045	0.0266558	yes
TCONS_00011570	XLOC_003921	AT1G78410	1:29502505-29504130	WT_0h_NaCL	WT_24h_NaCL	OK	0.24693	2.26533	3.19755	2.72631	5e-05	0.000483329	yes
TCONS_00011598	XLOC_003927	RHM1	1:29549539-29560912	WT_0h_NaCL	WT_24h_NaCL	OK	44.0481	111.483	1.33967	4.48907	5e-05	0.000483329	yes
TCONS_00011683	XLOC_003946	LUP1	1:29703054-29711421	WT_0h_NaCL	WT_24h_NaCL	OK	6.93585	2.52433	-1.45817	-1.7242	0.00015	0.00133759	yes
TCONS_00011700	XLOC_003952	BRG2	1:29759029-29760789	WT_0h_NaCL	WT_24h_NaCL	OK	2.65958	6.49983	1.2892	1.42003	0.00135	0.00949557	yes
TCONS_00011731	XLOC_003962	ECT8	1:29815469-29833016	WT_0h_NaCL	WT_24h_NaCL	OK	3.15677	13.9999	2.14889	1.54609	0.0054	0.0310657	yes
TCONS_00011734	XLOC_003964	AT1G79300	1:29833717-29835728	WT_0h_NaCL	WT_24h_NaCL	OK	0.832281	0.172369	-2.27157	-1.3965	0.0075	0.0408437	yes
TCONS_00011736	XLOC_003965	MC6	1:29836643-29838140	WT_0h_NaCL	WT_24h_NaCL	OK	1.50398	0.637904	-1.23737	-1.97375	5e-05	0.000483329	yes
TCONS_00011793	XLOC_003986	DTA4	1:30011980-30013495	WT_0h_NaCL	WT_24h_NaCL	OK	3.74927	1.09721	-1.77277	-3.24063	5e-05	0.000483329	yes
TCONS_00011891	XLOC_004012	GLYI7	1:30150896-30152614	WT_0h_NaCL	WT_24h_NaCL	OK	2.97912	14.6735	2.30026	2.98794	5e-05	0.000483329	yes
TCONS_00011892	XLOC_004012	GLYI7	1:30150896-30152614	WT_0h_NaCL	WT_24h_NaCL	OK	0.277744	8.98561	5.01579	1.55929	0.00675	0.0374294	yes
TCONS_00011966	XLOC_004025	AT1G80440	1:30241451-30243176	WT_0h_NaCL	WT_24h_NaCL	OK	110.459	14.5855	-2.9209	-11.4535	5e-05	0.000483329	yes
TCONS_00012000	XLOC_004036	RTL1	1:30311526-30320197	WT_0h_NaCL	WT_24h_NaCL	OK	7.9134	2.40263	-1.71968	-1.2944	0.0086	0.0457231	yes
TCONS_00012038	XLOC_004045	CCR2	1:30370473-30376072	WT_0h_NaCL	WT_24h_NaCL	OK	3.81276	18.9693	2.31476	2.87956	5e-05	0.000483329	yes
TCONS_00012106	XLOC_004062	AT1G01080	1:44969-47059	WT_0h_NaCL	WT_24h_NaCL	OK	9.12525	3.40089	-1.42395	-1.68705	5e-05	0.000483329	yes
TCONS_00012139	XLOC_004075	AT1G01250	1:104439-105330	WT_0h_NaCL	WT_24h_NaCL	OK	0.990104	9.46737	3.25731	5.2869	5e-05	0.000483329	yes
TCONS_00012144	XLOC_004077	AT1G01320	1:120153-130577	WT_0h_NaCL	WT_24h_NaCL	OK	12.1491	27.1697	1.16115	2.2814	5e-05	0.000483329	yes
TCONS_00012158	XLOC_004079	AT1G01390	1:147042-149848	WT_0h_NaCL	WT_24h_NaCL	OK	1.22492	0.305787	-2.00209	-2.05921	0.0001	0.000921974	yes
TCONS_00012165	XLOC_004084	AT1G01450	1:163277-166353	WT_0h_NaCL	WT_24h_NaCL	OK	7.60885	3.41832	-1.15439	-2.16152	5e-05	0.000483329	yes
TCONS_00012176	XLOC_004087	AT1G01490	1:179948-182749	WT_0h_NaCL	WT_24h_NaCL	OK	15.6779	5.39475	-1.5391	-2.30691	5e-05	0.000483329	yes
TCONS_00012182	XLOC_004090	PIP1C	1:225664-227679	WT_0h_NaCL	WT_24h_NaCL	OK	815.449	330.695	-1.3021	-4.44932	5e-05	0.000483329	yes
TCONS_00012237	XLOC_004101	AT1G01830	1:296000-302310	WT_0h_NaCL	WT_24h_NaCL	OK	1.8018	6.35895	1.81935	1.4088	0.00695	0.0383471	yes
TCONS_00012289	XLOC_004114	AT1G02070	1:370194-371090	WT_0h_NaCL	WT_24h_NaCL	OK	2.0628	0.188152	-3.45463	-2.5149	0.0001	0.000921974	yes
TCONS_00012297	XLOC_004120	NAC003	1:428649-430829	WT_0h_NaCL	WT_24h_NaCL	OK	2.23365	15.1063	2.75768	5.10675	5e-05	0.000483329	yes
TCONS_00012303	XLOC_004121	NAC004	1:434964-436922	WT_0h_NaCL	WT_24h_NaCL	OK	0.242459	0.80829	1.73713	1.87789	0.00015	0.00133759	yes
TCONS_00012313	XLOC_004125	TOC33	1:448422-452743	WT_0h_NaCL	WT_24h_NaCL	OK	19.5676	9.29281	-1.07428	-1.51428	0.0006	0.00465368	yes
TCONS_00012320	XLOC_004130	HFR1	1:465233-467880	WT_0h_NaCL	WT_24h_NaCL	OK	6.04117	2.39893	-1.33244	-2.05506	5e-05	0.000483329	yes
TCONS_00012321	XLOC_004130	HFR1	1:465233-467880	WT_0h_NaCL	WT_24h_NaCL	OK	3.64039	1.47162	-1.30669	-1.57893	0.0016	0.0110023	yes
TCONS_00012348	XLOC_004141	AT1G02610	1:553018-556152	WT_0h_NaCL	WT_24h_NaCL	OK	11.5118	2.0881	-2.46285	-5.14034	5e-05	0.000483329	yes
TCONS_00012356	XLOC_004144	AT1G02660	1:571825-575085	WT_0h_NaCL	WT_24h_NaCL	OK	26.8453	5.78344	-2.21467	-8.05307	5e-05	0.000483329	yes
TCONS_00012367	XLOC_004149	AT1G02770	1:604872-606708	WT_0h_NaCL	WT_24h_NaCL	OK	0.494844	1.07819	1.12356	1.41301	0.0011	0.00794098	yes
TCONS_00012373	XLOC_004153	LEA3	1:621452-624567	WT_0h_NaCL	WT_24h_NaCL	OK	6.45681	19.6692	1.60704	1.72529	0.0029	0.018356	yes
TCONS_00012391	XLOC_004160	RALF1	1:653603-654457	WT_0h_NaCL	WT_24h_NaCL	OK	32.0498	14.703	-1.1242	-3.79335	5e-05	0.000483329	yes
TCONS_00012397	XLOC_004162	GSTF7	1:658577-659980	WT_0h_NaCL	WT_24h_NaCL	OK	74.6307	223.051	1.57953	6.36032	5e-05	0.000483329	yes
TCONS_00012398	XLOC_004163	GSTF6	1:661087-662475	WT_0h_NaCL	WT_24h_NaCL	OK	37.571	147.994	1.97785	3.69316	5e-05	0.000483329	yes
TCONS_00012399	XLOC_004163	GSTF6	1:661087-662475	WT_0h_NaCL	WT_24h_NaCL	OK	113.999	369.908	1.69815	4.90313	5e-05	0.000483329	yes
TCONS_00012453	XLOC_004170	AT1G03020	1:697918-698591	WT_0h_NaCL	WT_24h_NaCL	OK	0.597245	1.43803	1.2677	1.20735	0.00615	0.0346396	yes
TCONS_00012462	XLOC_004172	D27	1:707484-711857	WT_0h_NaCL	WT_24h_NaCL	OK	0.641728	3.88306	2.59716	1.86277	0.00155	0.0107042	yes
TCONS_00012479	XLOC_004177	AT1G03106	1:748100-749034	WT_0h_NaCL	WT_24h_NaCL	OK	0.859592	0.141466	-2.6032	-1.86646	0.0083	0.0444055	yes
TCONS_00012548	XLOC_004198	SCAMP4	1:883682-892492	WT_0h_NaCL	WT_24h_NaCL	OK	9.79933	4.57443	-1.09909	-1.64331	0.00015	0.00133759	yes
TCONS_00012629	XLOC_004217	GRXS13	1:975870-977911	WT_0h_NaCL	WT_24h_NaCL	OK	25.2117	7.61073	-1.72799	-4.61598	5e-05	0.000483329	yes
TCONS_00012634	XLOC_004219	FLA9	1:982380-983544	WT_0h_NaCL	WT_24h_NaCL	OK	415.48	80.65	-2.36503	-9.82197	5e-05	0.000483329	yes
TCONS_00012636	XLOC_004220	AT1G03940	1:1008492-1013365	WT_0h_NaCL	WT_24h_NaCL	OK	2.5468	18.9556	2.89587	4.56813	5e-05	0.000483329	yes
TCONS_00012663	XLOC_004226	AT1G04040	1:1040374-1043887	WT_0h_NaCL	WT_24h_NaCL	OK	184.043	85.1909	-1.11128	-4.58475	5e-05	0.000483329	yes
TCONS_00012693	XLOC_004235	KCS2	1:1114374-1122786	WT_0h_NaCL	WT_24h_NaCL	OK	10.6529	47.1544	2.14615	3.46978	5e-05	0.000483329	yes
TCONS_00012695	XLOC_004236	SHY2	1:1125321-1129689	WT_0h_NaCL	WT_24h_NaCL	OK	23.4093	11.4563	-1.03095	-2.22619	5e-05	0.000483329	yes
TCONS_00012696	XLOC_004236	SHY2	1:1125321-1129689	WT_0h_NaCL	WT_24h_NaCL	OK	23.3822	9.21726	-1.343	-2.11449	5e-05	0.000483329	yes
TCONS_00012813	XLOC_004263	AT1G04770	1:1334532-1337849	WT_0h_NaCL	WT_24h_NaCL	OK	7.81571	31.4842	2.01018	6.89204	5e-05	0.000483329	yes
TCONS_00012891	XLOC_004282	EFE	1:1431176-1433010	WT_0h_NaCL	WT_24h_NaCL	OK	311.303	87.3926	-1.83274	-7.16262	5e-05	0.000483329	yes
TCONS_00012893	XLOC_004283	AT1G05020	1:1435154-1437763	WT_0h_NaCL	WT_24h_NaCL	OK	3.82965	0.455799	-3.07074	-6.00416	5e-05	0.000483329	yes
TCONS_00012926	XLOC_004292	AT1G05136	1:1477388-1479126	WT_0h_NaCL	WT_24h_NaCL	OK	78.9889	24.399	-1.69483	-3.1243	5e-05	0.000483329	yes
TCONS_00012994	XLOC_004295	AT1G05170	1:1487377-1494248	WT_0h_NaCL	WT_24h_NaCL	OK	4.24039	10.2917	1.27922	2.27711	5e-05	0.000483329	yes
TCONS_00013047	XLOC_004311	AT1G05340	1:1558057-1559917	WT_0h_NaCL	WT_24h_NaCL	OK	23.7564	61.1446	1.36391	4.78564	5e-05	0.000483329	yes
TCONS_00013075	XLOC_004323	UGT75B2	1:1636248-1637914	WT_0h_NaCL	WT_24h_NaCL	OK	0.526605	1.08656	1.04497	1.18564	0.00415	0.0248955	yes
TCONS_00013129	XLOC_004334	UGT74E2	1:1697497-1704838	WT_0h_NaCL	WT_24h_NaCL	OK	5.10231	26.8136	2.39374	6.31743	5e-05	0.000483329	yes
TCONS_00013140	XLOC_004342	AT1G05840	1:1762144-1766283	WT_0h_NaCL	WT_24h_NaCL	OK	29.5716	10.5523	-1.48665	-4.027	5e-05	0.000483329	yes
TCONS_00013141	XLOC_004342	AT1G05840	1:1762144-1766283	WT_0h_NaCL	WT_24h_NaCL	OK	6.35567	1.45963	-2.12244	-1.38138	0.00465	0.0274004	yes
TCONS_00013150	XLOC_004344	AT1G05870	1:1771382-1773385	WT_0h_NaCL	WT_24h_NaCL	OK	4.36439	9.86414	1.17641	1.51601	0.0003	0.00250642	yes
TCONS_00013186	XLOC_004348	AT1G05970	1:1815824-1817336	WT_0h_NaCL	WT_24h_NaCL	OK	7.43127	3.09161	-1.26525	-1.96356	5e-05	0.000483329	yes
TCONS_00013187	XLOC_004349	AT1G06000	1:1820253-1821894	WT_0h_NaCL	WT_24h_NaCL	OK	13.5656	46.5646	1.77928	6.80832	5e-05	0.000483329	yes
TCONS_00013271	XLOC_004376	AT1G06475	1:1969657-1974526	WT_0h_NaCL	WT_24h_NaCL	OK	2.45775	6.59071	1.4231	1.27573	0.0027	0.0172685	yes
TCONS_00013284	XLOC_004382	PDS1	1:2007614-2013545	WT_0h_NaCL	WT_24h_NaCL	OK	40.1496	17.5792	-1.19152	-1.694	0.00015	0.00133759	yes
TCONS_00013418	XLOC_004415	F2KP	1:2178021-2184193	WT_0h_NaCL	WT_24h_NaCL	OK	7.16604	3.03114	-1.24132	-1.44726	0.00125	0.00888033	yes
TCONS_00013429	XLOC_004420	AT1G07160	1:2197853-2199773	WT_0h_NaCL	WT_24h_NaCL	OK	0.358746	2.80341	2.96615	3.92877	5e-05	0.000483329	yes
TCONS_00013435	XLOC_004422	AT1G07220	1:2215215-2219649	WT_0h_NaCL	WT_24h_NaCL	OK	3.94137	8.51501	1.11131	1.73831	0.0004	0.00324421	yes
TCONS_00013472	XLOC_004432	HAI2	1:2280745-2282828	WT_0h_NaCL	WT_24h_NaCL	OK	0.666587	11.1787	4.06782	7.92688	5e-05	0.000483329	yes
TCONS_00013476	XLOC_004434	AT1G07450	1:2287925-2289373	WT_0h_NaCL	WT_24h_NaCL	OK	1.14067	2.42896	1.09045	1.52451	0.00035	0.00287858	yes
TCONS_00013511	XLOC_004447	ATOBGM	1:2344389-2346889	WT_0h_NaCL	WT_24h_NaCL	OK	0.112274	1.46607	3.70686	2.00317	0.00955	0.0498228	yes
TCONS_00013536	XLOC_004455	KCS3	1:2390530-2392628	WT_0h_NaCL	WT_24h_NaCL	OK	21.8616	85.6081	1.96935	7.66355	5e-05	0.000483329	yes
TCONS_00013689	XLOC_004492	ADT6	1:2588728-2607507	WT_0h_NaCL	WT_24h_NaCL	OK	5.22846	12.8826	1.30096	1.59844	0.0074	0.0403937	yes
TCONS_00013693	XLOC_004494	WIP3	1:2607874-2613377	WT_0h_NaCL	WT_24h_NaCL	OK	0.542978	2.26389	2.05984	1.85146	0.00255	0.0164421	yes
TCONS_00013748	XLOC_004510	THA1	1:2736597-2747967	WT_0h_NaCL	WT_24h_NaCL	OK	23.2328	1.38182	-4.07152	-2.29661	0.0035	0.0215486	yes
TCONS_00013753	XLOC_004513	MGP2	1:2756903-2759907	WT_0h_NaCL	WT_24h_NaCL	OK	18.8647	8.7506	-1.10824	-3.13515	5e-05	0.000483329	yes
TCONS_00013757	XLOC_004514	AT1G08670	1:2760182-2761599	WT_0h_NaCL	WT_24h_NaCL	OK	2.24832	0.811339	-1.47047	-1.86497	0.0001	0.000921974	yes
TCONS_00013778	XLOC_004520	VAP27-2	1:2821306-2825568	WT_0h_NaCL	WT_24h_NaCL	OK	10.5091	4.89382	-1.10261	-1.32248	0.00665	0.0369691	yes
TCONS_00013822	XLOC_004534	SR30	1:2942421-2945978	WT_0h_NaCL	WT_24h_NaCL	OK	34.6875	76.4624	1.14034	2.11331	5e-05	0.000483329	yes
TCONS_00013823	XLOC_004534	SR30	1:2942421-2945978	WT_0h_NaCL	WT_24h_NaCL	OK	46.7302	14.8563	-1.65328	-1.73277	0.0007	0.00533512	yes
TCONS_00013907	XLOC_004553	G6PD4	1:3035399-3041928	WT_0h_NaCL	WT_24h_NaCL	OK	9.38022	2.74918	-1.77062	-3.02494	5e-05	0.000483329	yes
TCONS_00013928	XLOC_004560	PHYA	1:3095159-3100819	WT_0h_NaCL	WT_24h_NaCL	OK	41.2387	11.6596	-1.82248	-3.81894	5e-05	0.000483329	yes
TCONS_00013931	XLOC_004560	PHYA	1:3095159-3100819	WT_0h_NaCL	WT_24h_NaCL	OK	45.2386	13.5963	-1.73434	-4.22395	5e-05	0.000483329	yes
TCONS_00013932	XLOC_004561	AT1G09575	1:3101148-3103677	WT_0h_NaCL	WT_24h_NaCL	OK	2.60457	1.1905	-1.12948	-1.43453	0.0024	0.0156084	yes
TCONS_00013934	XLOC_004561	AT1G09575	1:3101148-3103677	WT_0h_NaCL	WT_24h_NaCL	OK	4.36742	1.26746	-1.78485	-1.85171	0.0014	0.00979954	yes
TCONS_00014021	XLOC_004586	AT1G09932	1:3227489-3233259	WT_0h_NaCL	WT_24h_NaCL	OK	2.04	4.36789	1.09837	1.24816	0.00195	0.0130555	yes
TCONS_00014084	XLOC_004601	AT1G10140	1:3322553-3323735	WT_0h_NaCL	WT_24h_NaCL	OK	22.2786	9.09089	-1.29316	-4.32222	5e-05	0.000483329	yes
TCONS_00014095	XLOC_004605	WLIM1	1:3346274-3348139	WT_0h_NaCL	WT_24h_NaCL	OK	57.8471	27.6288	-1.06607	-2.27022	5e-05	0.000483329	yes
TCONS_00014194	XLOC_004631	AT1G10640	1:3512738-3518035	WT_0h_NaCL	WT_24h_NaCL	OK	2.43792	11.4084	2.22638	2.16548	0.0001	0.000921974	yes
TCONS_00014195	XLOC_004632	AT1G10650	1:3523985-3526531	WT_0h_NaCL	WT_24h_NaCL	OK	6.1496	14.1668	1.20395	3.66903	5e-05	0.000483329	yes
TCONS_00014276	XLOC_004651	AT1G10900	1:3632131-3637250	WT_0h_NaCL	WT_24h_NaCL	OK	9.80979	21.8333	1.15424	3.80993	5e-05	0.000483329	yes
TCONS_00014296	XLOC_004655	AT1G10990	1:3670242-3671191	WT_0h_NaCL	WT_24h_NaCL	OK	5.7066	1.51018	-1.91791	-2.24317	5e-05	0.000483329	yes
TCONS_00014297	XLOC_004655	AT1G10990	1:3670242-3671191	WT_0h_NaCL	WT_24h_NaCL	OK	3.84404	0.819055	-2.23059	-1.70175	0.0031	0.0194317	yes
TCONS_00014302	XLOC_004656	MLO4	1:3671713-3676148	WT_0h_NaCL	WT_24h_NaCL	OK	8.43315	3.38533	-1.31677	-1.72519	0.00415	0.0248955	yes
TCONS_00014314	XLOC_004661	scpl31	1:3694327-3698013	WT_0h_NaCL	WT_24h_NaCL	OK	3.63797	0.448714	-3.01926	-2.9594	5e-05	0.000483329	yes
TCONS_00014319	XLOC_004661	scpl31	1:3694327-3698013	WT_0h_NaCL	WT_24h_NaCL	OK	8.15176	1.45873	-2.4824	-4.45189	5e-05	0.000483329	yes
TCONS_00014364	XLOC_004674	AT1G11360	1:3813906-3823088	WT_0h_NaCL	WT_24h_NaCL	OK	10.9255	3.96422	-1.46258	-1.66836	5e-05	0.000483329	yes
TCONS_00014385	XLOC_004686	XTH8	1:3878494-3880391	WT_0h_NaCL	WT_24h_NaCL	OK	51.1156	18.128	-1.49554	-6.11947	5e-05	0.000483329	yes
TCONS_00014407	XLOC_004697	AT1G11740	1:3963053-3966850	WT_0h_NaCL	WT_24h_NaCL	OK	1.93815	0.322724	-2.5863	-3.12083	5e-05	0.000483329	yes
TCONS_00014450	XLOC_004711	AT1G11925	1:4025929-4026733	WT_0h_NaCL	WT_24h_NaCL	OK	0.310174	1.61768	2.38278	2.29133	5e-05	0.000483329	yes
TCONS_00014476	XLOC_004718	AT1G12030	1:4064484-4066899	WT_0h_NaCL	WT_24h_NaCL	OK	0.27236	1.48772	2.44952	2.51332	5e-05	0.000483329	yes
TCONS_00014514	XLOC_004735	PHR1	1:4197395-4208999	WT_0h_NaCL	WT_24h_NaCL	OK	1.91616	5.64709	1.55929	1.45741	0.0033	0.0204975	yes
TCONS_00014516	XLOC_004736	AT1G12380	1:4214257-4217412	WT_0h_NaCL	WT_24h_NaCL	OK	2.2341	4.91356	1.13707	2.30259	5e-05	0.000483329	yes
TCONS_00014526	XLOC_004740	AT1G12440	1:4241420-4243229	WT_0h_NaCL	WT_24h_NaCL	OK	117.304	39.0549	-1.58668	-5.73621	5e-05	0.000483329	yes
TCONS_00014533	XLOC_004743	CCS	1:4266987-4270907	WT_0h_NaCL	WT_24h_NaCL	OK	32.8696	12.159	-1.43472	-3.77452	5e-05	0.000483329	yes
TCONS_00014541	XLOC_004747	DDF1	1:4289882-4291017	WT_0h_NaCL	WT_24h_NaCL	OK	0.167589	1.10304	2.71849	2.40327	5e-05	0.000483329	yes
TCONS_00014588	XLOC_004755	UGE1	1:4348497-4365414	WT_0h_NaCL	WT_24h_NaCL	OK	128.485	23.2811	-2.46437	-3.20732	5e-05	0.000483329	yes
TCONS_00014616	XLOC_004762	ATAN11	1:4394896-4396291	WT_0h_NaCL	WT_24h_NaCL	OK	74.9747	31.0862	-1.27013	-5.48721	5e-05	0.000483329	yes
TCONS_00014668	XLOC_004779	RTFL17	1:4525413-4526204	WT_0h_NaCL	WT_24h_NaCL	OK	98.6336	38.6383	-1.35205	-5.48056	5e-05	0.000483329	yes
TCONS_00014679	XLOC_004786	AT1G13340	1:4567934-4571229	WT_0h_NaCL	WT_24h_NaCL	OK	2.71747	9.01036	1.72932	4.04063	5e-05	0.000483329	yes
TCONS_00014711	XLOC_004793	GT-1	1:4612242-4615363	WT_0h_NaCL	WT_24h_NaCL	OK	22.8543	8.30959	-1.45962	-3.83853	5e-05	0.000483329	yes
TCONS_00014717	XLOC_004795	AT1G13480	1:4622549-4624081	WT_0h_NaCL	WT_24h_NaCL	OK	0.782255	6.56865	3.06988	5.73015	5e-05	0.000483329	yes
TCONS_00014724	XLOC_004799	AT1G13520	1:4631632-4638330	WT_0h_NaCL	WT_24h_NaCL	OK	0.750281	1.7867	1.25179	1.25898	0.00645	0.0360404	yes
TCONS_00014734	XLOC_004800	AT1G13570	1:4638467-4644422	WT_0h_NaCL	WT_24h_NaCL	OK	12.4564	4.79298	-1.3779	-1.49523	0.00225	0.0147677	yes
TCONS_00014760	XLOC_004806	AT1G13640	1:4677003-4679862	WT_0h_NaCL	WT_24h_NaCL	OK	34.1013	9.89684	-1.78479	-7.44728	5e-05	0.000483329	yes
TCONS_00014820	XLOC_004828	AT1G14060	1:4816927-4827446	WT_0h_NaCL	WT_24h_NaCL	OK	8.85906	18.049	1.0267	1.85482	0.0001	0.000921974	yes
TCONS_00014837	XLOC_004833	AT1G14160	1:4839800-4841848	WT_0h_NaCL	WT_24h_NaCL	OK	5.92612	1.25034	-2.24477	-1.48976	0.0011	0.00794098	yes
TCONS_00014848	XLOC_004837	AT1G14220	1:4858449-4859661	WT_0h_NaCL	WT_24h_NaCL	OK	5.07834	1.18327	-2.10158	-2.52403	0.001	0.00730433	yes
TCONS_00014857	XLOC_004839	SBH2	1:4880029-4884818	WT_0h_NaCL	WT_24h_NaCL	OK	42.9858	8.81566	-2.28572	-4.01723	5e-05	0.000483329	yes
TCONS_00014881	XLOC_004846	UBC1	1:4924036-4928812	WT_0h_NaCL	WT_24h_NaCL	OK	71.6582	35.4613	-1.01489	-1.79927	5e-05	0.000483329	yes
TCONS_00014906	XLOC_004858	PER4	1:4974020-4975705	WT_0h_NaCL	WT_24h_NaCL	OK	2.03676	14.4257	2.8243	6.73812	5e-05	0.000483329	yes
TCONS_00014971	XLOC_004873	KNATM	1:5083675-5085263	WT_0h_NaCL	WT_24h_NaCL	OK	2.0812	0.642683	-1.69524	-1.85551	0.0004	0.00324421	yes
TCONS_00014996	XLOC_004881	PCR1	1:5132505-5133860	WT_0h_NaCL	WT_24h_NaCL	OK	0.162729	1.36521	3.06857	2.45506	0.0005	0.00395817	yes
TCONS_00014998	XLOC_004882	HMGA	1:5138115-5139467	WT_0h_NaCL	WT_24h_NaCL	OK	57.0312	28.1863	-1.01676	-2.39747	5e-05	0.000483329	yes
TCONS_00015008	XLOC_004887	AT1G14960	1:5159191-5160179	WT_0h_NaCL	WT_24h_NaCL	OK	8.40928	1.89348	-2.15094	-4.13366	5e-05	0.000483329	yes
TCONS_00015036	XLOC_004893	GAT1_2.1	1:5177479-5181402	WT_0h_NaCL	WT_24h_NaCL	OK	10.955	3.0771	-1.83194	-2.08809	5e-05	0.000483329	yes
TCONS_00015098	XLOC_004907	AT1G15290	1:5252275-5265155	WT_0h_NaCL	WT_24h_NaCL	OK	2.85679	8.28523	1.53615	1.59657	0.0004	0.00324421	yes
TCONS_00015114	XLOC_004911	AT1G15350	1:5278026-5279988	WT_0h_NaCL	WT_24h_NaCL	OK	24.9114	12.2619	-1.02262	-2.54778	5e-05	0.000483329	yes
TCONS_00015116	XLOC_004913	AT1G15400	1:5294628-5297075	WT_0h_NaCL	WT_24h_NaCL	OK	39.6098	18.1858	-1.12304	-2.44533	5e-05	0.000483329	yes
TCONS_00015133	XLOC_004918	BOR4	1:5309817-5314235	WT_0h_NaCL	WT_24h_NaCL	OK	0.462677	1.83968	1.99138	2.65597	5e-05	0.000483329	yes
TCONS_00015145	XLOC_004922	GA3OX1	1:5344387-5346342	WT_0h_NaCL	WT_24h_NaCL	OK	5.52021	11.7397	1.0886	3.32996	5e-05	0.000483329	yes
TCONS_00015185	XLOC_004934	AT1G15800	1:5441012-5443911	WT_0h_NaCL	WT_24h_NaCL	OK	11.6691	3.62782	-1.68552	-4.16543	5e-05	0.000483329	yes
TCONS_00015193	XLOC_004939	GOS11	1:5457083-5469180	WT_0h_NaCL	WT_24h_NaCL	OK	44.7212	22.1589	-1.01307	-2.95245	5e-05	0.000483329	yes
TCONS_00015215	XLOC_004949	AT1G16170	1:5538665-5540002	WT_0h_NaCL	WT_24h_NaCL	OK	42.9049	17.7608	-1.27245	-4.4739	5e-05	0.000483329	yes
TCONS_00015249	XLOC_004961	MC8	1:5612149-5614020	WT_0h_NaCL	WT_24h_NaCL	OK	0.192267	1.61494	3.07029	3.59613	5e-05	0.000483329	yes
TCONS_00015264	XLOC_004966	AT1G16515	1:5644571-5648114	WT_0h_NaCL	WT_24h_NaCL	OK	1.04571	8.01831	2.93881	2.00551	0.00345	0.0212862	yes
TCONS_00015282	XLOC_004972	AT1G16635	1:5685502-5686368	WT_0h_NaCL	WT_24h_NaCL	OK	0.150533	1.32368	3.1364	1.73776	0.0043	0.0256545	yes
TCONS_00015321	XLOC_004980	AT1G16850	1:5764806-5765798	WT_0h_NaCL	WT_24h_NaCL	OK	9.27386	41.1176	2.14852	6.12031	5e-05	0.000483329	yes
TCONS_00015332	XLOC_004984	AT1G16916	1:5786556-5789323	WT_0h_NaCL	WT_24h_NaCL	OK	14.3994	6.85316	-1.07116	-1.17185	0.0052	0.0300966	yes
TCONS_00015353	XLOC_004990	AT1G17090	1:5842167-5844367	WT_0h_NaCL	WT_24h_NaCL	OK	1.86288	8.7586	2.23317	2.39225	0.00065	0.00499639	yes
TCONS_00015505	XLOC_005027	AT1G17830	1:6135746-6138500	WT_0h_NaCL	WT_24h_NaCL	OK	2.20593	14.6603	2.73246	6.92651	5e-05	0.000483329	yes
TCONS_00015511	XLOC_005030	EGY3	1:6149177-6152222	WT_0h_NaCL	WT_24h_NaCL	OK	3.84893	34.4256	3.16095	2.9285	5e-05	0.000483329	yes
TCONS_00015598	XLOC_005054	AT1G18270	1:6282229-6293993	WT_0h_NaCL	WT_24h_NaCL	OK	3.33734	0.438697	-2.9274	-2.10583	0.0007	0.00533512	yes
TCONS_00015605	XLOC_005056	EPR1	1:6304288-6308243	WT_0h_NaCL	WT_24h_NaCL	OK	10.4087	1.64358	-2.66287	-1.4171	0.0054	0.0310657	yes
TCONS_00015618	XLOC_005058	AT1G18360	1:6315635-6324378	WT_0h_NaCL	WT_24h_NaCL	OK	8.54356	22.5952	1.4031	3.3301	5e-05	0.000483329	yes
TCONS_00015673	XLOC_005077	AT1G18810	1:6485514-6487153	WT_0h_NaCL	WT_24h_NaCL	OK	2.55785	6.47777	1.34056	3.60249	5e-05	0.000483329	yes
TCONS_00015686	XLOC_005084	AT1G18910	1:6528983-6538180	WT_0h_NaCL	WT_24h_NaCL	OK	2.25375	4.7879	1.08706	1.39737	0.0077	0.0417416	yes
TCONS_00015741	XLOC_005106	AT1G19400	1:6712021-6716439	WT_0h_NaCL	WT_24h_NaCL	OK	27.4312	7.09377	-1.95119	-2.80646	5e-05	0.000483329	yes
TCONS_00015750	XLOC_005108	AT1G19450	1:6731410-6735024	WT_0h_NaCL	WT_24h_NaCL	OK	19.8129	62.2411	1.65143	7.05246	5e-05	0.000483329	yes
TCONS_00015754	XLOC_005109	AT1G19490	1:6746777-6754073	WT_0h_NaCL	WT_24h_NaCL	OK	1.50858	3.99702	1.40574	1.91406	5e-05	0.000483329	yes
TCONS_00015756	XLOC_005111	RL5	1:6756236-6757420	WT_0h_NaCL	WT_24h_NaCL	OK	1.31929	0.17719	-2.89639	-2.09008	0.0036	0.0220726	yes
TCONS_00015771	XLOC_005118	AT1G19650	1:6796136-6799772	WT_0h_NaCL	WT_24h_NaCL	OK	3.31191	6.80138	1.03816	1.92277	5e-05	0.000483329	yes
TCONS_00015780	XLOC_005120	CLH1	1:6803485-6805092	WT_0h_NaCL	WT_24h_NaCL	OK	12.7986	42.762	1.74035	6.14436	5e-05	0.000483329	yes
TCONS_00015787	XLOC_005121	BEL10	1:6805429-6813063	WT_0h_NaCL	WT_24h_NaCL	OK	2.82733	8.33809	1.56028	1.82443	0.00065	0.00499639	yes
TCONS_00015825	XLOC_005130	AT1G19900	1:6906898-6908805	WT_0h_NaCL	WT_24h_NaCL	OK	4.26587	0.349584	-3.60913	-5.7887	5e-05	0.000483329	yes
TCONS_00015827	XLOC_005132	GH9B5	1:6918158-6921979	WT_0h_NaCL	WT_24h_NaCL	OK	0.436268	1.63259	1.90387	2.02433	0.00015	0.00133759	yes
TCONS_00015835	XLOC_005135	TUB5	1:6937718-6940832	WT_0h_NaCL	WT_24h_NaCL	OK	51.1788	19.9111	-1.36197	-2.03952	5e-05	0.000483329	yes
TCONS_00015836	XLOC_005135	TUB5	1:6937718-6940832	WT_0h_NaCL	WT_24h_NaCL	OK	100.149	35.4507	-1.49826	-4.43656	5e-05	0.000483329	yes
TCONS_00015900	XLOC_005159	ERD10	1:7084408-7089606	WT_0h_NaCL	WT_24h_NaCL	OK	74.1947	195.127	1.39503	1.99642	0.0002	0.00173834	yes
TCONS_00015913	XLOC_005163	OPCL1	1:7103361-7106121	WT_0h_NaCL	WT_24h_NaCL	OK	8.3606	18.2627	1.12722	3.54929	5e-05	0.000483329	yes
TCONS_00016027	XLOC_005199	IGMT1	1:7386761-7388512	WT_0h_NaCL	WT_24h_NaCL	OK	37.1174	5.51884	-2.74966	-9.25043	5e-05	0.000483329	yes
TCONS_00016029	XLOC_005201	IGMT2	1:7395178-7396823	WT_0h_NaCL	WT_24h_NaCL	OK	1.3663	11.4474	3.06667	4.09583	0.0002	0.00173834	yes
TCONS_00016031	XLOC_005202	IGMT4	1:7398813-7400736	WT_0h_NaCL	WT_24h_NaCL	OK	87.3744	41.6423	-1.06916	-3.95705	5e-05	0.000483329	yes
TCONS_00016075	XLOC_005212	AT1G21326	1:7468724-7469995	WT_0h_NaCL	WT_24h_NaCL	OK	2.41712	0.830547	-1.54115	-2.35657	5e-05	0.000483329	yes
TCONS_00016100	XLOC_005224	AT1G21510	1:7531311-7532745	WT_0h_NaCL	WT_24h_NaCL	OK	1.05934	0.499416	-1.08485	-1.4049	0.0012	0.00856922	yes
TCONS_00016101	XLOC_005225	AT1G21520	1:7534018-7534927	WT_0h_NaCL	WT_24h_NaCL	OK	7.17307	14.8514	1.04994	2.74421	5e-05	0.000483329	yes
TCONS_00016107	XLOC_005228	AT1G21540	1:7548449-7550741	WT_0h_NaCL	WT_24h_NaCL	OK	4.13654	1.63203	-1.34176	-3.46286	5e-05	0.000483329	yes
TCONS_00016146	XLOC_005239	AT1G21830	1:7660946-7662725	WT_0h_NaCL	WT_24h_NaCL	OK	41.1492	9.76404	-2.07531	-6.67511	5e-05	0.000483329	yes
TCONS_00016226	XLOC_005278	AT1G22403	1:7908567-7909814	WT_0h_NaCL	WT_24h_NaCL	OK	8.72505	2.89497	-1.59161	-1.81816	0.00065	0.00499639	yes
TCONS_00016244	XLOC_005287	PATL2	1:7955444-7958564	WT_0h_NaCL	WT_24h_NaCL	OK	34.2513	15.5773	-1.13671	-3.10322	5e-05	0.000483329	yes
TCONS_00016246	XLOC_005287	PATL2	1:7955444-7958564	WT_0h_NaCL	WT_24h_NaCL	OK	30.1522	11.1796	-1.43139	-3.15037	5e-05	0.000483329	yes
TCONS_00016255	XLOC_005291	ATSAC1	1:7994073-8002989	WT_0h_NaCL	WT_24h_NaCL	OK	7.46708	1.66547	-2.16461	-1.43718	0.00715	0.0392597	yes
TCONS_00016285	XLOC_005305	AT1G22960	1:8127441-8130456	WT_0h_NaCL	WT_24h_NaCL	OK	0.744808	2.1786	1.54846	1.48507	0.0023	0.0150487	yes
TCONS_00016302	XLOC_005308	FRO3	1:8147117-8153796	WT_0h_NaCL	WT_24h_NaCL	OK	11.6491	5.78751	-1.00921	-1.35303	0.002	0.0133437	yes
TCONS_00016303	XLOC_005308	FRO3	1:8147117-8153796	WT_0h_NaCL	WT_24h_NaCL	OK	12.329	4.38287	-1.49211	-2.23765	5e-05	0.000483329	yes
TCONS_00016312	XLOC_005312	PIN7	1:8180188-8183650	WT_0h_NaCL	WT_24h_NaCL	OK	15.1542	5.10401	-1.57001	-1.75477	0.0001	0.000921974	yes
TCONS_00016335	XLOC_005317	AT1G23205	1:8233952-8235019	WT_0h_NaCL	WT_24h_NaCL	OK	4.38184	44.4773	3.34346	9.27029	5e-05	0.000483329	yes
TCONS_00016354	XLOC_005325	AT1G23330	1:8279553-8282421	WT_0h_NaCL	WT_24h_NaCL	OK	5.74567	14.2188	1.30725	4.60226	5e-05	0.000483329	yes
TCONS_00016382	XLOC_005329	KNAT6	1:8297240-8306167	WT_0h_NaCL	WT_24h_NaCL	OK	5.17276	2.54291	-1.02446	-2.0833	5e-05	0.000483329	yes
TCONS_00016390	XLOC_005331	AT1G23390	1:8308964-8310916	WT_0h_NaCL	WT_24h_NaCL	OK	119.807	40.8589	-1.55199	-6.73522	5e-05	0.000483329	yes
TCONS_00016439	XLOC_005352	AOR	1:8395465-8399836	WT_0h_NaCL	WT_24h_NaCL	OK	66.9075	154.139	1.20399	4.86527	5e-05	0.000483329	yes
TCONS_00016442	XLOC_005355	ALDH2B7	1:8409944-8414886	WT_0h_NaCL	WT_24h_NaCL	OK	12.7829	31.2812	1.29109	4.04817	5e-05	0.000483329	yes
TCONS_00016447	XLOC_005359	AT1G23850	1:8425723-8429498	WT_0h_NaCL	WT_24h_NaCL	OK	5.35663	2.12853	-1.33147	-1.57141	0.0005	0.00395817	yes
TCONS_00016506	XLOC_005380	AT1G24140	1:8535998-8537780	WT_0h_NaCL	WT_24h_NaCL	OK	0.33688	1.87405	2.47586	2.76606	0.0007	0.00533512	yes
TCONS_00016531	XLOC_005390	2024-09-03	1:8593104-8596123	WT_0h_NaCL	WT_24h_NaCL	OK	7.99016	3.36997	-1.24549	-2.34864	5e-05	0.000483329	yes
TCONS_00016565	XLOC_005400	AT1G24430	1:8656020-8659548	WT_0h_NaCL	WT_24h_NaCL	OK	1.75589	5.56836	1.66505	3.5462	5e-05	0.000483329	yes
TCONS_00016607	XLOC_005421	AT1G25230	1:8840202-8842445	WT_0h_NaCL	WT_24h_NaCL	OK	6.21069	1.10337	-2.49284	-2.13198	0.0002	0.00173834	yes
TCONS_00016609	XLOC_005421	AT1G25230	1:8840202-8842445	WT_0h_NaCL	WT_24h_NaCL	OK	112.955	14.336	-2.97803	-10.8527	5e-05	0.000483329	yes
TCONS_00016656	XLOC_005438	AT1G25530	1:8962086-8967562	WT_0h_NaCL	WT_24h_NaCL	OK	8.14723	31.1403	1.9344	3.88059	5e-05	0.000483329	yes
TCONS_00016660	XLOC_005440	TEM1	1:8981555-8983314	WT_0h_NaCL	WT_24h_NaCL	OK	46.9745	16.5864	-1.50188	-6.41386	5e-05	0.000483329	yes
TCONS_00016753	XLOC_005459	AT1G26255	1:9083837-9085651	WT_0h_NaCL	WT_24h_NaCL	OK	1.22816	0.168769	-2.86338	-1.35696	0.0047	0.0276474	yes
TCONS_00016755	XLOC_005460	AT1G26270	1:9089468-9092560	WT_0h_NaCL	WT_24h_NaCL	OK	26.3313	12.0018	-1.13353	-4.96384	5e-05	0.000483329	yes
TCONS_00016774	XLOC_005467	AT1G26380	1:9126736-9128568	WT_0h_NaCL	WT_24h_NaCL	OK	1.20484	4.79678	1.99323	4.45586	5e-05	0.000483329	yes
TCONS_00016775	XLOC_005468	AT1G26390	1:9130012-9131779	WT_0h_NaCL	WT_24h_NaCL	OK	1.00735	2.07265	1.04091	1.97097	5e-05	0.000483329	yes
TCONS_00016777	XLOC_005470	AT1G26410	1:9138603-9140439	WT_0h_NaCL	WT_24h_NaCL	OK	0.635517	1.96356	1.62747	2.79534	5e-05	0.000483329	yes
TCONS_00016778	XLOC_005471	AT1G26420	1:9141518-9143336	WT_0h_NaCL	WT_24h_NaCL	OK	2.08899	9.27005	2.14977	5.79432	5e-05	0.000483329	yes
TCONS_00016780	XLOC_005472	UPS5	1:9143936-9146106	WT_0h_NaCL	WT_24h_NaCL	OK	8.45333	3.31751	-1.34942	-1.42078	0.0054	0.0310657	yes
TCONS_00016828	XLOC_005490	AT1G26761	1:9250040-9251659	WT_0h_NaCL	WT_24h_NaCL	OK	5.85167	13.7599	1.23355	4.15956	5e-05	0.000483329	yes
TCONS_00016829	XLOC_005491	AT1G26790	1:9273683-9275193	WT_0h_NaCL	WT_24h_NaCL	OK	0.0316337	0.953744	4.91407	2.05933	0.00685	0.0378889	yes
TCONS_00016830	XLOC_005492	AT1G26800	1:9285024-9286395	WT_0h_NaCL	WT_24h_NaCL	OK	13.2771	4.09672	-1.6964	-4.7446	5e-05	0.000483329	yes
TCONS_00016922	XLOC_005528	AT1G27461	1:9537735-9539027	WT_0h_NaCL	WT_24h_NaCL	OK	0.0565997	0.881949	3.96183	2.5779	0.001	0.00730433	yes
TCONS_00016924	XLOC_005529	AT1G27470	1:9539749-9544303	WT_0h_NaCL	WT_24h_NaCL	OK	6.20771	12.5247	1.01265	1.52285	0.00275	0.0175404	yes
TCONS_00016927	XLOC_005531	KLCR3	1:9551450-9554422	WT_0h_NaCL	WT_24h_NaCL	OK	2.5801	1.08687	-1.24725	-1.32026	0.00185	0.0124756	yes
TCONS_00016948	XLOC_005541	AT1G27670	1:9627532-9628749	WT_0h_NaCL	WT_24h_NaCL	OK	5.77918	1.45197	-1.99286	-3.75837	5e-05	0.000483329	yes
TCONS_00016969	XLOC_005544	STZ	1:9648020-9649912	WT_0h_NaCL	WT_24h_NaCL	OK	7.45058	20.3823	1.45189	4.15052	5e-05	0.000483329	yes
TCONS_00016997	XLOC_005552	AT1G27921	1:9726606-9730424	WT_0h_NaCL	WT_24h_NaCL	OK	3.79961	0.573249	-2.72862	-1.88537	0.0011	0.00794098	yes
TCONS_00017011	XLOC_005554	ABCB13	1:9733429-9738366	WT_0h_NaCL	WT_24h_NaCL	OK	0.13185	1.78335	3.75761	2.55072	0.00125	0.00888033	yes
TCONS_00017036	XLOC_005564	AT1G28140	1:9828464-9836210	WT_0h_NaCL	WT_24h_NaCL	OK	20.7042	41.4935	1.00296	1.59729	0.00065	0.00499639	yes
TCONS_00017048	XLOC_005569	PUP1	1:9862040-9864779	WT_0h_NaCL	WT_24h_NaCL	OK	2.46269	5.85039	1.2483	2.57566	5e-05	0.000483329	yes
TCONS_00017092	XLOC_005579	DYL1	1:9933785-9935440	WT_0h_NaCL	WT_24h_NaCL	OK	13.9536	1.22304	-3.51209	-2.85399	5e-05	0.000483329	yes
TCONS_00017093	XLOC_005579	DYL1	1:9933785-9935440	WT_0h_NaCL	WT_24h_NaCL	OK	134.291	5.74455	-4.54703	-5.95511	5e-05	0.000483329	yes
TCONS_00017094	XLOC_005579	DYL1	1:9933785-9935440	WT_0h_NaCL	WT_24h_NaCL	OK	21.1329	2.12706	-3.31256	-2.62783	5e-05	0.000483329	yes
TCONS_00017095	XLOC_005579	DYL1	1:9933785-9935440	WT_0h_NaCL	WT_24h_NaCL	OK	166.437	14.2196	-3.54903	-7.17356	5e-05	0.000483329	yes
TCONS_00017096	XLOC_005579	DYL1	1:9933785-9935440	WT_0h_NaCL	WT_24h_NaCL	OK	215.47	9.47063	-4.50789	-4.77647	5e-05	0.000483329	yes
TCONS_00017099	XLOC_005581	ERF11	1:9955773-9956980	WT_0h_NaCL	WT_24h_NaCL	OK	1.28158	4.2547	1.73113	1.64948	0.006	0.0339337	yes
TCONS_00017118	XLOC_005588	GRX480	1:10012636-10014256	WT_0h_NaCL	WT_24h_NaCL	OK	0.973138	6.32629	2.70064	2.50841	0.00745	0.0406198	yes
TCONS_00017133	XLOC_005591	AT1G28570	1:10038028-10044258	WT_0h_NaCL	WT_24h_NaCL	OK	4.02593	11.5077	1.5152	2.87537	5e-05	0.000483329	yes
TCONS_00017140	XLOC_005594	AT1G28600	1:10050956-10053218	WT_0h_NaCL	WT_24h_NaCL	OK	13.622	58.2535	2.09641	7.9732	5e-05	0.000483329	yes
TCONS_00017143	XLOC_005595	AT1G28610	1:10053442-10055881	WT_0h_NaCL	WT_24h_NaCL	OK	1.01507	4.5698	2.17055	2.73579	5e-05	0.000483329	yes
TCONS_00017144	XLOC_005595	AT1G28610	1:10053442-10055881	WT_0h_NaCL	WT_24h_NaCL	OK	2.10949	8.16867	1.95321	3.31201	5e-05	0.000483329	yes
TCONS_00017164	XLOC_005600	AT1G28660	1:10071605-10073549	WT_0h_NaCL	WT_24h_NaCL	OK	38.2203	10.8521	-1.81637	-5.10391	5e-05	0.000483329	yes
TCONS_00017237	XLOC_005618	AT1G29090	1:10162794-10164452	WT_0h_NaCL	WT_24h_NaCL	OK	0.518759	0.0781466	-2.73081	-1.9628	0.0008	0.00600262	yes
TCONS_00017245	XLOC_005622	AT1G29195	1:10202413-10204129	WT_0h_NaCL	WT_24h_NaCL	OK	1.86364	6.48002	1.79787	2.47806	5e-05	0.000483329	yes
TCONS_00017292	XLOC_005636	AT1G29420	1:10301376-10302099	WT_0h_NaCL	WT_24h_NaCL	OK	3.26709	1.37208	-1.25164	-1.58731	0.00045	0.00360379	yes
TCONS_00017294	XLOC_005637	AT1G29430	1:10302584-10303418	WT_0h_NaCL	WT_24h_NaCL	OK	18.3366	4.66993	-1.97325	-4.77125	5e-05	0.000483329	yes
TCONS_00017298	XLOC_005639	AT1G29450	1:10303889-10306595	WT_0h_NaCL	WT_24h_NaCL	OK	11.8786	2.88062	-2.04392	-3.30239	5e-05	0.000483329	yes
TCONS_00017299	XLOC_005640	AT1G29460	1:10307351-10308246	WT_0h_NaCL	WT_24h_NaCL	OK	7.35464	2.86018	-1.36255	-2.76036	5e-05	0.000483329	yes
TCONS_00017303	XLOC_005642	AT1G29530	1:10323635-10326848	WT_0h_NaCL	WT_24h_NaCL	OK	8.45036	18.1182	1.10036	2.74926	5e-05	0.000483329	yes
TCONS_00017308	XLOC_005644	AT1G29640	1:10355637-10356482	WT_0h_NaCL	WT_24h_NaCL	OK	2.0488	11.8146	2.52772	4.71155	5e-05	0.000483329	yes
TCONS_00017372	XLOC_005659	AT1G29965	1:10498309-10501498	WT_0h_NaCL	WT_24h_NaCL	OK	25.6445	58.3943	1.18718	2.17941	5e-05	0.000483329	yes
TCONS_00017374	XLOC_005659	RPL18AA	1:10498309-10501498	WT_0h_NaCL	WT_24h_NaCL	OK	46.8498	22.2537	-1.074	-2.06242	5e-05	0.000483329	yes
TCONS_00017421	XLOC_005680	DLAH	1:10719064-10720843	WT_0h_NaCL	WT_24h_NaCL	OK	0.647172	2.87654	2.15211	3.89844	5e-05	0.000483329	yes
TCONS_00017446	XLOC_005688	AT1G30515	1:10809199-10809939	WT_0h_NaCL	WT_24h_NaCL	OK	0.701242	1.53011	1.12565	1.15772	0.00935	0.0489741	yes
TCONS_00017502	XLOC_005693	AT1G30590	1:10835734-10840872	WT_0h_NaCL	WT_24h_NaCL	OK	18.5638	3.29014	-2.49627	-2.89793	5e-05	0.000483329	yes
TCONS_00017508	XLOC_005697	AT1G30750	1:10904774-10909784	WT_0h_NaCL	WT_24h_NaCL	OK	20.3308	9.86579	-1.04316	-2.14657	5e-05	0.000483329	yes
TCONS_00017532	XLOC_005703	AT1G30820	1:10944907-10949482	WT_0h_NaCL	WT_24h_NaCL	OK	17.0305	6.2648	-1.44278	-1.67289	0.00015	0.00133759	yes
TCONS_00017547	XLOC_005712	SUF4	1:11040249-11043773	WT_0h_NaCL	WT_24h_NaCL	OK	25.6126	9.53962	-1.42485	-3.61421	5e-05	0.000483329	yes
TCONS_00017551	XLOC_005714	OSB4	1:11054730-11056959	WT_0h_NaCL	WT_24h_NaCL	OK	2.22899	5.94325	1.41486	1.77096	0.00485	0.0283868	yes
TCONS_00017559	XLOC_005716	AT1G31040	1:11069509-11072694	WT_0h_NaCL	WT_24h_NaCL	OK	2.28513	1.10794	-1.0444	-1.22537	0.0084	0.0448467	yes
TCONS_00017601	XLOC_005733	AT1G31310	1:11198352-11200233	WT_0h_NaCL	WT_24h_NaCL	OK	2.71242	0.701148	-1.95179	-1.64694	0.0062	0.0348754	yes
TCONS_00017606	XLOC_005735	AT1G31335	1:11216809-11217546	WT_0h_NaCL	WT_24h_NaCL	OK	30.1473	14.9851	-1.00849	-3.05088	5e-05	0.000483329	yes
TCONS_00017671	XLOC_005760	AT1G31660	1:11330923-11333540	WT_0h_NaCL	WT_24h_NaCL	OK	15.789	33.9783	1.10569	4.62236	5e-05	0.000483329	yes
TCONS_00017693	XLOC_005768	FRL2	1:11412302-11414563	WT_0h_NaCL	WT_24h_NaCL	OK	3.69354	1.74738	-1.07981	-1.64741	0.00165	0.0113001	yes
TCONS_00017697	XLOC_005769	PUT1	1:11414694-11418533	WT_0h_NaCL	WT_24h_NaCL	OK	3.21336	10.8052	1.74957	2.10356	5e-05	0.000483329	yes
TCONS_00017775	XLOC_005807	NRT1.5	1:11711943-11719988	WT_0h_NaCL	WT_24h_NaCL	OK	51.1273	14.8851	-1.78023	-2.23305	5e-05	0.000483329	yes
TCONS_00017776	XLOC_005807	NRT1.5	1:11711943-11719988	WT_0h_NaCL	WT_24h_NaCL	OK	88.4194	31.996	-1.46647	-3.03619	5e-05	0.000483329	yes
TCONS_00017793	XLOC_005810	AT1G32520	1:11756690-11762635	WT_0h_NaCL	WT_24h_NaCL	OK	6.98818	14.6566	1.06856	1.63322	0.00025	0.00212677	yes
TCONS_00017829	XLOC_005829	GBSS1	1:11920389-11923866	WT_0h_NaCL	WT_24h_NaCL	OK	10.3931	40.0112	1.94478	3.6001	5e-05	0.000483329	yes
TCONS_00017830	XLOC_005829	GBSS1	1:11920389-11923866	WT_0h_NaCL	WT_24h_NaCL	OK	10.3645	38.8911	1.90779	3.60654	5e-05	0.000483329	yes
TCONS_00017850	XLOC_005836	AT1G33050	1:11966422-11972667	WT_0h_NaCL	WT_24h_NaCL	OK	8.6341	0.715639	-3.59274	-2.13899	0.0018	0.0121842	yes
TCONS_00017856	XLOC_005836	AT1G33050	1:11966422-11972667	WT_0h_NaCL	WT_24h_NaCL	OK	9.11497	2.1496	-2.08417	-1.79386	0.0004	0.00324421	yes
TCONS_00017867	XLOC_005838	AT1G33102	1:12002218-12003005	WT_0h_NaCL	WT_24h_NaCL	OK	0.974033	4.72108	2.27707	3.07203	5e-05	0.000483329	yes
TCONS_00017886	XLOC_005848	FAS4	1:12099481-12118861	WT_0h_NaCL	WT_24h_NaCL	OK	2.28622	4.6086	1.01136	1.41225	0.00355	0.0218122	yes
TCONS_00017933	XLOC_005856	scpl18	1:12162111-12164714	WT_0h_NaCL	WT_24h_NaCL	OK	0.563306	0.240179	-1.22981	-1.33601	0.00235	0.0153286	yes
TCONS_00018069	XLOC_005892	AT1G34315	1:12513976-12516825	WT_0h_NaCL	WT_24h_NaCL	OK	2.69427	0.813111	-1.72837	-1.94944	0.0003	0.00250642	yes
TCONS_00018075	XLOC_005892	AT1G34315	1:12513976-12516825	WT_0h_NaCL	WT_24h_NaCL	OK	2.10951	0.678408	-1.63668	-1.38603	0.00245	0.0158878	yes
TCONS_00018095	XLOC_005905	AT1G34570	1:12654926-12656605	WT_0h_NaCL	WT_24h_NaCL	OK	5.91264	12.4089	1.0695	2.84507	5e-05	0.000483329	yes
TCONS_00018107	XLOC_005910	GRF11	1:12742929-12745748	WT_0h_NaCL	WT_24h_NaCL	OK	16.2952	3.26151	-2.32084	-3.65127	5e-05	0.000483329	yes
TCONS_00018109	XLOC_005910	GRF11	1:12742929-12745748	WT_0h_NaCL	WT_24h_NaCL	OK	10.5261	1.55211	-2.76167	-3.21734	5e-05	0.000483329	yes
TCONS_00018135	XLOC_005930	AT1G35210	1:12896581-12897675	WT_0h_NaCL	WT_24h_NaCL	OK	0.633984	2.50005	1.97944	2.62374	5e-05	0.000483329	yes
TCONS_00018144	XLOC_005933	AT1G35250	1:12927302-12934741	WT_0h_NaCL	WT_24h_NaCL	OK	2.65011	8.22912	1.63468	1.5856	0.00185	0.0124756	yes
TCONS_00018156	XLOC_005938	MLP168	1:12956118-12962853	WT_0h_NaCL	WT_24h_NaCL	OK	0.47502	6.43511	3.7599	2.11429	0.00375	0.0228506	yes
TCONS_00018201	XLOC_005954	AT1G35560	1:13115823-13117235	WT_0h_NaCL	WT_24h_NaCL	OK	5.1315	13.0079	1.34194	4.06289	5e-05	0.000483329	yes
TCONS_00018205	XLOC_005955	CINV1	1:13122081-13125328	WT_0h_NaCL	WT_24h_NaCL	OK	45.7821	20.8971	-1.13148	-1.95103	5e-05	0.000483329	yes
TCONS_00018225	XLOC_005968	TPPD	1:13362961-13365172	WT_0h_NaCL	WT_24h_NaCL	OK	0.678196	1.92318	1.50372	2.12232	5e-05	0.000483329	yes
TCONS_00018228	XLOC_005970	AT1G36060	1:13454495-13456336	WT_0h_NaCL	WT_24h_NaCL	OK	33.417	9.46606	-1.81975	-6.81135	5e-05	0.000483329	yes
TCONS_00018241	XLOC_005971	AT1G36070	1:13466693-13471267	WT_0h_NaCL	WT_24h_NaCL	OK	6.44617	2.42765	-1.40888	-1.54231	0.0046	0.0271524	yes
TCONS_00018254	XLOC_005980	SHM7	1:13696041-13698739	WT_0h_NaCL	WT_24h_NaCL	OK	15.9066	53.9947	1.76319	7.32698	5e-05	0.000483329	yes
TCONS_00018261	XLOC_005983	AT1G36622	1:13833863-13837006	WT_0h_NaCL	WT_24h_NaCL	OK	1.17599	11.6265	3.30547	5.16379	5e-05	0.000483329	yes
TCONS_00018318	XLOC_006016	-	1:16115462-16116119	WT_0h_NaCL	WT_24h_NaCL	OK	1.95135	0.396425	-2.29935	-1.89803	0.00175	0.0118903	yes
TCONS_00018339	XLOC_006024	AT1G43245	1:16308442-16311094	WT_0h_NaCL	WT_24h_NaCL	OK	4.25404	1.82545	-1.22058	-1.92998	5e-05	0.000483329	yes
TCONS_00018340	XLOC_006024	AT1G43245	1:16308442-16311094	WT_0h_NaCL	WT_24h_NaCL	OK	2.839	0.789378	-1.84659	-1.91522	0.00025	0.00212677	yes
TCONS_00018405	XLOC_006047	AT1G43910	1:16654029-16657686	WT_0h_NaCL	WT_24h_NaCL	OK	3.92262	17.2681	2.13822	3.32865	5e-05	0.000483329	yes
TCONS_00018460	XLOC_006069	CH1	1:16847683-16851271	WT_0h_NaCL	WT_24h_NaCL	OK	4.18078	11.8047	1.49751	1.33001	0.00505	0.0293642	yes
TCONS_00018469	XLOC_006075	AT1G44770	1:16907536-16909572	WT_0h_NaCL	WT_24h_NaCL	OK	39.2936	18.3955	-1.09494	-3.4176	5e-05	0.000483329	yes
TCONS_00018472	XLOC_006075	AT1G44770	1:16907536-16909572	WT_0h_NaCL	WT_24h_NaCL	OK	17.6553	8.56251	-1.044	-1.8196	5e-05	0.000483329	yes
TCONS_00018487	XLOC_006084	AT1G45010	1:17013384-17015520	WT_0h_NaCL	WT_24h_NaCL	OK	7.69117	28.1053	1.86957	4.80714	5e-05	0.000483329	yes
TCONS_00018504	XLOC_006089	AT1G45163	1:17090676-17091464	WT_0h_NaCL	WT_24h_NaCL	OK	16.9982	6.42227	-1.40423	-3.39293	5e-05	0.000483329	yes
TCONS_00018553	XLOC_006094	ABF2	1:17165124-17167955	WT_0h_NaCL	WT_24h_NaCL	OK	5.75074	24.803	2.10869	5.02672	5e-05	0.000483329	yes
TCONS_00018581	XLOC_006101	WOX4	1:17236523-17238185	WT_0h_NaCL	WT_24h_NaCL	OK	1.93403	4.66538	1.27039	2.70794	5e-05	0.000483329	yes
TCONS_00018632	XLOC_006125	5PTASE11	1:17435524-17438490	WT_0h_NaCL	WT_24h_NaCL	OK	1.41191	4.79737	1.7646	2.42303	0.0045	0.0266558	yes
TCONS_00018676	XLOC_006151	C/VIF1	1:17681156-17683719	WT_0h_NaCL	WT_24h_NaCL	OK	11.8422	32.2023	1.44323	4.7916	5e-05	0.000483329	yes
TCONS_00018680	XLOC_006154	MYB112	1:17704131-17706481	WT_0h_NaCL	WT_24h_NaCL	OK	0.256728	8.09489	4.9787	4.65378	5e-05	0.000483329	yes
TCONS_00018687	XLOC_006157	mtLPD1	1:17716892-17719500	WT_0h_NaCL	WT_24h_NaCL	OK	7.85686	29.7667	1.92168	1.39604	0.0046	0.0271524	yes
TCONS_00018710	XLOC_006163	AT1G48120	1:17773626-17780106	WT_0h_NaCL	WT_24h_NaCL	OK	0.974151	3.213	1.72171	1.94137	0.0042	0.0251503	yes
TCONS_00018773	XLOC_006181	AT1G48430	1:17902631-17910523	WT_0h_NaCL	WT_24h_NaCL	OK	18.5941	8.20623	-1.18005	-1.67029	0.00035	0.00287858	yes
TCONS_00018880	XLOC_006219	BBX17	1:18173426-18176389	WT_0h_NaCL	WT_24h_NaCL	OK	7.80418	2.42725	-1.68492	-2.33413	0.00015	0.00133759	yes
TCONS_00018941	XLOC_006238	AT1G49500	1:18320489-18322505	WT_0h_NaCL	WT_24h_NaCL	OK	198.293	36.0131	-2.46104	-9.05566	5e-05	0.000483329	yes
TCONS_00018942	XLOC_006238	AT1G49500	1:18320489-18322505	WT_0h_NaCL	WT_24h_NaCL	OK	19.5759	3.15658	-2.63265	-1.47282	0.00685	0.0378889	yes
TCONS_00018955	XLOC_006244	ICK5	1:18365335-18366744	WT_0h_NaCL	WT_24h_NaCL	OK	0.524374	1.86185	1.82807	1.4458	0.00375	0.0228506	yes
TCONS_00018957	XLOC_006244	ICK5	1:18365335-18366744	WT_0h_NaCL	WT_24h_NaCL	OK	1.18319	2.68214	1.18071	1.21793	0.0086	0.0457231	yes
TCONS_00018996	XLOC_006252	AT1G49730	1:18400002-18405681	WT_0h_NaCL	WT_24h_NaCL	OK	7.90751	3.05233	-1.37331	-1.33922	0.002	0.0133437	yes
TCONS_00019212	XLOC_006300	AT1G50590	1:18730758-18734199	WT_0h_NaCL	WT_24h_NaCL	OK	0.699684	3.18769	2.18774	2.05054	0.0015	0.0104042	yes
TCONS_00019266	XLOC_006325	AT1G51080	1:18927809-18930811	WT_0h_NaCL	WT_24h_NaCL	OK	2.50839	6.34949	1.33988	1.52989	0.0007	0.00533512	yes
TCONS_00019271	XLOC_006327	FBH3	1:18943446-18945812	WT_0h_NaCL	WT_24h_NaCL	OK	7.77296	37.3368	2.26406	8.74273	5e-05	0.000483329	yes
TCONS_00019296	XLOC_006343	SPP1	1:19064597-19066989	WT_0h_NaCL	WT_24h_NaCL	OK	1.10389	3.51534	1.67107	1.73253	0.0013	0.00918885	yes
TCONS_00019297	XLOC_006343	SPP1	1:19064597-19066989	WT_0h_NaCL	WT_24h_NaCL	OK	2.39218	4.83203	1.01431	1.20905	0.0061	0.0344052	yes
TCONS_00019306	XLOC_006348	AT1G51550	1:19115556-19119412	WT_0h_NaCL	WT_24h_NaCL	OK	5.38108	2.4365	-1.14309	-1.41895	0.00535	0.0308235	yes
TCONS_00019320	XLOC_006353	4CL1	1:19154322-19161737	WT_0h_NaCL	WT_24h_NaCL	OK	40.016	137.094	1.77652	6.73564	5e-05	0.000483329	yes
TCONS_00019338	XLOC_006358	AT1G51805	1:19218758-19225797	WT_0h_NaCL	WT_24h_NaCL	OK	1.58281	4.44405	1.48939	1.92115	5e-05	0.000483329	yes
TCONS_00019340	XLOC_006358	AT1G51805	1:19218758-19225797	WT_0h_NaCL	WT_24h_NaCL	OK	5.69657	15.1306	1.4093	4.52583	5e-05	0.000483329	yes
TCONS_00019343	XLOC_006361	AT1G51820	1:19237218-19241965	WT_0h_NaCL	WT_24h_NaCL	OK	2.62887	9.78591	1.89626	4.79623	5e-05	0.000483329	yes
TCONS_00019362	XLOC_006362	AT1G51830	1:19242653-19250863	WT_0h_NaCL	WT_24h_NaCL	OK	9.3972	3.46372	-1.43991	-3.00884	5e-05	0.000483329	yes
TCONS_00019375	XLOC_006364	AT1G51860	1:19257402-19261794	WT_0h_NaCL	WT_24h_NaCL	OK	0.999788	2.52817	1.3384	1.40991	0.00815	0.0437442	yes
TCONS_00019391	XLOC_006367	AT1G51890	1:19274594-19278798	WT_0h_NaCL	WT_24h_NaCL	OK	0.578643	2.84562	2.298	1.80351	0.00075	0.00567177	yes
TCONS_00019392	XLOC_006367	AT1G51890	1:19274594-19278798	WT_0h_NaCL	WT_24h_NaCL	OK	0.991546	3.77188	1.92753	2.18258	0.0001	0.000921974	yes
TCONS_00019416	XLOC_006378	MBP1	1:19350313-19352907	WT_0h_NaCL	WT_24h_NaCL	OK	1.32845	3.52249	1.40685	1.97029	0.00165	0.0113001	yes
TCONS_00019420	XLOC_006379	AT1G52050	1:19354918-19356901	WT_0h_NaCL	WT_24h_NaCL	OK	8.1576	3.03542	-1.42625	-3.6012	5e-05	0.000483329	yes
TCONS_00019421	XLOC_006380	AT1G52060	1:19358799-19360822	WT_0h_NaCL	WT_24h_NaCL	OK	14.065	4.38962	-1.67995	-3.62037	5e-05	0.000483329	yes
TCONS_00019423	XLOC_006381	AT1G52070	1:19364808-19366925	WT_0h_NaCL	WT_24h_NaCL	OK	45.6544	13.5102	-1.75671	-6.7223	5e-05	0.000483329	yes
TCONS_00019427	XLOC_006383	AT1G52100	1:19383077-19385602	WT_0h_NaCL	WT_24h_NaCL	OK	46.3075	16.8116	-1.46179	-4.88301	5e-05	0.000483329	yes
TCONS_00019437	XLOC_006387	AT1G52140	1:19407258-19408319	WT_0h_NaCL	WT_24h_NaCL	OK	23.7512	11.4657	-1.05068	-3.43965	5e-05	0.000483329	yes
TCONS_00019458	XLOC_006396	AT1G52245	1:19458611-19459763	WT_0h_NaCL	WT_24h_NaCL	OK	5.77605	2.68554	-1.10487	-2.24194	5e-05	0.000483329	yes
TCONS_00019459	XLOC_006397	AT1G52270	1:19463674-19464434	WT_0h_NaCL	WT_24h_NaCL	OK	1.88649	0.650207	-1.53673	-1.73284	0.0002	0.00173834	yes
TCONS_00019502	XLOC_006415	AT1G52565	1:19579838-19580977	WT_0h_NaCL	WT_24h_NaCL	OK	2.75496	6.265	1.18529	2.54012	5e-05	0.000483329	yes
TCONS_00019541	XLOC_006426	AT1G52750	1:19641817-19649340	WT_0h_NaCL	WT_24h_NaCL	OK	8.73389	3.51623	-1.3126	-1.43728	0.00165	0.0113001	yes
TCONS_00019547	XLOC_006430	IAA6	1:19672475-19673652	WT_0h_NaCL	WT_24h_NaCL	OK	2.57021	0.285182	-3.17193	-3.26795	5e-05	0.000483329	yes
TCONS_00019550	XLOC_006432	AT1G52855	1:19682772-19683565	WT_0h_NaCL	WT_24h_NaCL	OK	0.931892	8.50348	3.18982	4.8682	5e-05	0.000483329	yes
TCONS_00019562	XLOC_006440	AT1G52990	1:19740399-19743449	WT_0h_NaCL	WT_24h_NaCL	OK	0.263005	0.994212	1.91846	1.78145	0.0007	0.00533512	yes
TCONS_00019613	XLOC_006460	PPC1	1:19883882-19888501	WT_0h_NaCL	WT_24h_NaCL	OK	24.0847	71.9679	1.57923	3.61671	5e-05	0.000483329	yes
TCONS_00019670	XLOC_006481	AT1G53625	1:20014378-20015038	WT_0h_NaCL	WT_24h_NaCL	OK	2.39192	12.4922	2.38479	4.28673	5e-05	0.000483329	yes
TCONS_00019676	XLOC_006486	AT1G53645	1:20026015-20028756	WT_0h_NaCL	WT_24h_NaCL	OK	7.09875	15.7177	1.14675	2.01053	5e-05	0.000483329	yes
TCONS_00019733	XLOC_006500	AT1G53887	1:20122331-20123140	WT_0h_NaCL	WT_24h_NaCL	OK	2.12995	4.50563	1.08091	1.5865	0.00045	0.00360379	yes
TCONS_00019742	XLOC_006507	AT1G54010	1:20158588-20160864	WT_0h_NaCL	WT_24h_NaCL	OK	201.065	85.2905	-1.2372	-4.73086	5e-05	0.000483329	yes
TCONS_00019748	XLOC_006509	ESP	1:20170714-20173949	WT_0h_NaCL	WT_24h_NaCL	OK	3.32905	15.1107	2.18239	5.83544	5e-05	0.000483329	yes
TCONS_00019758	XLOC_006512	ALDH7B4	1:20192767-20199193	WT_0h_NaCL	WT_24h_NaCL	OK	61.6759	149.774	1.28001	2.72822	5e-05	0.000483329	yes
TCONS_00019769	XLOC_006514	NF-YA5	1:20215394-20219452	WT_0h_NaCL	WT_24h_NaCL	OK	1.17708	14.091	3.58149	3.42578	5e-05	0.000483329	yes
TCONS_00019786	XLOC_006518	AT1G54220	1:20246025-20250345	WT_0h_NaCL	WT_24h_NaCL	OK	8.2874	18.3443	1.14634	2.69298	5e-05	0.000483329	yes
TCONS_00019854	XLOC_006533	AT1G54540	1:20367552-20368511	WT_0h_NaCL	WT_24h_NaCL	OK	2.97779	7.26193	1.28611	2.85566	5e-05	0.000483329	yes
TCONS_00019876	XLOC_006541	-	1:20405466-20411619	WT_0h_NaCL	WT_24h_NaCL	OK	2.40975	0.697971	-1.78765	-1.72179	0.0024	0.0156084	yes
TCONS_00019920	XLOC_006565	AT1G55210	1:20597733-20598768	WT_0h_NaCL	WT_24h_NaCL	OK	4.1302	15.749	1.93097	1.33081	0.0032	0.0199658	yes
TCONS_00019921	XLOC_006565	AT1G55210	1:20597733-20598768	WT_0h_NaCL	WT_24h_NaCL	OK	53.138	118.027	1.15131	4.16088	5e-05	0.000483329	yes
TCONS_00019974	XLOC_006584	AT1G55525	1:20728328-20728745	WT_0h_NaCL	WT_24h_NaCL	OK	0.568447	6.53104	3.52222	3.79041	0.0057	0.0325115	yes
TCONS_00020049	XLOC_006600	SIP1	1:20835210-20838940	WT_0h_NaCL	WT_24h_NaCL	OK	0.300996	1.06152	1.81831	1.23485	0.0063	0.0353423	yes
TCONS_00020052	XLOC_006600	SIP1	1:20835210-20838940	WT_0h_NaCL	WT_24h_NaCL	OK	4.70608	11.6058	1.30225	3.99301	5e-05	0.000483329	yes
TCONS_00020092	XLOC_006616	HAC4	1:20931856-20941899	WT_0h_NaCL	WT_24h_NaCL	OK	0.717318	1.61472	1.1706	1.52573	0.0011	0.00794098	yes
TCONS_00020118	XLOC_006624	AT1G56090	1:20976514-20979448	WT_0h_NaCL	WT_24h_NaCL	OK	2.73485	0.90399	-1.59708	-2.02491	0.0002	0.00173834	yes
TCONS_00020123	XLOC_006626	NOP56	1:20980368-20986952	WT_0h_NaCL	WT_24h_NaCL	OK	40.2961	89.6084	1.15299	4.96767	5e-05	0.000483329	yes
TCONS_00020186	XLOC_006640	PP2-B13	1:21056098-21057815	WT_0h_NaCL	WT_24h_NaCL	OK	0.586068	2.16825	1.8874	2.79038	5e-05	0.000483329	yes
TCONS_00020187	XLOC_006641	PP2-B14	1:21061521-21063047	WT_0h_NaCL	WT_24h_NaCL	OK	0.205187	0.935815	2.18928	2.21137	5e-05	0.000483329	yes
TCONS_00020253	XLOC_006662	PAP1	1:21233554-21235292	WT_0h_NaCL	WT_24h_NaCL	OK	0.174677	29.7987	7.41442	7.14423	5e-05	0.000483329	yes
TCONS_00020275	XLOC_006670	AT1G57590	1:21327358-21329944	WT_0h_NaCL	WT_24h_NaCL	OK	1.57833	22.0704	3.80564	8.92281	5e-05	0.000483329	yes
TCONS_00020282	XLOC_006672	AT1G57610	1:21337124-21339034	WT_0h_NaCL	WT_24h_NaCL	OK	4.69685	9.47205	1.01198	2.24488	5e-05	0.000483329	yes
TCONS_00020342	XLOC_006692	CAT2	1:21464000-21468505	WT_0h_NaCL	WT_24h_NaCL	OK	51.7506	25.6857	-1.01061	-2.48562	5e-05	0.000483329	yes
TCONS_00020381	XLOC_006701	BCA6	1:21537576-21540038	WT_0h_NaCL	WT_24h_NaCL	OK	3.91954	1.08032	-1.85923	-1.59547	0.00015	0.00133759	yes
TCONS_00020382	XLOC_006701	BCA6	1:21537576-21540038	WT_0h_NaCL	WT_24h_NaCL	OK	21.8216	8.47445	-1.36457	-2.41072	5e-05	0.000483329	yes
TCONS_00020383	XLOC_006701	BCA6	1:21537576-21540038	WT_0h_NaCL	WT_24h_NaCL	OK	43.0357	15.7965	-1.44592	-3.83626	5e-05	0.000483329	yes
TCONS_00020410	XLOC_006709	ZW9	1:21611802-21614169	WT_0h_NaCL	WT_24h_NaCL	OK	78.7637	221.219	1.48987	6.18086	5e-05	0.000483329	yes
TCONS_00020487	XLOC_006741	BPEp	1:21909069-21911367	WT_0h_NaCL	WT_24h_NaCL	OK	1.43721	2.93255	1.02888	1.94665	5e-05	0.000483329	yes
TCONS_00020499	XLOC_006748	TH7	1:21952596-21953480	WT_0h_NaCL	WT_24h_NaCL	OK	0.318875	4.58247	3.84506	3.55719	5e-05	0.000483329	yes
TCONS_00020550	XLOC_006774	TPS10	1:22176921-22181740	WT_0h_NaCL	WT_24h_NaCL	OK	6.74177	1.50162	-2.16661	-1.70385	0.00235	0.0153286	yes
TCONS_00020552	XLOC_006774	TPS10	1:22176921-22181740	WT_0h_NaCL	WT_24h_NaCL	OK	23.2128	7.83874	-1.56623	-1.84147	0.0001	0.000921974	yes
TCONS_00020553	XLOC_006774	TPS10	1:22176921-22181740	WT_0h_NaCL	WT_24h_NaCL	OK	2.4565	0.574468	-2.0963	-1.38666	0.0051	0.0296098	yes
TCONS_00020557	XLOC_006774	TPS10	1:22176921-22181740	WT_0h_NaCL	WT_24h_NaCL	OK	31.6891	8.5039	-1.89779	-3.0237	5e-05	0.000483329	yes
TCONS_00020558	XLOC_006775	AT1G60160	1:22188029-22191543	WT_0h_NaCL	WT_24h_NaCL	OK	20.1173	9.38764	-1.0996	-4.3865	5e-05	0.000483329	yes
TCONS_00020561	XLOC_006776	AT1G60200	1:22200693-22205827	WT_0h_NaCL	WT_24h_NaCL	OK	9.00272	3.81595	-1.23832	-1.92128	5e-05	0.000483329	yes
TCONS_00020631	XLOC_006792	GolS4	1:22274770-22280593	WT_0h_NaCL	WT_24h_NaCL	OK	1.36273	23.3153	4.0967	5.88289	5e-05	0.000483329	yes
TCONS_00020672	XLOC_006800	AT1G60590	1:22314088-22317070	WT_0h_NaCL	WT_24h_NaCL	OK	0.851924	5.73138	2.75009	1.95125	5e-05	0.000483329	yes
TCONS_00020673	XLOC_006800	AT1G60590	1:22314088-22317070	WT_0h_NaCL	WT_24h_NaCL	OK	0.787742	13.7769	4.12839	4.47626	0.0001	0.000921974	yes
TCONS_00020695	XLOC_006804	AT1G60640	1:22337252-22339736	WT_0h_NaCL	WT_24h_NaCL	OK	5.79446	14.6296	1.33614	2.80097	5e-05	0.000483329	yes
TCONS_00020709	XLOC_006810	AT1G60730	1:22357975-22360277	WT_0h_NaCL	WT_24h_NaCL	OK	23.6861	62.2126	1.39316	4.26162	5e-05	0.000483329	yes
TCONS_00020746	XLOC_006821	ATRPAC42	1:22397912-22400413	WT_0h_NaCL	WT_24h_NaCL	OK	5.83933	11.8551	1.02164	1.66434	0.0008	0.00600262	yes
TCONS_00020760	XLOC_006823	AT1G60890	1:22412187-22417312	WT_0h_NaCL	WT_24h_NaCL	OK	1.31085	6.86758	2.3893	2.31647	0.0006	0.00465368	yes
TCONS_00020779	XLOC_006826	IRT3	1:22445298-22447299	WT_0h_NaCL	WT_24h_NaCL	OK	7.08886	1.50439	-2.23637	-1.75759	0.0014	0.00979954	yes
TCONS_00020780	XLOC_006826	IRT3	1:22445298-22447299	WT_0h_NaCL	WT_24h_NaCL	OK	22.9542	11.3489	-1.01621	-2.79419	5e-05	0.000483329	yes
TCONS_00020836	XLOC_006846	AT1G61255	1:22589097-22589789	WT_0h_NaCL	WT_24h_NaCL	OK	5.16687	14.4208	1.48078	3.40562	5e-05	0.000483329	yes
TCONS_00020856	XLOC_006851	SD1-29	1:22637683-22659552	WT_0h_NaCL	WT_24h_NaCL	OK	6.32897	13.2934	1.07067	2.72258	5e-05	0.000483329	yes
TCONS_00020910	XLOC_006856	AT1G61480	1:22681241-22684626	WT_0h_NaCL	WT_24h_NaCL	OK	0.662398	0.159875	-2.05076	-2.59081	5e-05	0.000483329	yes
TCONS_00020949	XLOC_006859	MLO6	1:22708467-22712289	WT_0h_NaCL	WT_24h_NaCL	OK	2.96419	0.684374	-2.11478	-1.82907	0.00325	0.0202311	yes
TCONS_00020959	XLOC_006864	AT1G61590	1:22723367-22726190	WT_0h_NaCL	WT_24h_NaCL	OK	15.497	4.10495	-1.91655	-5.83602	5e-05	0.000483329	yes
TCONS_00020997	XLOC_006879	AT1G61740	1:22798034-22801416	WT_0h_NaCL	WT_24h_NaCL	OK	112.433	38.64	-1.54089	-6.3917	5e-05	0.000483329	yes
TCONS_00021012	XLOC_006888	AT1G61900	1:22881934-22885125	WT_0h_NaCL	WT_24h_NaCL	OK	11.467	4.9936	-1.19934	-1.67262	0.00015	0.00133759	yes
TCONS_00021054	XLOC_006901	2024-04-02	1:22973839-22977885	WT_0h_NaCL	WT_24h_NaCL	OK	6.74464	51.7867	2.94077	5.60605	5e-05	0.000483329	yes
TCONS_00021055	XLOC_006901	2024-04-02	1:22973839-22977885	WT_0h_NaCL	WT_24h_NaCL	OK	4.41996	32.449	2.87607	2.7266	5e-05	0.000483329	yes
TCONS_00021070	XLOC_006906	SLAH1	1:23007043-23008610	WT_0h_NaCL	WT_24h_NaCL	OK	4.09744	0.156173	-4.7135	-4.48956	5e-05	0.000483329	yes
TCONS_00021077	XLOC_006908	WRKY6	1:23016568-23019494	WT_0h_NaCL	WT_24h_NaCL	OK	10.0282	22.1197	1.14127	4.71613	5e-05	0.000483329	yes
TCONS_00021085	XLOC_006911	AT1G62310	1:23031359-23039813	WT_0h_NaCL	WT_24h_NaCL	OK	5.47692	1.74899	-1.64684	-3.95333	5e-05	0.000483329	yes
TCONS_00021135	XLOC_006931	BETA-VPE	1:23223873-23226983	WT_0h_NaCL	WT_24h_NaCL	OK	2.67925	14.463	2.43246	7.22667	5e-05	0.000483329	yes
TCONS_00021143	XLOC_006935	AT1G62760	1:23237371-23238644	WT_0h_NaCL	WT_24h_NaCL	OK	2.19635	1.00539	-1.12736	-1.75167	0.00015	0.00133759	yes
TCONS_00021144	XLOC_006936	AT1G62770	1:23245834-23246949	WT_0h_NaCL	WT_24h_NaCL	OK	27.1186	4.73613	-2.5175	-6.97174	5e-05	0.000483329	yes
TCONS_00021168	XLOC_006943	AT1G62870	1:23283911-23286797	WT_0h_NaCL	WT_24h_NaCL	OK	0.557168	1.47728	1.40676	2.73448	5e-05	0.000483329	yes
TCONS_00021182	XLOC_006950	AT1G63010	1:23347560-23352831	WT_0h_NaCL	WT_24h_NaCL	OK	3.48503	16.2697	2.22294	3.07839	5e-05	0.000483329	yes
TCONS_00021215	XLOC_006963	UGE3	1:23425351-23429652	WT_0h_NaCL	WT_24h_NaCL	OK	15.6106	3.55902	-2.13297	-3.4169	5e-05	0.000483329	yes
TCONS_00021225	XLOC_006967	CLE14	1:23460197-23460884	WT_0h_NaCL	WT_24h_NaCL	OK	1.01232	3.60645	1.83291	2.16752	5e-05	0.000483329	yes
TCONS_00021236	XLOC_006969	TET10	1:23466699-23469291	WT_0h_NaCL	WT_24h_NaCL	OK	13.3954	3.93024	-1.76905	-2.65657	5e-05	0.000483329	yes
TCONS_00021247	XLOC_006971	AT1G63290	1:23471749-23475532	WT_0h_NaCL	WT_24h_NaCL	OK	20.5099	5.93078	-1.79003	-1.50954	0.0094	0.049187	yes
TCONS_00021338	XLOC_006992	CYP86A7	1:23632177-23634073	WT_0h_NaCL	WT_24h_NaCL	OK	0.275391	1.96109	2.8321	3.85784	5e-05	0.000483329	yes
TCONS_00021364	XLOC_006996	UBC5	1:23667484-23669265	WT_0h_NaCL	WT_24h_NaCL	OK	4.74477	2.1012	-1.17513	-1.19389	0.00375	0.0228506	yes
TCONS_00021365	XLOC_006996	UBC5	1:23667484-23669265	WT_0h_NaCL	WT_24h_NaCL	OK	78.0725	17.0864	-2.19197	-7.80979	5e-05	0.000483329	yes
TCONS_00021407	XLOC_007004	AT1G63880	1:23712215-23716206	WT_0h_NaCL	WT_24h_NaCL	OK	0.754486	3.34133	2.14686	1.49835	0.00535	0.0308235	yes
TCONS_00021429	XLOC_007013	DAA1	1:23796697-23801799	WT_0h_NaCL	WT_24h_NaCL	OK	0.722185	5.93911	3.03981	2.67154	0.0001	0.000921974	yes
TCONS_00021439	XLOC_007016	CHX16	1:23814983-23818481	WT_0h_NaCL	WT_24h_NaCL	OK	7.80098	18.7519	1.26531	4.47026	5e-05	0.000483329	yes
TCONS_00021458	XLOC_007028	LACS3	1:23915569-23919835	WT_0h_NaCL	WT_24h_NaCL	OK	1.05615	4.83999	2.19619	1.83606	0.00185	0.0124756	yes
TCONS_00021460	XLOC_007028	LACS3	1:23915569-23919835	WT_0h_NaCL	WT_24h_NaCL	OK	4.89491	18.4068	1.91088	5.83894	5e-05	0.000483329	yes
TCONS_00021470	XLOC_007034	AT1G08697	1:23963617-23964418	WT_0h_NaCL	WT_24h_NaCL	OK	5.59361	0.740991	-2.91625	-2.53802	0.0001	0.000921974	yes
TCONS_00021494	XLOC_007044	ENODL8	1:24019456-24023424	WT_0h_NaCL	WT_24h_NaCL	OK	81.1693	29.4952	-1.46045	-5.18112	5e-05	0.000483329	yes
TCONS_00021503	XLOC_007048	CP5	1:24044685-24048822	WT_0h_NaCL	WT_24h_NaCL	OK	734.434	343.369	-1.09687	-3.07078	5e-05	0.000483329	yes
TCONS_00021511	XLOC_007051	AMT1	1:24060639-24062804	WT_0h_NaCL	WT_24h_NaCL	OK	9.95814	43.0046	2.11054	8.25069	5e-05	0.000483329	yes
TCONS_00021523	XLOC_007057	G-TMT	1:24129835-24136109	WT_0h_NaCL	WT_24h_NaCL	OK	6.29938	40.1492	2.67209	6.99267	5e-05	0.000483329	yes
TCONS_00021548	XLOC_007063	4CL3	1:24167201-24171635	WT_0h_NaCL	WT_24h_NaCL	OK	1.82646	15.1908	3.05608	7.93648	5e-05	0.000483329	yes
TCONS_00021603	XLOC_007087	AT1G65481	1:24340235-24341919	WT_0h_NaCL	WT_24h_NaCL	OK	0.243539	2.96502	3.60581	2.40228	0.0013	0.00918885	yes
TCONS_00021627	XLOC_007094	KOR2	1:24391666-24395503	WT_0h_NaCL	WT_24h_NaCL	OK	2.22416	5.6043	1.33328	2.21631	5e-05	0.000483329	yes
TCONS_00021638	XLOC_007100	AT1G65690	1:24431416-24433165	WT_0h_NaCL	WT_24h_NaCL	OK	7.64027	19.7879	1.37292	4.54805	5e-05	0.000483329	yes
TCONS_00021665	XLOC_007114	AAE12	1:24512437-24514659	WT_0h_NaCL	WT_24h_NaCL	OK	0.242551	3.46506	3.83652	5.01669	5e-05	0.000483329	yes
TCONS_00021723	XLOC_007130	AT1G66100	1:24605426-24606722	WT_0h_NaCL	WT_24h_NaCL	OK	20.5751	2.84415	-2.85483	-6.31642	5e-05	0.000483329	yes
TCONS_00021731	XLOC_007136	GSR2	1:24655114-24657703	WT_0h_NaCL	WT_24h_NaCL	OK	204.937	530.618	1.37249	4.82469	5e-05	0.000483329	yes
TCONS_00021809	XLOC_007166	AT1G66690	1:24869339-24870865	WT_0h_NaCL	WT_24h_NaCL	OK	0.488005	1.27567	1.38629	1.9851	5e-05	0.000483329	yes
TCONS_00021811	XLOC_007167	PXMT1	1:24873205-24874766	WT_0h_NaCL	WT_24h_NaCL	OK	0.0584795	0.547138	3.2259	1.1901	0.00495	0.0288769	yes
TCONS_00021846	XLOC_007179	AT1G66920	1:24959249-24967670	WT_0h_NaCL	WT_24h_NaCL	OK	1.38923	5.60177	2.01159	1.66376	0.0062	0.0348754	yes
TCONS_00021853	XLOC_007181	AT1G66940	1:24969873-24974972	WT_0h_NaCL	WT_24h_NaCL	OK	34.5232	15.0913	-1.19385	-3.05551	5e-05	0.000483329	yes
TCONS_00021905	XLOC_007193	CYP735A2	1:25061672-25065446	WT_0h_NaCL	WT_24h_NaCL	OK	2.65884	0.604051	-2.13805	-3.01523	5e-05	0.000483329	yes
TCONS_00021973	XLOC_007205	RTFL21	1:25175557-25176230	WT_0h_NaCL	WT_24h_NaCL	OK	10.916	0.338845	-5.00967	-5.06931	5e-05	0.000483329	yes
TCONS_00022013	XLOC_007215	AT1G67360	1:25235270-25238216	WT_0h_NaCL	WT_24h_NaCL	OK	13.2777	54.7089	2.04278	3.34572	5e-05	0.000483329	yes
TCONS_00022014	XLOC_007215	AT1G67360	1:25235270-25238216	WT_0h_NaCL	WT_24h_NaCL	OK	1.4881	8.2477	2.47052	1.52638	0.00815	0.0437442	yes
TCONS_00022115	XLOC_007234	ARR11	1:25376678-25379217	WT_0h_NaCL	WT_24h_NaCL	OK	4.90047	2.40998	-1.0239	-2.58899	5e-05	0.000483329	yes
TCONS_00022122	XLOC_007237	AT1G67760	1:25405315-25406418	WT_0h_NaCL	WT_24h_NaCL	OK	1.10552	2.32881	1.07487	1.55895	0.0006	0.00465368	yes
TCONS_00022135	XLOC_007244	AT1G67855	1:25442255-25443690	WT_0h_NaCL	WT_24h_NaCL	OK	1.19643	8.15143	2.76832	1.98911	0.00035	0.00287858	yes
TCONS_00022136	XLOC_007245	AT1G67860	1:25444751-25445357	WT_0h_NaCL	WT_24h_NaCL	OK	39.5349	19.4912	-1.0203	-3.37374	5e-05	0.000483329	yes
TCONS_00022138	XLOC_007246	AT1G67865	1:25445993-25447622	WT_0h_NaCL	WT_24h_NaCL	OK	22.1176	6.50024	-1.76663	-3.87739	5e-05	0.000483329	yes
TCONS_00022139	XLOC_007247	AT1G67870	1:25449221-25451063	WT_0h_NaCL	WT_24h_NaCL	OK	87.1392	32.2961	-1.43196	-3.7374	5e-05	0.000483329	yes
TCONS_00022141	XLOC_007247	AT1G67870	1:25449221-25451063	WT_0h_NaCL	WT_24h_NaCL	OK	24.8327	6.73459	-1.88258	-1.42526	0.00225	0.0147677	yes
TCONS_00022144	XLOC_007247	AT1G67870	1:25449221-25451063	WT_0h_NaCL	WT_24h_NaCL	OK	41.5775	17.8799	-1.21746	-1.95118	5e-05	0.000483329	yes
TCONS_00022152	XLOC_007249	AT1G67910	1:25471287-25472577	WT_0h_NaCL	WT_24h_NaCL	OK	32.6677	3.90094	-3.06597	-7.28116	5e-05	0.000483329	yes
TCONS_00022228	XLOC_007278	AT1G68470	1:25676360-25678468	WT_0h_NaCL	WT_24h_NaCL	OK	1.08565	5.61633	2.37106	5.27927	5e-05	0.000483329	yes
TCONS_00022246	XLOC_007286	AT1G68568	1:25746696-25750291	WT_0h_NaCL	WT_24h_NaCL	OK	3.06432	38.9147	3.66667	3.14774	5e-05	0.000483329	yes
TCONS_00022280	XLOC_007298	IDA	1:25829916-25830781	WT_0h_NaCL	WT_24h_NaCL	OK	0.0918177	2.02395	4.46226	2.55395	0.00575	0.03275	yes
TCONS_00022320	XLOC_007307	bZIP	1:25893970-25895056	WT_0h_NaCL	WT_24h_NaCL	OK	1.69974	5.81708	1.77498	3.37545	5e-05	0.000483329	yes
TCONS_00022351	XLOC_007317	AT1G69070	1:25964318-25971542	WT_0h_NaCL	WT_24h_NaCL	OK	7.19494	14.9497	1.05506	2.74055	5e-05	0.000483329	yes
TCONS_00022410	XLOC_007334	AGO7	1:26101357-26110357	WT_0h_NaCL	WT_24h_NaCL	OK	0.989737	2.22494	1.16865	1.29202	0.00155	0.0107042	yes
TCONS_00022443	XLOC_007340	AT1G69570	1:26161460-26163715	WT_0h_NaCL	WT_24h_NaCL	OK	14.3129	3.20456	-2.15911	-6.19899	5e-05	0.000483329	yes
TCONS_00022466	XLOC_007351	AT1G69730	1:26226730-26231472	WT_0h_NaCL	WT_24h_NaCL	OK	1.55433	5.90031	1.9245	4.74576	5e-05	0.000483329	yes
TCONS_00022494	XLOC_007363	AT1G69890	1:26323085-26324946	WT_0h_NaCL	WT_24h_NaCL	OK	9.05132	3.53128	-1.35794	-3.8073	5e-05	0.000483329	yes
TCONS_00022496	XLOC_007365	GSTU12	1:26334249-26335630	WT_0h_NaCL	WT_24h_NaCL	OK	0.276923	2.07664	2.9067	3.15698	5e-05	0.000483329	yes
TCONS_00022497	XLOC_007366	GSTU11	1:26337480-26338818	WT_0h_NaCL	WT_24h_NaCL	OK	0.594005	4.03796	2.76508	3.79713	5e-05	0.000483329	yes
TCONS_00022512	XLOC_007370	AT1G69980	1:26355787-26357781	WT_0h_NaCL	WT_24h_NaCL	OK	2.16269	5.54873	1.35933	1.23964	0.0095	0.0496128	yes
TCONS_00022517	XLOC_007372	AT1G70000	1:26362978-26364878	WT_0h_NaCL	WT_24h_NaCL	OK	4.67216	12.8962	1.46479	3.61882	5e-05	0.000483329	yes
TCONS_00022524	XLOC_007377	AT1G70130	1:26409600-26411828	WT_0h_NaCL	WT_24h_NaCL	OK	0.105636	1.10172	3.38258	3.32049	5e-05	0.000483329	yes
TCONS_00022534	XLOC_007385	UMAMIT36	1:26456773-26459570	WT_0h_NaCL	WT_24h_NaCL	OK	0.558868	1.4575	1.38292	2.01869	0.0001	0.000921974	yes
TCONS_00022539	XLOC_007387	TPS8	1:26470794-26474833	WT_0h_NaCL	WT_24h_NaCL	OK	30.9711	7.42739	-2.06	-4.7387	5e-05	0.000483329	yes
TCONS_00022540	XLOC_007387	TPS8	1:26470794-26474833	WT_0h_NaCL	WT_24h_NaCL	OK	42.9281	9.3467	-2.19939	-5.75518	5e-05	0.000483329	yes
TCONS_00022607	XLOC_007411	PGM2	1:26668645-26673166	WT_0h_NaCL	WT_24h_NaCL	OK	11.7457	25.1736	1.09977	1.46254	0.0018	0.0121842	yes
TCONS_00022634	XLOC_007419	AT1G70860	1:26718069-26719211	WT_0h_NaCL	WT_24h_NaCL	OK	2.15791	0.935614	-1.20565	-1.81137	0.00015	0.00133759	yes
TCONS_00022637	XLOC_007421	AT1G70880	1:26722845-26723978	WT_0h_NaCL	WT_24h_NaCL	OK	4.46377	1.49616	-1.57699	-2.99259	5e-05	0.000483329	yes
TCONS_00022643	XLOC_007426	AT1G70990	1:26767249-26768215	WT_0h_NaCL	WT_24h_NaCL	OK	7.19676	2.83518	-1.34391	-2.7136	5e-05	0.000483329	yes
TCONS_00022650	XLOC_007431	AT1G71020	1:26790548-26793319	WT_0h_NaCL	WT_24h_NaCL	OK	22.166	10.8169	-1.03506	-4.37343	5e-05	0.000483329	yes
TCONS_00022653	XLOC_007432	MYBL2	1:26794131-26796620	WT_0h_NaCL	WT_24h_NaCL	OK	33.707	14.5549	-1.21154	-2.8767	5e-05	0.000483329	yes
TCONS_00022734	XLOC_007453	AT1G71490	1:26931851-26935825	WT_0h_NaCL	WT_24h_NaCL	OK	1.76322	3.79478	1.1058	1.6708	0.0001	0.000921974	yes
TCONS_00022820	XLOC_007488	AT1G72410	1:27245081-27257085	WT_0h_NaCL	WT_24h_NaCL	OK	19.4325	7.36807	-1.39911	-4.28009	5e-05	0.000483329	yes
TCONS_00022829	XLOC_007489	AT1G72416	1:27258746-27260521	WT_0h_NaCL	WT_24h_NaCL	OK	15.3933	5.7763	-1.41408	-2.57079	5e-05	0.000483329	yes
TCONS_00022866	XLOC_007495	AT1G72490	1:27288899-27291107	WT_0h_NaCL	WT_24h_NaCL	OK	0.468639	1.21655	1.37624	1.29051	0.00385	0.0233622	yes
TCONS_00022905	XLOC_007504	AT1G72640	1:27346155-27358863	WT_0h_NaCL	WT_24h_NaCL	OK	13.5171	6.50625	-1.05489	-1.29844	0.0037	0.0225914	yes
TCONS_00022936	XLOC_007514	AT1G72840	1:27409195-27416050	WT_0h_NaCL	WT_24h_NaCL	OK	2.35471	1.14876	-1.03548	-1.3216	0.005	0.0291209	yes
TCONS_00022969	XLOC_007523	PS2	1:27464527-27466348	WT_0h_NaCL	WT_24h_NaCL	OK	1.23265	7.96801	2.69246	5.46272	5e-05	0.000483329	yes
TCONS_00022970	XLOC_007524	AT1G73020	1:27469495-27473660	WT_0h_NaCL	WT_24h_NaCL	OK	3.20469	1.58701	-1.01388	-1.42248	0.0028	0.017813	yes
TCONS_00022983	XLOC_007531	AT1G73120	1:27497175-27498062	WT_0h_NaCL	WT_24h_NaCL	OK	42.716	1.08821	-5.29475	-8.35027	5e-05	0.000483329	yes
TCONS_00023060	XLOC_007548	AT1G73350	1:27575376-27577283	WT_0h_NaCL	WT_24h_NaCL	OK	1.87411	5.80104	1.6301	1.91591	0.00015	0.00133759	yes
TCONS_00023114	XLOC_007561	AT1G73660	1:27691892-27697372	WT_0h_NaCL	WT_24h_NaCL	OK	11.0813	5.30586	-1.06247	-1.86241	5e-05	0.000483329	yes
TCONS_00023133	XLOC_007568	SARD1	1:27742080-27749248	WT_0h_NaCL	WT_24h_NaCL	OK	0.201963	1.49864	2.89149	1.71995	0.0039	0.0236197	yes
TCONS_00023136	XLOC_007569	AT1G73810	1:27752250-27755297	WT_0h_NaCL	WT_24h_NaCL	OK	0.40764	3.49979	3.1019	3.48836	0.00015	0.00133759	yes
TCONS_00023183	XLOC_007579	SS3	1:27829050-27831536	WT_0h_NaCL	WT_24h_NaCL	OK	1.13175	3.48818	1.62392	3.00531	5e-05	0.000483329	yes
TCONS_00023184	XLOC_007580	AT1G74010	1:27832094-27834207	WT_0h_NaCL	WT_24h_NaCL	OK	2.28495	11.66	2.35134	5.71912	5e-05	0.000483329	yes
TCONS_00023185	XLOC_007581	SS2	1:27835122-27837443	WT_0h_NaCL	WT_24h_NaCL	OK	26.0447	58.2054	1.16016	4.94846	5e-05	0.000483329	yes
TCONS_00023226	XLOC_007588	RLP14	1:27897020-27902199	WT_0h_NaCL	WT_24h_NaCL	OK	1.75152	0.830229	-1.07702	-1.45979	0.00125	0.00888033	yes
TCONS_00023310	XLOC_007616	MIF1	1:28045331-28048289	WT_0h_NaCL	WT_24h_NaCL	OK	9.91689	4.35246	-1.18806	-2.50336	5e-05	0.000483329	yes
TCONS_00023338	XLOC_007628	NdhO	1:28126927-28131157	WT_0h_NaCL	WT_24h_NaCL	OK	108.461	47.6131	-1.18775	-3.8753	5e-05	0.000483329	yes
TCONS_00023339	XLOC_007628	NdhO	1:28126927-28131157	WT_0h_NaCL	WT_24h_NaCL	OK	86.612	33.3018	-1.37897	-1.62293	0.00025	0.00212677	yes
TCONS_00023347	XLOC_007630	AT1G74910	1:28133932-28142837	WT_0h_NaCL	WT_24h_NaCL	OK	67.4997	31.8862	-1.08195	-1.82774	5e-05	0.000483329	yes
TCONS_00023399	XLOC_007644	AT1G75180	1:28213665-28219186	WT_0h_NaCL	WT_24h_NaCL	OK	22.208	6.07233	-1.87076	-1.80773	0.00015	0.00133759	yes
TCONS_00023405	XLOC_007647	RL6	1:28244316-28245581	WT_0h_NaCL	WT_24h_NaCL	OK	3.01754	0.536857	-2.49077	-2.05954	0.0005	0.00395817	yes
TCONS_00023425	XLOC_007653	BBD1	1:28281194-28284168	WT_0h_NaCL	WT_24h_NaCL	OK	82.6537	32.8682	-1.33039	-2.88535	5e-05	0.000483329	yes
TCONS_00023427	XLOC_007653	BBD1	1:28281194-28284168	WT_0h_NaCL	WT_24h_NaCL	OK	100.97	43.7963	-1.20505	-2.68112	5e-05	0.000483329	yes
TCONS_00023441	XLOC_007657	CKX5	1:28313338-28318375	WT_0h_NaCL	WT_24h_NaCL	OK	4.06039	1.31945	-1.62168	-2.65856	5e-05	0.000483329	yes
TCONS_00023443	XLOC_007658	WAT1	1:28337725-28340275	WT_0h_NaCL	WT_24h_NaCL	OK	213.366	73.4651	-1.5382	-2.96354	5e-05	0.000483329	yes
TCONS_00023444	XLOC_007658	WAT1	1:28337725-28340275	WT_0h_NaCL	WT_24h_NaCL	OK	76.4127	29.5918	-1.36862	-1.33143	0.00295	0.0186266	yes
TCONS_00023469	XLOC_007672	GASA1	1:28441500-28442435	WT_0h_NaCL	WT_24h_NaCL	OK	786.194	362.105	-1.11848	-4.34446	5e-05	0.000483329	yes
TCONS_00023485	XLOC_007679	AT1G75860	1:28484128-28486077	WT_0h_NaCL	WT_24h_NaCL	OK	5.25626	10.8695	1.04818	2.19009	5e-05	0.000483329	yes
TCONS_00023527	XLOC_007697	sks5	1:28571118-28581315	WT_0h_NaCL	WT_24h_NaCL	OK	153.669	74.7386	-1.0399	-3.08658	5e-05	0.000483329	yes
TCONS_00023540	XLOC_007701	AT1G76220	1:28597375-28600725	WT_0h_NaCL	WT_24h_NaCL	OK	0.669599	0.19697	-1.76532	-1.454	0.00425	0.0254034	yes
TCONS_00023544	XLOC_007702	AT1G76240	1:28602704-28603932	WT_0h_NaCL	WT_24h_NaCL	OK	16.2131	7.10337	-1.19058	-3.78839	5e-05	0.000483329	yes
TCONS_00023603	XLOC_007716	AT1G76440	1:28678934-28683785	WT_0h_NaCL	WT_24h_NaCL	OK	4.61957	1.43849	-1.6832	-1.63385	0.0014	0.00979954	yes
TCONS_00023606	XLOC_007717	AT1G76460	1:28684550-28689208	WT_0h_NaCL	WT_24h_NaCL	OK	25.2503	8.99273	-1.48947	-2.49699	5e-05	0.000483329	yes
TCONS_00023607	XLOC_007718	AT1G76470	1:28689765-28691659	WT_0h_NaCL	WT_24h_NaCL	OK	1.25695	0.465586	-1.4328	-1.86755	5e-05	0.000483329	yes
[truncated: 2,994 more rows]

## Sheet: Sheet3
WT sorbitol treated 6h compare to WT sorbitol treated 0h
[truncated: 4,657 more rows]

## Sheet: Sheet4
WT sorbitol treated 24h compare to WT sorbitol treated 0h
[truncated: 3,427 more rows]

[truncated: 8 more sheets: Sheet5, Sheet6, Sheet7, Sheet8, Sheet9, Sheet10, Sheet11, Sheet12]
