# Supplementary material for: Cytosolic and Nucleosolic Calcium-Regulated Long Non-Coding RNAs and Their Target Protein-Coding Genes in Response to Hyperosmolarity and Salt Stresses in Arabidopsis thaliana
Source: Int J Mol Sci. 2025 Feb 27;26(5):2086. doi: 10.3390/ijms26052086 (PMC11900983; doi:10.3390/ijms26052086)
Supplement: Supplementary file 1 [file ijms-26-02086-s001.zip › Supplementary Tables and Figure/Table S6 Calcium-regulated NaCl or sorbitol responsive lncRNAs and PCGs .xlsx]

## Sheet: Sheet1
[Ca2+]nuc-regulated NaCl(6h) responsive lncRNAs
lncRNA_ID	gene_id	gene	logFC.(PV-NLS_NaCl_6h/PV-NLS_NaCl_0h)	logFC.(WT_NaCl_6h/WT_NaCl_0h)	logFC.(PV-NLS_NaCl_6h/WT_NaCl_6h)	regulation
TCONS_00000076	XLOC_000027	AT1G01448	-1.24834	-1.2346	0.188596	active
TCONS_00000479	XLOC_000134	AT1G03365	1.79333	1.50109	0.474037	active
TCONS_00000654	XLOC_000181	AT1G04247	2.31178	2.21155	-0.315556	active
TCONS_00000773	XLOC_000232	AT1G05140	8.0807	-2.98662	-1.59699	active
TCONS_00000877	XLOC_000260	AT1G04413	0.189739	-1.20278	-1.66469	active
TCONS_00000887	XLOC_000266	AT1G04427	1.34829	-2.37106	-2.08614	active
TCONS_00001055	XLOC_000307	AT1G04467	1.13227	0.0376662	-0.443177	active
TCONS_00001167	XLOC_000338	AT1G07119	1.89648	0.335035	-0.783182	active
TCONS_00001171	XLOC_000338	AT1G07119	-2.49328	-1.08027	0.904976	active
TCONS_00001180	XLOC_000338	AT1G07119	2.0043	-1.1647	0.363875	active
TCONS_00001247	XLOC_000357	AT1G04587	0.252162	-1.18418	-1.07228	active
TCONS_00001279	XLOC_000372	AT1G07728	-0.90289	-1.16516	-0.256666	active
TCONS_00001349	XLOC_000387	AT1G08110	-0.602623	-0.0462893	-1.11966	active
TCONS_00001608	XLOC_000458	AT1G09421	-1.62473	-1.56077	-0.176004	active
TCONS_00001646	XLOC_000474	AT1G09650	1.46675	0.168559	-0.436351	active
TCONS_00001810	XLOC_000526	AT1G10657	1.71352	0.604504	0.159357	active
TCONS_00001812	XLOC_000526	AT1G10657	4.79991	1.84343	-0.6768	active
TCONS_00002026	XLOC_000593	AT1G04877	-0.678286	-2.15283	-0.400527	active
TCONS_00002038	XLOC_000599	AT1G04893	-0.85606	-1.8296	-0.839631	active
TCONS_00002101	XLOC_000618	AT1G04933	-0.00967282	-2.28357	-0.295209	active
TCONS_00002287	XLOC_000673	CYP86C4	-3.17564	-1.36698	0.257076	active
TCONS_00002478	XLOC_000743	AT1G05083	0.798423	2.00912	-1.85416	active
TCONS_00002839	XLOC_000864	AT1G16489	1.02876	-1.8835	-1.77388	active
TCONS_00002963	XLOC_000886	AT1G05277	-0.208691	-1.33602	-0.229382	active
TCONS_00003024	XLOC_000914	AT1G17255	4.92578	-2.7203	-2.16046	active
TCONS_00003209	XLOC_000972	AT1G18320	0.0412873	-1.45274	-0.265603	active
TCONS_00003543	XLOC_001072	AT1G20065	1.43296	-6.28255	-8.96951	active
TCONS_00003602	XLOC_001099	AT1G20515	0.657152	0.831893	-1.5765	active
TCONS_00003603	XLOC_001099	AT1G20515	-1.84008	-2.37655	-1.21949	active
TCONS_00003939	XLOC_001226	AT1G05763	-0.169491	-0.0835702	-1.51236	active
TCONS_00003969	XLOC_001231	AT1G05767	5.01134	6.27438	-2.13585	active
TCONS_00004038	XLOC_001250	AT1G05787	4.08782	3.78706	0.629829	active
TCONS_00004144	XLOC_001287	AT1G23985	2.05158	-0.161191	-1.0247	active
TCONS_00004236	XLOC_001326	AT1G24580	3.10836	2.35864	-0.0373291	active
TCONS_00004360	XLOC_001372	AT1G05977	1.81646	0.821917	-0.803814	active
TCONS_00004716	XLOC_001491	AT1G06113	1.71631	0.402825	-0.393105	active
TCONS_00004810	XLOC_001523	-	0.0372645	-1.94184	-1.32548	active
TCONS_00005255	XLOC_001691	TO2	0.0171286	-0.777755	-1.33577	active
TCONS_00005749	XLOC_001862	AT1G06717	1.77203	-0.779117	-0.701454	active
TCONS_00005763	XLOC_001867	AT1G06727	-1.18463	-2.53566	-1.91381	active
TCONS_00006070	XLOC_001953	HOS10	-2.66888	-2.66533	0.394419	active
TCONS_00006072	XLOC_001953	HOS10	1.41515	0.940734	0.443698	active
TCONS_00006245	XLOC_002033	AT1G07143	4.2924	0.616487	-1.32421	active
TCONS_00006291	XLOC_002051	AT1G07167	1.29727	0.975349	-0.159373	active
TCONS_00006503	XLOC_002156	AT1G07367	2.95299	-0.842213	-1.34281	active
TCONS_00006546	XLOC_002169	BGLU34	-11.0662	-8.35941	-1.6582	active
TCONS_00006636	XLOC_002215	AT1G48315	3.43174	-0.198187	-0.672956	active
TCONS_00006637	XLOC_002215	AT1G48315	0.671889	-0.856721	-1.04764	active
TCONS_00006641	XLOC_002215	AT1G48315	0.0877823	-1.91702	-1.78731	active
TCONS_00006704	XLOC_002231	AT1G48698	-3.33144	-11.3451	-7.84893	active
TCONS_00006966	XLOC_002332	AT1G50590	2.50051	0.297631	-1.07078	active
TCONS_00007012	XLOC_002347	AT1G07697	-0.257758	0.855975	-1.60366	active
TCONS_00007167	XLOC_002381	AT1G07737	-1.88867	-1.87853	0.111438	active
TCONS_00007174	XLOC_002383	AT1G51430	-0.447418	-1.40771	-0.752569	active
TCONS_00007181	XLOC_002383	AT1G51430	-2.2807	-1.91942	-0.108009	active
TCONS_00007184	XLOC_002383	AT1G51430	-0.200166	-1.30832	-0.667664	active
TCONS_00007217	XLOC_002398	AT1G51645	-0.644579	-1.14742	-0.0715402	active
TCONS_00007218	XLOC_002398	AT1G51645	0.263715	-1.74753	-1.34118	active
TCONS_00007446	XLOC_002484	AT1G53233	1.72138	1.12865	-0.581514	active
TCONS_00007447	XLOC_002484	AT1G53233	1.17722	1.15176	0.0401096	active
TCONS_00007705	XLOC_002573	-	0.481417	-2.01017	-1.33717	active
TCONS_00007838	XLOC_002618	AT1G08047	1.71429	0.355109	-1.09626	active
TCONS_00008296	XLOC_002839	CW7	-0.130024	-1.89887	-0.406701	active
TCONS_00008441	XLOC_002892	AT1G60545	0.177724	-4.23284	-2.27435	active
TCONS_00008661	XLOC_002968	AT1G08443	0.0807128	-2.20156	-1.70584	active
TCONS_00008803	XLOC_003025	AT1G08567	2.2089	0.415358	-1.5032	active
TCONS_00008993	XLOC_003078	AT1G08633	1.62237	0.510403	-1.072	active
TCONS_00009122	XLOC_003128	AT1G08707	0.545305	-1.24281	-0.537294	active
TCONS_00009326	XLOC_003212	AT1G08803	-3.219	-3.13412	0.386277	active
TCONS_00009477	XLOC_003256	AT1G08847	-0.675826	-1.45768	0.0393929	active
TCONS_00009506	XLOC_003269	-	2.3555	1.663	0.517898	active
TCONS_00009660	XLOC_003316	AT1G67792	-7.6023	-11.3471	-3.19028	active
TCONS_00009922	XLOC_003386	AT1G09023	-3.0287	-3.01904	-0.0796279	active
TCONS_00010028	XLOC_003426	AT1G69572	-2.07168	-1.02985	-0.0514825	active
TCONS_00010045	XLOC_003433	AT1G69680	0.469459	-1.12116	-0.998443	active
TCONS_00010046	XLOC_003434	AT1G09103	-2.0942	-3.84807	-1.94173	active
TCONS_00010223	XLOC_003488	AT1G70550	1.37742	-0.101009	-0.133594	active
TCONS_00010318	XLOC_003508	HB18	-1.54328	-8.42674	-9.34447	active
TCONS_00010489	XLOC_003580	AT1G09297	-0.155136	-2.95105	-1.82078	active
TCONS_00010561	XLOC_003605	AT1G72545	-1.19354	-3.63841	-1.57044	active
TCONS_00011003	XLOC_003738	AT1G09543	-2.6666	-2.33107	0.621626	active
TCONS_00011044	XLOC_003754	UBC16	-2.18995	-2.04191	0.613798	active
TCONS_00011062	XLOC_003762	AT1G75600	17.5827	1.09838	-15.7683	active
TCONS_00011509	XLOC_003901	AT1G09777	2.32209	-0.181533	-1.52284	active
TCONS_00011681	XLOC_003945	LUP2	2.99268	-1.09993	-0.0964696	active
TCONS_00011767	XLOC_003975	AT1G09863	-2.09916	-1.11878	0.341795	active
TCONS_00011791	XLOC_003985	AT1G09913	1.33294	-0.24717	-0.6227	active
TCONS_00012041	XLOC_004047	AT1G09987	3.00842	1.19779	-0.853171	active
TCONS_00012081	XLOC_004056	ARV1	1.58409	-1.3352	-1.68198	active
TCONS_00012204	XLOC_004095	AT1G04037	1.93124	1.50875	-0.332874	active
TCONS_00012375	XLOC_004155	AT1G04147	-1.50151	-2.98839	-1.70136	active
TCONS_00013899	XLOC_004551	AT1G04697	1.2555	-1.67271	-0.566956	active
TCONS_00013960	XLOC_004576	AT1G04723	1.4565	1.456	-0.0335714	active
TCONS_00014176	XLOC_004622	AT1G04797	2.25647	0.522513	-0.84371	active
TCONS_00014324	XLOC_004662	AT1G04837	2.09	0.988257	-0.344851	active
TCONS_00014382	XLOC_004684	AT1G04853	0.825379	-2.93968	-3.55933	active
TCONS_00014777	XLOC_004812	AT1G05033	1.98595	0.0866869	0.378887	active
TCONS_00014908	XLOC_004860	AT1G05107	-3.53041	-3.4165	0.479565	active
TCONS_00015070	XLOC_004900	AT1G15175	-2.30646	-2.03789	-0.161352	active
TCONS_00015378	XLOC_004996	AT1G17232	-0.692948	-1.17549	-0.0173554	active
TCONS_00015490	XLOC_005021	AT1G05317	2.09779	0.62104	-0.927194	active
TCONS_00015493	XLOC_005022	AT1G05327	1.75865	1.0862	-2.23157	active
TCONS_00015623	XLOC_005059	AT1G18382	0.22866	4.0242	-1.07444	active
TCONS_00015641	XLOC_005060	AT1G18415	-2.05539	-2.9427	-1.21161	active
TCONS_00015838	XLOC_005136	AT1G05517	-0.740261	-4.31295	-2.35275	active
TCONS_00016093	XLOC_005220	AT1G21470	-0.789565	-1.62968	-1.13334	active
TCONS_00016150	XLOC_005242	AT1G05687	0.183969	-1.18469	-0.694025	active
TCONS_00016169	XLOC_005255	AT1G05703	-2.69451	-1.16325	-0.813851	active
TCONS_00016186	XLOC_005264	AT1G05723	-0.167121	-1.08763	0.213458	active
TCONS_00016193	XLOC_005267	AT1G05733	1.81399	0.33472	-0.685267	active
TCONS_00016210	XLOC_005273	AT1G22330	-4.46572	-5.13019	-1.06345	active
TCONS_00016211	XLOC_005273	AT1G22330	-3.12964	-2.88261	0.701557	active
TCONS_00016276	XLOC_005301	CEL5	-0.158203	-12.7789	-12.636	active
TCONS_00016277	XLOC_005302	AT1G22900	1.40731	1.02384	-0.17918	active
TCONS_00016566	XLOC_005401	KCR2	3.17306	2.94243	0.343325	active
TCONS_00016722	XLOC_005454	AT1G26208	-1.99898	-3.4749	-1.25086	active
TCONS_00016723	XLOC_005454	AT1G26208	0.275103	-4.07048	-3.03961	active
TCONS_00016826	XLOC_005488	AT1G06017	-0.208906	-2.06813	-1.26213	active
TCONS_00016889	XLOC_005517	-	-1.76836	-1.01502	0.623358	active
TCONS_00016890	XLOC_005518	AT1G06083	-0.0573442	-1.02497	-0.502264	active
TCONS_00017005	XLOC_005552	AT1G27921	3.1451	-0.992186	-1.18207	active
TCONS_00017151	XLOC_005596	-	2.80256	-11.2241	-9.53631	active
TCONS_00017154	XLOC_005596	-	-1.70886	-3.15301	-1.23482	active
TCONS_00017232	XLOC_005613	AT1G06207	0.177637	-2.88828	-2.94785	active
TCONS_00017270	XLOC_005630	AT1G29357	-4.74328	-9.23878	-5.45412	active
TCONS_00017354	XLOC_005651	AT1G29785	-0.902664	-3.15771	-0.897697	active
TCONS_00018152	XLOC_005936	AT1G06853	-0.961584	-2.16501	-0.926281	active
TCONS_00018262	XLOC_005984	AT1G06983	1.73978	-0.695742	-0.675956	active
TCONS_00018403	XLOC_006046	-	-0.26855	-1.95051	-1.01941	active
TCONS_00018429	XLOC_006059	AT1G44125	-0.0234123	-0.872733	-1.19925	active
TCONS_00018473	XLOC_006076	AT1G44790	-0.918028	-1.90187	-0.10405	active
TCONS_00018534	XLOC_006093	AT1G45248	-1.28706	0.108028	-1.86725	active
TCONS_00018595	XLOC_006106	AT1G07323	1.29566	0.73385	0.199196	active
TCONS_00018621	XLOC_006119	AT1G07373	1.86185	-2.67188	-2.70157	active
TCONS_00018642	XLOC_006131	AT1G07407	-2.46879	-2.08661	-0.859605	active
TCONS_00018706	XLOC_006161	AT1G07477	1.8396	1.60447	0.311342	active
TCONS_00018944	XLOC_006239	AT1G07563	-0.402597	-2.53136	-1.54213	active
TCONS_00019093	XLOC_006267	AT1G50000	2.49962	1.13555	-0.207858	active
TCONS_00019185	XLOC_006291	AT1G07637	1.24016	-0.192201	-1.07508	active
TCONS_00019264	XLOC_006324	AT1G51055	2.04024	1.03688	-1.10944	active
TCONS_00019265	XLOC_006324	AT1G51055	1.31203	-1.52882	-1.17743	active
TCONS_00019913	XLOC_006563	AT1G08037	1.78068	-0.192505	-0.157306	active
TCONS_00020012	XLOC_006594	PSAG	-0.862787	-1.12625	0.0887514	active
TCONS_00020291	XLOC_006676	AT1G08173	2.8235	0.509528	0.0639664	active
TCONS_00020413	XLOC_006710	AT1G08217	1.55972	0.686233	-0.608476	active
TCONS_00020528	XLOC_006765	AT1G08293	-1.45473	-2.85537	-1.27914	active
TCONS_00020600	XLOC_006780	BGLU6	2.59167	1.76049	-0.868501	active
TCONS_00020638	XLOC_006794	AT1G60505	1.17843	-1.32017	-1.65512	active
TCONS_00020640	XLOC_006794	AT1G60505	-9.87688	-11.4331	-1.08337	active
TCONS_00020659	XLOC_006795	AT1G60525	0.0544301	-1.88845	-1.74397	active
TCONS_00020660	XLOC_006795	AT1G60525	-0.829518	-10.0052	-8.31381	active
TCONS_00020783	XLOC_006827	AT1G60970	1.68485	-10.8775	-12.5944	active
TCONS_00020962	XLOC_006865	AT1G08393	0.911732	-0.492842	-1.13974	active
TCONS_00020963	XLOC_006865	AT1G08393	1.87563	-0.827222	-0.651573	active
TCONS_00021084	XLOC_006911	AT1G08507	-1.1366	-2.77417	-1.26735	active
TCONS_00021146	XLOC_006938	AT1G08563	1.0848	0.369847	-0.119011	active
TCONS_00021450	XLOC_007022	AT1G08663	-2.42924	-1.80064	-0.762279	active
TCONS_00021840	XLOC_007177	AT1G08857	1.97108	1.33719	-0.665094	active
TCONS_00022200	XLOC_007265	AT1G08973	5.01983	0.260369	-0.0126772	active
TCONS_00022201	XLOC_007265	AT1G08973	1.25822	-1.33158	-1.32751	active
TCONS_00022353	XLOC_007318	AT1G69080	-2.33938	-1.72543	0.170657	active
TCONS_00022450	XLOC_007341	AT1G69587	-0.798888	-1.23981	-0.119745	active
TCONS_00022743	XLOC_007454	AT1G71528	-0.947475	-1.67134	-1.13141	active
TCONS_00022775	XLOC_007465	AT1G09267	0.849843	-0.484508	-1.20438	active
TCONS_00022836	XLOC_007490	AT1G72420	2.42543	-0.738651	-1.3316	active
TCONS_00022839	XLOC_007490	AT1G72420	2.25393	-4.36176	-4.14748	active
TCONS_00022842	XLOC_007490	AT1G72420	1.35832	1.12976	0.584614	active
TCONS_00022975	XLOC_007525	AT1G09363	1.69056	0.917006	-0.0931521	active
TCONS_00022980	XLOC_007529	AT1G09367	0.532695	-2.52077	-3.13881	active
TCONS_00023235	XLOC_007590	AT1G74205	1.68923	0.445556	-0.796623	active
TCONS_00023318	XLOC_007620	AT1G09513	2.10509	0.397892	0.163012	active
TCONS_00023412	XLOC_007649	AT1G75295	-0.142209	-1.44919	-0.500962	active
TCONS_00023413	XLOC_007649	AT1G75295	-1.67541	-1.22389	0.483005	active
TCONS_00023414	XLOC_007649	AT1G75295	-1.95441	-1.90834	0.149582	active
TCONS_00023450	XLOC_007662	AT1G75560	-0.60354	-1.1402	-0.023344	active
TCONS_00023490	XLOC_007681	AT1G75891	1.79303	1.38045	-0.0588861	active
TCONS_00023491	XLOC_007681	AT1G75891	0.357381	0.208307	-2.29003	active
TCONS_00023630	XLOC_007729	AT1G09647	-0.670739	-1.94529	-0.235728	active
TCONS_00023652	XLOC_007736	AT1G09673	-0.155785	-1.32814	-0.785032	active
TCONS_00023809	XLOC_007792	CCP2	-1.74147	-1.55191	-0.100769	active
TCONS_00023848	XLOC_007814	AT1G09783	-0.38595	-1.37414	0.020113	active
TCONS_00023856	XLOC_007818	AT1G09793	-0.278351	-2.11967	-0.939263	active
TCONS_00024494	XLOC_007990	-	-1.24599	-4.12307	-2.86729	active
TCONS_00024619	XLOC_008036	EXGT-A3	-1.7391	-1.38199	0.396078	active
TCONS_00024791	XLOC_008108	AT2G04465	1.89606	-0.149399	-1.79298	active
TCONS_00025673	XLOC_008408	AT2G11225	0.149473	-1.87598	-0.880238	active
TCONS_00025697	XLOC_008408	AT2G11225	-7.92414	-9.70951	-1.71906	active
TCONS_00025709	XLOC_008408	AT2G11225	-0.829069	-1.11631	0.163453	active
TCONS_00025759	XLOC_008433	AT2G05825	0.609803	0.558303	-1.37643	active
TCONS_00025775	XLOC_008443	AT2G05875	-0.215731	-1.27942	-1.34056	active
TCONS_00025834	XLOC_008472	AT2G13960	1.55447	-16.2206	-16.0587	active
TCONS_00025953	XLOC_008503	AT2G06225	0.280927	-13.5869	-12.6463	active
TCONS_00025985	XLOC_008520	LTP	-2.5744	-3.08213	-1.65842	active
TCONS_00026167	XLOC_008607	-	0.483613	14.6942	-1.39147	active
TCONS_00026830	XLOC_008808	AT2G07305	-0.797842	-1.49528	-0.022121	active
TCONS_00026956	XLOC_008848	AT2G21187	1.78732	0.00302903	-2.91684	active
TCONS_00027047	XLOC_008872	AT2G07435	1.47674	0.278225	-0.391837	active
TCONS_00027246	XLOC_008961	AT2G07850	-0.963352	-1.68095	-0.825798	active
TCONS_00027529	XLOC_009053	AT2G08025	0.426564	1.70033	-1.04183	active
TCONS_00027585	XLOC_009068	AT2G24592	-0.377396	-2.66757	-0.516532	active
TCONS_00027644	XLOC_009099	AT2G08100	0.050864	-1.58828	-0.51896	active
TCONS_00027969	XLOC_009186	AT2G26692	-0.790285	-1.01503	-1.15976	active
TCONS_00028555	XLOC_009385	TPP	2.44875	1.73628	-0.645623	active
TCONS_00028624	XLOC_009398	AT2G30766	4.01847	1.02578	-0.280458	active
TCONS_00028762	XLOC_009440	AT2G08435	1.16888	0.880358	-0.380866	active
TCONS_00028797	XLOC_009456	AT2G08445	-0.729229	-1.51254	-0.746659	active
TCONS_00028839	XLOC_009468	AT2G08485	-0.461837	-2.05239	-0.48017	active
TCONS_00029135	XLOC_009555	AT2G08570	1.39358	-0.809568	-0.797211	active
TCONS_00029331	XLOC_009622	AT2G08660	-0.56262	-1.0393	0.298263	active
TCONS_00029397	XLOC_009651	AT2G08700	1.72697	1.16743	-1.35848	active
TCONS_00029543	XLOC_009698	AT2G08750	-0.99129	-1.11481	-0.0123843	active
TCONS_00029551	XLOC_009702	AT2G35738	1.50374	-0.241172	0.174937	active
TCONS_00029554	XLOC_009702	AT2G35738	14.1833	8.29521	-1.70748	active
TCONS_00029555	XLOC_009702	AT2G35738	1.98309	-0.700289	0.00563638	active
TCONS_00029572	XLOC_009702	AT2G35738	-0.723391	-1.70827	-1.25218	active
TCONS_00029711	XLOC_009749	AT2G36540	0.486364	-1.13035	0.565324	active
TCONS_00029737	XLOC_009762	AT2G36792	-2.5148	-1.57792	0.680372	active
TCONS_00029829	XLOC_009790	AT2G08865	-0.957048	-1.34316	-0.415052	active
TCONS_00029963	XLOC_009825	SOUL-1	1.98935	0.951442	0.157298	active
TCONS_00030013	XLOC_009845	AT2G08950	2.18721	-3.37729	-1.52188	active
TCONS_00030032	XLOC_009849	AT2G08960	2.7349	2.52583	-1.53984	active
TCONS_00030508	XLOC_009986	AT2G40660	1.39838	-0.632431	-0.96918	active
TCONS_00031094	XLOC_010142	AT2G09430	1.53629	1.14766	0.480973	active
TCONS_00031106	XLOC_010147	AT2G09440	-1.65776	-2.55485	-1.80126	active
TCONS_00031171	XLOC_010169	AT2G09495	-0.165417	-1.7285	-0.963044	active
TCONS_00031224	XLOC_010185	AT2G43930	-1.2405	-0.466699	-1.11416	active
TCONS_00031227	XLOC_010185	AT2G43930	-11.8137	-0.361041	-1.44728	active
TCONS_00031313	XLOC_010216	AT2G09525	0.273174	-0.755054	-1.29405	active
TCONS_00031457	XLOC_010272	emb1067	-0.415271	-2.79161	-3.9508	active
TCONS_00031482	XLOC_010288	AT2G09645	0.718619	-1.29818	-1.94661	active
TCONS_00031483	XLOC_010289	AT2G09650	-0.995976	-1.11928	-0.491586	active
TCONS_00031707	XLOC_010352	AT2G09740	-0.670835	-1.03312	0.121064	active
TCONS_00031961	XLOC_010416	AT2G09935	-2.0438	-1.27097	0.787525	active
TCONS_00032326	XLOC_010520	AT2G04205	-1.67301	-2.7645	-1.31382	active
TCONS_00032744	XLOC_010701	AT2G05914	1.87453	-0.224594	-0.173702	active
TCONS_00032853	XLOC_010762	AT2G05205	-0.601309	-1.15043	-0.409779	active
TCONS_00032904	XLOC_010793	AT2G09795	-0.478282	-1.40878	-0.0856014	active
TCONS_00032984	XLOC_010835	AT2G05675	1.22937	2.51048	-1.99866	active
TCONS_00033428	XLOC_011023	AT2G06765	0.444247	-2.27131	-1.3815	active
TCONS_00034264	XLOC_011310	AT2G07485	-0.945265	-2.04791	-1.08276	active
TCONS_00034402	XLOC_011364	AT2G23040	1.07555	-0.613231	0.200876	active
TCONS_00034404	XLOC_011364	AT2G23040	2.31566	0.994163	-0.465433	active
TCONS_00034643	XLOC_011458	AT2G24545	-1.23429	-3.74201	-1.86089	active
TCONS_00034644	XLOC_011458	AT2G24545	-0.961608	-2.85976	-1.28184	active
TCONS_00034734	XLOC_011477	AT2G24755	1.5702	0.566897	-1.08028	active
TCONS_00034742	XLOC_011477	AT2G24755	-1.15983	-1.66604	-1.69007	active
TCONS_00034752	XLOC_011480	AT2G08060	1.45229	1.42492	0.313151	active
TCONS_00035227	XLOC_011629	AT2G27330	2.16461	-0.86078	0.267315	active
TCONS_00035819	XLOC_011858	AT2G31110	0.0800234	-1.50436	0.0567634	active
TCONS_00035981	XLOC_011894	AT2G31751	1.21191	0.217871	-0.475911	active
TCONS_00036003	XLOC_011901	-	0.709037	-1.1098	-3.98504	active
TCONS_00036051	XLOC_011909	AT2G08500	0.0521615	-1.86523	-1.73424	active
TCONS_00036224	XLOC_011967	AT2G33051	-1.59135	-7.71459	-6.17064	active
TCONS_00036225	XLOC_011967	AT2G33051	-1.57763	-4.49026	-1.7897	active
TCONS_00036236	XLOC_011967	AT2G33051	-1.99312	-1.24386	0.0989425	active
TCONS_00036359	XLOC_012002	AT2G08595	1.30884	0.871801	-0.179479	active
TCONS_00036743	XLOC_012119	AT2G35637	1.44196	0.771532	-0.62631	active
TCONS_00036895	XLOC_012176	AT2G08815	1.19612	0.932675	-0.354355	active
TCONS_00036912	XLOC_012182	AT2G08820	1.02166	0.20363	0.609581	active
TCONS_00037288	XLOC_012314	AT2G38970	-0.387289	-2.31525	-1.44102	active
TCONS_00037290	XLOC_012314	AT2G38970	-2.63912	-2.59417	0.358437	active
TCONS_00037301	XLOC_012314	AT2G38970	1.81621	1.18369	-0.161985	active
TCONS_00037499	XLOC_012382	AT2G09090	0.378358	-1.56288	-0.825328	active
TCONS_00037628	XLOC_012431	AT2G09175	-0.673173	0.70682	-1.1982	active
TCONS_00037695	XLOC_012455	AT2G41080	2.06525	0.923183	-0.543093	active
TCONS_00037708	XLOC_012463	AT2G41178	1.81972	0.216254	-0.809395	active
TCONS_00037745	XLOC_012485	AT2G41480	-1.40156	-1.28738	-2.85712	active
TCONS_00037797	XLOC_012493	TFIIB	-1.48456	-3.68346	-6.28088	active
TCONS_00037869	XLOC_012512	AT2G41870	5.71004	1.79001	-0.779544	active
TCONS_00038048	XLOC_012578	AT2G42835	1.36708	0.683226	-0.224547	active
TCONS_00038133	XLOC_012606	AT2G09435	1.03941	0.742676	-0.184	active
TCONS_00038205	XLOC_012619	AT2G43560	-1.67395	-1.39723	0.373889	active
TCONS_00038209	XLOC_012620	CHI	2.0376	1.44717	-0.161601	active
TCONS_00038405	XLOC_012684	UCC2	-0.51701	-1.44488	-0.112868	active
TCONS_00038414	XLOC_012685	AT2G44798	-1.9602	-1.17879	0.457094	active
TCONS_00038421	XLOC_012685	AT2G44798	1.03919	9.78924	-1.24784	active
TCONS_00038422	XLOC_012685	AT2G44798	-0.0163731	-2.18092	-1.76916	active
TCONS_00038423	XLOC_012685	AT2G44798	2.01398	-0.626638	-0.911056	active
TCONS_00038739	XLOC_012780	AT2G46572	-0.395616	0.80339	-1.01953	active
TCONS_00039028	XLOC_012885	ENODL16	-0.481444	-1.99659	-0.594921	active
TCONS_00039105	XLOC_012915	AT3G01045	-0.684555	-1.57864	-0.495149	active
TCONS_00039383	XLOC_012997	AT3G01215	1.9704	1.19563	-0.805245	active
TCONS_00039434	XLOC_013011	AT3G03180	-2.35429	-1.81341	0.364665	active
TCONS_00039765	XLOC_013105	AT3G01555	2.8724	1.87392	-0.295093	active
TCONS_00039769	XLOC_013107	AT3G01575	-0.302742	-1.77917	-1.43776	active
TCONS_00039809	XLOC_013120	ERCC1	1.41021	-0.618278	0.417724	active
TCONS_00039913	XLOC_013148	AT3G01675	-0.110191	-1.366	-0.395825	active
TCONS_00039965	XLOC_013167	AT3G01795	1.54485	0.0459103	-0.575721	active
TCONS_00039967	XLOC_013168	AT3G05905	-2.46454	-2.56459	-1.86086	active
TCONS_00039969	XLOC_013168	AT3G05905	-2.60316	-2.55367	0.046865	active
TCONS_00039977	XLOC_013175	MKP2	-1.67487	-1.56741	0.976039	active
TCONS_00039980	XLOC_013175	MKP2	2.57909	-0.721142	0.174189	active
TCONS_00040202	XLOC_013257	AT3G02025	0.0515933	-7.27598	-7.16891	active
TCONS_00040358	XLOC_013297	AT3G02085	-0.857754	-2.41917	-0.0211769	active
TCONS_00040515	XLOC_013340	AT3G02225	2.03803	0.570079	-0.189301	active
TCONS_00040667	XLOC_013404	AT3G10860	-1.63096	-1.20841	0.428256	active
TCONS_00040880	XLOC_013476	AT3G02495	1.44591	-0.248506	-0.504348	active
TCONS_00041230	XLOC_013604	AT3G02915	-0.338812	-2.256	-0.838665	active
TCONS_00041514	XLOC_013698	AT3G15750	0.858301	0.74233	-1.66259	active
TCONS_00041615	XLOC_013728	AT3G03275	3.00236	2.34883	-0.414887	active
TCONS_00041750	XLOC_013770	AT3G03385	1.1509	0.936422	-0.552775	active
TCONS_00041765	XLOC_013777	AT3G17030	-1.3919	-1.25815	0.685021	active
TCONS_00043227	XLOC_014282	AT3G24929	9.74659	-6.31898	-7.07144	active
TCONS_00043241	XLOC_014284	AT3G25013	1.85779	-0.088775	-0.0126352	active
TCONS_00043243	XLOC_014284	AT3G25013	-0.968954	-1.11191	-0.100678	active
TCONS_00043244	XLOC_014284	AT3G25013	10.744	-3.92215	-1.80177	active
TCONS_00043251	XLOC_014284	AT3G25013	8.90941	-1.51122	0.196767	active
TCONS_00043371	XLOC_014314	AT3G04915	1.22293	0.541206	-1.38928	active
TCONS_00043514	XLOC_014354	AT3G04975	2.01562	1.29046	-0.624225	active
TCONS_00043645	XLOC_014393	AT3G05105	-2.89741	-5.38241	-1.99697	active
TCONS_00043675	XLOC_014400	AT3G05135	2.77	1.39735	-1.43145	active
TCONS_00044661	XLOC_014809	AT3G07205	0.291526	-1.1417	0.143158	active
TCONS_00044685	XLOC_014821	AT3G45740	-0.483863	-1.90285	-2.6303	active
TCONS_00044845	XLOC_014885	AT3G07555	1.19074	0.327351	-0.211568	active
TCONS_00045027	XLOC_014945	AT3G07825	1.41112	-0.210956	-0.312643	active
TCONS_00045620	XLOC_015172	BAG4	-2.40726	-2.36872	0.180818	active
TCONS_00045780	XLOC_015214	AT3G52535	0.696428	-2.3847	0.0202792	active
TCONS_00045805	XLOC_015223	-	14.8557	1.68454	-0.043443	active
TCONS_00046208	XLOC_015373	AT3G08475	0.211576	0.421435	-1.45189	active
TCONS_00046253	XLOC_015391	AT3G08525	-1.28923	-1.02669	-0.986964	active
TCONS_00046372	XLOC_015427	AT3G08635	1.0186	0.282005	-0.582188	active
TCONS_00046436	XLOC_015442	AT3G56408	0.425878	-1.001	-1.78186	active
TCONS_00046437	XLOC_015442	AT3G56408	-0.0351094	-1.23885	0.0350488	active
TCONS_00046570	XLOC_015491	AGL16	4.24517	2.33297	-1.38397	active
TCONS_00047041	XLOC_015644	BGLU16	-1.52232	-1.52043	0.47185	active
TCONS_00047444	XLOC_015774	AT3G62190	3.28274	-7.83336	-9.39427	active
TCONS_00047667	XLOC_015837	AT3G09995	-0.823015	-1.01167	-0.221139	active
TCONS_00047858	XLOC_015894	AT3G01055	2.28933	1.66669	-1.01016	active
TCONS_00047900	XLOC_015912	LNG2	-2.09538	-1.64067	0.447775	active
TCONS_00048025	XLOC_015951	AT3G01205	1.62334	1.61575	0.16689	active
TCONS_00048056	XLOC_015962	AT3G01235	2.55834	1.14303	-1.25208	active
TCONS_00048158	XLOC_016003	AT3G03702	12.6031	0.388088	-2.31109	active
TCONS_00048311	XLOC_016048	AT3G04443	1.22741	-0.630853	-1.27427	active
TCONS_00048325	XLOC_016051	AT3G04500	-2.8148	-2.67804	0.405424	active
TCONS_00048364	XLOC_016064	PR4	-0.763612	-1.18356	0.380968	active
TCONS_00048511	XLOC_016109	AT3G01635	2.57031	0.834143	-0.482582	active
TCONS_00048601	XLOC_016145	AT3G05932	-0.218395	-1.06626	-0.356086	active
TCONS_00048835	XLOC_016204	AT3G06778	1.34881	-0.440463	-1.06715	active
TCONS_00048837	XLOC_016204	AT3G06778	1.64428	0.722692	-0.143644	active
TCONS_00048840	XLOC_016205	AT3G01895	-1.36177	-1.32016	-0.414846	active
TCONS_00048935	XLOC_016230	AT3G01945	1.33553	0.766211	-0.209606	active
TCONS_00048993	XLOC_016246	RABA5b	-0.84249	-1.14673	-0.559714	active
TCONS_00049181	XLOC_016301	-	-4.34975	-3.37661	0.12812	active
TCONS_00049303	XLOC_016338	AT3G09455	4.04561	1.75239	-1.04344	active
TCONS_00049471	XLOC_016387	AT3G10290	0.138145	-2.39492	-4.30103	active
TCONS_00049537	XLOC_016408	GalAK	0.486183	-3.25195	-2.66925	active
TCONS_00049691	XLOC_016460	AT3G02455	-1.83712	-1.42227	-0.508211	active
TCONS_00049692	XLOC_016461	AT3G02455	0.695973	-1.38224	-1.12686	active
TCONS_00050184	XLOC_016598	AT3G02755	1.17202	0.681893	-0.609218	active
TCONS_00050485	XLOC_016697	AT3G03095	1.75213	0.218706	-0.313985	active
TCONS_00050631	XLOC_016745	AT3G03295	3.5583	2.48144	0.390596	active
TCONS_00050884	XLOC_016832	AT3G03605	-0.190792	-1.19957	-0.750467	active
TCONS_00051041	XLOC_016894	AT3G19010	-1.22979	-2.35919	-2.79664	active
TCONS_00051087	XLOC_016911	AT3G03815	1.15351	0.816506	-0.0191288	active
TCONS_00051088	XLOC_016912	AT3G03815	1.13091	0.578593	0.270192	active
TCONS_00051115	XLOC_016921	AT3G03825	-2.72702	-1.17775	0.993853	active
TCONS_00051124	XLOC_016926	AT3G03865	-0.284335	-1.3992	-0.666678	active
TCONS_00051338	XLOC_016985	AT3G04015	1.60205	0.414826	-0.507067	active
TCONS_00051361	XLOC_016999	AT3G20978	0.882856	-0.966502	-1.48427	active
TCONS_00051593	XLOC_017073	PCC1	5.47874	0.265862	-2.46201	active
TCONS_00051931	XLOC_017219	AT3G24518	0.317846	-11.2885	-9.91106	active
TCONS_00052339	XLOC_017373	UKL2	1.10299	10.2102	-1.16078	active
TCONS_00052577	XLOC_017457	AT3G28635	-0.356914	-3.18756	-2.78878	active
TCONS_00052629	XLOC_017479	AT3G28940	1.50269	0.063749	0.138459	active
TCONS_00052761	XLOC_017535	AT3G29644	-0.0917113	-0.567429	-1.34985	active
TCONS_00052763	XLOC_017535	AT3G29644	-0.752295	-0.41244	-1.69659	active
TCONS_00052765	XLOC_017535	AT3G29644	-1.84852	-1.1371	-1.37847	active
TCONS_00052767	XLOC_017536	AT3G05945	-0.841744	-1.1323	-1.00185	active
TCONS_00052947	XLOC_017627	AT3G06425	-0.233913	-2.8608	-2.88845	active
TCONS_00053211	XLOC_017756	AT3G06955	-0.972231	-1.16714	-3.20781	active
TCONS_00053645	XLOC_017926	AT3G47675	-2.4522	-12.4853	-8.94226	active
TCONS_00053649	XLOC_017926	AT3G47675	-0.68422	-1.09532	-1.1161	active
TCONS_00054004	XLOC_018039	AT3G08070	1.20464	0.936486	-0.0363564	active
TCONS_00054043	XLOC_018051	VDAC5	-0.060354	-13.4449	-12.8002	active
TCONS_00054154	XLOC_018084	AT3G08115	-0.768868	-3.17078	-2.18516	active
TCONS_00054205	XLOC_018107	BEH1	0.158613	-13.0774	-12.1135	active
TCONS_00054300	XLOC_018125	AT3G51075	-2.13685	-0.898713	-1.03313	active
TCONS_00054302	XLOC_018125	AT3G51075	6.0912	0.13939	-0.882876	active
TCONS_00054303	XLOC_018125	AT3G51075	-2.44158	-1.64883	-0.484405	active
TCONS_00054461	XLOC_018182	AT3G52072	-0.576461	-1.55788	-0.626572	active
TCONS_00054474	XLOC_018186	AT3G08240	0.964296	-0.530185	-1.28226	active
TCONS_00055264	XLOC_018438	AT3G08675	-0.798721	-2.35025	-0.673407	active
TCONS_00055344	XLOC_018465	AT3G08795	-0.991575	-2.28757	-0.0596443	active
TCONS_00055370	XLOC_018477	AT3G08835	0.00199499	-1.08826	-0.367745	active
TCONS_00055451	XLOC_018501	AT3G57460	2.34758	-1.44792	-4.10589	active
TCONS_00055458	XLOC_018501	AT3G57460	6.97406	1.23536	0.646134	active
TCONS_00055666	XLOC_018579	AT3G58670	-2.41297	-3.18032	-1.16836	active
TCONS_00055671	XLOC_018580	AT3G09145	0.223417	-1.12495	-0.113001	active
TCONS_00055929	XLOC_018649	AT3G09275	-1.90964	-1.41561	-0.00667896	active
TCONS_00055982	XLOC_018662	ABCC9	2.75494	0.883342	-0.871254	active
TCONS_00056004	XLOC_018671	AT3G60286	-0.915989	-1.56781	-1.86732	active
TCONS_00056080	XLOC_018704	AT3G09555	0.353796	0.78224	-1.32644	active
TCONS_00056134	XLOC_018716	AT3G61113	-0.652606	-1.52626	-0.881927	active
TCONS_00056165	XLOC_018734	AT3G09625	-0.104331	-1.32618	-1.32919	active
TCONS_00056365	XLOC_018785	AT3G62220	0.304246	-11.7112	-10.0785	active
TCONS_00056577	XLOC_018865	AT3G63445	1.22757	0.0614632	0.34076	active
TCONS_00056582	XLOC_018865	AT3G63445	0.231534	-0.77199	-1.42912	active
TCONS_00056583	XLOC_018865	AT3G63445	2.58933	0.435702	-0.895723	active
TCONS_00056593	XLOC_018865	AT3G63445	-0.634795	-1.13572	0.0387361	active
TCONS_00056615	XLOC_018867	AT3G09965	-0.967401	-1.1705	0.189088	active
TCONS_00056619	XLOC_018869	AT3G09985	-0.742442	-3.24005	-1.20691	active
TCONS_00056633	XLOC_018878	-	-0.874725	-0.147585	-1.51306	active
TCONS_00056634	XLOC_018879	-	-0.863118	-1.06579	-0.570679	active
TCONS_00056734	XLOC_018923	MBD3	-0.425005	-2.80735	-1.63534	active
TCONS_00056965	XLOC_018986	AT4G03905	1.83292	2.16087	-1.04812	active
TCONS_00056967	XLOC_018987	AT4G01593	-0.318873	-1.15471	-0.534281	active
TCONS_00056972	XLOC_018987	AT4G01593	-9.053	-9.09879	-2.68729	active
TCONS_00056989	XLOC_018994	AT4G03985	1.83557	1.50308	-0.485215	active
TCONS_00057029	XLOC_019012	AT4G04015	0.365736	0.250777	-1.05011	active
TCONS_00057031	XLOC_019014	AT4G04035	2.23543	1.77206	0.0794936	active
TCONS_00057192	XLOC_019067	AT4G04285	2.76934	1.46707	-0.621504	active
TCONS_00057256	XLOC_019090	-	2.73787	0.382134	-2.04571	active
TCONS_00057344	XLOC_019126	AT4G03635	-0.211674	0.574505	-1.01503	active
TCONS_00057737	XLOC_019251	AT4G07950	-0.292195	-1.43162	-0.958634	active
TCONS_00058581	XLOC_019593	AT4G06065	-0.535747	-2.31132	-1.19803	active
TCONS_00058609	XLOC_019608	HTA4	-0.879726	-4.34897	-2.14341	active
TCONS_00058680	XLOC_019638	AT4G06175	6.3367	4.39145	-0.818453	active
TCONS_00058780	XLOC_019665	AT4G14548	-3.35339	-2.83408	0.415029	active
TCONS_00058782	XLOC_019665	IAA14	-1.46281	-3.60718	-1.20631	active
TCONS_00058917	XLOC_019708	AT4G15120	2.0706	1.1934	-1.22798	active
TCONS_00059266	XLOC_019822	AT4G06415	-0.195685	-1.89531	-1.6368	active
TCONS_00059451	XLOC_019884	AT4G06745	1.59149	0.887682	-0.202801	active
TCONS_00059462	XLOC_019890	-	0.585713	-11.0719	-12.9481	active
TCONS_00060621	XLOC_020280	AT4G07260	-1.41114	-1.19928	-0.156651	active
TCONS_00060853	XLOC_020344	AT4G07405	3.16356	1.26557	-1.93146	active
TCONS_00060854	XLOC_020344	AT4G07405	0.805274	-2.22752	-2.54067	active
TCONS_00060886	XLOC_020355	AT4G25719	-0.139784	-1.29329	-0.522561	active
TCONS_00061018	XLOC_020411	AT4G26582	-0.944319	-1.21952	0.18671	active
TCONS_00061021	XLOC_020411	AT4G26582	5.90181	-1.10976	-9.49261	active
TCONS_00061184	XLOC_020474	AT4G07895	-2.10168	-1.09205	0.55117	active
TCONS_00061576	XLOC_020617	AT4G29930	2.38428	1.13134	-0.612917	active
TCONS_00061655	XLOC_020639	AT4G08285	3.96039	3.79055	-2.57924	active
TCONS_00061877	XLOC_020695	AT4G08505	-0.779589	-1.40012	-0.351565	active
TCONS_00062284	XLOC_020797	AT4G08775	0.33414	-1.77053	0.084187	active
TCONS_00062338	XLOC_020815	AT4G08805	-0.267028	-1.70581	-1.42825	active
TCONS_00062353	XLOC_020825	AT4G08835	2.5403	1.27402	0.0760767	active
TCONS_00062619	XLOC_020910	AT4G09105	1.78517	-0.12396	-0.419993	active
TCONS_00062801	XLOC_020972	AT4G36052	-0.997138	-2.41483	-1.22722	active
TCONS_00062839	XLOC_020989	UBC17	-1.96989	-3.23674	-1.14699	active
TCONS_00063093	XLOC_021082	AT4G38215	1.1375	1.08736	-0.10913	active
TCONS_00063240	XLOC_021133	CCR1	-0.966295	-1.02442	-0.135671	active
TCONS_00063527	XLOC_021235	AT4G03725	-0.896371	-2.424	-0.743627	active
TCONS_00063980	XLOC_021362	AT4G04345	-0.868786	-1.90952	-0.492265	active
TCONS_00064180	XLOC_021431	AT4G04221	1.06769	0.294198	-0.271994	active
TCONS_00064272	XLOC_021463	AT4G04995	0.0450486	-2.63908	-3.48492	active
TCONS_00064463	XLOC_021542	AT4G05335	1.63116	0.15407	0.392355	active
TCONS_00064465	XLOC_021544	-	-0.561751	-1.73766	-0.784319	active
TCONS_00064518	XLOC_021570	AT4G05535	2.14742	-2.07869	-2.98803	active
TCONS_00064599	XLOC_021592	AT4G05650	-0.124351	-1.53473	-0.123112	active
TCONS_00064607	XLOC_021598	AT4G08990	1.75319	-0.583835	-1.28732	active
TCONS_00064608	XLOC_021598	AT4G08990	-1.42287	-0.151295	-1.36215	active
TCONS_00064609	XLOC_021598	AT4G08990	-0.59561	-0.902329	-2.22408	active
TCONS_00064658	XLOC_021623	GASA3	1.84206	3.54954	-1.30749	active
TCONS_00064721	XLOC_021645	AT4G05755	-0.990085	-2.35011	-0.405431	active
TCONS_00064868	XLOC_021696	AT4G05840	0.415699	-2.70132	-2.69339	active
TCONS_00064937	XLOC_021718	BTI2	-0.0129076	-0.304786	-1.0129	active
TCONS_00065302	XLOC_021852	AT4G06060	0.884705	-1.43405	-1.20741	active
TCONS_00065393	XLOC_021875	AT4G06115	0.839164	-1.35469	0.249578	active
TCONS_00065394	XLOC_021873	AT4G13575	-2.45656	-3.2533	-1.09028	active
TCONS_00065686	XLOC_021957	AT4G06235	-1.23906	-1.04801	0.609227	active
TCONS_00065853	XLOC_022021	AT4G06340	-0.908941	-1.20362	-0.691118	active
TCONS_00066028	XLOC_022080	AT4G06410	0.812973	-0.60791	-1.11753	active
TCONS_00066466	XLOC_022201	AT4G06820	-1.98839	-1.00316	-0.852414	active
TCONS_00066729	XLOC_022282	AT4G06935	2.30337	1.4158	0.123975	active
TCONS_00066891	XLOC_022340	AT4G06990	0.369716	-0.884959	-1.00375	active
TCONS_00067083	XLOC_022395	AT4G22233	-0.577077	-1.12519	-0.423747	active
TCONS_00067401	XLOC_022497	AT4G07170	1.41549	0.0998229	-0.212033	active
TCONS_00067435	XLOC_022509	AT4G07205	0.197849	-0.352333	-1.81365	active
TCONS_00067490	XLOC_022530	AT4G07255	3.46243	2.47643	-0.904379	active
TCONS_00067823	XLOC_022617	AT4G26095	-1.70297	-1.69085	0.0294115	active
TCONS_00067904	XLOC_022645	AT4G26488	-1.72195	-1.34332	-0.14151	active
TCONS_00067959	XLOC_022662	AT4G26795	1.95451	0.81454	0.576663	active
TCONS_00067960	XLOC_022662	AT4G26795	2.7114	2.34815	-13.3467	active
TCONS_00067963	XLOC_022662	AT4G26795	0.129903	-4.2591	-3.56468	active
TCONS_00068091	XLOC_022705	AT4G07855	0.775807	-1.94566	-1.04124	active
TCONS_00068178	XLOC_022728	AT4G27852	0.350989	-1.87338	-1.22098	active
TCONS_00068246	XLOC_022744	AT4G28162	0.997854	-2.26953	-0.581541	active
TCONS_00068731	XLOC_022920	AT4G31398	1.01362	0.823461	-0.0694782	active
TCONS_00069245	XLOC_023078	AT4G08925	1.33958	0.79084	0.377984	active
TCONS_00069523	XLOC_023162	AT4G09240	5.75224	-0.853483	0.442516	active
TCONS_00069780	XLOC_023236	AT4G37225	1.45814	1.19367	0.789702	active
TCONS_00069781	XLOC_023236	AT4G37225	1.98035	-0.405134	-0.968283	active
TCONS_00069995	XLOC_023314	AT4G09715	2.28903	1.17022	0.188367	active
TCONS_00070392	XLOC_023459	AT5G01542	1.12033	0.907658	-0.168597	active
TCONS_00070402	XLOC_023460	AT5G00780	1.28306	1.1016	-0.730352	active
TCONS_00070404	XLOC_023460	AT5G00780	3.32488	-1.45888	-0.222759	active
TCONS_00070407	XLOC_023461	AT5G01595	-0.895325	-1.15001	-0.0818064	active
TCONS_00070424	XLOC_023466	AT5G01732	1.07024	-0.403857	-0.407928	active
TCONS_00070523	XLOC_023501	AT5G00825	1.26633	-1.08391	-1.03286	active
TCONS_00071143	XLOC_023697	AT5G05435	-2.90067	-2.52641	0.150549	active
TCONS_00071148	XLOC_023697	AT5G05435	-1.78454	-3.27488	-1.80438	active
TCONS_00071149	XLOC_023697	AT5G05435	0.0320977	-1.9815	-1.80947	active
TCONS_00071992	XLOC_023968	AT5G01765	1.0086	0.834532	0.0570131	active
TCONS_00072700	XLOC_024205	AT5G02425	0.312953	-1.21411	-0.21529	active
TCONS_00072764	XLOC_024230	AT5G15845	1.96981	-0.0255256	-0.909518	active
TCONS_00073164	XLOC_024355	AT5G18245	-0.593529	-1.40867	-0.120317	active
TCONS_00073165	XLOC_024355	AT5G18245	-1.77623	-3.99539	-1.19433	active
TCONS_00073166	XLOC_024355	AT5G18245	-2.29336	-14.489	-11.924	active
TCONS_00073169	XLOC_024356	AT5G18255	-12.1461	-11.572	0.938257	active
TCONS_00073900	XLOC_024575	AT5G03485	-0.855497	-2.69232	-2.33419	active
TCONS_00074411	XLOC_024730	AT5G04015	1.4752	-0.727694	-1.68569	active
TCONS_00074455	XLOC_024741	AT5G04055	-0.604256	-1.23287	-1.15208	active
TCONS_00074478	XLOC_024753	AT5G04185	0.886627	-2.78614	-3.23509	active
TCONS_00074499	XLOC_024761	AT5G26146	8.30072	-9.73175	-7.60713	active
TCONS_00074652	XLOC_024811	AT5G04355	1.13883	-0.591808	0.886063	active
TCONS_00076136	XLOC_025371	AT5G06285	0.611701	-0.135541	-1.16493	active
TCONS_00076326	XLOC_025446	AT5G06475	2.49274	2.13353	-0.262488	active
TCONS_00076694	XLOC_025551	AT5G06695	1.46596	1.41744	-0.210126	active
TCONS_00076774	XLOC_025573	AT5G45472	-0.873384	-1.87088	-2.05718	active
TCONS_00077439	XLOC_025766	AT5G48775	-0.913567	-3.56475	-1.68935	active
TCONS_00077505	XLOC_025788	AT5G49152	2.23853	-0.951065	-0.116136	active
TCONS_00078183	XLOC_026006	AT5G53048	3.51498	3.30283	0.317347	active
TCONS_00078187	XLOC_026006	AT5G53048	3.06246	3.03705	0.464337	active
TCONS_00078463	XLOC_026106	AT5G54569	-1.32551	-1.28496	0.707533	active
TCONS_00078465	XLOC_026106	AT5G54569	-2.50634	-2.4732	-0.289902	active
TCONS_00079200	XLOC_026335	AT5G08855	1.78297	1.76255	-0.0753162	active
TCONS_00079780	XLOC_026513	AT5G09030	-0.752257	-1.12039	-0.475067	active
TCONS_00080208	XLOC_026658	AT5G64572	-3.40025	-2.31815	0.285734	active
TCONS_00080208	XLOC_026658	AT5G64572	-3.40025	-2.31815	0.285734	active
TCONS_00080439	XLOC_026718	AT5G09395	-0.902672	-1.7194	-0.24104	active
TCONS_00080449	XLOC_026723	AT5G09405	1.69339	0.169558	-0.182213	active
TCONS_00080602	XLOC_026774	AT5G09635	1.45589	1.09645	0.274235	active
TCONS_00080646	XLOC_026779	AT5G09665	-0.503259	-2.80186	-1.54804	active
TCONS_00080784	XLOC_026835	AT5G09925	1.39735	0.43184	-0.917569	active
TCONS_00080955	XLOC_026888	AT5G00790	1.61465	1.13107	0.437414	active
TCONS_00081051	XLOC_026915	AT5G00835	0.138936	-1.02912	-0.610941	active
TCONS_00081090	XLOC_026932	AT5G00870	1.45315	1.20218	-0.0483793	active
TCONS_00081104	XLOC_026939	AT5G00875	-3.462	-3.40148	0.211515	active
TCONS_00081156	XLOC_026949	AT5G00895	-0.206635	-1.57181	-0.171071	active
TCONS_00081186	XLOC_026957	AT5G00905	2.43942	1.58359	-0.471959	active
TCONS_00081707	XLOC_027128	AT5G01245	-0.37721	-3.10159	0.103346	active
TCONS_00081838	XLOC_027163	AT5G06865	0.519463	-2.99663	-3.03007	active
TCONS_00081873	XLOC_027179	AT5G07152	-0.445986	-1.09528	-1.05292	active
TCONS_00082613	XLOC_027374	AT5G10965	-0.778857	-2.76804	-0.539639	active
TCONS_00082614	XLOC_027374	AT5G10965	2.88675	0.724731	-1.2556	active
TCONS_00083625	XLOC_027680	AT5G02605	1.47338	0.771256	-0.453476	active
TCONS_00083735	XLOC_027714	AT5G02705	0.415891	-1.8742	-1.10965	active
TCONS_00083767	XLOC_027724	AT5G02745	1.13604	-0.932123	-0.251027	active
TCONS_00083775	XLOC_027728	AT5G02755	1.55708	1.13297	0.154769	active
TCONS_00084002	XLOC_027810	AT5G02935	-3.46283	-1.79414	-0.0528684	active
TCONS_00085325	XLOC_028202	AT5G04215	-1.75021	-1.4763	0.128387	active
TCONS_00085883	XLOC_028412	AT5G36002	-0.957605	-2.22752	-1.27662	active
TCONS_00085886	XLOC_028412	AT5G36002	0.552423	-5.11386	-4.79878	active
TCONS_00085887	XLOC_028412	AT5G36002	-0.211391	-0.853323	-1.60656	active
TCONS_00087207	XLOC_028924	AT5G06595	-0.736898	-2.36515	-1.10483	active
TCONS_00087576	XLOC_029055	AT5G06885	0.17639	-1.26598	-1.7866	active
TCONS_00088037	XLOC_029226	AT5G07455	0.280267	-2.39086	-1.13335	active
TCONS_00088582	XLOC_029429	AT5G07975	-0.557295	-1.36887	-0.351794	active
TCONS_00089333	XLOC_029696	AT5G08830	2.33023	1.20707	-0.201326	active
TCONS_00089574	XLOC_029781	AT5G59662	2.88786	-0.348512	-0.678733	active
TCONS_00089683	XLOC_029825	AT5G08955	0.238762	-1.34438	-0.699337	active
TCONS_00089715	XLOC_029841	AT5G08975	-2.43159	-2.41151	0.900192	active
TCONS_00090227	XLOC_030015	AT5G09175	6.54604	-1.3342	-0.261877	active
TCONS_00090233	XLOC_030015	AT5G09175	-0.521568	-2.97832	-3.20189	active
TCONS_00090234	XLOC_030015	AT5G09175	-3.11999	-1.65992	0.853092	active
TCONS_00090318	XLOC_030042	AT5G09195	-0.567444	-1.05065	-2.50978	active
TCONS_00090413	XLOC_030081	AT5G09325	-3.14624	-2.79037	0.178004	active
TCONS_00090700	XLOC_030166	AT5G66558	-0.599876	-2.24307	-0.323788	active
TCONS_00090700	XLOC_030166	AT5G66558	-0.599876	-2.24307	-0.323788	active
TCONS_00090751	XLOC_030185	AT5G09785	-0.178478	-2.06127	-2.14718	active
TCONS_00000004	XLOC_000002	AT1G03987	-2.08218	-2.70443	-0.89649	repress
TCONS_00000078	XLOC_000027	AT1G01448	-1.97109	-2.14123	-0.179434	repress
TCONS_00000083	XLOC_000027	AT1G01448	-1.08555	-1.4751	-0.0371522	repress
TCONS_00000084	XLOC_000027	AT1G01448	-2.50597	-0.497447	0.274704	repress
TCONS_00000173	XLOC_000053	AT1G04083	0.367131	0.217374	1.34018	repress
TCONS_00000247	XLOC_000068	AT1G04093	1.60395	3.44292	0.842915	repress
TCONS_00000300	XLOC_000091	AT1G02620	-5.57113	-4.39306	1.38603	repress
TCONS_00000402	XLOC_000121	FZL	0.554601	1.1376	-0.0653172	repress
TCONS_00000481	XLOC_000134	AT1G03365	2.40432	-0.0166683	1.05695	repress
TCONS_00000508	XLOC_000146	AT1G03590	-7.74634	-4.86015	3.06469	repress
TCONS_00000515	XLOC_000147	PSB27	-1.0503	-1.27114	0.15823	repress
TCONS_00000661	XLOC_000184	AT1G04295	-1.18827	-1.56712	-0.535556	repress
TCONS_00000885	XLOC_000264	AT1G05780	-1.16004	-0.655047	0.517619	repress
TCONS_00000993	XLOC_000288	ADS1	-1.54741	-3.62134	-0.611815	repress
TCONS_00001013	XLOC_000295	MYB13	0.545628	1.47265	0.218948	repress
TCONS_00001169	XLOC_000338	AT1G07119	-0.452623	10.2783	-0.502393	repress
TCONS_00001179	XLOC_000338	AT1G07119	-2.18241	-0.0262003	1.15471	repress
TCONS_00001184	XLOC_000338	AT1G04563	0.32726	0.381522	1.02078	repress
TCONS_00001201	XLOC_000344	AT1G04567	0.322829	2.72854	-0.435718	repress
TCONS_00001432	XLOC_000406	NPQ1	0.833016	1.42251	-0.0243756	repress
TCONS_00001780	XLOC_000520	AT1G04803	1.3016	3.22769	0.178533	repress
TCONS_00002100	XLOC_000618	AT1G04933	-2.44318	-2.949	0.537367	repress
TCONS_00002319	XLOC_000688	AT1G13448	-1.22636	-2.06014	-0.365521	repress
TCONS_00002325	XLOC_000690	PSK1	-14.8546	8.62683	11.1301	repress
TCONS_00002341	XLOC_000700	AT1G05023	-2.49249	-3.7916	-0.931333	repress
TCONS_00002698	XLOC_000824	AT1G05207	-1.34655	-2.17726	-0.435245	repress
TCONS_00003003	XLOC_000905	AT1G05297	0.763259	1.23993	0.16506	repress
TCONS_00003156	XLOC_000953	AT1G05357	-0.665498	1.3255	1.26682	repress
TCONS_00003542	XLOC_001072	AT1G20065	0.389927	3.80264	2.35832	repress
TCONS_00003548	XLOC_001072	AT1G05523	1.53637	2.73494	-0.0301211	repress
TCONS_00003601	XLOC_001099	AT1G20515	-0.55285	2.37298	1.46118	repress
TCONS_00004119	XLOC_001282	SPDS1	0.557388	1.12014	-0.0418482	repress
TCONS_00004145	XLOC_001287	AT1G05843	-1.44252	-2.17723	1.01665	repress
TCONS_00004203	XLOC_001315	AT1G24440	-2.02151	-2.52337	0.314963	repress
TCONS_00004292	XLOC_001346	AT1G05933	1.95853	3.28779	-0.653433	repress
TCONS_00004294	XLOC_001347	AT1G05937	-2.44626	-2.52916	1.16718	repress
TCONS_00004374	XLOC_001376	AT1G05987	-1.71898	-1.72527	0.95856	repress
TCONS_00004798	XLOC_001520	AT1G28510	-3.64465	-0.517418	-0.0503762	repress
TCONS_00004823	XLOC_001534	AT1G06173	0.145417	1.3597	1.32961	repress
TCONS_00004971	XLOC_001600	eIF4E3	1.09151	-0.0229038	2.49512	repress
TCONS_00005067	XLOC_001636	AT1G30282	-1.5405	0.0477661	0.530816	repress
TCONS_00005256	XLOC_001691	TO2	-5.79208	-1.62698	4.54373	repress
TCONS_00005357	XLOC_001723	AT1G31710	-1.07901	-1.2474	-0.188761	repress
TCONS_00005659	XLOC_001831	AT1G33415	-1.65859	-0.763635	1.47256	repress
TCONS_00005666	XLOC_001831	AT1G33415	-0.585269	0.629177	2.33071	repress
TCONS_00005668	XLOC_001831	AT1G33415	-1.39049	-0.649997	0.551244	repress
TCONS_00005672	XLOC_001831	AT1G33415	-1.0636	-3.33383	-0.509687	repress
TCONS_00005674	XLOC_001831	AT1G33415	-2.11718	-2.49047	0.46229	repress
TCONS_00005675	XLOC_001831	AT1G33415	-0.484067	-1.4787	2.42804	repress
TCONS_00005676	XLOC_001831	AT1G33415	-1.29558	1.23716	0.143726	repress
TCONS_00005697	XLOC_001840	AT1G06687	-1.10499	-0.582118	0.739863	repress
TCONS_00005767	XLOC_001870	-	-2.2452	-3.09676	-0.12087	repress
TCONS_00006025	XLOC_001934	AT1G06837	-1.01593	-1.62088	0.208553	repress
TCONS_00006391	XLOC_002101	AT1G45015	-2.30698	-3.29748	-0.210081	repress
TCONS_00006582	XLOC_002197	AT1G07457	-0.688558	3.04103	0.717428	repress
TCONS_00006706	XLOC_002231	AT1G48698	-4.26594	0.927086	2.46011	repress
TCONS_00006743	XLOC_002247	AT1G07517	-0.456428	2.45582	-0.353744	repress
TCONS_00006795	XLOC_002271	AT1G07547	-0.909863	0.339172	2.50796	repress
TCONS_00007017	XLOC_002350	AT1G07703	-1.21561	0.360907	1.65115	repress
TCONS_00007183	XLOC_002383	AT1G51430	-1.9063	-2.46536	-0.194271	repress
TCONS_00007206	XLOC_002392	AT1G07753	-1.2446	-1.31691	-0.304127	repress
TCONS_00007216	XLOC_002398	AT1G51645	-13.7495	-13.9036	-0.0532244	repress
TCONS_00007220	XLOC_002398	AT1G51645	-0.798125	2.02986	1.50253	repress
TCONS_00007420	XLOC_002476	SPL4	1.48545	2.35929	0.683345	repress
TCONS_00007422	XLOC_002476	SPL4	-2.35089	-0.833238	2.20976	repress
TCONS_00007423	XLOC_002476	SPL4	0.546504	0.996049	1.65075	repress
TCONS_00007506	XLOC_002498	AT1G07887	-1.8111	-3.55408	0.850162	repress
TCONS_00007948	XLOC_002654	AT1G08087	0.535061	-0.850842	1.63151	repress
TCONS_00008226	XLOC_002813	AT1G08213	-1.70704	-0.155556	1.55109	repress
TCONS_00008363	XLOC_002863	AT1G08273	0.439447	0.775284	1.4508	repress
TCONS_00008442	XLOC_002892	AT1G60545	-1.16591	-2.19907	0.285843	repress
TCONS_00008709	XLOC_002985	AT1G08477	2.3039	2.34675	0.169156	repress
TCONS_00009240	XLOC_003173	XTH17	0.488973	2.58955	-0.82673	repress
TCONS_00009264	XLOC_003187	AT1G08757	2.29941	2.85687	0.383344	repress
TCONS_00009659	XLOC_003316	AT1G67792	-2.19634	7.15509	0.440175	repress
TCONS_00009661	XLOC_003316	AT1G67792	-1.83394	-1.99375	0.382905	repress
TCONS_00009671	XLOC_003320	AT1G67850	-0.714935	2.62964	-0.321011	repress
TCONS_00010026	XLOC_003426	AT1G69572	-1.91478	-2.11361	0.218743	repress
TCONS_00010027	XLOC_003426	AT1G69572	-4.32617	0.282267	3.71514	repress
TCONS_00010392	XLOC_003545	AT1G09257	-1.11906	0.0528837	1.26965	repress
TCONS_00010522	XLOC_003595	ERO1	-1.42006	1.18391	2.23609	repress
TCONS_00010562	XLOC_003605	AT1G72545	-1.2595	0.348678	1.44038	repress
TCONS_00010854	XLOC_003686	AT1G09427	0.553958	1.50897	0.415845	repress
TCONS_00011020	XLOC_003745	AT1G75280	1.10043	3.25979	-0.166157	repress
TCONS_00011246	XLOC_003824	AT1G09663	0.678729	1.10706	1.3722	repress
TCONS_00011286	XLOC_003839	EXT4	-2.19409	1.77951	1.23412	repress
TCONS_00011311	XLOC_003846	MAF1	-3.01564	-3.83908	-0.573789	repress
TCONS_00011312	XLOC_003846	MAF1	-1.27766	-1.37184	0.444786	repress
TCONS_00011315	XLOC_003846	MAF1	-1.29963	-0.954004	-0.0961321	repress
TCONS_00011337	XLOC_003852	AT1G77138	-1.52102	-0.0955995	0.604546	repress
TCONS_00011769	XLOC_003975	AT1G09863	-0.485671	4.90452	0.830348	repress
TCONS_00011770	XLOC_003975	AT1G09863	-9.67646	-0.756767	7.28356	repress
TCONS_00011771	XLOC_003976	AT1G79529	-1.39556	0.296655	1.44415	repress
TCONS_00012079	XLOC_004056	ARV1	-0.16005	-0.0853217	1.09074	repress
TCONS_00012256	XLOC_004105	AT1G04077	1.58533	1.80646	-0.232066	repress
TCONS_00012907	XLOC_004284	AT1G04313	-0.899386	5.66859	-0.0860681	repress
TCONS_00013025	XLOC_004301	AT1G04357	0.900844	1.87349	-0.0161837	repress
TCONS_00013238	XLOC_004363	AT1G06265	-3.24201	-2.26449	1.18419	repress
TCONS_00013423	XLOC_004417	AT1G07128	-0.296665	1.28809	1.09307	repress
TCONS_00013737	XLOC_004507	AT1G08592	-1.03456	-1.45428	-0.206464	repress
TCONS_00013738	XLOC_004507	AT1G08592	-2.11585	1.14919	2.3351	repress
TCONS_00014490	XLOC_004728	AT1G12211	1.17744	2.02162	-0.473749	repress
TCONS_00014559	XLOC_004752	PP2-A12	1.69386	3.90385	-0.581567	repress
TCONS_00014872	XLOC_004844	AT1G05077	-0.170402	1.87711	0.567738	repress
TCONS_00015026	XLOC_004890	AT1G15002	1.7721	3.37311	-0.836463	repress
TCONS_00015069	XLOC_004900	AT1G15175	-2.85505	-3.15215	-0.0960169	repress
TCONS_00015071	XLOC_004900	AT1G15175	-3.40298	-3.74228	-0.964721	repress
TCONS_00015188	XLOC_004935	AT1G05203	-1.02322	1.81664	1.79003	repress
TCONS_00015346	XLOC_004988	AT1G05287	0.258342	1.43838	0.335489	repress
TCONS_00015379	XLOC_004996	AT1G17232	-0.261916	1.29101	-0.753875	repress
TCONS_00015414	XLOC_005005	AT1G17410	-1.74369	-0.819519	0.24749	repress
TCONS_00015506	XLOC_005028	AT1G05337	1.18336	1.2104	-0.329368	repress
TCONS_00015582	XLOC_005051	AT1G05397	-2.10245	-0.739796	0.963284	repress
TCONS_00015662	XLOC_005070	AT1G18735	1.05041	2.01567	0.229907	repress
TCONS_00015758	XLOC_005113	AT1G19565	2.12174	6.01195	0.121242	repress
TCONS_00015946	XLOC_005172	AT1G20691	-13.1673	0.226722	12.4091	repress
TCONS_00016147	XLOC_005239	AT1G21830	-1.76808	-1.85675	0.0949739	repress
TCONS_00016208	XLOC_005273	AT1G22330	-5.00161	-4.20962	1.61351	repress
TCONS_00016209	XLOC_005273	AT1G22330	-2.42991	-3.42429	-0.820899	repress
TCONS_00016275	XLOC_005301	CEL5	-0.530996	0.85323	1.37308	repress
TCONS_00016444	XLOC_005356	AT1G05833	0.426266	1.37287	0.367896	repress
TCONS_00016528	XLOC_005390	2024-09-03	-1.48951	-0.938618	0.446804	repress
TCONS_00016989	XLOC_005552	AT1G27921	-1.29956	-1.67172	0.174501	repress
TCONS_00016990	XLOC_005552	AT1G27921	0.701399	3.7883	0.0476545	repress
TCONS_00017004	XLOC_005552	AT1G27921	-2.22039	-2.49112	0.146287	repress
TCONS_00017049	XLOC_005569	PUP1	3.05609	15.7355	-0.0719463	repress
TCONS_00017149	XLOC_005596	-	-10.2625	12.2518	12.0362	repress
TCONS_00017150	XLOC_005596	-	0.8799	1.40881	0.845742	repress
TCONS_00017191	XLOC_005606	AT1G06177	1.01535	3.08202	0.922326	repress
TCONS_00017264	XLOC_005630	AT1G29357	-1.60609	-2.52636	-0.487549	repress
TCONS_00017353	XLOC_005651	AT1G29785	-2.18506	-0.492826	0.978328	repress
TCONS_00017687	XLOC_005767	ACBP6	-1.23023	-2.59325	-0.0552257	repress
TCONS_00017713	XLOC_005776	AT1G06473	-1.49637	-1.59884	-0.114585	repress
TCONS_00017797	XLOC_005812	AT1G06577	-2.2877	0.229422	2.27359	repress
TCONS_00018292	XLOC_005998	AT1G07027	-0.194603	0.705604	1.41625	repress
TCONS_00018404	XLOC_006046	-	-1.41652	-0.870911	-0.265012	repress
TCONS_00018659	XLOC_006144	AT1G47830	0.124077	1.13733	0.51009	repress
TCONS_00018989	XLOC_006251	AT1G07587	0.849211	1.34549	-0.199611	repress
TCONS_00019095	XLOC_006267	AT1G50000	-2.7077	-0.963742	3.51358	repress
TCONS_00019537	XLOC_006425	AT1G52710	-1.89465	-1.50403	1.11631	repress
TCONS_00019539	XLOC_006425	AT1G52710	-2.03923	0.497758	3.20626	repress
TCONS_00019543	XLOC_006428	AT1G52825	-0.722	1.61617	1.04728	repress
TCONS_00020237	XLOC_006658	SVB	0.920298	1.79748	-0.110053	repress
TCONS_00020246	XLOC_006660	AT1G56612	-1.21497	-1.46035	-0.236026	repress
TCONS_00020249	XLOC_006660	AT1G56612	-1.1712	-0.738687	0.194468	repress
TCONS_00020308	XLOC_006686	AT1G57860	0.769931	2.32688	0.115219	repress
TCONS_00020581	XLOC_006780	AT1G60260	1.08624	1.63172	0.0451375	repress
TCONS_00020639	XLOC_006794	AT1G60505	-1.72893	-0.561189	0.0424868	repress
TCONS_00020657	XLOC_006794	AT1G60505	1.12327	1.2792	-0.989808	repress
TCONS_00020663	XLOC_006795	AT1G60525	2.09867	7.85032	1.91163	repress
TCONS_00020697	XLOC_006806	AT1G08333	0.230352	3.69547	0.0923311	repress
TCONS_00020958	XLOC_006864	AT1G61590	-3.29251	-3.45176	1.73759	repress
TCONS_00020964	XLOC_006865	AT1G08393	-8.75953	-2.55603	6.37755	repress
TCONS_00021448	XLOC_007021	AT1G64253	-1.34875	-0.485382	0.770503	repress
TCONS_00021785	XLOC_007157	pde194	-0.0263876	1.85822	-0.411652	repress
TCONS_00021902	XLOC_007191	ABA4	0.193711	1.90556	-0.0796549	repress
TCONS_00022099	XLOC_007228	AT1G67600	-2.66375	9.15642	0.769686	repress
TCONS_00022226	XLOC_007276	PDE337	-6.08735	4.414	9.18634	repress
TCONS_00022431	XLOC_007337	AT1G69485	-2.1535	-0.345838	1.7481	repress
TCONS_00022449	XLOC_007341	AT1G69587	-1.2758	-0.386929	3.05502	repress
TCONS_00022741	XLOC_007454	AT1G71528	-1.9611	-0.637438	1.70155	repress
TCONS_00022744	XLOC_007454	AT1G71528	-4.37174	-2.76	2.09981	repress
TCONS_00022914	XLOC_007509	AT1G72740	-0.489338	5.88969	3.24396	repress
TCONS_00022915	XLOC_007509	AT1G72740	-1.94116	4.59265	-0.759546	repress
TCONS_00022937	XLOC_007515	AT1G72852	-1.33127	-0.768302	0.336375	repress
TCONS_00022939	XLOC_007515	AT1G72852	-2.27477	-0.033773	1.32443	repress
TCONS_00023297	XLOC_007612	AT1G74545	-0.197882	1.58574	0.153784	repress
TCONS_00023411	XLOC_007649	AT1G75295	-1.40273	-1.78367	-0.115962	repress
TCONS_00023631	XLOC_007729	AT1G09647	-1.18583	0.0922799	0.0946098	repress
TCONS_00023820	XLOC_007798	AT1G09757	0.748403	1.95879	-0.121633	repress
TCONS_00024395	XLOC_007937	ATXRCC1	-1.74875	-2.34957	-0.877505	repress
TCONS_00024548	XLOC_008009	AT2G03925	1.25052	1.84251	0.649516	repress
TCONS_00024559	XLOC_008015	AT2G03995	1.34562	1.51696	0.343688	repress
TCONS_00024573	XLOC_008018	MLP328	-1.48609	-0.999605	0.0907848	repress
TCONS_00024687	XLOC_008062	AT2G04215	-1.85919	0.901869	0.763574	repress
TCONS_00024927	XLOC_008148	AT2G04535	-0.203894	1.19916	0.55292	repress
TCONS_00024952	XLOC_008153	2024-09-04	-12.9528	9.30961	11.0176	repress
TCONS_00025081	XLOC_008210	AT2G04805	1.13481	2.68991	0.360916	repress
TCONS_00025163	XLOC_008238	-	-10.8871	3.67361	12.2021	repress
TCONS_00025350	XLOC_008315	AT2G05155	-2.93736	-0.924308	3.21701	repress
TCONS_00025372	XLOC_008332	AT2G05215	-1.12612	0.218641	3.43197	repress
TCONS_00025711	XLOC_008408	AT2G11225	-0.162885	-0.835596	1.64857	repress
TCONS_00025721	XLOC_008408	AT2G11225	-1.09637	-1.58903	-0.121752	repress
TCONS_00025724	XLOC_008408	AT2G11225	-1.25145	-1.39619	0.60963	repress
TCONS_00025725	XLOC_008408	AT2G11225	-1.87989	0.0100268	0.452172	repress
TCONS_00025758	XLOC_008433	AT2G05825	-1.47398	-1.62047	-0.193931	repress
TCONS_00025986	XLOC_008520	LTP	-3.15022	-5.06591	-0.871083	repress
TCONS_00025989	XLOC_008520	LTP	2.23743	0.456526	1.12827	repress
TCONS_00026079	XLOC_008562	AT2G06525	-2.36421	-0.757992	0.909497	repress
TCONS_00026293	XLOC_008641	-	0.725928	1.13657	-0.350945	repress
TCONS_00026315	XLOC_008647	AT2G06995	-1.22091	1.19166	-0.30864	repress
TCONS_00027242	XLOC_008959	AT2G22821	-0.347124	1.39676	0.583964	repress
TCONS_00027400	XLOC_009011	AT2G23672	1.5007	1.53445	0.298361	repress
TCONS_00027599	XLOC_009079	ARF3	-1.13067	-0.283536	0.389379	repress
TCONS_00027645	XLOC_009099	AT2G08100	-1.07183	0.538247	0.842329	repress
TCONS_00027773	XLOC_009128	AT2G25590	-2.23136	-2.57761	0.179585	repress
TCONS_00028554	XLOC_009385	TPP	-1.40781	-1.13058	1.08758	repress
TCONS_00028623	XLOC_009398	AT2G30766	8.42406	1.4159	2.53284	repress
TCONS_00028787	XLOC_009450	AT2G08440	-1.53309	0.63876	0.910594	repress
TCONS_00028798	XLOC_009457	AT2G08460	-1.03165	0.105668	-0.448923	repress
TCONS_00028799	XLOC_009457	AT2G08460	-1.06852	-0.692888	-0.164976	repress
TCONS_00028993	XLOC_009506	AT2G08525	1.36281	1.7109	0.0236217	repress
TCONS_00029254	XLOC_009597	AT2G34000	-4.15501	11.2622	0.0772475	repress
TCONS_00029553	XLOC_009702	AT2G35738	-6.2259	7.82811	3.64831	repress
TCONS_00029573	XLOC_009702	AT2G35738	-0.758752	1.68587	0.0032867	repress
TCONS_00029608	XLOC_009714	AT2G35945	0.260577	1.12209	0.0690227	repress
TCONS_00029696	XLOC_009741	AT2G08795	-1.22715	-1.14499	2.34633	repress
TCONS_00029713	XLOC_009749	AT2G36540	-3.07948	-1.66173	2.43841	repress
TCONS_00029739	XLOC_009762	AT2G36792	1.65346	2.61609	0.768411	repress
TCONS_00030649	XLOC_010014	AT2G09230	0.113787	1.34101	0.515861	repress
TCONS_00030773	XLOC_010054	AT2G09305	-1.38355	-0.586532	0.905414	repress
TCONS_00030899	XLOC_010085	AT2G42247	1.6475	9.08888	-0.440082	repress
TCONS_00030918	XLOC_010092	AT2G09370	-1.91567	-2.04301	-0.00421879	repress
TCONS_00031039	XLOC_010133	AT-P4H-1	-0.951382	-1.51822	1.34631	repress
TCONS_00031042	XLOC_010133	AT-P4H-1	-3.56047	0.170936	3.26981	repress
TCONS_00031062	XLOC_010138	AT2G09420	-4.31686	-5.31845	-0.000693122	repress
TCONS_00031161	XLOC_010163	AT2G43530	0.692591	1.93404	-0.480266	repress
TCONS_00031163	XLOC_010163	AT2G43530	3.13799	5.04046	-0.356805	repress
TCONS_00031167	XLOC_010166	AT2G43550	1.77531	3.293	-0.114966	repress
TCONS_00031208	XLOC_010180	LSM6B	-1.46232	-1.39847	1.15917	repress
TCONS_00031894	XLOC_010402	AT2G09895	0.764107	1.45994	-0.267335	repress
TCONS_00032264	XLOC_010499	AT2G04125	-1.52594	-2.27708	0.210231	repress
TCONS_00032497	XLOC_010589	AT2G04545	-1.02045	-0.504692	0.517881	repress
TCONS_00032743	XLOC_010701	AT2G05914	14.3212	0.369954	2.13854	repress
TCONS_00032800	XLOC_010731	AT2G05075	-1.11141	-1.55435	0.0715344	repress
TCONS_00032854	XLOC_010762	AT2G05205	0.199655	0.271537	1.01566	repress
TCONS_00032906	XLOC_010793	AT2G09795	0.428945	2.05669	-0.844369	repress
TCONS_00033142	XLOC_010899	AT2G14285	2.17643	2.21209	-0.19466	repress
TCONS_00033144	XLOC_010899	AT2G14285	-2.03947	-0.281825	1.45071	repress
TCONS_00033145	XLOC_010899	AT2G14285	-1.93405	-0.213382	1.42587	repress
TCONS_00033180	XLOC_010912	AT2G06215	-2.00404	0.369562	0.871434	repress
TCONS_00033222	XLOC_010933	AT2G06355	-2.11904	-2.32641	-0.964026	repress
TCONS_00033539	XLOC_011049	AT2G06835	-0.274161	1.48995	-0.135465	repress
TCONS_00033589	XLOC_011066	ATSERAT3	0.539926	0.748145	1.4111	repress
TCONS_00033667	XLOC_011085	AT2G07015	0.7152	1.21287	0.375868	repress
TCONS_00034045	XLOC_011227	AT2G07325	0.890283	1.19363	0.109679	repress
TCONS_00034403	XLOC_011364	AT2G23040	-1.43219	2.04257	0.949824	repress
TCONS_00034408	XLOC_011364	AT2G23040	12.9547	0.884938	3.2604	repress
TCONS_00034409	XLOC_011364	AT2G23040	0.625095	1.83617	0.0453526	repress
TCONS_00034410	XLOC_011364	AT2G23040	-1.78167	1.92132	1.12823	repress
TCONS_00034411	XLOC_011364	AT2G23040	0.854892	1.29853	0.0885028	repress
TCONS_00034504	XLOC_011409	AT2G07950	-1.19733	-1.44559	-0.653021	repress
TCONS_00034583	XLOC_011429	HHP3	-0.810422	1.79453	-0.834339	repress
TCONS_00034584	XLOC_011429	HHP3	-9.41671	10.2102	9.67897	repress
TCONS_00034743	XLOC_011477	AT2G24755	-1.06924	-1.41829	-0.589618	repress
TCONS_00034746	XLOC_011477	AT2G24755	-0.611783	1.35322	0.581856	repress
TCONS_00035483	XLOC_011734	-	-0.532862	-1.07455	2.46507	repress
TCONS_00035504	XLOC_011745	AT2G29170	-1.77269	0.870959	3.06734	repress
TCONS_00035681	XLOC_011816	TCL2	-0.0948177	12.7896	0.328061	repress
TCONS_00035982	XLOC_011894	AT2G31751	0.647936	1.2859	0.469924	repress
TCONS_00035990	XLOC_011898	AT2G08470	1.03434	1.19778	0.171774	repress
TCONS_00036221	XLOC_011967	AT2G33051	-1.16355	-0.986149	0.483454	repress
TCONS_00036234	XLOC_011967	AT2G33051	-1.40984	-0.589008	0.511617	repress
TCONS_00036238	XLOC_011967	AT2G33051	5.24365	0.164666	4.47602	repress
TCONS_00036265	XLOC_011977	AT2G33205	-1.60527	1.9777	2.29283	repress
TCONS_00036381	XLOC_012014	EMB3113	-1.31971	0.0765993	0.897147	repress
TCONS_00036469	XLOC_012029	AT2G34050	-0.518845	1.59198	1.00653	repress
TCONS_00036473	XLOC_012031	AT2G34080	-0.0426198	1.037	0.436983	repress
TCONS_00036744	XLOC_012119	AT2G35637	13.8681	14.0857	0.867835	repress
TCONS_00036769	XLOC_012125	AT2G35736	-1.20138	-0.240704	0.608179	repress
TCONS_00037550	XLOC_012400	AT2G40165	-2.19563	-0.753312	1.31192	repress
TCONS_00037709	XLOC_012463	AT2G41178	1.67203	1.77729	0.0502901	repress
TCONS_00037826	XLOC_012498	AT2G09300	-0.372799	0.0162135	1.25064	repress
TCONS_00037906	XLOC_012526	AT2G42065	0.529554	1.79454	0.642896	repress
TCONS_00037916	XLOC_012531	AT2G09335	1.35513	1.9661	0.632683	repress
TCONS_00037918	XLOC_012533	AT2G09335	1.31164	2.36224	-0.505682	repress
TCONS_00037948	XLOC_012544	AT2G42365	-2.87947	-3.44129	-0.318471	repress
TCONS_00037955	XLOC_012544	AT2G42365	-0.0605271	0.167765	1.25555	repress
TCONS_00038052	XLOC_012578	AT2G42835	-0.616797	0.75125	2.07948	repress
TCONS_00038230	XLOC_012632	AT2G43780	-0.557015	3.6146	0.573055	repress
TCONS_00038272	XLOC_012641	HOL2	-1.02488	-1.15101	0.997125	repress
TCONS_00038316	XLOC_012652	AT2G09510	-1.82739	-0.954541	0.897637	repress
TCONS_00038418	XLOC_012685	AT2G44798	1.13618	1.02918	3.03713	repress
TCONS_00038419	XLOC_012685	AT2G44798	-1.10381	-0.617635	0.861092	repress
TCONS_00038420	XLOC_012685	AT2G44798	-0.00448317	2.01839	-0.198092	repress
TCONS_00038478	XLOC_012704	AFO	-1.53642	-1.64996	0.472232	repress
TCONS_00038501	XLOC_012709	AT2G45315	-2.09357	-3.53826	-0.727774	repress
TCONS_00038506	XLOC_012711	AT2G09605	0.813058	2.855	0.154931	repress
TCONS_00038732	XLOC_012780	AT2G46572	-4.69785	2.03175	10.4048	repress
TCONS_00038738	XLOC_012780	AT2G46572	-1.79751	-1.07985	1.33099	repress
TCONS_00038991	XLOC_012863	-	3.68632	5.44398	0.654108	repress
TCONS_00039037	XLOC_012888	AT3G01142	4.57195	4.81296	0.0955705	repress
TCONS_00039393	XLOC_013001	AT3G01225	-1.84091	0.276016	0.913462	repress
TCONS_00039557	XLOC_013052	AT3G01375	1.61845	1.97741	-0.414865	repress
TCONS_00039766	XLOC_013106	AT3G01565	-1.0477	0.458327	2.35279	repress
TCONS_00039806	XLOC_013120	ERCC1	-1.45224	1.77095	0.414494	repress
TCONS_00039957	XLOC_013166	APC11	0.303048	1.01165	0.059463	repress
TCONS_00040057	XLOC_013203	AT3G01865	0.396294	1.45494	0.157157	repress
TCONS_00040967	XLOC_013514	AT3G12977	-0.692302	-0.561581	2.76919	repress
TCONS_00041263	XLOC_013615	AT3G02985	0.329044	1.35071	1.67022	repress
TCONS_00041481	XLOC_013681	AT3G03135	-0.209464	1.8132	0.229679	repress
TCONS_00041595	XLOC_013725	AT3G03225	-0.216001	1.09719	-0.00640745	repress
TCONS_00041596	XLOC_013726	AT3G16220	-0.023208	2.64466	0.508784	repress
TCONS_00041679	XLOC_013748	AT3G03325	-1.79009	1.98626	1.97379	repress
TCONS_00041849	XLOC_013800	AT3G03475	0.79907	1.4017	-0.684409	repress
TCONS_00042165	XLOC_013900	AT3G03785	0.349154	1.22661	0.260402	repress
TCONS_00042200	XLOC_013912	AT3G19002	1.3428	1.61552	0.177205	repress
TCONS_00042754	XLOC_014105	AT3G04255	0.420899	1.08362	0.503184	repress
TCONS_00042849	XLOC_014139	AT3G22810	0.0923569	0.93605	1.22025	repress
TCONS_00043028	XLOC_014199	DSPTP1	0.0570664	1.71193	-0.273622	repress
TCONS_00043115	XLOC_014233	AT3G04635	0.780863	1.56704	0.290848	repress
TCONS_00043173	XLOC_014265	AT3G04785	-2.8611	0.833972	1.03175	repress
TCONS_00043257	XLOC_014284	AT3G25013	-2.04652	-0.043372	2.07362	repress
TCONS_00044204	XLOC_014603	-	-3.64162	-4.74296	-0.328839	repress
TCONS_00044365	XLOC_014690	AT3G43540	-1.16785	0.649524	0.784672	repress
TCONS_00044408	XLOC_014711	AT3G43840	-2.31301	-3.32817	0.272991	repress
TCONS_00044409	XLOC_014711	AT3G43840	-2.83013	0.595094	1.73962	repress
TCONS_00044648	XLOC_014800	MLO3	-4.19777	-4.64147	-0.330574	repress
TCONS_00044652	XLOC_014802	AT3G45390	-1.73499	-1.65254	2.29407	repress
TCONS_00044759	XLOC_014847	AT3G07365	0.296257	3.23003	-0.905829	repress
TCONS_00044779	XLOC_014861	AT3G46490	-7.07831	3.91008	5.80057	repress
TCONS_00044820	XLOC_014876	AT3G46658	-0.40499	1.54143	-0.313082	repress
TCONS_00044822	XLOC_014876	AT3G46658	-0.0341008	2.1466	0.900998	repress
TCONS_00044827	XLOC_014877	AT3G46668	2.04921	3.21889	0.0564454	repress
TCONS_00044885	XLOC_014908	AT3G07675	-2.69863	-0.462586	2.78726	repress
TCONS_00045039	XLOC_014952	AT3G07835	1.80802	2.97554	-0.284983	repress
TCONS_00045661	XLOC_015185	AT3G08225	-1.39793	1.77921	1.47011	repress
TCONS_00046434	XLOC_015442	AT3G56408	-1.05876	-1.10448	-0.0137641	repress
TCONS_00046449	XLOC_015447	AT3G08685	-0.858926	1.0488	0.619108	repress
TCONS_00047023	XLOC_015636	AT3G09325	-2.92642	-2.96395	1.16883	repress
TCONS_00047281	XLOC_015725	AT3G09655	0.609701	1.07862	0.290993	repress
TCONS_00047445	XLOC_015774	AT3G62190	-1.08128	-1.36651	0.23635	repress
TCONS_00047446	XLOC_015774	AT3G62190	1.67801	6.98897	0.0621333	repress
TCONS_00047467	XLOC_015785	AT3G09775	-2.65057	-0.805293	2.14593	repress
TCONS_00047488	XLOC_015788	AT3G62530	-0.200393	1.08765	0.297949	repress
TCONS_00047986	XLOC_015940	TRXF1	0.686357	1.07105	0.324135	repress
TCONS_00048022	XLOC_015950	GASA5	-0.0257902	3.78113	-0.155805	repress
TCONS_00048032	XLOC_015952	RPA32B	-1.802	-0.900228	1.98726	repress
TCONS_00048038	XLOC_015956	MCC1	0.68707	1.02445	0.0212157	repress
TCONS_00048110	XLOC_015986	NPC3	-1.68153	0.533125	-0.274237	repress
TCONS_00048138	XLOC_015995	AT3G01295	-1.39046	-1.81889	-0.629264	repress
TCONS_00048331	XLOC_016054	AT3G01485	1.41083	2.35385	0.40522	repress
TCONS_00048605	XLOC_016145	AT3G05932	-2.94219	-0.331607	1.76343	repress
TCONS_00048702	XLOC_016173	AT3G06310	-0.866816	1.28176	0.30968	repress
TCONS_00049272	XLOC_016333	MT2A	2.31167	3.07683	-0.00817158	repress
TCONS_00049304	XLOC_016338	AT3G09455	0.776183	1.94219	-0.0497619	repress
TCONS_00049906	XLOC_016515	AT3G02535	0.769216	1.08018	-0.0800185	repress
TCONS_00050085	XLOC_016570	-	-0.873489	1.89202	-0.302225	repress
TCONS_00050090	XLOC_016572	AT3G13310	-7.61798	2.27252	5.54667	repress
TCONS_00050107	XLOC_016580	AT3G02695	-1.16092	-0.098472	2.31157	repress
TCONS_00050439	XLOC_016682	AT3G03025	0.0251862	1.28652	0.728142	repress
TCONS_00050500	XLOC_016704	AT3G03125	0.886619	2.40696	-0.177573	repress
TCONS_00050622	XLOC_016741	AT3G03265	-3.08645	-3.61953	-0.159115	repress
TCONS_00050874	XLOC_016827	AT3G03595	0.927292	1.74263	1.51441	repress
TCONS_00051086	XLOC_016910	AT3G03805	-0.698785	1.42206	-0.448096	repress
TCONS_00051155	XLOC_016939	AT3G03895	-0.961753	1.74343	0.806791	repress
TCONS_00051332	XLOC_016980	AT3G20680	-1.00027	-0.495405	0.145475	repress
TCONS_00051344	XLOC_016990	AT3G04035	-1.6681	-1.86537	0.793041	repress
TCONS_00051400	XLOC_017010	AT3G04055	-1.64312	1.36688	1.62157	repress
TCONS_00051470	XLOC_017030	AT3G04135	1.04165	2.25489	0.322284	repress
TCONS_00051526	XLOC_017045	AT3G21755	2.17663	2.60982	0.256336	repress
TCONS_00051606	XLOC_017082	AT3G04275	1.02386	2.86292	0.759958	repress
TCONS_00051929	XLOC_017219	AT3G24518	-2.46253	-1.97754	1.00352	repress
TCONS_00052089	XLOC_017290	AT3G04965	-1.18357	-0.109912	1.09139	repress
TCONS_00052206	XLOC_017333	AT3G05075	-1.31585	-1.41174	0.568537	repress
TCONS_00052509	XLOC_017424	AT3G27990	-2.8727	0.465805	1.97483	repress
TCONS_00052511	XLOC_017424	AT3G27990	-2.24624	-2.94564	-0.468408	repress
TCONS_00052680	XLOC_017494	VTI13	-1.57644	-0.676052	0.77617	repress
TCONS_00052762	XLOC_017535	AT3G29644	-0.704934	2.64533	-0.461827	repress
TCONS_00052768	XLOC_017536	AT3G05945	-1.61413	-0.995196	-0.788721	repress
TCONS_00052972	XLOC_017639	AT3G06515	0.401502	-0.0922717	2.21593	repress
TCONS_00053034	XLOC_017673	AT3G06685	-2.95622	0.34476	0.570942	repress
TCONS_00053256	XLOC_017772	AT3G07105	-1.97879	-0.355388	1.09492	repress
TCONS_00053588	XLOC_017907	AT3G07705	0.18722	1.03477	0.731733	repress
TCONS_00053642	XLOC_017926	AT3G47675	-1.18344	-1.64642	0.50942	repress
TCONS_00053762	XLOC_017962	AT3G07925	1.53678	2.29034	0.237301	repress
TCONS_00053793	XLOC_017977	AT3G48570	-0.0616244	1.08113	1.1892	repress
TCONS_00053889	XLOC_018005	AT3G08045	0.691008	1.43519	0.595067	repress
TCONS_00053966	XLOC_018030	AT3G08065	-0.849625	-0.0315503	1.19908	repress
TCONS_00054042	XLOC_018051	VDAC5	-2.69622	-0.726745	0.883009	repress
TCONS_00054044	XLOC_018051	VDAC5	-1.18297	2.09824	2.29719	repress
TCONS_00054295	XLOC_018125	AT3G51075	-1.17393	-3.68311	-0.411344	repress
TCONS_00054296	XLOC_018125	AT3G51075	-0.631767	2.00511	2.65794	repress
TCONS_00054297	XLOC_018125	AT3G51075	-2.97267	0.67302	2.30682	repress
TCONS_00054299	XLOC_018125	AT3G51075	-3.18022	-1.14203	2.12491	repress
TCONS_00054304	XLOC_018125	AT3G51075	-1.3193	-1.42652	-0.604393	repress
TCONS_00054305	XLOC_018125	AT3G51075	-1.73593	0.370978	3.29287	repress
TCONS_00054325	XLOC_018135	AT3G51238	4.43542	4.96537	0.344563	repress
TCONS_00054462	XLOC_018182	AT3G52072	-2.31109	-0.526328	0.37468	repress
TCONS_00054465	XLOC_018182	AT3G52072	-1.46725	-1.52138	0.529298	repress
TCONS_00054469	XLOC_018184	AT3G08230	-1.18727	-0.573231	0.188506	repress
TCONS_00054542	XLOC_018216	AT3G52605	-1.43266	-0.0923622	0.874882	repress
TCONS_00054689	XLOC_018269	AT3G08350	0.951355	2.05124	0.589107	repress
TCONS_00054951	XLOC_018343	AT3G54830	1.26614	1.64009	0.196302	repress
TCONS_00055050	XLOC_018371	AT3G55240	-4.49973	-5.1154	0.331483	repress
TCONS_00055379	XLOC_018482	AT3G57160	2.93035	3.67189	0.326627	repress
TCONS_00056338	XLOC_018775	AT3G09725	-1.18411	-1.34923	0.289445	repress
TCONS_00056578	XLOC_018865	AT3G63445	-0.952969	3.9253	1.01007	repress
TCONS_00056581	XLOC_018865	AT3G63445	-1.09731	-0.273895	0.213563	repress
TCONS_00056592	XLOC_018865	AT3G63445	-0.0601944	0.220248	1.17496	repress
TCONS_00056595	XLOC_018865	AT3G63445	-1.19397	-1.63863	-0.397836	repress
TCONS_00056728	XLOC_018921	AT4G03595	0.556408	1.20754	0.934564	repress
TCONS_00056968	XLOC_018987	AT4G01593	-1.20929	-1.30974	0.0218199	repress
TCONS_00056990	XLOC_018995	CRK	-1.07583	-0.473828	0.249282	repress
TCONS_00057191	XLOC_019066	AT4G04275	1.46598	1.61911	-0.129106	repress
TCONS_00057255	XLOC_019090	-	-2.91285	0.737458	3.19146	repress
TCONS_00057271	XLOC_019099	AT4G04455	-1.58164	-1.87213	-0.0328514	repress
TCONS_00057346	XLOC_019126	AT4G03635	-1.0877	-0.389868	1.04705	repress
TCONS_00057432	XLOC_019161	AT4G04423	-2.90025	-4.51841	-0.897574	repress
TCONS_00057442	XLOC_019165	CRK36	-1.48461	1.30696	1.07289	repress
TCONS_00057747	XLOC_019259	AT4G05315	2.98124	1.70805	1.03012	repress
TCONS_00057780	XLOC_019273	AT4G05405	-2.0389	-0.545979	1.45394	repress
TCONS_00057942	XLOC_019357	GIP1	-0.0643125	1.62967	0.51876	repress
TCONS_00057943	XLOC_019357	GIP1	-1.1823	-1.94446	1.4248	repress
TCONS_00058779	XLOC_019664	AT4G06195	-1.84377	-2.39011	0.268423	repress
TCONS_00058824	XLOC_019682	AT4G06265	1.51743	2.27383	1.146	repress
TCONS_00059094	XLOC_019746	AT4G15670	-1.13876	0.372551	1.10749	repress
TCONS_00059341	XLOC_019844	AT4G06665	4.33789	6.87058	-0.0469267	repress
TCONS_00059342	XLOC_019845	AT4G17098	1.34235	1.49592	0.0490751	repress
TCONS_00059345	XLOC_019845	AT4G17098	2.68459	2.96252	0.121469	repress
TCONS_00059371	XLOC_019855	AT4G06685	1.38669	1.81456	0.196723	repress
TCONS_00059463	XLOC_019890	-	1.00928	1.13541	0.493851	repress
TCONS_00059580	XLOC_019928	AT4G06815	-0.355899	2.24411	1.84199	repress
TCONS_00060171	XLOC_020135	AT4G07030	-1.1973	-0.360167	0.6308	repress
TCONS_00060536	XLOC_020255	AT4G07195	-2.65918	-3.85695	-0.886733	repress
TCONS_00060950	XLOC_020383	AT4G26145	-1.57126	-1.86129	1.46519	repress
TCONS_00060970	XLOC_020392	AT4G26255	-3.14868	0.284396	4.21654	repress
TCONS_00061143	XLOC_020455	AT4G27435	-1.30249	2.63617	0.683771	repress
TCONS_00061252	XLOC_020505	AT4G08015	-1.53586	-1.82228	-0.100983	repress
TCONS_00061335	XLOC_020532	AT4G28652	-1.26609	-1.43002	-0.133563	repress
TCONS_00061675	XLOC_020651	AT4G08315	1.85538	2.66685	-0.042233	repress
TCONS_00062121	XLOC_020761	AT4G32590	-1.07544	0.496877	1.88551	repress
TCONS_00062164	XLOC_020766	AME3	-1.15767	-0.0197065	0.0727908	repress
TCONS_00062342	XLOC_020818	AT4G08825	-0.0805836	1.80473	1.21645	repress
TCONS_00062406	XLOC_020844	AT4G08935	1.13388	1.38162	-0.0240699	repress
TCONS_00062799	XLOC_020971	AT4G36032	-1.2624	-1.32886	0.0916872	repress
TCONS_00062802	XLOC_020972	AT4G36052	-14.0478	-1.16093	12.6072	repress
TCONS_00062851	XLOC_020996	RL3	-1.59835	-0.633286	0.702223	repress
TCONS_00062866	XLOC_021001	AT4G09375	-2.15667	-2.36233	-0.0282241	repress
TCONS_00063030	XLOC_021054	AT4G09605	-0.484249	2.50486	1.01118	repress
TCONS_00063443	XLOC_021208	AT4G03585	0.461933	1.0499	0.258615	repress
TCONS_00063458	XLOC_021212	PIP1	0.662071	2.09828	-0.294343	repress
TCONS_00063513	XLOC_021228	AT4G03705	-2.86469	1.48294	3.85048	repress
TCONS_00063612	XLOC_021257	AT4G03845	-2.0357	-0.592874	1.78072	repress
TCONS_00063693	XLOC_021293	AT4G01700	1.29366	1.57355	-0.854609	repress
TCONS_00064164	XLOC_021424	AT4G03940	-1.68277	-0.443695	1.11112	repress
TCONS_00064175	XLOC_021431	AT4G04221	2.13386	2.42902	-0.76095	repress
TCONS_00064176	XLOC_021431	AT4G04221	-4.39084	0.647969	4.2317	repress
TCONS_00064181	XLOC_021431	AT4G04221	-1.11981	-1.43332	-0.469301	repress
TCONS_00064187	XLOC_021437	AT4G04855	-2.30597	-2.11821	1.18047	repress
TCONS_00064189	XLOC_021438	AT4G04865	-1.05216	-3.82147	-0.959913	repress
TCONS_00064191	XLOC_021439	AT4G04415	-1.13536	-0.85003	0.814261	repress
TCONS_00064196	XLOC_021441	PMP22	-1.97312	0.0382349	1.15307	repress
TCONS_00064271	XLOC_021463	AT4G04995	1.73731	2.12836	-0.562958	repress
TCONS_00064369	XLOC_021500	AT4G05155	-1.73327	0.326804	1.16267	repress
TCONS_00064517	XLOC_021569	AT4G05525	1.20962	3.39057	-0.249823	repress
TCONS_00064583	XLOC_021586	AT4G08790	1.50203	-0.396141	1.67226	repress
TCONS_00064598	XLOC_021592	AT4G05650	-0.507429	0.0919254	1.75854	repress
TCONS_00064606	XLOC_021598	AT4G08990	-2.00708	-0.869406	1.03339	repress
TCONS_00064640	XLOC_021613	AT4G09432	-2.21735	-2.97928	0.0629516	repress
TCONS_00064728	XLOC_021645	AT4G05755	-2.78739	-3.25058	-0.935959	repress
TCONS_00064752	XLOC_021657	AT4G05775	-1.84861	-2.29515	-0.0398508	repress
TCONS_00065078	XLOC_021761	AT4G05935	-1.83888	-0.646696	0.78809	repress
TCONS_00065362	XLOC_021869	AT4G13505	-0.170903	1.8174	0.435174	repress
TCONS_00065363	XLOC_021869	AT4G13505	1.57108	1.94783	-0.072252	repress
TCONS_00065409	XLOC_021877	AT4G06135	-1.28362	-0.8466	0.200879	repress
TCONS_00065483	XLOC_021895	AT4G13918	-1.22942	-1.31437	0.203874	repress
TCONS_00065516	XLOC_021912	AT4G14145	-1.39045	-3.072	-0.210576	repress
TCONS_00065656	XLOC_021952	AT4G06210	-1.04671	0.335704	0.871277	repress
TCONS_00065815	XLOC_022006	AT4G06330	1.29232	1.43674	0.0726383	repress
TCONS_00066443	XLOC_022187	AT4G06770	0.735207	1.27276	0.345534	repress
TCONS_00066488	XLOC_022209	AT4G06835	-1.0536	-2.04318	-0.00541748	repress
TCONS_00066612	XLOC_022247	AT4G06880	0.930469	1.78248	-0.0489562	repress
TCONS_00067082	XLOC_022395	AT4G22233	-1.16473	-1.32017	0.10332	repress
TCONS_00067174	XLOC_022424	AT4G07095	1.09179	1.09321	-0.0953218	repress
TCONS_00067375	XLOC_022490	AT4G07165	1.87138	3.48509	-0.0708272	repress
TCONS_00067955	XLOC_022662	AT4G26795	-8.82401	-1.68907	8.05296	repress
TCONS_00067961	XLOC_022662	AT4G26795	1.13761	2.25611	0.0631046	repress
TCONS_00067962	XLOC_022662	AT4G26795	0.674195	0.833444	1.09854	repress
TCONS_00067989	XLOC_022673	AT4G07735	2.38642	4.34325	-0.179777	repress
TCONS_00068181	XLOC_022728	AT4G27852	-1.04978	1.17357	0.242076	repress
TCONS_00068182	XLOC_022728	AT4G27852	-2.94301	0.235722	2.71132	repress
TCONS_00068183	XLOC_022728	AT4G27852	-1.24255	-0.177449	1.43874	repress
TCONS_00068595	XLOC_022878	AT4G08305	2.55151	4.02735	-0.912614	repress
TCONS_00069266	XLOC_023088	AT4G34332	-1.4192	-1.78941	1.73296	repress
TCONS_00069470	XLOC_023150	AT4G09225	1.31421	2.0274	-0.268455	repress
TCONS_00069708	XLOC_023213	AT4G36808	1.16808	1.36142	-0.0862449	repress
TCONS_00069809	XLOC_023248	AT4G37432	0.766211	1.1252	-0.182078	repress
TCONS_00069834	XLOC_023257	AT4G37553	-1.65212	-0.183178	1.40365	repress
TCONS_00069838	XLOC_023257	AT4G37553	1.08499	6.28013	0.254438	repress
TCONS_00069852	XLOC_023264	AT4G09575	-0.811587	0.52019	2.06998	repress
TCONS_00069989	XLOC_023312	AT4G38545	-1.3942	-1.40276	0.125431	repress
TCONS_00070070	XLOC_023334	AT4G38932	-1.35014	-1.5731	-0.00883313	repress
TCONS_00070246	XLOC_023399	AT4G09955	1.36511	4.49279	0.175706	repress
TCONS_00070286	XLOC_023410	AT4G40085	-2.99108	-0.0256484	1.97784	repress
TCONS_00070403	XLOC_023460	AT5G00780	-0.278266	0.39445	1.40669	repress
TCONS_00070505	XLOC_023495	AT5G00820	-1.23202	-1.25352	0.241835	repress
TCONS_00070646	XLOC_023540	AT5G00880	1.72696	2.31594	0.132634	repress
TCONS_00070694	XLOC_023557	AT5G00900	-1.60195	-0.144417	0.604522	repress
TCONS_00071018	XLOC_023659	AT5G00985	0.359557	1.2055	0.53454	repress
TCONS_00071145	XLOC_023697	AT5G05435	-3.94369	-2.48164	1.71368	repress
TCONS_00071146	XLOC_023697	AT5G05435	-1.65331	-2.64775	-0.813675	repress
TCONS_00071147	XLOC_023697	AT5G05435	0.0558409	-1.15734	1.00702	repress
TCONS_00071328	XLOC_023759	AT5G01255	1.0149	1.04269	-0.627416	repress
TCONS_00071642	XLOC_023851	AT5G01455	-1.77808	1.71946	1.27794	repress
TCONS_00071672	XLOC_023867	AT5G01535	-1.3569	-0.574559	-0.588204	repress
TCONS_00071677	XLOC_023870	AT5G01545	-1.57702	-1.90442	0.160391	repress
TCONS_00071933	XLOC_023951	AT5G01675	-0.635415	0.0417693	1.83778	repress
TCONS_00071996	XLOC_023970	AT5G01775	1.58839	1.80026	0.235318	repress
TCONS_00072532	XLOC_024147	AT5G02225	0.811424	0.553068	1.30284	repress
TCONS_00072622	XLOC_024178	AT5G15022	-0.558442	2.09876	1.41704	repress
TCONS_00072753	XLOC_024230	AT5G15845	-1.46587	-0.0466139	1.05178	repress
TCONS_00073172	XLOC_024356	AT5G18255	-1.18428	-1.40821	0.0779215	repress
TCONS_00073978	XLOC_024600	AT5G03585	-10.1524	-0.247395	10.4554	repress
TCONS_00074018	XLOC_024614	AT5G03615	-6.05367	-6.10084	-0.2923	repress
TCONS_00074496	XLOC_024761	AT5G26146	-1.43655	-2.07647	0.567989	repress
TCONS_00074500	XLOC_024761	AT5G26146	-1.93675	-2.0437	-0.645777	repress
TCONS_00074530	XLOC_024765	AT5G04205	-1.27271	-0.546384	0.797534	repress
TCONS_00074971	XLOC_024910	AT5G04745	-1.86371	-0.652864	-0.360097	repress
TCONS_00075207	XLOC_025026	AT5G05275	1.24295	2.49971	0.409079	repress
TCONS_00076050	XLOC_025335	AT5G41612	-12.6867	-4.41992	8.42673	repress
TCONS_00076698	XLOC_025551	AT5G06695	-3.90136	-1.67546	1.70502	repress
TCONS_00077432	XLOC_025766	AT5G48775	-1.53383	-0.537182	1.36191	repress
TCONS_00078185	XLOC_026006	AT5G53048	2.60637	2.65902	0.450931	repress
TCONS_00078186	XLOC_026006	AT5G53048	5.82337	11.2242	0.258033	repress
TCONS_00078410	XLOC_026077	AT5G08135	1.41319	1.63515	-0.147347	repress
TCONS_00079141	XLOC_026318	AT5G08825	2.30454	2.85809	0.659584	repress
TCONS_00079366	XLOC_026394	AT5G59732	-2.68077	-0.971338	2.34311	repress
TCONS_00079548	XLOC_026446	AT5G08960	0.473857	1.54961	-0.945196	repress
TCONS_00079957	XLOC_026577	AT5G09120	-1.11062	-0.31465	1.00238	repress
TCONS_00079988	XLOC_026593	AT5G09150	1.29443	2.57106	-0.156133	repress
TCONS_00080274	XLOC_026684	AT5G09285	-1.53202	-1.57877	0.1531	repress
TCONS_00080296	XLOC_026690	AT5G09295	-1.42731	0.743396	0.775976	repress
TCONS_00080601	XLOC_026774	AT5G09635	-0.421906	13.6471	-0.520469	repress
TCONS_00080770	XLOC_026832	AT5G67488	-1.14161	-0.0148115	0.665661	repress
TCONS_00080770	XLOC_026832	AT5G67488	-1.14161	-0.0148115	0.665661	repress
TCONS_00080829	XLOC_026851	AT5G01215	-2.60842	-2.73512	-0.0476953	repress
TCONS_00080903	XLOC_026874	AT5G00770	-1.66664	1.45144	1.64728	repress
TCONS_00081103	XLOC_026939	AT5G00875	-1.65923	-2.24123	0.0862794	repress
TCONS_00081592	XLOC_027087	AT5G01055	-0.240687	0.46081	2.19407	repress
TCONS_00081630	XLOC_027102	AT5G01095	-1.25101	-1.32339	-0.234152	repress
TCONS_00082615	XLOC_027374	AT5G10965	-1.96636	-2.16195	-0.149586	repress
TCONS_00082616	XLOC_027374	AT5G10965	-10.8007	-1.89701	9.27653	repress
TCONS_00083008	XLOC_027482	AT5G02055	1.14246	2.76501	0.195057	repress
TCONS_00083171	XLOC_027531	AT5G02155	-2.62238	0.616111	1.98277	repress
TCONS_00083503	XLOC_027636	AT5G02515	-1.39376	-2.82436	-0.671542	repress
TCONS_00083923	XLOC_027785	AT5G02895	0.971925	1.00302	-0.111924	repress
TCONS_00083957	XLOC_027791	AT5G02905	-1.45254	1.42372	2.6012	repress
TCONS_00084304	XLOC_027909	AT5G03195	1.13111	2.14112	0.36098	repress
TCONS_00084341	XLOC_027927	AT5G03235	0.939595	2.24691	-0.176753	repress
TCONS_00085113	XLOC_028115	AT5G03835	-1.33668	-0.258047	0.452305	repress
TCONS_00085165	XLOC_028132	AT5G03875	-1.23729	-0.651225	0.456093	repress
TCONS_00085214	XLOC_028151	AT5G03975	-3.01115	2.06364	3.42032	repress
TCONS_00085215	XLOC_028152	AT5G03985	-2.85034	-3.53039	-0.259449	repress
TCONS_00085227	XLOC_028155	AT5G04005	-0.0875144	1.45399	0.0230384	repress
TCONS_00085884	XLOC_028412	AT5G36002	-1.92362	-2.7348	0.945405	repress
TCONS_00086174	XLOC_028529	AT5G05545	-1.96319	-2.0169	1.75188	repress
TCONS_00086425	XLOC_028645	AT5G05995	1.79587	2.86062	-0.825286	repress
TCONS_00086868	XLOC_028802	AT5G06385	2.55106	2.66841	0.564522	repress
TCONS_00087201	XLOC_028919	AT5G44562	-8.75733	-1.0267	8.12385	repress
TCONS_00087274	XLOC_028943	AT5G06665	-1.11524	-1.58458	-0.0632129	repress
TCONS_00087680	XLOC_029101	AT5G07015	2.25941	2.53976	-0.241054	repress
TCONS_00087785	XLOC_029140	AT5G07115	1.35081	3.52294	0.427064	repress
TCONS_00087786	XLOC_029140	AT5G07115	-1.54581	1.25307	1.567	repress
TCONS_00087858	XLOC_029164	AT5G07265	1.03545	1.32078	0.415168	repress
TCONS_00087926	XLOC_029190	AT5G49138	0.84868	1.86291	-0.290907	repress
TCONS_00088069	XLOC_029238	AT5G07525	-1.8633	-1.60115	1.95111	repress
TCONS_00088381	XLOC_029365	AT5G07885	-5.00891	0.13659	5.87979	repress
TCONS_00088401	XLOC_029372	AT5G07895	-3.52358	0.720607	1.09209	repress
TCONS_00088591	XLOC_029433	AT5G07995	3.2339	3.92525	-0.138386	repress
TCONS_00088745	XLOC_029503	AT5G08235	-0.371088	1.23839	1.71851	repress
TCONS_00088867	XLOC_029544	AT5G08275	-0.317206	0.866654	1.59088	repress
TCONS_00088880	XLOC_029544	AT5G08285	-0.632558	0.164802	1.45868	repress
TCONS_00088993	XLOC_029581	AT5G08445	-1.03076	-1.59039	0.486978	repress
TCONS_00089716	XLOC_029842	AT5G08980	-1.73375	-2.03811	-0.431906	repress
TCONS_00090043	XLOC_029966	AT5G09125	0.913486	1.81612	-0.107675	repress
TCONS_00090081	XLOC_029978	AT5G63195	-2.05012	-2.6562	-0.619255	repress
TCONS_00090081	XLOC_029978	AT5G63195	-2.05012	-2.6562	-0.619255	repress
TCONS_00090695	XLOC_030166	AT5G66558	0.148436	0.50037	1.23208	repress
TCONS_00090695	XLOC_030166	AT5G66558	0.148436	0.50037	1.23208	repress

## Sheet: Sheet2
[Ca2+]nuc-regulated sorbitol(6h) responsive lncRNAs
lncRNA_ID	gene_id	gene	logFC.(PV-NLS_Sorbitol_6h/PV-NLS_Sorbitol_0h)	logFC.(WT_Sorbitol_6h/WT_Sorbitol_0h)	logFC.(PV-NLS_Sorbitol_6h/WT_Sorbitol_6h)	regulation
TCONS_00000076	XLOC_000027	AT1G01448	-1.03364	-1.01973	0.234407	active
TCONS_00000084	XLOC_000027	AT1G01448	1.70816	-1.52058	-0.82792	active
TCONS_00000169	XLOC_000050	AT1G04073	0.64221	-1.19526	-1.34224	active
TCONS_00000173	XLOC_000053	AT1G04083	0.991684	-3.62546	-3.71577	active
TCONS_00000300	XLOC_000091	AT1G02620	-5.1709	-4.83386	-0.780401	active
TCONS_00000402	XLOC_000121	FZL	2.61924	0.69383	-0.123693	active
TCONS_00000479	XLOC_000134	AT1G03365	1.61982	2.92934	-1.80635	active
TCONS_00000481	XLOC_000134	AT1G03365	0.171196	-2.29366	-1.9285	active
TCONS_00000752	XLOC_000220	PFA-DSP1	3.47807	-1.34788	-2.45155	active
TCONS_00000773	XLOC_000232	AT1G05140	9.87181	3.61793	-2.55397	active
TCONS_00000887	XLOC_000266	AT1G04427	-0.151977	-1.57033	-0.996578	active
TCONS_00000993	XLOC_000288	ADS1	13.1355	-11.8472	-11.5882	active
TCONS_00001013	XLOC_000295	MYB13	1.75477	0.830865	0.0137816	active
TCONS_00001171	XLOC_000338	AT1G07119	-1.14917	-2.381	-1.28988	active
TCONS_00001184	XLOC_000338	AT1G04563	-0.620867	-1.34486	-0.485814	active
TCONS_00001780	XLOC_000520	AT1G04803	2.39083	1.22071	-1.15315	active
TCONS_00001812	XLOC_000526	AT1G10657	1.99288	0.443818	-0.564784	active
TCONS_00002026	XLOC_000593	AT1G04877	-1.40125	-3.81163	-3.47727	active
TCONS_00002341	XLOC_000700	AT1G05023	-1.30642	-1.05127	-0.0536619	active
TCONS_00002478	XLOC_000743	AT1G05083	4.29727	2.9068	-2.45837	active
TCONS_00002514	XLOC_000753	AT1G05103	-3.7881	-2.25464	0.989343	active
TCONS_00002552	XLOC_000768	AT1G05123	1.24044	-2.11077	-2.33543	active
TCONS_00002554	XLOC_000769	NUDT18	1.10353	-0.334028	-0.745418	active
TCONS_00002557	XLOC_000772	AT1G05133	0.88139	0.778397	-1.82639	active
TCONS_00002887	XLOC_000872	AT1G16640	-1.61016	-3.25441	-1.8746	active
TCONS_00003003	XLOC_000905	AT1G05297	1.06593	-0.536297	-0.353991	active
TCONS_00003601	XLOC_001099	AT1G20515	0.179786	-0.0889131	-1.71658	active
TCONS_00003603	XLOC_001099	AT1G20515	0.542266	-12.462	-12.677	active
TCONS_00003746	XLOC_001152	GLTP2	-2.34539	-1.15534	-0.75343	active
TCONS_00004038	XLOC_001250	AT1G05787	2.96972	2.62964	-2.26961	active
TCONS_00004360	XLOC_001372	AT1G05977	2.28252	0.19779	0.928954	active
TCONS_00004402	XLOC_001386	AT1G26460	1.54805	-7.74172	-6.85534	active
TCONS_00004810	XLOC_001523	-	1.82205	0.550577	0.118372	active
TCONS_00004971	XLOC_001600	eIF4E3	-3.32771	-2.57786	0.343568	active
TCONS_00005256	XLOC_001691	TO2	10.4774	-4.05158	-8.0153	active
TCONS_00005287	XLOC_001701	AT1G06423	-2.78487	-2.24177	0.667851	active
TCONS_00005357	XLOC_001723	AT1G31710	-0.161627	-2.24256	-1.68528	active
TCONS_00005535	XLOC_001781	AT1G32570	4.23555	-0.923285	-0.502743	active
TCONS_00005596	XLOC_001802	SBT3.5	0.466985	-0.382879	-1.19877	active
TCONS_00005666	XLOC_001831	AT1G33415	1.81681	-0.358819	-0.561287	active
TCONS_00005670	XLOC_001831	AT1G33415	1.00722	-11.0038	-10.5713	active
TCONS_00005672	XLOC_001831	AT1G33415	-0.295827	-1.69915	-0.28442	active
TCONS_00005673	XLOC_001831	AT1G33415	1.51924	0.870997	-0.336352	active
TCONS_00005674	XLOC_001831	AT1G33415	0.851099	-1.18951	-0.469298	active
TCONS_00005698	XLOC_001840	AT1G06687	-1.30462	-3.0587	-2.5011	active
TCONS_00005749	XLOC_001862	AT1G06717	1.73309	0.709063	-0.439694	active
TCONS_00005767	XLOC_001870	-	-1.36963	-1.70645	-1.16631	active
TCONS_00006245	XLOC_002033	AT1G07143	2.76719	3.46479	-1.30691	active
TCONS_00006546	XLOC_002169	BGLU34	0.906857	-0.413177	-1.64326	active
TCONS_00006637	XLOC_002215	AT1G48315	2.4053	0.977387	-0.037585	active
TCONS_00006640	XLOC_002215	AT1G48315	1.79806	0.82448	-0.0133822	active
TCONS_00006706	XLOC_002231	AT1G48698	-0.720571	-1.04968	0.950937	active
TCONS_00006963	XLOC_002330	AT1G07653	0.789076	-0.113538	-1.11596	active
TCONS_00006966	XLOC_002332	AT1G50590	2.10256	1.34355	-0.419192	active
TCONS_00007003	XLOC_002341	AT1G07683	1.4001	-2.1921	-2.60792	active
TCONS_00007178	XLOC_002383	AT1G51430	1.37533	-0.0801552	0.195944	active
TCONS_00007183	XLOC_002383	AT1G51430	-0.881575	-1.09237	-0.249794	active
TCONS_00007420	XLOC_002476	SPL4	-1.60683	-5.73975	-5.19277	active
TCONS_00007536	XLOC_002508	AT1G07913	0.397311	-1.09767	-0.884449	active
TCONS_00007630	XLOC_002545	AT1G07943	2.52402	1.37263	0.131436	active
TCONS_00007948	XLOC_002654	AT1G08087	-0.540844	-1.07797	-0.0786057	active
TCONS_00008442	XLOC_002892	AT1G60545	1.56217	-0.670301	-2.11131	active
TCONS_00008709	XLOC_002985	AT1G08477	1.76569	1.27021	-0.156099	active
TCONS_00009264	XLOC_003187	AT1G08757	-0.214627	-1.78221	-0.373939	active
TCONS_00009506	XLOC_003269	-	1.96067	1.41916	-2.48607	active
TCONS_00009661	XLOC_003316	AT1G67792	-0.978948	-1.0523	0.588995	active
TCONS_00009662	XLOC_003316	AT1G67792	-0.718989	-1.24525	0.0457226	active
TCONS_00009671	XLOC_003320	AT1G67850	1.76999	0.30933	-1.7297	active
TCONS_00009777	XLOC_003350	AT1G68350	-0.858866	-2.20023	0.754527	active
TCONS_00010026	XLOC_003426	AT1G69572	-3.1676	-2.6031	0.613952	active
TCONS_00010028	XLOC_003426	AT1G69572	-2.01153	-3.31253	-1.22007	active
TCONS_00010223	XLOC_003488	AT1G70550	0.92651	-0.926108	-1.4211	active
TCONS_00010318	XLOC_003508	HB18	1.72487	-8.33373	-6.5091	active
TCONS_00010392	XLOC_003545	AT1G09257	4.37266	3.05045	0.399961	active
TCONS_00010489	XLOC_003580	AT1G09297	-1.43276	-3.40272	-1.32614	active
TCONS_00010522	XLOC_003595	ERO1	1.84941	0.580022	-0.434998	active
TCONS_00010562	XLOC_003605	AT1G72545	0.333261	-2.778	-1.13191	active
TCONS_00010854	XLOC_003686	AT1G09427	-0.590888	-1.53642	-0.16045	active
TCONS_00010924	XLOC_003712	AT1G09497	1.72748	0.220324	-0.738251	active
TCONS_00011003	XLOC_003738	AT1G09543	-2.2216	-1.82356	0.0189397	active
TCONS_00011062	XLOC_003762	AT1G75600	14.6873	5.61482	-11.1614	active
TCONS_00011273	XLOC_003833	AT1G76892	-1.09369	-0.48745	-1.21892	active
TCONS_00011286	XLOC_003839	EXT4	2.28547	-1.24646	-2.61431	active
TCONS_00011316	XLOC_003846	MAF1	-0.210813	-1.30803	-0.923815	active
TCONS_00011479	XLOC_003892	AT1G77930	0.200543	-0.757153	-1.72678	active
TCONS_00011487	XLOC_003894	AT1G77992	2.64764	1.34837	-0.336309	active
TCONS_00011681	XLOC_003945	LUP2	1.96931	-1.94733	-2.07191	active
TCONS_00011766	XLOC_003975	AT1G09863	1.69506	-3.64861	-3.20979	active
TCONS_00011767	XLOC_003975	AT1G09863	1.73693	0.193924	0.725205	active
TCONS_00011769	XLOC_003975	AT1G09863	1.91203	1.34208	0.175133	active
TCONS_00011770	XLOC_003975	AT1G09863	2.23066	-2.36849	-1.50401	active
TCONS_00012204	XLOC_004095	AT1G04037	2.21281	-1.29027	0.0513944	active
TCONS_00012315	XLOC_004126	AT1G04097	1.08573	1.83936	-1.3314	active
TCONS_00012375	XLOC_004155	AT1G04147	-2.77542	-3.41636	-2.05472	active
TCONS_00013025	XLOC_004301	AT1G04357	2.05347	1.06369	-0.599123	active
TCONS_00013238	XLOC_004363	AT1G06265	-2.36793	-2.07348	0.225775	active
TCONS_00013239	XLOC_004363	AT1G06265	-0.726196	-1.25026	-0.484325	active
TCONS_00013423	XLOC_004417	AT1G07128	1.12086	-0.561563	-0.109039	active
TCONS_00013560	XLOC_004461	RPS15A	0.116781	-1.30493	-0.84674	active
TCONS_00013738	XLOC_004507	AT1G08592	1.69475	-1.58216	-2.30082	active
TCONS_00013899	XLOC_004551	AT1G04697	-2.662	-2.83039	-1.03546	active
TCONS_00014234	XLOC_004643	AT1G10820	-0.431857	-1.03169	-0.923911	active
TCONS_00014324	XLOC_004662	AT1G04837	3.82161	2.3638	-1.05561	active
TCONS_00014559	XLOC_004752	PP2-A12	0.044243	-1.86548	-1.72541	active
TCONS_00014777	XLOC_004812	AT1G05033	2.00379	-0.842831	-0.729533	active
TCONS_00014872	XLOC_004844	AT1G05077	0.659297	-0.680113	-2.22416	active
TCONS_00015026	XLOC_004890	AT1G15002	1.70145	0.526607	0.350492	active
TCONS_00015035	XLOC_004892	AT1G05143	-0.43996	-1.23618	-0.312045	active
TCONS_00015071	XLOC_004900	AT1G15175	-3.00938	-1.34221	0.789758	active
TCONS_00015266	XLOC_004967	ASL9	-0.24915	-1.78857	-1.02869	active
TCONS_00015490	XLOC_005021	AT1G05317	2.28257	2.09552	0.965924	active
TCONS_00015492	XLOC_005022	AT1G05323	1.28023	-0.518124	-2.59001	active
TCONS_00015493	XLOC_005022	AT1G05327	0.249076	0.60849	-1.00035	active
TCONS_00015506	XLOC_005028	AT1G05337	1.4687	1.17671	0.254084	active
TCONS_00015582	XLOC_005051	AT1G05397	0.106403	-1.08547	-1.29605	active
TCONS_00015583	XLOC_005052	ATLP-1	0.531738	-2.10803	-0.809425	active
TCONS_00015623	XLOC_005059	AT1G18382	-0.616131	-1.79684	0.139209	active
TCONS_00015641	XLOC_005060	AT1G18415	1.06546	-8.09655	-8.75977	active
TCONS_00015662	XLOC_005070	AT1G18735	1.53823	1.36279	-0.38254	active
TCONS_00016093	XLOC_005220	AT1G21470	1.94377	0.0952562	0.621445	active
TCONS_00016147	XLOC_005239	AT1G21830	-3.16706	-2.23204	0.70318	active
TCONS_00016193	XLOC_005267	AT1G05733	3.43136	0.325734	-0.788418	active
TCONS_00016208	XLOC_005273	AT1G22330	-4.88078	-4.05807	-0.119512	active
TCONS_00016209	XLOC_005273	AT1G22330	-2.06131	-15.9063	-13.3698	active
TCONS_00016210	XLOC_005273	AT1G22330	-8.34516	-19.4109	-11.4785	active
TCONS_00016380	XLOC_005329	KNAT6	1.54017	1.72839	-11.4852	active
TCONS_00016444	XLOC_005356	AT1G05833	2.42718	0.407145	-1.14918	active
TCONS_00016471	XLOC_005366	AT1G23980	1.06611	-1.96323	-0.886202	active
TCONS_00016528	XLOC_005390	2024-09-03	-0.92753	-3.02016	-1.85017	active
TCONS_00016538	XLOC_005393	AT1G05867	-0.661424	-3.00671	-2.06806	active
TCONS_00016566	XLOC_005401	KCR2	5.43539	2.70352	0.642492	active
TCONS_00016722	XLOC_005454	AT1G26208	-0.989001	-2.22778	-0.486338	active
TCONS_00016826	XLOC_005488	AT1G06017	-0.89391	-2.14132	0.397695	active
TCONS_00016990	XLOC_005552	AT1G27921	2.97996	0.785777	-0.92349	active
TCONS_00017004	XLOC_005552	AT1G27921	-1.9192	-1.50127	0.853941	active
TCONS_00017005	XLOC_005552	AT1G27921	1.99425	0.268761	-0.976981	active
TCONS_00017068	XLOC_005573	AGP31	-0.697099	-1.37062	-0.671903	active
TCONS_00017151	XLOC_005596	-	-12.5365	-6.06435	-2.08348	active
TCONS_00017153	XLOC_005596	-	0.882665	-0.748093	-1.02306	active
TCONS_00017269	XLOC_005630	AT1G29357	1.25666	-0.0792152	-0.828799	active
TCONS_00017270	XLOC_005630	AT1G29357	0.452377	-3.93607	-1.87735	active
TCONS_00017353	XLOC_005651	AT1G29785	-0.110063	-2.31308	-1.80113	active
TCONS_00018026	XLOC_005881	AT1G06737	0.427064	-1.86832	-1.39314	active
TCONS_00018080	XLOC_005893	AT1G06753	0.346019	-1.35811	-0.649148	active
TCONS_00018152	XLOC_005936	AT1G06853	-0.815446	-1.11021	0.353633	active
TCONS_00018153	XLOC_005936	AT1G06853	-2.75404	-2.58156	0.382523	active
TCONS_00018301	XLOC_006006	SKS6	0.5903	-0.502073	-1.02821	active
TCONS_00018378	XLOC_006037	AT1G07187	1.0918	0.937901	-1.17609	active
TCONS_00018403	XLOC_006046	-	1.99725	-1.19707	-0.575242	active
TCONS_00018429	XLOC_006059	AT1G44125	-1.5284	-1.48732	-0.754783	active
TCONS_00018539	XLOC_006093	AT1G45248	0.639705	-3.08337	-2.12314	active
TCONS_00018642	XLOC_006131	AT1G07407	0.0760978	-2.17311	-1.59076	active
TCONS_00018706	XLOC_006161	AT1G07477	1.31462	1.17176	-0.0345787	active
TCONS_00019097	XLOC_006268	AT1G07603	3.20867	-1.41266	0.108537	active
TCONS_00019225	XLOC_006306	AT1G07663	1.57708	1.13773	-1.50388	active
TCONS_00019265	XLOC_006324	AT1G51055	0.642023	12.4936	-2.28744	active
TCONS_00019510	XLOC_006416	AT1G07823	1.99008	-0.295897	0.733585	active
TCONS_00019537	XLOC_006425	AT1G52710	-0.788162	-1.34063	-0.764441	active
TCONS_00019539	XLOC_006425	AT1G52710	-0.59025	-2.37098	0.216486	active
TCONS_00019633	XLOC_006466	AT1G07877	1.30242	-0.488565	-1.18836	active
TCONS_00019797	XLOC_006523	AT1G54355	1.87606	0.0740144	-0.646716	active
TCONS_00019884	XLOC_006546	AT1G07993	1.87961	1.25031	-1.16638	active
TCONS_00019913	XLOC_006563	AT1G08037	0.350184	0.326316	-1.00516	active
TCONS_00020600	XLOC_006780	BGLU6	2.74149	2.35354	0.0815251	active
TCONS_00020639	XLOC_006794	AT1G60505	0.533428	-1.73329	-0.914393	active
TCONS_00020640	XLOC_006794	AT1G60505	-0.965232	-10.0505	-8.75804	active
TCONS_00020958	XLOC_006864	AT1G61590	-0.409703	-11.0096	-13.9349	active
TCONS_00020962	XLOC_006865	AT1G08393	1.82607	-3.47267	-3.60284	active
TCONS_00021146	XLOC_006938	AT1G08563	-0.0863691	-1.05084	-0.21821	active
TCONS_00021448	XLOC_007021	AT1G64253	0.398249	-1.01768	-0.219615	active
TCONS_00021902	XLOC_007191	ABA4	1.64615	0.543879	-0.189059	active
TCONS_00022201	XLOC_007265	AT1G08973	1.84002	1.6388	-0.0352414	active
TCONS_00022353	XLOC_007318	AT1G69080	-0.514958	-1.90528	-1.3073	active
TCONS_00022444	XLOC_007341	AT1G69587	-0.999466	-1.24011	0.286724	active
TCONS_00022742	XLOC_007454	AT1G71528	-0.663485	-1.70929	-1.09819	active
TCONS_00022743	XLOC_007454	AT1G71528	-2.28689	-1.97298	0.861717	active
TCONS_00022744	XLOC_007454	AT1G71528	-1.89505	-1.10654	0.428639	active
TCONS_00022839	XLOC_007490	AT1G72420	-1.77278	-6.32985	-5.92535	active
TCONS_00022842	XLOC_007490	AT1G72420	1.9612	-1.42655	-1.74459	active
TCONS_00022939	XLOC_007515	AT1G72852	1.2271	-1.71848	-3.29925	active
TCONS_00022975	XLOC_007525	AT1G09363	0.571738	1.45717	-1.64579	active
TCONS_00022980	XLOC_007529	AT1G09367	0.981372	-1.12816	-0.384199	active
TCONS_00023235	XLOC_007590	AT1G74205	1.14146	-0.422226	0.10002	active
TCONS_00023318	XLOC_007620	AT1G09513	2.36158	0.612549	-0.851123	active
TCONS_00023397	XLOC_007643	AT1G09537	1.67051	1.18905	0.113908	active
TCONS_00023411	XLOC_007649	AT1G75295	-0.178599	-1.83732	-1.02643	active
TCONS_00023440	XLOC_007657	AT1G09553	0.791374	-1.20114	-1.70132	active
TCONS_00023450	XLOC_007662	AT1G75560	-0.917187	-1.63118	0.261212	active
TCONS_00023490	XLOC_007681	AT1G75891	2.01925	1.65611	-0.00507008	active
TCONS_00023593	XLOC_007714	AT1G76400	-0.407834	-1.22808	-0.760359	active
TCONS_00023652	XLOC_007736	AT1G09673	-1.30904	-1.25406	-0.174311	active
TCONS_00023659	XLOC_007740	AT1G09677	3.86617	1.39556	-1.27307	active
TCONS_00023809	XLOC_007792	CCP2	-1.69276	-1.47009	0.139346	active
TCONS_00023943	XLOC_007850	AT1G78800	0.255108	-1.43145	-1.65028	active
TCONS_00024255	XLOC_007908	AT1G09917	0.343494	-0.227988	-1.0429	active
TCONS_00024363	XLOC_007934	AT1G80360	-0.445515	-2.00013	-1.44306	active
TCONS_00024487	XLOC_007983	-	3.17418	1.02691	0.334948	active
TCONS_00024583	XLOC_008025	AT2G04065	-0.56505	-0.860889	-1.32088	active
TCONS_00024619	XLOC_008036	EXGT-A3	-1.54358	-1.30094	-0.0854173	active
TCONS_00024637	XLOC_008041	PQL3	1.2867	1.19948	-0.281289	active
TCONS_00024687	XLOC_008062	AT2G04215	1.51232	-0.918362	-0.0406469	active
TCONS_00024949	XLOC_008152	AT2G04555	-0.732233	-1.05845	0.405041	active
TCONS_00025203	XLOC_008249	AT2G05510	2.60825	-0.431981	-1.48139	active
TCONS_00025350	XLOC_008315	AT2G05155	1.85834	-0.67211	0.252494	active
TCONS_00025673	XLOC_008408	AT2G11225	-0.838329	-1.10964	0.190014	active
TCONS_00025709	XLOC_008408	AT2G11225	1.13026	-1.25717	-1.16063	active
TCONS_00025711	XLOC_008408	AT2G11225	0.0819453	-1.368	0.649483	active
TCONS_00025723	XLOC_008408	AT2G11225	1.09702	0.628909	-0.79195	active
TCONS_00025724	XLOC_008408	AT2G11225	-0.808185	-2.46802	-1.37017	active
TCONS_00025759	XLOC_008433	AT2G05825	-0.995879	-1.88566	-1.67044	active
TCONS_00025775	XLOC_008443	AT2G05875	-1.77633	-1.27353	0.935018	active
TCONS_00025985	XLOC_008520	LTP	-0.910845	-1.3642	0.259802	active
TCONS_00025986	XLOC_008520	LTP	-4.26585	-3.63066	0.604062	active
TCONS_00025989	XLOC_008520	LTP	0.618214	-11.9632	-12.3866	active
TCONS_00026079	XLOC_008562	AT2G06525	0.30759	-1.31309	-0.457071	active
TCONS_00026830	XLOC_008808	AT2G07305	-0.558115	-1.47312	-0.209591	active
TCONS_00026893	XLOC_008835	AT2G07355	1.75326	-1.24745	-0.941496	active
TCONS_00026956	XLOC_008848	AT2G21187	0.141202	-0.276537	-1.25887	active
TCONS_00027246	XLOC_008961	AT2G07850	-1.26212	-1.09965	0.226565	active
TCONS_00027400	XLOC_009011	AT2G23672	1.3138	1.11505	-0.241241	active
TCONS_00027773	XLOC_009128	AT2G25590	-0.925181	-1.15205	0.306189	active
TCONS_00027894	XLOC_009161	AT2G26210	1.38986	-1.78422	-1.10408	active
TCONS_00027969	XLOC_009186	AT2G26692	-0.691927	-1.41574	-0.784499	active
TCONS_00028540	XLOC_009379	AT2G30362	-1.38916	-2.69904	-1.56801	active
TCONS_00028541	XLOC_009379	AT2G30362	1.13695	0.88258	0.817977	active
TCONS_00028554	XLOC_009385	TPP	-0.499063	-2.19149	-1.59254	active
TCONS_00028555	XLOC_009385	TPP	2.0918	0.0356548	-2.03194	active
TCONS_00028624	XLOC_009398	AT2G30766	2.76435	2.04805	-0.144008	active
TCONS_00028797	XLOC_009456	AT2G08445	0.540343	-0.566339	-1.06825	active
TCONS_00029397	XLOC_009651	AT2G08700	2.60392	-1.5255	-2.58179	active
TCONS_00029494	XLOC_009680	AT2G08730	-0.459262	-1.64049	-0.619507	active
TCONS_00029496	XLOC_009682	AT2G08735	-0.420155	-1.88281	-1.18445	active
TCONS_00029572	XLOC_009702	AT2G35738	2.38975	-1.54194	-0.945117	active
TCONS_00029573	XLOC_009702	AT2G35738	2.12798	0.856298	0.158793	active
TCONS_00029598	XLOC_009711	AT2G08775	1.78171	-1.87204	-0.895495	active
TCONS_00029739	XLOC_009762	AT2G36792	2.28261	1.55556	-0.413767	active
TCONS_00029963	XLOC_009825	SOUL-1	2.5054	0.9008	-0.12976	active
TCONS_00030032	XLOC_009849	AT2G08960	2.2423	1.8968	0.171672	active
TCONS_00030388	XLOC_009951	AT2G40110	1.14858	1.0476	-0.180549	active
TCONS_00030508	XLOC_009986	AT2G40660	-0.0110705	-1.08351	0.166909	active
TCONS_00030532	XLOC_009990	AT2G09165	2.18065	1.42967	0.025292	active
TCONS_00030904	XLOC_010087	AT2G09350	-1.38416	-1.17068	-0.036286	active
TCONS_00031042	XLOC_010133	AT-P4H-1	-0.731959	-2.13543	-0.370099	active
TCONS_00031062	XLOC_010138	AT2G09420	-5.05	-6.07435	-1.00925	active
TCONS_00031137	XLOC_010155	AT2G09470	1.49214	0.00402798	-0.530957	active
TCONS_00031163	XLOC_010163	AT2G43530	1.31508	2.69851	-1.48743	active
TCONS_00031224	XLOC_010185	AT2G43930	-2.57162	-14.2789	-11.0444	active
TCONS_00031313	XLOC_010216	AT2G09525	3.10349	-6.05758	-6.41671	active
TCONS_00031457	XLOC_010272	emb1067	3.2513	0.793259	-1.09494	active
TCONS_00031991	XLOC_010425	AT2G09965	2.71385	-0.794019	-0.649878	active
TCONS_00032114	XLOC_010453	AT2G01175	-0.0899354	-1.20534	-0.461381	active
TCONS_00032800	XLOC_010731	AT2G05075	1.09942	0.427991	-0.406041	active
TCONS_00032854	XLOC_010762	AT2G05205	1.1469	0.626747	0.119142	active
TCONS_00032905	XLOC_010793	AT2G09795	-0.0861851	-1.33141	-0.581134	active
TCONS_00033142	XLOC_010899	AT2G14285	1.00432	-1.5533	-1.69492	active
TCONS_00033180	XLOC_010912	AT2G06215	-0.0446736	0.840149	-1.34962	active
TCONS_00033222	XLOC_010933	AT2G06355	-1.32825	-3.34691	-2.44938	active
TCONS_00033428	XLOC_011023	AT2G06765	1.88771	-0.27805	-0.0860151	active
TCONS_00033541	XLOC_011051	AT2G06935	0.876946	1.72901	-1.13042	active
TCONS_00033589	XLOC_011066	ATSERAT3	1.44345	-0.653759	-0.33133	active
TCONS_00034404	XLOC_011364	AT2G23040	2.5348	-0.163158	-2.01156	active
TCONS_00034408	XLOC_011364	AT2G23040	0.324284	-1.74681	-2.0599	active
TCONS_00034584	XLOC_011429	HHP3	10.5203	4.63328	0.0959665	active
TCONS_00034623	XLOC_011446	AT2G08020	0.281397	-1.17535	-0.922923	active
TCONS_00034643	XLOC_011458	AT2G24545	-1.83707	-1.70906	0.635237	active
TCONS_00034734	XLOC_011477	AT2G24755	-3.97185	-5.66434	-2.82793	active
TCONS_00034743	XLOC_011477	AT2G24755	-0.35757	-2.78177	-2.51257	active
TCONS_00034744	XLOC_011477	AT2G24755	1.40482	0.187523	0.985564	active
TCONS_00034752	XLOC_011480	AT2G08060	1.85621	1.605	-0.015635	active
TCONS_00035227	XLOC_011629	AT2G27330	2.04546	0.0771407	-0.863301	active
TCONS_00035283	XLOC_011654	AT2G27680	1.15074	-0.0581579	-1.35788	active
TCONS_00035484	XLOC_011735	-	-0.974436	-1.50303	0.447533	active
TCONS_00035983	XLOC_011894	AT2G31751	0.526217	-0.374223	-1.11382	active
TCONS_00035986	XLOC_011895	AT2G08450	0.374484	-0.780909	-1.04121	active
TCONS_00035990	XLOC_011898	AT2G08470	1.18601	0.919294	-0.407946	active
TCONS_00036003	XLOC_011901	-	-1.93007	-2.53218	-1.70616	active
TCONS_00036221	XLOC_011967	AT2G33051	-1.158	-3.22565	-1.79309	active
TCONS_00036222	XLOC_011967	AT2G33051	-0.787671	-1.2154	-0.222222	active
TCONS_00036225	XLOC_011967	AT2G33051	-1.15192	-3.79827	-3.41711	active
TCONS_00036236	XLOC_011967	AT2G33051	-0.617974	-1.89764	-1.33037	active
TCONS_00036238	XLOC_011967	AT2G33051	5.1083	-0.236429	-6.12651	active
TCONS_00036403	XLOC_012017	AT2G33815	-4.72962	-9.09034	-3.32122	active
TCONS_00036625	XLOC_012076	AT2G08695	1.16009	-0.109997	-0.147552	active
TCONS_00036744	XLOC_012119	AT2G35637	3.18236	1.33364	-0.391666	active
TCONS_00036769	XLOC_012125	AT2G35736	-0.126632	-1.2204	-1.00463	active
TCONS_00037290	XLOC_012314	AT2G38970	-0.85619	-1.23273	-0.355142	active
TCONS_00037499	XLOC_012382	AT2G09090	0.282367	-1.6282	-1.41126	active
TCONS_00037628	XLOC_012431	AT2G09175	4.51651	-0.503262	-1.51521	active
TCONS_00037695	XLOC_012455	AT2G41080	1.10129	1.06909	-0.692437	active
TCONS_00037708	XLOC_012463	AT2G41178	1.73315	0.97077	-0.691252	active
TCONS_00037709	XLOC_012463	AT2G41178	2.19281	1.91567	0.111303	active
TCONS_00037729	XLOC_012472	AT2G09250	-1.24379	-1.04559	-0.0130055	active
TCONS_00037918	XLOC_012533	AT2G09335	1.46509	1.2071	-1.25118	active
TCONS_00037951	XLOC_012544	AT2G42365	1.76741	-0.11624	-1.91764	active
TCONS_00037956	XLOC_012544	AT2G42365	0.149479	-0.0524715	-1.27382	active
TCONS_00038052	XLOC_012578	AT2G42835	-0.546577	-1.02293	0.675971	active
TCONS_00038087	XLOC_012590	NAC042	-0.377021	-3.12504	-1.98502	active
TCONS_00038209	XLOC_012620	CHI	2.6564	2.41936	0.0677925	active
TCONS_00038236	XLOC_012633	AT2G09500	3.39302	0.131314	-1.04538	active
TCONS_00038272	XLOC_012641	HOL2	-1.89337	-3.78099	-3.15547	active
TCONS_00038405	XLOC_012684	UCC2	-0.530593	-1.95462	-1.13979	active
TCONS_00038414	XLOC_012685	AT2G44798	0.272789	0.746544	-1.00069	active
TCONS_00038418	XLOC_012685	AT2G44798	1.1097	-1.80141	-0.80875	active
TCONS_00038421	XLOC_012685	AT2G44798	-0.297266	-3.80485	-1.73514	active
TCONS_00038422	XLOC_012685	AT2G44798	-0.0839275	-3.39176	-2.85541	active
TCONS_00038423	XLOC_012685	AT2G44798	-2.31591	-1.47378	-0.457887	active
TCONS_00038991	XLOC_012863	-	3.68497	2.32257	-1.30811	active
TCONS_00038995	XLOC_012867	-	-0.0376009	0.383419	-1.22479	active
TCONS_00039019	XLOC_012884	MUB1	1.77923	-0.278909	-1.65725	active
TCONS_00039154	XLOC_012937	AT3G01065	-0.687045	-1.75608	-0.537571	active
TCONS_00039557	XLOC_013052	AT3G01375	-0.490139	-1.82245	-1.85475	active
TCONS_00039765	XLOC_013105	AT3G01555	2.50717	2.30808	-0.282012	active
TCONS_00039766	XLOC_013106	AT3G01565	2.5752	0.390694	-1.2267	active
TCONS_00039770	XLOC_013108	AT3G01595	-1.57546	-1.02699	-1.06503	active
TCONS_00039806	XLOC_013120	ERCC1	1.37886	0.000635279	-0.698956	active
TCONS_00039969	XLOC_013168	AT3G05905	-2.79242	-2.33373	0.419503	active
TCONS_00039977	XLOC_013175	MKP2	-1.01102	-5.07982	-4.56034	active
TCONS_00039980	XLOC_013175	MKP2	2.42848	-1.05459	-2.58596	active
TCONS_00040106	XLOC_013222	AT3G01915	3.50545	-0.849417	-0.48198	active
TCONS_00040197	XLOC_013256	AT3G02015	1.67089	-0.721355	-0.655569	active
TCONS_00040202	XLOC_013257	AT3G02025	1.12782	-0.217156	-0.202182	active
TCONS_00040770	XLOC_013442	AT3G02465	4.41271	1.35343	-0.946575	active
TCONS_00040899	XLOC_013488	AT3G02545	1.55101	0.100136	-1.59974	active
TCONS_00040967	XLOC_013514	AT3G12977	-0.20011	-0.99257	-1.17379	active
TCONS_00041481	XLOC_013681	AT3G03135	1.34141	0.753305	0.500846	active
TCONS_00041514	XLOC_013698	AT3G15750	1.68304	-0.167022	-0.510105	active
TCONS_00041595	XLOC_013725	AT3G03225	-0.0711213	-3.85704	-3.44807	active
TCONS_00041596	XLOC_013726	AT3G16220	-0.225531	-1.9754	-1.61931	active
TCONS_00041679	XLOC_013748	AT3G03325	-0.607463	-1.07968	0.145562	active
TCONS_00041849	XLOC_013800	AT3G03475	0.889686	-0.432216	-2.94712	active
TCONS_00042614	XLOC_014043	AT3G04085	1.62296	0.626983	-0.780151	active
TCONS_00042734	XLOC_014099	AT3G22121	-0.226462	-1.06015	-0.571832	active
TCONS_00042737	XLOC_014099	AT3G22121	0.487454	-1.07661	-0.921955	active
TCONS_00043173	XLOC_014265	AT3G04785	1.28357	0.25335	-1.54962	active
TCONS_00043220	XLOC_014282	VAMP728	0.94552	0.158164	-1.26532	active
TCONS_00043241	XLOC_014284	AT3G25013	1.07714	-2.5414	-2.53659	active
TCONS_00043262	XLOC_014284	AT3G25013	-0.812634	-2.99988	-2.38053	active
TCONS_00044204	XLOC_014603	-	-0.369201	-1.5409	0.105967	active
TCONS_00044246	XLOC_014635	-	-1.27046	-3.0757	-2.45517	active
TCONS_00044325	XLOC_014666	AT3G06495	-0.143435	-1.04122	-1.00664	active
TCONS_00044408	XLOC_014711	AT3G43840	-2.00954	-1.97969	-0.117336	active
TCONS_00044409	XLOC_014711	AT3G43840	1.18981	0.758135	-1.29253	active
TCONS_00044685	XLOC_014821	AT3G45740	1.01635	-0.291357	-0.439785	active
TCONS_00045620	XLOC_015172	BAG4	-1.6175	-1.32942	-0.983358	active
TCONS_00045780	XLOC_015214	AT3G52535	1.09305	-1.52095	-1.51789	active
TCONS_00046106	XLOC_015335	AT3G54625	-1.41512	-1.29998	-1.89067	active
TCONS_00046138	XLOC_015344	AT3G08425	1.13549	0.392224	-0.155577	active
TCONS_00046372	XLOC_015427	AT3G08635	2.14026	1.02191	-0.953017	active
TCONS_00046437	XLOC_015442	AT3G56408	-0.720767	-2.78175	-1.95269	active
TCONS_00046449	XLOC_015447	AT3G08685	0.722141	-1.5345	-1.3225	active
TCONS_00046854	XLOC_015580	AT3G59068	-0.58986	-1.06486	-0.407623	active
TCONS_00046982	XLOC_015621	AT3G09245	0.209458	0.128849	-1.23613	active
TCONS_00047023	XLOC_015636	AT3G09325	-2.66829	-2.02047	-0.946412	active
TCONS_00047158	XLOC_015677	AT3G60660	-1.5002	-2.72716	-11.3306	active
TCONS_00047430	XLOC_015770	AT3G09745	2.14656	1.20647	-0.0782547	active
TCONS_00047432	XLOC_015770	AT3G09745	3.15118	0.679547	-0.969208	active
TCONS_00047443	XLOC_015774	AT3G62190	0.195159	1.74706	-1.05194	active
TCONS_00047444	XLOC_015774	AT3G62190	3.90088	-6.89173	-7.85707	active
TCONS_00047467	XLOC_015785	AT3G09775	0.691246	0.355964	-1.37031	active
TCONS_00047504	XLOC_015793	AT3G09815	3.68058	3.53315	0.669662	active
TCONS_00048006	XLOC_015946	AT3G01165	1.8362	0.0518729	-0.0409844	active
TCONS_00048038	XLOC_015956	MCC1	-0.694865	-1.24917	0.356906	active
TCONS_00048056	XLOC_015962	AT3G01235	0.646623	-1.16217	0.963069	active
TCONS_00048063	XLOC_015966	EXPA13	1.05169	0.927372	0.0387653	active
TCONS_00048158	XLOC_016003	AT3G03702	2.35492	-0.629914	-1.70087	active
TCONS_00048325	XLOC_016051	AT3G04500	-0.731104	-1.2246	0.0612631	active
TCONS_00048331	XLOC_016054	AT3G01485	1.22906	0.965235	-0.359045	active
TCONS_00048433	XLOC_016091	LRS1	-0.300747	-1.63424	-1.092	active
TCONS_00048511	XLOC_016109	AT3G01635	1.1467	1.34701	-1.37663	active
TCONS_00048702	XLOC_016173	AT3G06310	0.25747	-1.95189	-1.5658	active
TCONS_00048835	XLOC_016204	AT3G06778	1.81284	-1.51651	-0.319583	active
TCONS_00048914	XLOC_016226	AT3G01935	2.07339	0.143223	0.127306	active
TCONS_00049030	XLOC_016262	AT3G02035	-0.54602	-2.22629	-1.4757	active
TCONS_00049272	XLOC_016333	MT2A	1.85212	1.60775	-0.330446	active
TCONS_00049303	XLOC_016338	AT3G09455	2.93175	-0.126724	-0.504235	active
TCONS_00049471	XLOC_016387	AT3G10290	1.26604	0.724389	-0.861879	active
TCONS_00050107	XLOC_016580	AT3G02695	1.33631	-2.60991	-3.31582	active
TCONS_00050184	XLOC_016598	AT3G02755	1.56742	0.373811	0.00124266	active
TCONS_00050439	XLOC_016682	AT3G03025	1.59783	-0.366738	-1.03955	active
TCONS_00050485	XLOC_016697	AT3G03095	1.32176	0.482715	-0.703097	active
TCONS_00050622	XLOC_016741	AT3G03265	-3.27714	-2.79124	-0.00276521	active
TCONS_00050755	XLOC_016785	AT3G03435	0.988398	-0.432395	-1.34051	active
TCONS_00050874	XLOC_016827	AT3G03595	0.543539	-1.91137	-1.66876	active
TCONS_00050884	XLOC_016832	AT3G03605	1.60914	-0.206687	-0.18845	active
TCONS_00051088	XLOC_016912	AT3G03815	2.00645	1.81104	0.849072	active
TCONS_00051361	XLOC_016999	AT3G20978	-0.96654	-1.26276	0.274122	active
TCONS_00051400	XLOC_017010	AT3G04055	0.281722	-1.20426	-0.839574	active
TCONS_00051523	XLOC_017045	AT3G21755	1.15191	0.984313	-0.630544	active
TCONS_00051524	XLOC_017045	AT3G21755	2.48664	2.45058	0.125385	active
TCONS_00051526	XLOC_017045	AT3G21755	2.69747	2.61604	0.225678	active
TCONS_00051593	XLOC_017073	PCC1	3.84815	5.41809	-1.24558	active
TCONS_00051731	XLOC_017146	AT3G04475	4.91714	1.88468	-1.37121	active
TCONS_00051929	XLOC_017219	AT3G24518	-1.72794	-1.21833	0.471617	active
TCONS_00051931	XLOC_017219	AT3G24518	1.3882	-2.16671	-2.33668	active
TCONS_00052206	XLOC_017333	AT3G05075	-0.854939	-1.8606	-1.00671	active
TCONS_00052339	XLOC_017373	UKL2	0.408248	-0.650296	-1.39014	active
TCONS_00052489	XLOC_017420	MYB0	11.094	5.69907	-9.34001	active
TCONS_00052511	XLOC_017424	AT3G27990	-1.10157	-4.1712	-2.48794	active
TCONS_00052629	XLOC_017479	AT3G28940	0.349607	-2.06798	-1.78981	active
TCONS_00052669	XLOC_017489	AT3G05655	1.66503	-0.0469202	-1.79882	active
TCONS_00052760	XLOC_017535	AT3G29644	-0.495422	-1.77899	-3.05607	active
TCONS_00052763	XLOC_017535	AT3G29644	-0.600234	-1.07355	-1.77701	active
TCONS_00052765	XLOC_017535	AT3G29644	-1.7458	-1.52692	-1.51878	active
TCONS_00052766	XLOC_017535	AT3G29644	-0.240828	-0.657499	-1.65091	active
TCONS_00052768	XLOC_017536	AT3G05945	-1.33578	-1.32212	-0.589139	active
TCONS_00052773	XLOC_017541	AT3G05955	0.350427	-0.726893	-3.84934	active
TCONS_00052947	XLOC_017627	AT3G06425	0.0282797	-2.6945	-2.27164	active
TCONS_00053080	XLOC_017700	AT3G06755	1.29577	0.767361	-1.07226	active
TCONS_00053211	XLOC_017756	AT3G06955	-0.93818	-0.388927	-1.91892	active
TCONS_00053219	XLOC_017758	AT3G07045	2.56774	2.27877	-0.84083	active
TCONS_00053302	XLOC_017795	AT3G07175	1.24241	1.20939	0.672988	active
TCONS_00053509	XLOC_017887	AT3G07605	-0.452641	-1.14311	0.579454	active
TCONS_00053588	XLOC_017907	AT3G07705	2.62577	2.35649	0.0672696	active
TCONS_00053649	XLOC_017926	AT3G47675	-0.156024	-1.67009	-0.277553	active
TCONS_00053731	XLOC_017955	AT3G07875	1.02596	0.684163	-0.089787	active
TCONS_00053776	XLOC_017967	AT3G48450	14.0459	-0.685771	-0.568972	active
TCONS_00053793	XLOC_017977	AT3G48570	1.36581	0.425918	-0.315185	active
TCONS_00054001	XLOC_018036	AT3G49668	-0.979427	-1.14932	-0.00387975	active
TCONS_00054002	XLOC_018037	AT3G49668	-1.5585	-1.30772	0.221262	active
TCONS_00054042	XLOC_018051	VDAC5	8.44852	-0.249334	-0.658913	active
TCONS_00054044	XLOC_018051	VDAC5	2.74184	-0.761276	-2.32401	active
TCONS_00054296	XLOC_018125	AT3G51075	4.44339	-0.041754	0.924644	active
TCONS_00054299	XLOC_018125	AT3G51075	1.59921	-0.135369	-1.32206	active
TCONS_00054432	XLOC_018174	CAM9	2.07127	1.78176	0.270504	active
TCONS_00054464	XLOC_018182	AT3G52072	-1.84315	-1.13183	-0.443791	active
TCONS_00054474	XLOC_018186	AT3G08240	1.61536	1.22012	-0.184982	active
TCONS_00055050	XLOC_018371	AT3G55240	-3.43992	-5.65047	-2.23102	active
TCONS_00055260	XLOC_018436	AT3G08655	0.111308	-1.46631	0.0288485	active
TCONS_00055355	XLOC_018472	AT3G57030	1.04054	0.21716	-0.113237	active
TCONS_00055381	XLOC_018482	AT3G57160	-0.588656	-1.15299	0.00714436	active
TCONS_00055450	XLOC_018501	AT3G57460	1.18236	-0.333222	-2.09043	active
TCONS_00055451	XLOC_018501	AT3G57460	15.6885	-14.5948	-15.6712	active
TCONS_00055458	XLOC_018501	AT3G57460	0.675529	0.522021	-15.9458	active
TCONS_00055666	XLOC_018579	AT3G58670	-1.80572	-1.60918	0.410871	active
TCONS_00055671	XLOC_018580	AT3G09145	-0.47187	-1.23891	0.116142	active
TCONS_00055836	XLOC_018621	AT3G59435	0.875213	-11.9529	-11.778	active
TCONS_00056080	XLOC_018704	AT3G09555	3.09119	0.501736	0.382667	active
TCONS_00056338	XLOC_018775	AT3G09725	-0.890783	-1.70091	-0.312201	active
TCONS_00056593	XLOC_018865	AT3G63445	2.04076	0.883516	-0.322771	active
TCONS_00056615	XLOC_018867	AT3G09965	-0.897437	-1.29561	-0.337728	active
TCONS_00056633	XLOC_018878	-	-0.536857	-2.49615	-1.0373	active
TCONS_00056734	XLOC_018923	MBD3	1.86142	-0.185451	-0.271961	active
TCONS_00056814	XLOC_018936	AT4G03755	-0.260866	-1.3458	-1.01304	active
TCONS_00056965	XLOC_018986	AT4G03905	3.17496	0.479924	0.0136353	active
TCONS_00057192	XLOC_019067	AT4G04285	3.16059	0.532844	-1.45795	active
TCONS_00057442	XLOC_019165	CRK36	1.01402	-1.06376	-1.07861	active
TCONS_00057737	XLOC_019251	AT4G07950	-1.46046	-1.44961	0.805125	active
TCONS_00057747	XLOC_019259	AT4G05315	2.53568	1.67523	-0.613744	active
TCONS_00057780	XLOC_019273	AT4G05405	1.07367	0.979553	0.254152	active
TCONS_00058779	XLOC_019664	AT4G06195	-2.73407	-4.3912	-1.41197	active
TCONS_00058782	XLOC_019665	IAA14	-1.23911	-1.16722	0.359131	active
TCONS_00058813	XLOC_019678	AT4G06215	-0.307069	-1.22969	-0.594308	active
TCONS_00059094	XLOC_019746	AT4G15670	-3.15439	-4.32969	-1.41943	active
TCONS_00059343	XLOC_019845	AT4G17098	3.5505	0.525046	-2.53259	active
TCONS_00060171	XLOC_020135	AT4G07030	-0.603139	-1.23306	-0.280074	active
TCONS_00060442	XLOC_020233	VAG2	1.4657	0.597478	-0.219901	active
TCONS_00060536	XLOC_020255	AT4G07195	-2.19709	-2.13926	-0.270225	active
TCONS_00060587	XLOC_020269	AT4G24160	0.302667	-0.271234	-1.29209	active
TCONS_00060621	XLOC_020280	AT4G07260	-0.58527	-1.0889	-0.317426	active
TCONS_00060730	XLOC_020304	AT4G07290	1.5109	1.31879	0.0714408	active
TCONS_00060854	XLOC_020344	AT4G07405	1.15906	-2.78736	-2.94745	active
TCONS_00060886	XLOC_020355	AT4G25719	0.866332	-1.00169	-0.776948	active
TCONS_00061017	XLOC_020411	AT4G26582	-1.27613	-1.86704	-1.03248	active
TCONS_00061021	XLOC_020411	AT4G26582	-2.3868	-10.745	-9.14561	active
TCONS_00061184	XLOC_020474	AT4G07895	-2.54494	-4.0973	-1.54082	active
TCONS_00061335	XLOC_020532	AT4G28652	-0.926038	-1.13776	0.076105	active
TCONS_00061573	XLOC_020614	AT4G08245	0.894173	-3.62246	-1.09461	active
TCONS_00061576	XLOC_020617	AT4G29930	3.14375	2.06721	0.674162	active
TCONS_00061655	XLOC_020639	AT4G08285	3.38982	2.33995	-0.195783	active
TCONS_00061853	XLOC_020686	AT4G31330	1.43914	7.80727	-2.282	active
TCONS_00062338	XLOC_020815	AT4G08805	1.17767	0.912739	0.2592	active
TCONS_00062619	XLOC_020910	AT4G09105	1.60876	0.427523	0.698232	active
TCONS_00062802	XLOC_020972	AT4G36052	-0.863804	-1.36849	-0.166387	active
TCONS_00062839	XLOC_020989	UBC17	-1.96904	-1.74887	-0.24617	active
TCONS_00063030	XLOC_021054	AT4G09605	7.3102	0.993866	-2.238	active
TCONS_00063213	XLOC_021122	AT4G09785	0.487584	0.117903	-1.01211	active
TCONS_00063517	XLOC_021231	AT4G03715	-0.0921765	-2.85854	0.0112613	active
TCONS_00064048	XLOC_021381	AT4G04445	-0.929361	-2.75041	-1.18342	active
TCONS_00064173	XLOC_021430	AT4G04200	1.20101	0.299062	-0.413566	active
TCONS_00064175	XLOC_021431	AT4G04221	1.1986	0.421864	0.408178	active
TCONS_00064179	XLOC_021431	AT4G04221	-1.05961	-1.83593	-1.53157	active
TCONS_00064180	XLOC_021431	AT4G04221	1.12135	-1.89596	-1.72906	active
TCONS_00064189	XLOC_021438	AT4G04865	-3.62204	-2.20934	0.726332	active
TCONS_00064196	XLOC_021441	PMP22	1.53413	0.041096	-0.60073	active
TCONS_00064271	XLOC_021463	AT4G04995	0.403787	0.0167467	-1.72314	active
TCONS_00064599	XLOC_021592	AT4G05650	1.89694	1.0199	-0.318025	active
TCONS_00064658	XLOC_021623	GASA3	3.03988	1.84235	0.321795	active
TCONS_00064752	XLOC_021657	AT4G05775	-0.624811	-1.28241	0.0162834	active
TCONS_00064868	XLOC_021696	AT4G05840	1.53472	0.937121	-0.734874	active
TCONS_00065302	XLOC_021852	AT4G06060	-0.76286	-1.28539	0.123533	active
TCONS_00065359	XLOC_021866	AT4G06080	0.0255788	-1.00711	0.499348	active
TCONS_00065853	XLOC_022021	AT4G06340	-0.333962	-1.03026	-0.385646	active
TCONS_00066028	XLOC_022080	AT4G06410	-1.21096	-1.0974	0.0429793	active
TCONS_00066443	XLOC_022187	AT4G06770	1.41637	0.0276275	-2.26647	active
TCONS_00066488	XLOC_022209	AT4G06835	1.50059	1.16497	-1.68902	active
TCONS_00066612	XLOC_022247	AT4G06880	1.66056	0.862633	-0.564138	active
TCONS_00066613	XLOC_022247	AT4G06880	1.75392	0.812735	-0.888423	active
TCONS_00066729	XLOC_022282	AT4G06935	3.48427	1.07739	0.0499535	active
TCONS_00066783	XLOC_022301	AT4G06955	0.78714	-1.77334	-2.43658	active
TCONS_00066891	XLOC_022340	AT4G06990	0.116551	-1.41953	-0.461317	active
TCONS_00067083	XLOC_022395	AT4G22233	-0.737179	-1.27559	-0.382175	active
TCONS_00067365	XLOC_022484	AT4G07130	-0.884539	-1.20927	-0.0423646	active
TCONS_00067375	XLOC_022490	AT4G07165	0.434031	0.562029	-1.76953	active
TCONS_00067401	XLOC_022497	AT4G07170	-0.565205	-1.30164	-0.38734	active
TCONS_00067821	XLOC_022617	AT4G26095	7.97817	-0.985003	-6.0905	active
TCONS_00067960	XLOC_022662	AT4G26795	0.187151	-5.06518	-5.95661	active
TCONS_00068178	XLOC_022728	AT4G27852	0.73887	-0.690064	-1.1509	active
TCONS_00068181	XLOC_022728	AT4G27852	-3.09311	-2.15782	0.953317	active
TCONS_00068731	XLOC_022920	AT4G31398	1.21084	0.895873	0.0975441	active
TCONS_00069271	XLOC_023091	AT4G08985	-2.07224	1.42479	-1.44971	active
TCONS_00069781	XLOC_023236	AT4G37225	3.42596	2.23959	0.714877	active
TCONS_00069835	XLOC_023257	AT4G37553	-1.84478	-1.32794	0.326646	active
TCONS_00069838	XLOC_023257	AT4G37553	2.94775	2.62246	-0.329645	active
TCONS_00069989	XLOC_023312	AT4G38545	-0.774742	-1.02853	-0.196301	active
TCONS_00070070	XLOC_023334	AT4G38932	-0.99701	-1.05623	0.043454	active
TCONS_00070246	XLOC_023399	AT4G09955	1.44715	0.930497	-0.225378	active
TCONS_00070286	XLOC_023410	AT4G40085	4.01471	-1.68545	-1.43801	active
TCONS_00070392	XLOC_023459	AT5G01542	1.20071	0.5785	-0.491433	active
TCONS_00070404	XLOC_023460	AT5G00780	2.10226	-2.77313	-3.76055	active
TCONS_00071145	XLOC_023697	AT5G05435	-2.11604	-1.35175	0.425723	active
TCONS_00071146	XLOC_023697	AT5G05435	-1.06655	-1.00997	0.268362	active
TCONS_00071147	XLOC_023697	AT5G05435	-0.813488	-1.85847	0.0996562	active
TCONS_00071148	XLOC_023697	AT5G05435	0.605636	-1.75655	-0.822553	active
TCONS_00071274	XLOC_023748	AT5G01155	-0.968764	-1.0228	0.514846	active
TCONS_00071963	XLOC_023960	AT5G01725	2.89416	0.177342	-0.846366	active
TCONS_00071996	XLOC_023970	AT5G01775	-0.196356	-1.16877	0.0228407	active
TCONS_00072622	XLOC_024178	AT5G15022	-0.586726	1.19595	-1.06732	active
TCONS_00072623	XLOC_024178	AT5G15022	0.861572	-0.197592	-1.71569	active
TCONS_00072764	XLOC_024230	AT5G15845	-0.893942	-1.04099	-2.30352	active
TCONS_00072846	XLOC_024254	AT5G02525	0.452095	-1.26746	-1.40663	active
TCONS_00073146	XLOC_024355	AT5G18245	-2.29251	-11.1547	-9.18456	active
TCONS_00073163	XLOC_024355	AT5G18245	0.474969	-2.00869	-3.35564	active
TCONS_00073164	XLOC_024355	AT5G18245	-0.59669	-1.35042	-0.731916	active
TCONS_00073165	XLOC_024355	AT5G18245	-2.43566	-4.9258	-2.87791	active
TCONS_00073172	XLOC_024356	AT5G18255	-0.822605	-1.00196	-0.247414	active
TCONS_00073469	XLOC_024448	AT5G03085	-0.202462	-1.11273	0.201298	active
TCONS_00073589	XLOC_024494	AT5G03175	1.72118	-0.974359	-1.30614	active
TCONS_00073978	XLOC_024600	AT5G03585	0.245334	-0.818768	-1.00163	active
TCONS_00074018	XLOC_024614	AT5G03615	-5.08311	-3.05419	0.652218	active
TCONS_00074455	XLOC_024741	AT5G04055	-0.148066	0.631689	-1.13013	active
TCONS_00074496	XLOC_024761	AT5G26146	2.86931	-2.40569	-1.78472	active
TCONS_00075207	XLOC_025026	AT5G05275	0.445628	-2.59685	-1.405	active
TCONS_00076050	XLOC_025335	AT5G41612	3.75937	-11.1894	-1.93905	active
TCONS_00076326	XLOC_025446	AT5G06475	4.28173	4.20703	0.0798938	active
TCONS_00077018	XLOC_025633	AT5G06845	2.56864	-1.07281	-0.422034	active
TCONS_00077210	XLOC_025705	AT5G07025	1.38984	0.847184	0.295127	active
TCONS_00077341	XLOC_025744	AT5G07125	3.04697	-2.29326	-3.28036	active
TCONS_00077432	XLOC_025766	AT5G48775	-1.3432	-1.69494	-1.64429	active
TCONS_00077505	XLOC_025788	AT5G49152	4.80262	1.68485	-1.12092	active
TCONS_00078183	XLOC_026006	AT5G53048	2.26703	1.91148	-1.05101	active
TCONS_00078185	XLOC_026006	AT5G53048	2.93641	2.29588	-0.518442	active
TCONS_00078186	XLOC_026006	AT5G53048	2.12987	1.02545	-0.0536493	active
TCONS_00078463	XLOC_026106	AT5G54569	-1.20019	-1.14009	-0.73202	active
TCONS_00078465	XLOC_026106	AT5G54569	-2.53207	-2.42185	0.276791	active
TCONS_00078469	XLOC_026106	AT5G54569	1.11677	0.0339952	-0.221803	active
TCONS_00079200	XLOC_026335	AT5G08855	3.73554	-0.00251976	-1.00834	active
TCONS_00079988	XLOC_026593	AT5G09150	1.14751	1.1443	0.0902446	active
TCONS_00080208	XLOC_026658	AT5G64572	-1.38834	-1.06643	-0.179213	active
TCONS_00080208	XLOC_026658	AT5G64572	-1.38834	-1.06643	-0.179213	active
TCONS_00080274	XLOC_026684	AT5G09285	-1.16075	-1.12886	0.10673	active
TCONS_00080296	XLOC_026690	AT5G09295	-1.46154	-1.41951	-0.406514	active
TCONS_00080465	XLOC_026729	AT5G09435	1.33525	0.845367	-0.880871	active
TCONS_00080602	XLOC_026774	AT5G09635	1.2511	0.358424	0.420931	active
TCONS_00080646	XLOC_026779	AT5G09665	0.567998	0.625339	-1.06856	active
TCONS_00080829	XLOC_026851	AT5G01215	-2.56262	-2.40135	-0.104208	active
TCONS_00080830	XLOC_026851	AT5G01215	0.0040815	-1.62369	-1.05439	active
TCONS_00080954	XLOC_026888	AT5G00790	-0.664072	-1.1128	-0.464391	active
TCONS_00081104	XLOC_026939	AT5G00875	-0.298374	-1.14507	-2.08358	active
TCONS_00081186	XLOC_026957	AT5G00905	4.65283	3.92684	0.0792886	active
TCONS_00082613	XLOC_027374	AT5G10965	0.415973	-2.07391	0.854	active
TCONS_00082615	XLOC_027374	AT5G10965	-0.506972	-1.08771	-0.644611	active
TCONS_00083171	XLOC_027531	AT5G02155	-2.61571	-2.59247	-1.05559	active
TCONS_00083201	XLOC_027537	AT5G02195	-0.705232	-1.39275	-0.543042	active
TCONS_00083735	XLOC_027714	AT5G02705	3.21676	0.780567	-1.94337	active
TCONS_00083837	XLOC_027760	AT5G02865	-4.3052	-1.14207	0.964358	active
TCONS_00084198	XLOC_027880	AT5G20225	1.32795	1.2356	0.00110041	active
TCONS_00085165	XLOC_028132	AT5G03875	-3.02213	-1.43809	0.851191	active
TCONS_00085214	XLOC_028151	AT5G03975	1.71691	-0.101669	-1.51792	active
TCONS_00085215	XLOC_028152	AT5G03985	-2.73094	-2.42655	0.191372	active
TCONS_00085227	XLOC_028155	AT5G04005	2.72705	0.517405	-0.703329	active
TCONS_00085883	XLOC_028412	AT5G36002	-5.09552	-4.61113	-0.764379	active
TCONS_00085885	XLOC_028412	AT5G36002	1.70997	-0.513881	-0.471232	active
TCONS_00086404	XLOC_028631	AT5G05975	-0.00807872	-1.01724	-0.154665	active
TCONS_00087201	XLOC_028919	AT5G44562	1.09117	-0.278575	-0.133872	active
TCONS_00087858	XLOC_029164	AT5G07265	1.58382	0.951521	-0.206806	active
TCONS_00087926	XLOC_029190	AT5G49138	3.03573	1.41183	-0.500333	active
TCONS_00088159	XLOC_029270	AT5G07635	0.900938	-2.71053	-2.77925	active
TCONS_00088867	XLOC_029544	AT5G08275	-0.0431743	-1.79057	-0.990169	active
TCONS_00088972	XLOC_029573	AT5G08425	-0.60758	-1.2893	-0.86399	active
TCONS_00088993	XLOC_029581	AT5G08445	-3.59876	-2.95888	0.570555	active
TCONS_00089333	XLOC_029696	AT5G08830	3.19675	3.18657	-0.275679	active
TCONS_00089378	XLOC_029708	AT5G08835	-0.802153	-1.12159	-0.148529	active
TCONS_00089617	XLOC_029801	AT5G60022	-1.04756	-2.70977	-1.19066	active
TCONS_00089617	XLOC_029801	AT5G60022	-1.04756	-2.70977	-1.19066	active
TCONS_00089716	XLOC_029842	AT5G08980	-2.15294	-1.47905	-0.0105056	active
TCONS_00089766	XLOC_029863	AT5G08990	1.18747	-3.26295	-3.54283	active
TCONS_00090081	XLOC_029978	AT5G63195	-1.54947	-1.20245	0.56343	active
TCONS_00090081	XLOC_029978	AT5G63195	-1.54947	-1.20245	0.56343	active
TCONS_00090227	XLOC_030015	AT5G09175	2.0395	-1.25956	-2.01152	active
TCONS_00090232	XLOC_030015	AT5G09175	-2.39226	-0.623419	-1.58457	active
TCONS_00090233	XLOC_030015	AT5G09175	0.486413	-1.35348	-1.29697	active
TCONS_00090234	XLOC_030015	AT5G09175	-0.183215	0.45052	-1.1301	active
TCONS_00090318	XLOC_030042	AT5G09195	0.190538	-2.03482	-1.49031	active
TCONS_00090443	XLOC_030095	AT5G09365	1.45959	1.18637	-0.312051	active
TCONS_00090475	XLOC_030106	AT5G65575	2.17786	0.313832	-0.854743	active
TCONS_00090475	XLOC_030106	AT5G65575	2.17786	0.313832	-0.854743	active
TCONS_00090477	XLOC_030106	AT5G65575	1.80742	-0.12283	-0.758557	active
TCONS_00090477	XLOC_030106	AT5G65575	1.80742	-0.12283	-0.758557	active
TCONS_00000078	XLOC_000027	AT1G01448	-2.71466	-1.1579	1.69355	repress
TCONS_00000083	XLOC_000027	AT1G01448	-1.35059	-1.96318	-0.285119	repress
TCONS_00000114	XLOC_000038	AT1G01630	-0.0554056	4.38094	0.878838	repress
TCONS_00000145	XLOC_000042	AT1G04047	-1.22107	-1.89413	-0.476	repress
TCONS_00000247	XLOC_000068	AT1G04093	-0.208193	-0.296027	1.30842	repress
TCONS_00000362	XLOC_000107	AT1G04153	-0.30191	0.838986	1.11187	repress
TCONS_00000489	XLOC_000138	AT1G04183	-1.92254	0.142462	0.928502	repress
TCONS_00000493	XLOC_000139	AHP5	0.857339	1.0552	0.316268	repress
TCONS_00000508	XLOC_000146	AT1G03590	-14.5884	-6.29577	8.42797	repress
TCONS_00000608	XLOC_000172	AT1G04237	-1.92613	-0.511863	0.776049	repress
TCONS_00000654	XLOC_000181	AT1G04247	3.43568	4.52385	0.142112	repress
TCONS_00000759	XLOC_000224	AT1G04323	-1.35168	1.30651	1.14384	repress
TCONS_00000785	XLOC_000235	AT1G04347	-1.18123	0.374289	0.965403	repress
TCONS_00000877	XLOC_000260	AT1G04413	-0.866741	1.05772	0.484122	repress
TCONS_00000885	XLOC_000264	AT1G05780	-1.84393	2.66114	1.22628	repress
TCONS_00000939	XLOC_000272	AT1G04437	-1.68207	0.0596543	0.111379	repress
TCONS_00001166	XLOC_000338	AT1G07119	-2.29757	0.186615	1.63435	repress
TCONS_00001179	XLOC_000338	AT1G07119	-0.838559	0.678081	2.44119	repress
TCONS_00001201	XLOC_000344	AT1G04567	-0.348018	1.72354	0.341819	repress
TCONS_00001349	XLOC_000387	AT1G08110	2.36263	2.87393	1.02564	repress
TCONS_00001646	XLOC_000474	AT1G09650	-0.0613804	2.70244	-0.726349	repress
TCONS_00002038	XLOC_000599	AT1G04893	-1.36504	-2.159	-0.0713968	repress
TCONS_00002100	XLOC_000618	AT1G04933	-0.173657	1.33458	0.00759154	repress
TCONS_00002287	XLOC_000673	CYP86C4	-2.02032	-2.81638	1.36421	repress
TCONS_00002325	XLOC_000690	PSK1	-0.843364	0.252038	2.18432	repress
TCONS_00002412	XLOC_000718	AT1G05043	0.907933	1.32721	-0.209727	repress
TCONS_00002698	XLOC_000824	AT1G05207	-1.16484	-0.554952	-0.013533	repress
TCONS_00002840	XLOC_000864	AT1G16489	-0.292817	1.39537	0.810682	repress
TCONS_00002963	XLOC_000886	AT1G05277	-1.09872	-1.25425	0.373817	repress
TCONS_00003156	XLOC_000953	AT1G05357	0.954262	1.69006	0.0545718	repress
TCONS_00003209	XLOC_000972	AT1G18320	-1.78337	-0.514775	1.29018	repress
TCONS_00003543	XLOC_001072	AT1G20065	-2.86245	1.96669	1.44226	repress
TCONS_00003548	XLOC_001072	AT1G05523	2.20105	2.97275	0.0547291	repress
TCONS_00003858	XLOC_001194	AT1G05707	-2.88314	0.730592	2.18244	repress
TCONS_00003969	XLOC_001231	AT1G05767	0.970826	2.09048	0.191484	repress
TCONS_00004292	XLOC_001346	AT1G05933	0.52195	1.70632	0.239699	repress
TCONS_00004374	XLOC_001376	AT1G05987	0.0254464	2.17711	-0.479274	repress
TCONS_00004514	XLOC_001430	AT1G27000	-0.00115719	0.707748	1.26677	repress
TCONS_00004823	XLOC_001534	AT1G06173	-1.11568	0.424607	1.2219	repress
TCONS_00005360	XLOC_001724	AT1G31720	-10.8916	2.60838	2.32755	repress
TCONS_00005659	XLOC_001831	AT1G33415	-1.90899	-0.558119	1.50111	repress
TCONS_00005663	XLOC_001831	AT1G33415	-2.12852	-0.931597	2.63588	repress
TCONS_00005668	XLOC_001831	AT1G33415	-1.1266	3.02478	0.399312	repress
TCONS_00005676	XLOC_001831	AT1G33415	1.06244	3.81263	-0.903962	repress
TCONS_00005697	XLOC_001840	AT1G06687	-1.85134	0.585898	1.82171	repress
TCONS_00005768	XLOC_001870	-	-3.11997	-1.67709	1.63426	repress
TCONS_00005982	XLOC_001912	AT1G34844	-0.00163537	1.02981	-0.236353	repress
TCONS_00006025	XLOC_001934	AT1G06837	-1.01244	-0.545631	0.271786	repress
TCONS_00006072	XLOC_001953	HOS10	0.725111	3.3408	1.91089	repress
TCONS_00006138	XLOC_001980	AT1G06963	-3.26335	3.26904	2.14161	repress
TCONS_00006291	XLOC_002051	AT1G07167	-1.13659	-0.94911	-0.0952601	repress
TCONS_00006503	XLOC_002156	AT1G07367	-1.09226	0.473196	1.04689	repress
TCONS_00006638	XLOC_002215	AT1G48315	-0.362695	2.96187	-0.320826	repress
TCONS_00006641	XLOC_002215	AT1G48315	-2.92294	1.70828	2.30987	repress
TCONS_00006704	XLOC_002231	AT1G48698	-10.1177	0.49551	9.43443	repress
TCONS_00006795	XLOC_002271	AT1G07547	0.0594924	1.85131	-0.20635	repress
TCONS_00007017	XLOC_002350	AT1G07703	0.585822	3.26226	-0.684627	repress
TCONS_00007177	XLOC_002383	AT1G51430	-0.662167	0.906205	7.43584	repress
TCONS_00007216	XLOC_002398	AT1G51645	9.32996	12.3001	1.54766	repress
TCONS_00007218	XLOC_002398	AT1G51645	-1.93061	-0.907265	0.943973	repress
TCONS_00007220	XLOC_002398	AT1G51645	1.76691	1.84317	0.134022	repress
TCONS_00007401	XLOC_002467	AT1G53060	-12.7413	2.99142	3.76067	repress
TCONS_00007423	XLOC_002476	SPL4	1.72554	1.96144	1.53182	repress
TCONS_00007446	XLOC_002484	AT1G53233	0.875387	1.51501	0.366112	repress
TCONS_00007506	XLOC_002498	AT1G07887	-1.00773	0.0478649	0.686744	repress
TCONS_00007705	XLOC_002573	-	-0.453971	-0.0236945	1.05878	repress
TCONS_00007838	XLOC_002618	AT1G08047	0.714042	1.10614	0.767723	repress
TCONS_00009122	XLOC_003128	AT1G08707	-1.29018	-0.808847	0.0855196	repress
TCONS_00009240	XLOC_003173	XTH17	1.74054	3.77447	1.43877	repress
TCONS_00009326	XLOC_003212	AT1G08803	-3.08247	-3.34936	0.477764	repress
TCONS_00009564	XLOC_003294	AT1G67365	1.32706	1.49105	0.252003	repress
TCONS_00009660	XLOC_003316	AT1G67792	-1.56823	0.864178	0.617928	repress
TCONS_00009968	XLOC_003407	AT1G09053	0.856115	1.00178	0.249475	repress
TCONS_00010027	XLOC_003426	AT1G69572	-2.34002	-2.87306	-0.0373163	repress
TCONS_00010046	XLOC_003434	AT1G09103	-5.02823	-3.67939	1.52888	repress
TCONS_00010474	XLOC_003571	AT1G09287	1.24669	1.63873	0.590289	repress
TCONS_00010488	XLOC_003579	AT1G72060	-3.10199	0.953977	3.33407	repress
TCONS_00010521	XLOC_003595	ERO1	2.72571	4.5671	0.208977	repress
TCONS_00010561	XLOC_003605	AT1G72545	-3.19789	-1.1851	1.95161	repress
TCONS_00010925	XLOC_003712	AT1G09497	-1.65931	4.8684	0.666165	repress
TCONS_00010991	XLOC_003734	AT1G09527	-0.632365	1.05033	-0.0511598	repress
TCONS_00011020	XLOC_003745	AT1G75280	1.26195	1.67488	0.15951	repress
TCONS_00011044	XLOC_003754	UBC16	-3.9356	-1.36692	2.51727	repress
TCONS_00011071	XLOC_003766	AT1G09573	-0.763611	3.36576	3.16327	repress
TCONS_00011311	XLOC_003846	MAF1	-2.28562	-3.06385	-0.637318	repress
TCONS_00011315	XLOC_003846	MAF1	-1.02442	-1.57324	-0.00110287	repress
TCONS_00011335	XLOC_003852	AT1G77138	-3.12701	3.54915	1.16719	repress
TCONS_00011509	XLOC_003901	AT1G09777	0.677885	1.4679	0.90505	repress
TCONS_00011565	XLOC_003917	AT1G78265	-1.52592	-0.922608	0.061769	repress
TCONS_00011765	XLOC_003975	AT1G09863	-1.30496	1.15571	1.388	repress
TCONS_00011771	XLOC_003976	AT1G79529	1.05614	1.173	0.310597	repress
TCONS_00011791	XLOC_003985	AT1G09913	-0.386853	-0.798094	1.08836	repress
TCONS_00011963	XLOC_004022	AT1G09963	1.63758	-0.158731	1.15957	repress
TCONS_00012079	XLOC_004056	ARV1	0.544049	-0.158572	2.28351	repress
TCONS_00012256	XLOC_004105	AT1G04077	2.49136	2.99557	0.742677	repress
TCONS_00012690	XLOC_004234	TPR3	1.06125	1.39231	0.947165	repress
TCONS_00012852	XLOC_004273	AT1G04297	-3.40152	-1.21592	2.39473	repress
TCONS_00013737	XLOC_004507	AT1G08592	-1.045	-1.08296	0.161128	repress
TCONS_00013960	XLOC_004576	AT1G04723	0.795824	3.99351	0.965255	repress
TCONS_00014175	XLOC_004621	CPISCA	0.71032	1.86512	0.489538	repress
TCONS_00014382	XLOC_004684	AT1G04853	-1.44612	-0.909982	0.186562	repress
TCONS_00014485	XLOC_004724	AT1G04927	1.1835	1.90969	-0.128783	repress
TCONS_00014908	XLOC_004860	AT1G05107	-3.91745	-2.87093	2.1281	repress
TCONS_00015070	XLOC_004900	AT1G15175	-1.03536	-0.761124	-0.155793	repress
TCONS_00015346	XLOC_004988	AT1G05287	-1.53638	1.55365	1.50319	repress
TCONS_00015414	XLOC_005005	AT1G17410	-1.64639	-1.82393	-0.380877	repress
TCONS_00015624	XLOC_005059	AT1G18382	-0.655096	1.22431	0.0314114	repress
TCONS_00015837	XLOC_005136	AT1G05517	-1.27286	-0.77649	0.533943	repress
TCONS_00015946	XLOC_005172	AT1G20691	-1.32517	-0.187194	1.14009	repress
TCONS_00016103	XLOC_005226	AT1G21528	3.94253	15.3403	11.8065	repress
TCONS_00016211	XLOC_005273	AT1G22330	-16.6844	-5.43966	12.6518	repress
TCONS_00016272	XLOC_005299	AT1G05773	0.0323147	1.04178	0.432419	repress
TCONS_00016275	XLOC_005301	CEL5	0.933304	3.69195	-0.988319	repress
TCONS_00016276	XLOC_005301	CEL5	-2.13194	-0.453457	1.64603	repress
TCONS_00016723	XLOC_005454	AT1G26208	-2.02709	0.296839	1.09653	repress
TCONS_00016736	XLOC_005454	AT1G26218	1.00409	1.02179	0.00469083	repress
TCONS_00017049	XLOC_005569	PUP1	15.7578	5.63755	1.27116	repress
TCONS_00017149	XLOC_005596	-	-2.27817	-0.529516	1.99652	repress
TCONS_00017150	XLOC_005596	-	0.503421	1.44701	0.671708	repress
TCONS_00017154	XLOC_005596	-	-1.08997	-1.7662	-0.481339	repress
TCONS_00017191	XLOC_005606	AT1G06177	-0.0307844	-0.222236	1.19036	repress
TCONS_00017264	XLOC_005630	AT1G29357	-1.51405	-0.926144	0.13633	repress
TCONS_00017354	XLOC_005651	AT1G29785	-2.52349	0.761662	1.0422	repress
TCONS_00017687	XLOC_005767	ACBP6	-2.38647	0.526821	2.60497	repress
TCONS_00017689	XLOC_005767	ACBP6	-1.00553	-0.796196	0.0427666	repress
TCONS_00017714	XLOC_005777	AT1G06483	-2.27337	0.613673	1.96985	repress
TCONS_00017797	XLOC_005812	AT1G06577	-1.05454	1.33109	0.79334	repress
TCONS_00018090	XLOC_005901	AT1G06773	-2.27867	-1.2487	1.03019	repress
TCONS_00018098	XLOC_005905	AT1G34570	1.18006	2.71232	-0.144591	repress
TCONS_00018473	XLOC_006076	AT1G44790	-1.01126	0.00602959	0.0227859	repress
TCONS_00018944	XLOC_006239	AT1G07563	-1.20659	-2.03979	-0.40595	repress
TCONS_00018989	XLOC_006251	AT1G07587	1.47792	1.73271	-0.0403948	repress
TCONS_00019093	XLOC_006267	AT1G50000	7.44161	-0.894466	2.72711	repress
TCONS_00019264	XLOC_006324	AT1G51055	-0.73436	4.1176	0.493109	repress
TCONS_00020181	XLOC_006637	AT1G08103	-0.271509	1.25862	-0.271101	repress
TCONS_00020237	XLOC_006658	SVB	1.48731	2.16702	0.297835	repress
TCONS_00020291	XLOC_006676	AT1G08173	1.10575	2.88794	0.28969	repress
TCONS_00020308	XLOC_006686	AT1G57860	0.985974	2.41628	-0.367827	repress
TCONS_00020413	XLOC_006710	AT1G08217	-2.08301	1.71664	0.968384	repress
TCONS_00020581	XLOC_006780	AT1G60260	0.70826	1.1174	0.141378	repress
TCONS_00020638	XLOC_006794	AT1G60505	0.301853	1.08027	-0.500658	repress
TCONS_00020660	XLOC_006795	AT1G60525	-1.88682	-2.2979	0.416818	repress
TCONS_00020663	XLOC_006795	AT1G60525	0.579957	1.38744	0.707024	repress
TCONS_00020783	XLOC_006827	AT1G60970	-8.39763	-0.224733	7.23617	repress
TCONS_00020964	XLOC_006865	AT1G08393	-0.632247	-0.382795	1.53898	repress
TCONS_00021026	XLOC_006897	AT1G08457	-2.29122	3.04363	1.72598	repress
TCONS_00021450	XLOC_007022	AT1G08663	-2.77186	-3.00962	0.23851	repress
TCONS_00021580	XLOC_007076	XTH17	3.37897	6.02714	1.29391	repress
TCONS_00021785	XLOC_007157	pde194	0.28681	3.28582	1.94675	repress
TCONS_00021840	XLOC_007177	AT1G08857	0.729858	2.19788	-0.276137	repress
TCONS_00022200	XLOC_007265	AT1G08973	-1.90937	0.855596	1.43876	repress
TCONS_00022226	XLOC_007276	PDE337	9.70555	7.37964	1.51925	repress
TCONS_00022733	XLOC_007452	AT1G09253	1.58074	2.27937	0.238832	repress
TCONS_00022741	XLOC_007454	AT1G71528	-0.785405	-0.493895	1.27104	repress
TCONS_00022836	XLOC_007490	AT1G72420	1.30472	3.2673	-0.508558	repress
TCONS_00022914	XLOC_007509	AT1G72740	-2.52531	0.230622	1.55803	repress
TCONS_00023234	XLOC_007590	AT1G74205	-0.183191	2.9985	1.7512	repress
TCONS_00023265	XLOC_007602	AT1G09447	1.15245	1.4643	0.703557	repress
TCONS_00023412	XLOC_007649	AT1G75295	-0.982482	2.86635	0.83039	repress
TCONS_00023413	XLOC_007649	AT1G75295	-1.23039	-1.31372	-0.0405507	repress
TCONS_00023491	XLOC_007681	AT1G75891	1.4163	2.27263	0.579356	repress
TCONS_00023583	XLOC_007709	AT1G09617	0.560168	1.13466	-0.181652	repress
TCONS_00023630	XLOC_007729	AT1G09647	0.170261	2.24133	0.26313	repress
TCONS_00024395	XLOC_007937	ATXRCC1	-1.22246	-1.33024	-0.387328	repress
TCONS_00024449	XLOC_007961	AT1G09993	-1.06832	-1.29557	0.150309	repress
TCONS_00024494	XLOC_007990	-	-1.63257	-2.16627	1.01402	repress
TCONS_00024516	XLOC_008001	AT2G03895	0.810636	1.40141	0.165801	repress
TCONS_00024559	XLOC_008015	AT2G03995	0.915198	1.28137	-0.469323	repress
TCONS_00024573	XLOC_008018	MLP328	-1.47614	-0.98585	1.09731	repress
TCONS_00024621	XLOC_008038	AT2G04145	0.83076	1.33194	-0.0526366	repress
TCONS_00024927	XLOC_008148	AT2G04535	-0.10794	1.50506	0.33891	repress
TCONS_00025013	XLOC_008188	AT2G04725	2.82307	3.59834	0.580869	repress
TCONS_00025081	XLOC_008210	AT2G04805	2.04145	2.49391	0.0996436	repress
TCONS_00025163	XLOC_008238	-	-1.57293	-0.740441	-0.871231	repress
TCONS_00025372	XLOC_008332	AT2G05215	-3.95345	-1.85421	3.54448	repress
TCONS_00025427	XLOC_008367	AT2G05365	-1.70745	-0.411398	1.07273	repress
TCONS_00025696	XLOC_008408	AT2G11225	-4.63574	-5.43549	-0.237245	repress
TCONS_00025697	XLOC_008408	AT2G11225	-4.25504	-4.75363	3.75272	repress
TCONS_00025834	XLOC_008472	AT2G13960	-11.6337	-14.1629	-0.899903	repress
TCONS_00026014	XLOC_008534	ARFB1A	-11.7804	0.25178	13.0591	repress
TCONS_00026315	XLOC_008647	AT2G06995	-15.824	-2.47289	3.58648	repress
TCONS_00026953	XLOC_008848	AT2G21187	0.785728	1.27798	0.35483	repress
TCONS_00026955	XLOC_008848	AT2G21187	1.14756	2.21987	1.01666	repress
TCONS_00027242	XLOC_008959	AT2G22821	-1.91097	0.881327	1.18115	repress
TCONS_00027644	XLOC_009099	AT2G08100	-0.168349	-0.192292	1.05458	repress
TCONS_00028539	XLOC_009379	AT2G30362	0.555058	1.51062	0.253406	repress
TCONS_00028543	XLOC_009379	AT2G30362	0.416684	1.23953	0.296284	repress
TCONS_00028544	XLOC_009379	AT2G30362	-0.215114	-1.2215	1.01009	repress
TCONS_00028623	XLOC_009398	AT2G30766	3.03433	12.842	-0.774027	repress
TCONS_00028762	XLOC_009440	AT2G08435	0.399524	1.23235	-0.268595	repress
TCONS_00028787	XLOC_009450	AT2G08440	0.695481	1.23802	-0.0792177	repress
TCONS_00028799	XLOC_009457	AT2G08460	-0.771755	1.33005	1.44362	repress
TCONS_00028993	XLOC_009506	AT2G08525	1.40024	1.74211	0.0457576	repress
TCONS_00029135	XLOC_009555	AT2G08570	-2.52613	-1.00362	1.48223	repress
TCONS_00029261	XLOC_009601	AT2G08650	1.17916	1.84463	0.592211	repress
TCONS_00029277	XLOC_009605	AT2G08655	0.758636	1.03569	0.0798901	repress
TCONS_00029551	XLOC_009702	AT2G35738	-6.26513	7.7912	5.91759	repress
TCONS_00029553	XLOC_009702	AT2G35738	-1.0568	2.91799	1.64244	repress
TCONS_00029555	XLOC_009702	AT2G35738	0.896522	3.69293	0.0325182	repress
TCONS_00029608	XLOC_009714	AT2G35945	0.697251	1.16019	0.516093	repress
TCONS_00029711	XLOC_009749	AT2G36540	1.34225	1.43212	0.224228	repress
TCONS_00029713	XLOC_009749	AT2G36540	-0.656361	1.03348	1.86472	repress
TCONS_00029735	XLOC_009762	AT2G36792	1.01935	3.62599	0.193938	repress
TCONS_00029736	XLOC_009762	AT2G36792	1.48758	1.89222	-0.743427	repress
TCONS_00029740	XLOC_009762	AT2G36792	1.5907	3.11179	0.058054	repress
TCONS_00029743	XLOC_009763	AT2G08830	0.069299	2.03657	0.9253	repress
TCONS_00029830	XLOC_009791	AT2G37362	0.644583	1.21391	0.408185	repress
TCONS_00030533	XLOC_009990	AT2G09170	0.932889	0.97691	2.51749	repress
TCONS_00030571	XLOC_010003	AT2G09205	0.333395	1.92832	1.87866	repress
TCONS_00030649	XLOC_010014	AT2G09230	1.56056	1.95011	0.0681381	repress
TCONS_00030899	XLOC_010085	AT2G42247	-0.993955	4.35798	1.71286	repress
TCONS_00030918	XLOC_010092	AT2G09370	-1.28973	-0.896085	0.616118	repress
TCONS_00031039	XLOC_010133	AT-P4H-1	-1.61054	-0.29929	1.21449	repress
TCONS_00031104	XLOC_010146	AT2G09440	0.548062	2.96565	1.0584	repress
TCONS_00031106	XLOC_010147	AT2G09440	1.15745	1.2165	-0.324204	repress
TCONS_00031161	XLOC_010163	AT2G43530	1.23429	2.76799	-0.106957	repress
TCONS_00031167	XLOC_010166	AT2G43550	2.06832	3.12552	-0.60206	repress
TCONS_00031171	XLOC_010169	AT2G09495	-0.29012	0.527901	1.73635	repress
TCONS_00031208	XLOC_010180	LSM6B	-1.96287	-0.98393	1.16133	repress
TCONS_00031227	XLOC_010185	AT2G43930	3.87969	-5.29862	6.38897	repress
TCONS_00031482	XLOC_010288	AT2G09645	-0.891698	0.361095	1.1697	repress
TCONS_00031483	XLOC_010289	AT2G09650	-1.49904	0.669336	1.44687	repress
TCONS_00031894	XLOC_010402	AT2G09895	0.706545	1.2983	0.0352489	repress
TCONS_00031961	XLOC_010416	AT2G09935	-2.80373	-0.702118	1.02082	repress
TCONS_00032264	XLOC_010499	AT2G04125	-1.54528	-1.83897	0.323504	repress
TCONS_00032497	XLOC_010589	AT2G04545	0.339453	1.07815	0.637768	repress
TCONS_00032575	XLOC_010627	AT2G04190	2.29218	3.06133	0.0896281	repress
TCONS_00032576	XLOC_010627	AT2G04190	0.866179	3.48906	2.07717	repress
TCONS_00032667	XLOC_010656	AT2G04852	0.884398	1.39868	0.530116	repress
TCONS_00032743	XLOC_010701	AT2G05914	-0.517701	-1.37983	1.21572	repress
TCONS_00032744	XLOC_010701	AT2G05914	-0.534772	1.46396	1.36061	repress
TCONS_00032853	XLOC_010762	AT2G05205	-1.29387	-0.585493	0.665503	repress
TCONS_00032984	XLOC_010835	AT2G05675	0.593046	1.04989	-0.489122	repress
TCONS_00033145	XLOC_010899	AT2G14285	0.653255	1.30804	0.230925	repress
TCONS_00033146	XLOC_010899	AT2G14285	-0.393607	-1.29365	1.13079	repress
TCONS_00033548	XLOC_011052	AT2G17320	-1.27584	-1.7149	-0.0196212	repress
TCONS_00033667	XLOC_011085	AT2G07015	1.20228	1.21207	-0.223485	repress
TCONS_00033947	XLOC_011198	AT2G07265	-0.299829	0.533989	1.03634	repress
TCONS_00034308	XLOC_011334	AT2G07585	-1.40102	-0.709165	-0.1893	repress
TCONS_00034402	XLOC_011364	AT2G23040	0.332979	2.13476	0.923178	repress
TCONS_00034403	XLOC_011364	AT2G23040	-1.27928	-1.96329	-0.732223	repress
TCONS_00034409	XLOC_011364	AT2G23040	1.86276	0.663602	1.82056	repress
TCONS_00034504	XLOC_011409	AT2G07950	-1.92165	-0.107515	3.70798	repress
TCONS_00034646	XLOC_011458	AT2G24545	1.84283	3.41325	0.806482	repress
TCONS_00034742	XLOC_011477	AT2G24755	-1.16632	-0.107711	-0.117027	repress
TCONS_00034746	XLOC_011477	AT2G24755	-0.630899	2.82981	0.080366	repress
TCONS_00034747	XLOC_011477	AT2G24755	2.32513	0.102541	1.93379	repress
TCONS_00035504	XLOC_011745	AT2G29170	1.08903	2.02583	0.352599	repress
TCONS_00035681	XLOC_011816	TCL2	3.28198	1.31191	7.56249	repress
TCONS_00035795	XLOC_011849	AT2G08420	0.643602	1.64411	0.0565805	repress
TCONS_00036051	XLOC_011909	AT2G08500	0.682971	0.602707	1.08003	repress
TCONS_00036158	XLOC_011942	AT2G08530	-1.84489	1.46299	1.92499	repress
TCONS_00036223	XLOC_011967	AT2G33051	-1.05559	-0.613244	0.270528	repress
TCONS_00036265	XLOC_011977	AT2G33205	-3.14872	0.40407	0.757677	repress
TCONS_00036306	XLOC_011983	AT2G08560	-0.850357	3.6942	0.949565	repress
TCONS_00036381	XLOC_012014	EMB3113	-0.390612	1.47834	0.467269	repress
TCONS_00036473	XLOC_012031	AT2G34080	1.13736	2.00849	0.792282	repress
TCONS_00036743	XLOC_012119	AT2G35637	0.847857	1.12859	0.336396	repress
TCONS_00036746	XLOC_012120	AT2G08740	0.92173	1.59334	0.417049	repress
TCONS_00037288	XLOC_012314	AT2G38970	-1.25453	1.39983	1.19107	repress
TCONS_00037294	XLOC_012314	AT2G38970	-0.748777	1.09845	0.716323	repress
TCONS_00037301	XLOC_012314	AT2G38970	-4.35652	1.24015	5.28993	repress
TCONS_00037363	XLOC_012333	AT2G09025	2.87161	1.06527	1.00033	repress
TCONS_00037431	XLOC_012352	AT2G09055	1.02963	0.671825	1.52152	repress
TCONS_00037550	XLOC_012400	AT2G40165	-1.55538	-0.209605	1.01316	repress
TCONS_00037641	XLOC_012436	AT2G09190	-1.08695	0.240225	0.651874	repress
TCONS_00037745	XLOC_012485	AT2G41480	1.84068	1.88045	1.7341	repress
TCONS_00037869	XLOC_012512	AT2G41870	2.59255	5.64974	8.88212	repress
TCONS_00037916	XLOC_012531	AT2G09335	1.26723	3.0151	0.392558	repress
TCONS_00037948	XLOC_012544	AT2G42365	9.23756	-0.288538	1.11884	repress
TCONS_00038048	XLOC_012578	AT2G42835	-1.19997	-0.585588	1.10462	repress
TCONS_00038205	XLOC_012619	AT2G43560	-1.37917	-0.836902	1.13692	repress
TCONS_00038240	XLOC_012636	AT2G09505	0.869689	2.44314	0.451887	repress
TCONS_00038341	XLOC_012658	AT2G44255	-1.07539	-1.09471	0.22345	repress
TCONS_00038419	XLOC_012685	AT2G44798	-1.21806	0.367881	0.561596	repress
TCONS_00038420	XLOC_012685	AT2G44798	-1.11226	-0.351582	0.17775	repress
TCONS_00038478	XLOC_012704	AFO	-1.34359	-1.9464	-0.360693	repress
TCONS_00038506	XLOC_012711	AT2G09605	0.924936	3.51041	0.816271	repress
TCONS_00038732	XLOC_012780	AT2G46572	-10.1889	2.55401	9.98982	repress
TCONS_00038878	XLOC_012823	AT2G09875	-0.0955382	0.877913	2.73501	repress
TCONS_00039000	XLOC_012872	-	1.44472	1.61463	0.246088	repress
TCONS_00039016	XLOC_012884	MUB1	-0.0253976	1.11782	0.449405	repress
TCONS_00039028	XLOC_012885	ENODL16	-1.73359	-0.937007	-0.125903	repress
TCONS_00039105	XLOC_012915	AT3G01045	-1.15095	0.417408	1.83626	repress
TCONS_00039383	XLOC_012997	AT3G01215	0.231858	2.41538	0.329644	repress
TCONS_00039434	XLOC_013011	AT3G03180	-1.20883	0.995209	1.30854	repress
TCONS_00039554	XLOC_013050	AT3G01365	-1.02264	0.75417	1.36278	repress
TCONS_00039767	XLOC_013106	AT3G01565	0.229306	2.24451	3.16097	repress
TCONS_00039809	XLOC_013120	ERCC1	-9.31376	-0.724313	9.28556	repress
TCONS_00039965	XLOC_013167	AT3G01795	-0.416167	1.67407	1.1181	repress
TCONS_00039967	XLOC_013168	AT3G05905	-1.37943	-1.31428	1.01655	repress
TCONS_00039978	XLOC_013175	MKP2	-0.721039	0.182266	1.06672	repress
TCONS_00039981	XLOC_013175	MKP2	-1.3207	-1.94512	0.0755441	repress
TCONS_00040148	XLOC_013239	AT3G07230	-1.06805	2.03146	-0.628674	repress
TCONS_00040198	XLOC_013257	AT3G07590	-1.77877	-0.568254	0.0968029	repress
TCONS_00040880	XLOC_013476	AT3G02495	-1.47882	0.759473	1.06967	repress
TCONS_00040896	XLOC_013486	AT3G12502	0.667117	1.52471	0.572934	repress
TCONS_00041230	XLOC_013604	AT3G02915	1.07059	1.143	0.0411471	repress
TCONS_00041263	XLOC_013615	AT3G02985	-3.38326	-3.53774	0.07463	repress
TCONS_00041443	XLOC_013666	COX17	0.451243	1.22775	0.0567074	repress
TCONS_00041765	XLOC_013777	AT3G17030	-1.1163	-1.95685	-0.715554	repress
TCONS_00041946	XLOC_013830	AT3G03535	0.298113	1.08313	0.602734	repress
TCONS_00042200	XLOC_013912	AT3G19002	1.13684	1.29423	0.112976	repress
TCONS_00042849	XLOC_014139	AT3G22810	0.725583	1.13612	-0.510639	repress
TCONS_00042895	XLOC_014159	XRCC4	-1.33174	-0.650177	0.478208	repress
TCONS_00043028	XLOC_014199	DSPTP1	-1.00272	2.27308	0.834042	repress
TCONS_00043042	XLOC_014206	Tic22-III	-0.307358	0.855618	1.80657	repress
TCONS_00043146	XLOC_014246	AT3G04695	-1.18052	-0.446723	0.14214	repress
TCONS_00043227	XLOC_014282	AT3G24929	5.98417	8.99233	2.58696	repress
TCONS_00043242	XLOC_014284	AT3G25013	0.964514	3.1171	-0.268525	repress
TCONS_00043243	XLOC_014284	AT3G25013	-2.51208	0.82782	2.22563	repress
TCONS_00043257	XLOC_014284	AT3G25013	-3.43345	-2.18688	1.99976	repress
TCONS_00043645	XLOC_014393	AT3G05105	-6.0988	-0.643326	3.68526	repress
TCONS_00044510	XLOC_014751	AT3G44620	0.652432	1.23179	-0.100381	repress
TCONS_00044648	XLOC_014800	MLO3	-4.47459	-5.07843	-0.196568	repress
TCONS_00044759	XLOC_014847	AT3G07365	1.35163	4.79435	0.944118	repress
TCONS_00044779	XLOC_014861	AT3G46490	1.40686	2.92926	0.753214	repress
TCONS_00044820	XLOC_014876	AT3G46658	1.43289	2.66748	0.129375	repress
TCONS_00044827	XLOC_014877	AT3G46668	2.62916	3.30732	-0.261772	repress
TCONS_00045027	XLOC_014945	AT3G07825	0.690144	1.0704	0.242124	repress
TCONS_00045039	XLOC_014952	AT3G07835	2.13035	2.67693	-0.176756	repress
TCONS_00045405	XLOC_015085	AT3G08100	-1.11696	1.14093	0.916332	repress
TCONS_00045682	XLOC_015189	AT3G08235	0.664805	1.44226	-0.462168	repress
TCONS_00045805	XLOC_015223	-	2.23131	0.447653	2.01237	repress
TCONS_00045826	XLOC_015237	AT3G08300	-1.41213	-0.21182	0.329062	repress
TCONS_00046108	XLOC_015335	AT3G54625	2.63543	2.42431	1.25134	repress
TCONS_00046208	XLOC_015373	AT3G08475	0.0545101	1.16621	0.634426	repress
TCONS_00046434	XLOC_015442	AT3G56408	-1.08064	-1.26728	0.211672	repress
TCONS_00046436	XLOC_015442	AT3G56408	1.13359	1.70283	0.193913	repress
TCONS_00046570	XLOC_015491	AGL16	0.864535	1.58929	0.477603	repress
TCONS_00047024	XLOC_015637	AT3G09345	-0.912396	-0.686209	1.02036	repress
TCONS_00047041	XLOC_015644	BGLU16	-1.10069	-0.998722	0.423982	repress
TCONS_00047281	XLOC_015725	AT3G09655	0.372599	1.01439	0.0882166	repress
TCONS_00047439	XLOC_015773	AT3G62140	0.227337	1.32585	0.273057	repress
TCONS_00047446	XLOC_015774	AT3G62190	-0.00907099	12.2354	0.689687	repress
TCONS_00047601	XLOC_015820	AT3G09905	0.757717	1.57792	-0.0957746	repress
TCONS_00047900	XLOC_015912	LNG2	-2.03124	-2.11675	-0.250742	repress
TCONS_00047909	XLOC_015916	AT3G01105	1.06059	0.207307	1.42759	repress
TCONS_00047936	XLOC_015923	COL2	-4.24715	-5.11369	-0.186924	repress
TCONS_00047986	XLOC_015940	TRXF1	1.6767	2.84908	0.0271308	repress
TCONS_00048022	XLOC_015950	GASA5	-7.60806	6.12622	6.64296	repress
TCONS_00048025	XLOC_015951	AT3G01205	1.69971	1.77311	0.165196	repress
TCONS_00048110	XLOC_015986	NPC3	-0.222008	1.41459	1.13587	repress
TCONS_00048364	XLOC_016064	PR4	-1.16761	-0.719851	-0.0206343	repress
TCONS_00048379	XLOC_016070	AT3G01505	0.989484	1.33579	-0.229244	repress
TCONS_00048836	XLOC_016204	AT3G06778	-2.43045	0.303688	1.51255	repress
TCONS_00048838	XLOC_016204	AT3G06778	-1.01808	1.51817	1.74846	repress
TCONS_00048993	XLOC_016246	RABA5b	0.089179	1.47816	1.13634	repress
TCONS_00049181	XLOC_016301	-	0.363891	1.75996	0.847226	repress
TCONS_00049446	XLOC_016382	AT3G02295	-0.47048	1.09626	1.24939	repress
TCONS_00049691	XLOC_016460	AT3G02455	0.512074	1.95864	0.584757	repress
TCONS_00049692	XLOC_016461	AT3G02455	-3.08445	0.0488146	1.63695	repress
TCONS_00049906	XLOC_016515	AT3G02535	1.25426	1.66733	0.337683	repress
TCONS_00050090	XLOC_016572	AT3G13310	-9.98624	0.207569	9.62674	repress
TCONS_00050199	XLOC_016602	AT3G02785	-3.20066	1.18817	3.58735	repress
TCONS_00050334	XLOC_016644	AT3G02925	1.9869	2.12545	0.53174	repress
TCONS_00050564	XLOC_016721	AT3G03165	2.0522	3.06738	0.201238	repress
TCONS_00050846	XLOC_016820	AT3G17712	0.739061	1.27851	1.27917	repress
TCONS_00051041	XLOC_016894	AT3G19010	0.861838	1.81399	-0.263189	repress
TCONS_00051087	XLOC_016911	AT3G03815	2.24353	3.07839	0.739747	repress
TCONS_00051930	XLOC_017219	AT3G24518	1.84183	2.10313	0.371374	repress
TCONS_00051947	XLOC_017227	AT3G04775	-0.077608	2.53307	0.455561	repress
TCONS_00052322	XLOC_017370	AT3G05145	0.477672	1.61493	0.842701	repress
TCONS_00052372	XLOC_017383	SDH2-1	0.703091	1.22124	0.231993	repress
TCONS_00052391	XLOC_017389	AT3G05245	-1.25742	0.324174	0.82244	repress
TCONS_00052509	XLOC_017424	AT3G27990	-1.56235	-2.76704	-0.0950601	repress
TCONS_00052510	XLOC_017424	AT3G27990	-0.532899	1.67139	0.394293	repress
TCONS_00052577	XLOC_017457	AT3G28635	-1.48573	-0.0597237	0.275133	repress
TCONS_00052680	XLOC_017494	VTI13	-2.07643	-0.467084	2.82543	repress
TCONS_00052761	XLOC_017535	AT3G29644	-0.482398	1.33831	-0.0388671	repress
TCONS_00052789	XLOC_017550	-	-1.91125	-0.0589901	0.935269	repress
TCONS_00052799	XLOC_017550	-	2.19267	2.39278	0.473996	repress
TCONS_00052972	XLOC_017639	AT3G06515	-3.69572	-4.3613	-0.910919	repress
TCONS_00053256	XLOC_017772	AT3G07105	-1.09297	-1.78248	-0.547045	repress
TCONS_00053359	XLOC_017824	AT3G46020	-1.52896	-0.959755	0.530771	repress
TCONS_00053554	XLOC_017894	AT3G47070	1.39843	2.95227	0.477711	repress
TCONS_00053620	XLOC_017921	AT3G07785	1.20398	1.56034	0.506595	repress
TCONS_00053642	XLOC_017926	AT3G47675	-1.50652	-0.570419	0.319427	repress
TCONS_00053762	XLOC_017962	AT3G07925	1.61317	1.98615	0.00795984	repress
TCONS_00054043	XLOC_018051	VDAC5	-3.05564	-1.17639	1.8316	repress
TCONS_00054154	XLOC_018084	AT3G08115	0.675957	1.44682	0.286803	repress
TCONS_00054250	XLOC_018125	AT3G51075	0.347746	2.52217	1.13393	repress
TCONS_00054251	XLOC_018125	AT3G51075	-4.44392	-1.22681	1.16877	repress
TCONS_00054301	XLOC_018125	AT3G51075	-0.899151	5.2433	1.1291	repress
TCONS_00054302	XLOC_018125	AT3G51075	2.20422	2.24592	0.938952	repress
TCONS_00054304	XLOC_018125	AT3G51075	-10.5643	-7.7695	6.55208	repress
TCONS_00054306	XLOC_018125	AT3G08175	1.75618	1.36857	1.13964	repress
TCONS_00054325	XLOC_018135	AT3G51238	5.56384	7.5164	0.698185	repress
TCONS_00054463	XLOC_018182	AT3G52072	-3.1435	-0.816576	2.2423	repress
TCONS_00054465	XLOC_018182	AT3G52072	-1.08028	-0.0627669	0.658249	repress
TCONS_00055344	XLOC_018465	AT3G08795	-1.81712	1.73884	-0.510757	repress
TCONS_00055370	XLOC_018477	AT3G08835	1.08894	1.46017	-0.408106	repress
TCONS_00055379	XLOC_018482	AT3G57160	1.69534	2.16394	-0.585062	repress
TCONS_00055639	XLOC_018573	AT3G09135	0.988436	1.85425	1.29342	repress
TCONS_00055929	XLOC_018649	AT3G09275	-1.27957	-0.434762	0.0905355	repress
TCONS_00055937	XLOC_018650	AT3G09305	0.951946	2.8115	1.39791	repress
TCONS_00055982	XLOC_018662	ABCC9	-3.5076	2.09695	4.29583	repress
TCONS_00056004	XLOC_018671	AT3G60286	-1.42422	-0.448013	0.542966	repress
TCONS_00056037	XLOC_018684	AT3G09415	-0.701103	-0.10262	1.01131	repress
TCONS_00056134	XLOC_018716	AT3G61113	-0.285207	-0.747334	1.16626	repress
TCONS_00056165	XLOC_018734	AT3G09625	-1.26299	0.675349	0.226258	repress
TCONS_00056427	XLOC_018817	AT3G09855	-0.568505	1.03272	0.969258	repress
TCONS_00056575	XLOC_018863	AT3G09955	-1.92429	1.15472	0.191491	repress
TCONS_00056578	XLOC_018865	AT3G63445	1.16179	3.97412	0.0972207	repress
TCONS_00056582	XLOC_018865	AT3G63445	-0.762228	1.1604	1.38092	repress
TCONS_00056594	XLOC_018865	AT3G63445	11.6582	2.45383	1.96173	repress
TCONS_00056968	XLOC_018987	AT4G01593	-1.03609	-1.25311	-0.0618973	repress
TCONS_00056972	XLOC_018987	AT4G01593	-4.52359	1.36289	9.37379	repress
TCONS_00057018	XLOC_019009	AT4G04005	1.04399	2.58652	0.0534656	repress
TCONS_00057031	XLOC_019014	AT4G04035	2.45756	2.90541	1.36849	repress
TCONS_00057082	XLOC_019028	AT4G04065	-3.05579	-1.20033	2.29527	repress
TCONS_00057210	XLOC_019077	AT4G04335	1.3513	1.48995	0.412351	repress
TCONS_00057256	XLOC_019090	-	1.96473	4.63084	0.515335	repress
TCONS_00057271	XLOC_019099	AT4G04455	-1.62589	-1.89584	-0.248396	repress
TCONS_00057570	XLOC_019196	AT4G05065	-1.18843	-0.784151	0.27218	repress
TCONS_00057943	XLOC_019357	GIP1	-1.73218	0.28096	0.291822	repress
TCONS_00058117	XLOC_019414	AT4G05785	-1.18354	-0.0136695	1.52633	repress
TCONS_00058609	XLOC_019608	HTA4	0.247722	1.84832	1.64776	repress
TCONS_00058680	XLOC_019638	AT4G06175	5.59341	6.77138	0.450028	repress
TCONS_00058780	XLOC_019665	AT4G14548	-3.14283	-3.70033	-0.116721	repress
TCONS_00058917	XLOC_019708	AT4G15120	1.52692	3.20439	1.67101	repress
TCONS_00059341	XLOC_019844	AT4G06665	4.10189	5.03651	-0.04364	repress
TCONS_00059371	XLOC_019855	AT4G06685	1.85765	2.91585	0.639587	repress
TCONS_00059451	XLOC_019884	AT4G06745	2.55991	2.93567	0.940555	repress
TCONS_00059462	XLOC_019890	-	12.5699	12.8785	1.13065	repress
TCONS_00060853	XLOC_020344	AT4G07405	1.54549	2.9654	-0.0470165	repress
TCONS_00060950	XLOC_020383	AT4G26145	-0.445458	0.938552	1.70133	repress
TCONS_00060970	XLOC_020392	AT4G26255	1.524	2.9336	1.7332	repress
TCONS_00061143	XLOC_020455	AT4G27435	-1.4433	-0.660275	2.18222	repress
TCONS_00061252	XLOC_020505	AT4G08015	-1.87935	-2.13445	-0.197116	repress
TCONS_00061675	XLOC_020651	AT4G08315	1.23153	2.13698	-0.156149	repress
TCONS_00062276	XLOC_020795	AT4G33180	-11.0363	3.92635	13.741	repress
TCONS_00062342	XLOC_020818	AT4G08825	-0.097939	1.01971	0.154206	repress
TCONS_00062353	XLOC_020825	AT4G08835	0.218884	0.748391	2.02761	repress
TCONS_00062395	XLOC_020839	AT4G34071	-2.1671	-0.950048	0.957202	repress
TCONS_00062406	XLOC_020844	AT4G08935	0.727185	1.14256	0.115653	repress
TCONS_00062801	XLOC_020972	AT4G36052	-1.48256	-1.7088	-0.141662	repress
TCONS_00062851	XLOC_020996	RL3	-4.35139	-3.32388	1.72176	repress
TCONS_00062866	XLOC_021001	AT4G09375	-1.61852	-1.73457	0.174672	repress
TCONS_00062875	XLOC_021003	AT4G09385	-0.112698	1.14569	0.769879	repress
TCONS_00063240	XLOC_021133	CCR1	-1.90199	-2.87556	-0.532856	repress
TCONS_00063368	XLOC_021176	AT4G09975	0.74024	1.37308	0.0435742	repress
TCONS_00063443	XLOC_021208	AT4G03585	1.19912	1.26556	0.310092	repress
TCONS_00063450	XLOC_021211	AT4G00420	1.33569	1.52922	0.0610866	repress
TCONS_00063458	XLOC_021212	PIP1	1.06443	2.435	0.963172	repress
TCONS_00063527	XLOC_021235	AT4G03725	1.65251	2.28397	0.726957	repress
TCONS_00063612	XLOC_021257	AT4G03845	-1.03738	1.93092	1.82729	repress
TCONS_00064025	XLOC_021373	AT4G03115	-2.0072	0.497263	0.841169	repress
TCONS_00064071	XLOC_021390	AT4G04505	-1.65355	-0.242151	1.06359	repress
TCONS_00064176	XLOC_021431	AT4G04221	0.55025	0.53459	1.00791	repress
TCONS_00064181	XLOC_021431	AT4G04221	-1.23889	-0.19757	0.970553	repress
TCONS_00064187	XLOC_021437	AT4G04855	-1.47359	0.0529082	1.15702	repress
TCONS_00064191	XLOC_021439	AT4G04415	-1.25503	-0.72526	0.340075	repress
TCONS_00064463	XLOC_021542	AT4G05335	0.706563	2.41227	0.563116	repress
TCONS_00064465	XLOC_021544	-	-2.12415	-2.69456	-0.286794	repress
TCONS_00064517	XLOC_021569	AT4G05525	0.437597	1.91386	-0.172344	repress
TCONS_00064583	XLOC_021586	AT4G08790	-2.93009	-0.094248	2.07139	repress
TCONS_00064598	XLOC_021592	AT4G05650	-0.171894	1.54351	0.940974	repress
TCONS_00064607	XLOC_021598	AT4G08990	-1.56462	-2.86674	-0.778829	repress
TCONS_00064608	XLOC_021598	AT4G08990	-1.18008	1.67993	0.246222	repress
TCONS_00064640	XLOC_021613	AT4G09432	-1.27257	1.06073	0.506178	repress
TCONS_00064728	XLOC_021645	AT4G05755	-1.66078	0.545327	-0.009771	repress
TCONS_00064738	XLOC_021649	AT4G05760	-1.3959	-0.809262	0.607691	repress
TCONS_00064937	XLOC_021718	BTI2	-0.261614	9.0178	2.81607	repress
TCONS_00064987	XLOC_021742	AT4G05910	0.88237	1.03678	-0.0174234	repress
TCONS_00065078	XLOC_021761	AT4G05935	-1.24028	-1.3433	-0.290595	repress
TCONS_00065362	XLOC_021869	AT4G13505	2.06464	2.77861	0.803804	repress
TCONS_00065394	XLOC_021873	AT4G13575	-1.67168	0.911463	0.894406	repress
TCONS_00065516	XLOC_021912	AT4G14145	-3.7012	-2.7534	1.91109	repress
TCONS_00065656	XLOC_021952	AT4G06210	0.742568	1.33118	0.11572	repress
TCONS_00067082	XLOC_022395	AT4G22233	-1.68752	-0.623634	0.806606	repress
TCONS_00067402	XLOC_022497	AT4G07170	-1.34478	-2.95147	-0.942154	repress
TCONS_00067905	XLOC_022645	AT4G26488	1.203	1.49382	0.461838	repress
TCONS_00067955	XLOC_022662	AT4G26795	-0.353077	0.286809	1.85697	repress
TCONS_00067961	XLOC_022662	AT4G26795	1.36212	2.21555	0.162327	repress
TCONS_00068246	XLOC_022744	AT4G28162	-8.34574	3.0476	10.656	repress
TCONS_00068251	XLOC_022744	AT4G28162	0.572254	2.08773	-0.711599	repress
TCONS_00068595	XLOC_022878	AT4G08305	-0.161992	5.52041	2.47266	repress
TCONS_00069172	XLOC_023048	AT4G08815	2.08387	3.38174	0.173004	repress
TCONS_00069245	XLOC_023078	AT4G08925	1.19863	0.522797	1.1553	repress
TCONS_00069470	XLOC_023150	AT4G09225	0.607498	1.14292	0.0154237	repress
TCONS_00069708	XLOC_023213	AT4G36808	1.0727	1.27693	-0.173953	repress
TCONS_00069780	XLOC_023236	AT4G37225	2.2288	4.172	0.574406	repress
TCONS_00069809	XLOC_023248	AT4G37432	1.37224	1.85008	0.0125911	repress
TCONS_00069837	XLOC_023257	AT4G37553	0.452515	0.541581	2.336	repress
TCONS_00069990	XLOC_023312	AT4G38545	-1.56589	-2.55612	0.436157	repress
TCONS_00069991	XLOC_023312	AT4G38545	-1.85795	-2.10853	0.259772	repress
TCONS_00070231	XLOC_023394	AT4G09945	-0.276422	2.5877	0.535256	repress
TCONS_00070287	XLOC_023410	AT4G40085	-1.66701	0.878663	1.07895	repress
TCONS_00070403	XLOC_023460	AT5G00780	0.822504	0.0509711	2.57802	repress
TCONS_00070407	XLOC_023461	AT5G01595	-1.03103	-0.71923	-0.0830054	repress
TCONS_00070505	XLOC_023495	AT5G00820	-1.62767	-1.66062	-0.0710637	repress
TCONS_00070646	XLOC_023540	AT5G00880	1.89861	2.22222	0.194226	repress
TCONS_00071026	XLOC_023661	AT5G00990	0.860897	1.21854	0.310051	repress
TCONS_00071143	XLOC_023697	AT5G05435	-3.54177	-0.177084	2.55319	repress
TCONS_00071149	XLOC_023697	AT5G05435	-1.64896	-0.575433	1.25765	repress
TCONS_00071642	XLOC_023851	AT5G01455	-0.679311	1.07071	1.91368	repress
TCONS_00071672	XLOC_023867	AT5G01535	-1.09175	0.192444	1.07257	repress
TCONS_00071933	XLOC_023951	AT5G01675	0.488498	-0.0310325	1.09568	repress
TCONS_00071937	XLOC_023951	AT5G01675	-1.53855	-0.338518	1.24625	repress
TCONS_00072753	XLOC_024230	AT5G15845	0.648617	1.24296	-0.0213574	repress
TCONS_00072763	XLOC_024230	AT5G15845	-0.526961	1.23354	1.03115	repress
TCONS_00073162	XLOC_024355	AT5G18245	-2.26162	-1.80398	1.1152	repress
TCONS_00073166	XLOC_024355	AT5G18245	-3.44852	-4.39027	1.49159	repress
TCONS_00073370	XLOC_024419	AT5G19221	-1.47486	2.31032	0.643762	repress
TCONS_00073900	XLOC_024575	AT5G03485	-1.42912	0.525598	1.38866	repress
TCONS_00074478	XLOC_024753	AT5G04185	-2.24622	1.82899	2.51081	repress
TCONS_00074499	XLOC_024761	AT5G26146	0.200717	10.5471	0.0175405	repress
TCONS_00074500	XLOC_024761	AT5G26146	-2.21494	-0.995785	0.373893	repress
TCONS_00074652	XLOC_024811	AT5G04355	-1.49055	-0.310589	0.884581	repress
TCONS_00074971	XLOC_024910	AT5G04745	0.0868772	1.84074	0.472415	repress
TCONS_00076051	XLOC_025335	AT5G41612	0.95617	1.52781	-0.133664	repress
TCONS_00076280	XLOC_025420	AT5G06395	-1.12308	-1.26237	0.0492443	repress
TCONS_00076694	XLOC_025551	AT5G06695	1.02915	1.06615	0.204494	repress
TCONS_00076698	XLOC_025551	AT5G06695	-1.84076	0.0201982	0.706091	repress
TCONS_00077431	XLOC_025766	AT5G48775	-8.81688	-1.84414	9.15252	repress
TCONS_00077439	XLOC_025766	AT5G48775	-0.788199	1.26628	0.880261	repress
TCONS_00078262	XLOC_026024	AT5G07985	1.30172	2.20403	0.226501	repress
TCONS_00080439	XLOC_026718	AT5G09395	-3.9659	-0.839043	2.02934	repress
TCONS_00080955	XLOC_026888	AT5G00790	-3.29141	-0.148382	2.51401	repress
TCONS_00081029	XLOC_026905	AT5G00815	-1.18733	-0.631949	-0.571023	repress
TCONS_00081103	XLOC_026939	AT5G00875	-1.20545	-2.4501	0.865214	repress
TCONS_00081209	XLOC_026972	AT5G00920	0.549303	1.11821	0.20569	repress
TCONS_00081592	XLOC_027087	AT5G01055	-0.013845	2.8277	0.747648	repress
TCONS_00081707	XLOC_027128	AT5G01245	-1.27559	-0.536502	0.019392	repress
TCONS_00081838	XLOC_027163	AT5G06865	-1.65883	0.980597	-0.572636	repress
TCONS_00081864	XLOC_027176	AT5G01295	-1.17454	-1.47324	-0.0404803	repress
TCONS_00082241	XLOC_027282	AT5G09443	-1.00268	-0.761748	0.182655	repress
TCONS_00082614	XLOC_027374	AT5G10965	2.73367	1.5841	1.19426	repress
TCONS_00083503	XLOC_027636	AT5G02515	-1.06248	-0.622047	0.0841673	repress
TCONS_00083540	XLOC_027649	AT5G16235	1.56249	10.5424	1.5419	repress
TCONS_00083625	XLOC_027680	AT5G02605	0.572315	1.58518	1.29068	repress
TCONS_00083767	XLOC_027724	AT5G02745	0.0836883	1.53664	0.907927	repress
TCONS_00084197	XLOC_027880	AT5G20225	0.553786	1.36811	0.481687	repress
TCONS_00084304	XLOC_027909	AT5G03195	-0.0367782	1.00511	0.405879	repress
TCONS_00084341	XLOC_027927	AT5G03235	1.62873	2.00516	0.069011	repress
TCONS_00085263	XLOC_028165	AT5G04065	1.68789	5.84859	2.1235	repress
TCONS_00085325	XLOC_028202	AT5G04215	-1.38611	0.220775	0.921801	repress
TCONS_00085884	XLOC_028412	AT5G36002	-1.69273	0.209522	2.97729	repress
TCONS_00085886	XLOC_028412	AT5G36002	-3.05544	0.435819	1.47022	repress
TCONS_00085887	XLOC_028412	AT5G36002	0.206893	1.2819	-0.664533	repress
TCONS_00086174	XLOC_028529	AT5G05545	0.621405	1.23574	1.18236	repress
TCONS_00086236	XLOC_028554	AT5G38212	-1.00705	-0.0554233	-0.55369	repress
TCONS_00086654	XLOC_028730	AT5G06155	1.71408	2.30236	-0.867707	repress
TCONS_00086868	XLOC_028802	AT5G06385	3.54	4.43312	0.128248	repress
TCONS_00086925	XLOC_028827	AT5G06465	0.124293	2.29945	-0.0496268	repress
TCONS_00087207	XLOC_028924	AT5G06595	-8.09141	-4.77127	3.26057	repress
TCONS_00087576	XLOC_029055	AT5G06885	0.791343	2.06116	0.468538	repress
TCONS_00087680	XLOC_029101	AT5G07015	3.03244	3.03936	0.127915	repress
TCONS_00087785	XLOC_029140	AT5G07115	2.48956	2.56376	-0.275865	repress
TCONS_00088069	XLOC_029238	AT5G07525	-0.795901	1.60189	3.20651	repress
TCONS_00088381	XLOC_029365	AT5G07885	8.7192	1.38054	2.35407	repress
TCONS_00088401	XLOC_029372	AT5G07895	-1.29866	-0.468998	0.360154	repress
TCONS_00088745	XLOC_029503	AT5G08235	0.289719	0.759647	1.22179	repress
TCONS_00089574	XLOC_029781	AT5G59662	-0.0777875	0.556119	1.63	repress
TCONS_00089616	XLOC_029801	AT5G60022	-0.169593	1.1861	0.889633	repress
TCONS_00090043	XLOC_029966	AT5G09125	1.24423	1.38329	0.935416	repress
TCONS_00090235	XLOC_030015	AT5G09175	-1.40094	0.0559467	1.58938	repress
TCONS_00090432	XLOC_030089	AT5G09335	0.633275	2.64957	1.97355	repress
TCONS_00090751	XLOC_030185	AT5G09785	-1.35597	0.124649	1.06376	repress
TCONS_00090820	XLOC_030215	AT5G09855	0.531598	1.4012	0.357628	repress

## Sheet: Sheet3
[Ca2+]nuc-regulated NaCl(24h) responsive lncRNAs
lncRNA_ID	gene_id	gene	logFC.(PV-NLS_NaCl_24h/PV-NLS_NaCl_0h)	logFC.(WT_NaCl_24h/WT_NaCl_0h)	logFC.(PV-NLS_NaCl_24h/WT_NaCl_24h)	regulation
TCONS_00000145	XLOC_000042	AT1G04047	0.762597	-0.143713	-1.73445	active
TCONS_00000169	XLOC_000050	AT1G04073	-0.67691	-2.76898	-0.622038	active
TCONS_00000173	XLOC_000053	AT1G04083	1.08431	-0.190143	0.215491	active
TCONS_00000479	XLOC_000134	AT1G03365	1.27486	0.405323	-0.103255	active
TCONS_00000738	XLOC_000217	AT1G04303	0.412532	-1.47415	-0.984939	active
TCONS_00000887	XLOC_000266	AT1G04427	2.15028	0.0828028	-0.434259	active
TCONS_00001055	XLOC_000307	AT1G04467	0.02613	-2.05186	-1.42656	active
TCONS_00001171	XLOC_000338	AT1G07119	-1.27282	-1.17939	-0.414605	active
TCONS_00001180	XLOC_000338	AT1G07119	1.79756	-4.26758	-2.53226	active
TCONS_00001201	XLOC_000344	AT1G04567	1.41841	2.71094	-1.54889	active
TCONS_00001780	XLOC_000520	AT1G04803	1.9807	1.4923	-2.23597	active
TCONS_00001812	XLOC_000526	AT1G10657	4.26304	2.53969	0.556316	active
TCONS_00001848	XLOC_000540	AT1G04827	0.609519	-0.596987	-1.25621	active
TCONS_00002026	XLOC_000593	AT1G04877	-0.284147	-1.15986	0.198306	active
TCONS_00002325	XLOC_000690	PSK1	-14.4039	-1.66748	0.385158	active
TCONS_00002412	XLOC_000718	AT1G05043	0.909893	-0.0680792	-1.74737	active
TCONS_00002963	XLOC_000886	AT1G05277	-0.158311	-1.12127	-0.0650151	active
TCONS_00003024	XLOC_000914	AT1G17255	6.61941	-0.595051	-1.72884	active
TCONS_00003156	XLOC_000953	AT1G05357	1.0017	0.56568	-1.1602	active
TCONS_00003209	XLOC_000972	AT1G18320	1.18468	-0.166839	-0.123098	active
TCONS_00003543	XLOC_001072	AT1G20065	0.118321	-0.261125	-1.63344	active
TCONS_00003602	XLOC_001099	AT1G20515	0.317924	0.30433	-1.76483	active
TCONS_00003603	XLOC_001099	AT1G20515	-3.5428	-2.23388	0.62589	active
TCONS_00003969	XLOC_001231	AT1G05767	3.22609	5.0279	-1.59708	active
TCONS_00004145	XLOC_001287	AT1G05843	0.621153	-2.05031	-0.920109	active
TCONS_00004236	XLOC_001326	AT1G24580	3.76357	2.41036	-0.640824	active
TCONS_00004360	XLOC_001372	AT1G05977	1.22943	-0.44693	-1.48563	active
TCONS_00004402	XLOC_001386	AT1G26460	-0.102617	-1.96946	-1.03211	active
TCONS_00004971	XLOC_001600	eIF4E3	0.222923	-3.25171	0.134905	active
TCONS_00005256	XLOC_001691	TO2	-7.39878	-11.9451	-4.16768	active
TCONS_00005287	XLOC_001701	AT1G06423	0.0681111	-3.21873	-1.81947	active
TCONS_00005666	XLOC_001831	AT1G33415	2.57004	-0.449605	-1.90338	active
TCONS_00005668	XLOC_001831	AT1G33415	-1.75341	-1.21084	0.353321	active
TCONS_00005671	XLOC_001831	AT1G33415	3.64948	-2.32282	-0.195463	active
TCONS_00005674	XLOC_001831	AT1G33415	-0.907073	-1.96156	-0.218904	active
TCONS_00005675	XLOC_001831	AT1G33415	1.5087	-3.78264	-1.86866	active
TCONS_00005698	XLOC_001840	AT1G06687	-2.51946	-3.18223	-1.32846	active
TCONS_00005749	XLOC_001862	AT1G06717	1.69088	0.122385	0.281196	active
TCONS_00005767	XLOC_001870	-	-3.51136	-3.31485	0.927199	active
TCONS_00005768	XLOC_001870	-	2.07968	0.907062	0.14959	active
TCONS_00006025	XLOC_001934	AT1G06837	-0.879562	-1.52333	0.169737	active
TCONS_00006072	XLOC_001953	HOS10	1.99641	0.68265	-0.395644	active
TCONS_00006515	XLOC_002162	-	0.251623	-2.0111	-1.06027	active
TCONS_00006640	XLOC_002215	AT1G48315	0.35279	-0.477749	-1.10744	active
TCONS_00006706	XLOC_002231	AT1G48698	-2.71377	-1.255	-1.27415	active
TCONS_00006743	XLOC_002247	AT1G07517	-0.938827	-0.0724209	-2.39958	active
TCONS_00006795	XLOC_002271	AT1G07547	1.0752	0.218561	0.402287	active
TCONS_00006963	XLOC_002330	AT1G07653	0.152893	-0.181423	-1.41469	active
TCONS_00006966	XLOC_002332	AT1G50590	3.21871	1.5606	-0.526008	active
TCONS_00007003	XLOC_002341	AT1G07683	2.01602	-1.14219	0.155405	active
TCONS_00007174	XLOC_002383	AT1G51430	-0.983681	-1.55302	-0.361613	active
TCONS_00007184	XLOC_002383	AT1G51430	0.198064	-1.00215	-0.759726	active
TCONS_00007420	XLOC_002476	SPL4	4.13045	0.866074	-3.45487	active
TCONS_00007423	XLOC_002476	SPL4	2.86983	2.34439	0.675766	active
TCONS_00007948	XLOC_002654	AT1G08087	1.76376	-0.542999	0.710656	active
TCONS_00007949	XLOC_002654	AT1G08087	0.257778	-1.41891	-2.3684	active
TCONS_00008441	XLOC_002892	AT1G60545	0.387499	-1.73896	0.00975292	active
TCONS_00009326	XLOC_003212	AT1G08803	-0.862746	-1.365	-0.20086	active
TCONS_00009506	XLOC_003269	-	0.959603	-1.08388	-0.833086	active
TCONS_00009659	XLOC_003316	AT1G67792	-0.0337607	-1.82637	-10.7039	active
TCONS_00009777	XLOC_003350	AT1G68350	3.72821	-12.0247	-0.796691	active
TCONS_00009922	XLOC_003386	AT1G09023	-2.45617	-1.7919	0.574977	active
TCONS_00010026	XLOC_003426	AT1G69572	-2.57785	-4.14934	-1.15392	active
TCONS_00010027	XLOC_003426	AT1G69572	-2.18986	-1.24807	0.0484977	active
TCONS_00010046	XLOC_003434	AT1G09103	-2.00477	-3.47061	-1.65369	active
TCONS_00010047	XLOC_003434	AT1G09103	-3.47656	-2.09206	-0.97464	active
TCONS_00010223	XLOC_003488	AT1G70550	0.292533	-1.50561	-0.453303	active
TCONS_00010318	XLOC_003508	HB18	-2.54777	-10.7614	-10.6746	active
TCONS_00010924	XLOC_003712	AT1G09497	0.681823	-0.66907	-2.17139	active
TCONS_00011044	XLOC_003754	UBC16	-0.411447	-1.29676	-0.419559	active
TCONS_00011273	XLOC_003833	AT1G76892	-0.595358	-1.42407	0.109183	active
TCONS_00011312	XLOC_003846	MAF1	-0.806891	-1.55911	-0.213256	active
TCONS_00011313	XLOC_003846	MAF1	0.295029	-1.24482	-1.25959	active
TCONS_00011509	XLOC_003901	AT1G09777	2.41233	0.505263	-0.926285	active
TCONS_00011565	XLOC_003917	AT1G78265	1.11348	-0.141785	-0.628045	active
TCONS_00011681	XLOC_003945	LUP2	2.94	-14.5519	-13.4958	active
TCONS_00011766	XLOC_003975	AT1G09863	-1.71164	-2.43694	-1.87571	active
TCONS_00011767	XLOC_003975	AT1G09863	-0.185509	-1.99728	-2.45035	active
TCONS_00011770	XLOC_003975	AT1G09863	-2.57625	-2.68974	-1.74962	active
TCONS_00011791	XLOC_003985	AT1G09913	1.18842	-1.35248	-1.5835	active
TCONS_00012079	XLOC_004056	ARV1	1.09782	-0.0790035	-0.160818	active
TCONS_00012204	XLOC_004095	AT1G04037	1.83626	0.482067	-1.26457	active
TCONS_00012240	XLOC_004102	AT1G04067	1.41102	1.27515	0.279341	active
TCONS_00012327	XLOC_004133	AT1G04117	-0.0695664	-0.771118	-1.17793	active
TCONS_00012375	XLOC_004155	AT1G04147	-1.57898	-1.18488	0.179616	active
TCONS_00012735	XLOC_004242	AT1G04360	13.0385	-1.45323	-0.515136	active
TCONS_00013239	XLOC_004363	AT1G06265	-0.999933	-1.18986	0.118128	active
TCONS_00013479	XLOC_004435	AT1G04577	1.60396	-0.0667921	-1.6324	active
TCONS_00013960	XLOC_004576	AT1G04723	3.19551	1.03627	-2.19231	active
TCONS_00014176	XLOC_004622	AT1G04797	1.79814	-1.06426	-1.97215	active
TCONS_00014324	XLOC_004662	AT1G04837	2.86417	1.4741	-0.633171	active
TCONS_00014777	XLOC_004812	AT1G05033	2.02002	-0.793631	-0.5355	active
TCONS_00014872	XLOC_004844	AT1G05077	0.181589	-0.0904153	-1.75178	active
TCONS_00015026	XLOC_004890	AT1G15002	1.92256	3.09168	-1.26834	active
TCONS_00015071	XLOC_004900	AT1G15175	-3.23981	-1.72327	0.891126	active
TCONS_00015188	XLOC_004935	AT1G05203	-0.310265	-0.760264	-1.49984	active
TCONS_00015266	XLOC_004967	ASL9	2.56118	0.325718	-0.213395	active
TCONS_00015378	XLOC_004996	AT1G17232	-0.511771	-1.19541	-0.218456	active
TCONS_00015490	XLOC_005021	AT1G05317	2.18284	1.84433	0.211043	active
TCONS_00015623	XLOC_005059	AT1G18382	0.443619	4.10589	-1.20771	active
TCONS_00015641	XLOC_005060	AT1G18415	0.644477	-1.12997	-2.09874	active
TCONS_00015837	XLOC_005136	AT1G05517	0.888043	-1.18919	-0.810636	active
TCONS_00015838	XLOC_005136	AT1G05517	0.711864	-2.84301	-2.33494	active
TCONS_00015946	XLOC_005172	AT1G20691	-2.33985	-1.83817	-0.483235	active
TCONS_00016093	XLOC_005220	AT1G21470	-2.502	-16.5785	-14.3697	active
TCONS_00016147	XLOC_005239	AT1G21830	-2.0312	-2.01753	0.197314	active
TCONS_00016150	XLOC_005242	AT1G05687	0.130217	-3.73645	-3.19204	active
TCONS_00016209	XLOC_005273	AT1G22330	-2.2363	-1.93001	0.479777	active
TCONS_00016277	XLOC_005302	AT1G22900	1.36947	0.99267	-0.172504	active
TCONS_00016380	XLOC_005329	KNAT6	-2.66193	-1.37335	0.33782	active
TCONS_00016528	XLOC_005390	45538	-2.20756	-1.24908	0.854398	active
TCONS_00016566	XLOC_005401	KCR2	3.23413	1.77297	-0.887189	active
TCONS_00016723	XLOC_005454	AT1G26208	1.62532	-1.55012	-1.86945	active
TCONS_00016735	XLOC_005454	AT1G26208	1.0052	0.598255	-0.277199	active
TCONS_00016889	XLOC_005517	-	-1.42542	-1.18594	0.109503	active
TCONS_00016989	XLOC_005552	AT1G27921	-0.94522	-1.60667	-0.114792	active
TCONS_00017005	XLOC_005552	AT1G27921	4.14023	-0.788583	-1.97359	active
TCONS_00017049	XLOC_005569	PUP1	2.48438	13.7124	-1.52326	active
TCONS_00017068	XLOC_005573	AGP31	-0.915467	-1.37244	-0.0470829	active
TCONS_00017150	XLOC_005596	-	1.38352	-0.210885	-1.27757	active
TCONS_00017153	XLOC_005596	-	0.0109929	-1.84015	-0.701039	active
TCONS_00017232	XLOC_005613	AT1G06207	0.175108	-1.38906	-1.44611	active
TCONS_00017270	XLOC_005630	AT1G29357	-3.63289	-1.94087	0.733401	active
TCONS_00017713	XLOC_005776	AT1G06473	-1.09432	-1.0645	0.01771	active
TCONS_00018026	XLOC_005881	AT1G06737	-1.86516	-1.0138	-0.789552	active
TCONS_00018080	XLOC_005893	AT1G06753	-0.205111	-1.14043	-0.138253	active
TCONS_00018098	XLOC_005905	AT1G34570	1.39613	0.849045	0.0842976	active
TCONS_00018262	XLOC_005984	AT1G06983	1.44137	-1.81046	-1.49227	active
TCONS_00018292	XLOC_005998	AT1G07027	-0.593932	-1.97248	-0.862502	active
TCONS_00018301	XLOC_006006	SKS6	0.557831	-1.6072	-0.922805	active
TCONS_00018403	XLOC_006046	-	0.171965	-1.17534	-0.684753	active
TCONS_00018473	XLOC_006076	AT1G44790	-0.697252	-1.92881	-0.351772	active
TCONS_00018539	XLOC_006093	AT1G45248	0.799864	-2.32577	-2.60524	active
TCONS_00018621	XLOC_006119	AT1G07373	-0.490039	-1.59291	0.729292	active
TCONS_00018706	XLOC_006161	AT1G07477	1.7276	0.868948	-0.312181	active
TCONS_00018765	XLOC_006179	AGO1	-0.603387	-1.07886	-0.0501525	active
TCONS_00018989	XLOC_006251	AT1G07587	0.551167	-0.329639	-1.57669	active
TCONS_00019095	XLOC_006267	AT1G50000	-1.57691	-4.44738	-1.10086	active
TCONS_00019264	XLOC_006324	AT1G51055	0.734602	-0.987399	-1.82807	active
TCONS_00019913	XLOC_006563	AT1G08037	2.23843	-0.131531	-0.554082	active
TCONS_00020246	XLOC_006660	AT1G56612	-0.731204	-1.41581	-0.67525	active
TCONS_00020291	XLOC_006676	AT1G08173	1.34526	-0.203573	0.829101	active
TCONS_00020528	XLOC_006765	AT1G08293	1.47546	-0.678668	-2.03262	active
TCONS_00020600	XLOC_006780	BGLU6	2.12203	1.66726	-0.492088	active
TCONS_00020639	XLOC_006794	AT1G60505	-0.98746	-10.5386	-10.6764	active
TCONS_00020640	XLOC_006794	AT1G60505	-1.94855	-3.85634	-1.43497	active
TCONS_00020658	XLOC_006795	AT1G60525	-0.418476	-1.06699	-0.0657612	active
TCONS_00020659	XLOC_006795	AT1G60525	-0.386438	-3.31907	-2.73371	active
TCONS_00020783	XLOC_006827	AT1G60970	1.75948	0.0931483	-1.69831	active
TCONS_00020958	XLOC_006864	AT1G61590	-1.93674	-6.0261	-2.19252	active
TCONS_00020963	XLOC_006865	AT1G08393	1.92983	-0.45111	-0.329662	active
TCONS_00021146	XLOC_006938	AT1G08563	1.03183	0.102273	-0.333615	active
TCONS_00021448	XLOC_007021	AT1G64253	0.0108713	-0.961498	-1.06524	active
TCONS_00021785	XLOC_007157	pde194	-1.37066	-10.0414	-10.967	active
TCONS_00022099	XLOC_007228	AT1G67600	-1.41503	-4.0665	-13.702	active
TCONS_00022200	XLOC_007265	AT1G08973	4.29325	-1.29386	-0.840319	active
TCONS_00022201	XLOC_007265	AT1G08973	1.58451	-1.32782	-1.65004	active
TCONS_00022449	XLOC_007341	AT1G69587	2.18611	-1.73659	-1.75655	active
TCONS_00022744	XLOC_007454	AT1G71528	-1.60722	-1.29475	0.80054	active
TCONS_00022775	XLOC_007465	AT1G09267	-0.578466	-1.23888	-0.530444	active
TCONS_00022975	XLOC_007525	AT1G09363	1.73324	0.449252	-0.603587	active
TCONS_00023318	XLOC_007620	AT1G09513	2.02475	0.404364	0.249824	active
TCONS_00023440	XLOC_007657	AT1G09553	0.714673	-2.32746	-2.69741	active
TCONS_00023450	XLOC_007662	AT1G75560	-0.886966	-2.64355	-1.24326	active
TCONS_00023630	XLOC_007729	AT1G09647	0.590744	-9.38031	-8.93223	active
TCONS_00023631	XLOC_007729	AT1G09647	-0.669316	-2.58397	-3.09816	active
TCONS_00023652	XLOC_007736	AT1G09673	1.15144	0.314326	-0.449793	active
TCONS_00023665	XLOC_007744	AT1G09693	1.03147	0.652013	-0.0177559	active
TCONS_00023809	XLOC_007792	CCP2	-1.81392	-1.56001	-0.0364179	active
TCONS_00023856	XLOC_007818	AT1G09793	-0.689968	-1.48401	0.108018	active
TCONS_00023865	XLOC_007823	AT1G09803	1.52986	-0.715592	-0.682638	active
TCONS_00024363	XLOC_007934	AT1G80360	-0.297838	-2.63092	-1.58387	active
TCONS_00024449	XLOC_007961	AT1G09993	0.54836	-0.425142	-1.02412	active
TCONS_00024494	XLOC_007990	-	-1.16297	-1.04603	0.126726	active
TCONS_00024559	XLOC_008015	AT2G03995	2.07132	1.38332	-0.515658	active
TCONS_00024780	XLOC_008101	AT2G04355	1.76921	0.574816	-1.35415	active
TCONS_00024949	XLOC_008152	AT2G04555	-0.319717	-1.23445	-0.177715	active
TCONS_00025191	XLOC_008247	GRP9	1.13105	0.905721	0.230616	active
TCONS_00025350	XLOC_008315	AT2G05155	-1.12232	-5.04034	-2.71407	active
TCONS_00025372	XLOC_008332	AT2G05215	1.64119	0.345801	0.791815	active
TCONS_00025709	XLOC_008408	AT2G11225	0.349611	-7.04486	-6.94378	active
TCONS_00025721	XLOC_008408	AT2G11225	-0.917901	-1.32773	-0.0389193	active
TCONS_00025775	XLOC_008443	AT2G05875	0.53464	-1.05782	-1.86933	active
TCONS_00025834	XLOC_008472	AT2G13960	0.34518	-12.332	-10.9607	active
TCONS_00025953	XLOC_008503	AT2G06225	0.851216	-2.82397	-2.45365	active
TCONS_00025986	XLOC_008520	LTP	-0.351109	-4.50854	-3.11282	active
TCONS_00026014	XLOC_008534	ARFB1A	-0.381872	-1.97951	0.718545	active
TCONS_00026079	XLOC_008562	AT2G06525	-2.32248	-1.35507	0.270687	active
TCONS_00026868	XLOC_008823	AT2G07335	1.77225	0.737076	-0.775921	active
TCONS_00026956	XLOC_008848	AT2G21187	4.1895	3.4101	-1.91195	active
TCONS_00027337	XLOC_008978	AT2G07875	-0.906546	-1.07006	-0.260281	active
TCONS_00027400	XLOC_009011	AT2G23672	1.40513	1.06235	-0.0781691	active
TCONS_00027401	XLOC_009012	-	1.24664	1.9391	-2.20675	active
TCONS_00027529	XLOC_009053	AT2G08025	1.90875	0.66981	-3.55453	active
TCONS_00027585	XLOC_009068	AT2G24592	-1.74018	-5.22703	-1.71321	active
TCONS_00028417	XLOC_009335	AT2G08350	0.313799	-1.1407	-0.719195	active
TCONS_00028554	XLOC_009385	TPP	-1.82057	-3.89458	-1.26366	active
TCONS_00028555	XLOC_009385	TPP	2.1552	1.29687	-0.79149	active
TCONS_00028623	XLOC_009398	AT2G30766	13.117	3.55515	-0.0208187	active
TCONS_00028624	XLOC_009398	AT2G30766	3.80462	1.2821	0.18972	active
TCONS_00028839	XLOC_009468	AT2G08485	-0.419804	-1.41013	0.120057	active
TCONS_00028900	XLOC_009486	AT2G32179	-1.14007	-0.909075	-1.40849	active
TCONS_00029135	XLOC_009555	AT2G08570	1.87966	-1.02716	-1.50087	active
TCONS_00029277	XLOC_009605	AT2G08655	1.22055	0.370769	-0.285524	active
TCONS_00029494	XLOC_009680	AT2G08730	-0.379099	-1.45255	-0.146117	active
TCONS_00029496	XLOC_009682	AT2G08735	0.262055	-3.77103	-4.22184	active
TCONS_00029553	XLOC_009702	AT2G35738	0.302057	0.553883	-10.1539	active
TCONS_00029554	XLOC_009702	AT2G35738	14.051	8.70516	-1.16528	active
TCONS_00029573	XLOC_009702	AT2G35738	-0.725604	0.320379	-1.39535	active
TCONS_00029711	XLOC_009749	AT2G36540	0.437158	-1.13541	0.609463	active
TCONS_00029739	XLOC_009762	AT2G36792	3.0784	2.19388	-1.07874	active
TCONS_00029740	XLOC_009762	AT2G36792	-0.209827	-2.38422	-1.67051	active
TCONS_00029758	XLOC_009769	AT2G36950	0.836914	-1.04055	-1.03581	active
TCONS_00029963	XLOC_009825	SOUL-1	2.22579	1.91043	0.879842	active
TCONS_00030508	XLOC_009986	AT2G40660	0.708702	-2.12893	-1.776	active
TCONS_00030904	XLOC_010087	AT2G09350	-0.649409	-1.37626	-0.280023	active
TCONS_00031039	XLOC_010133	AT-P4H-1	1.60261	-0.994395	-0.683855	active
TCONS_00031094	XLOC_010142	AT2G09430	1.18271	0.755523	0.442416	active
TCONS_00031137	XLOC_010155	AT2G09470	-0.442217	-1.37445	-0.279845	active
TCONS_00031161	XLOC_010163	AT2G43530	-0.909885	-0.809855	-1.62169	active
TCONS_00031224	XLOC_010185	AT2G43930	-0.478868	0.183943	-1.22515	active
TCONS_00032326	XLOC_010520	AT2G04205	-2.30893	-1.70223	0.384368	active
TCONS_00032830	XLOC_010747	AT2G05145	0.85887	-3.07672	-0.868785	active
TCONS_00032853	XLOC_010762	AT2G05205	0.121266	-1.20092	-1.18284	active
TCONS_00032904	XLOC_010793	AT2G09795	-0.459948	-1.14924	0.155609	active
TCONS_00032984	XLOC_010835	AT2G05675	0.133369	2.24476	-1.16838	active
TCONS_00033126	XLOC_010892	AT2G14160	-2.53125	-4.33779	-1.55239	active
TCONS_00033142	XLOC_010899	AT2G14285	2.63369	2.32523	-0.538788	active
TCONS_00033144	XLOC_010899	AT2G14285	0.156503	-0.722666	-1.1861	active
TCONS_00033145	XLOC_010899	AT2G14285	-0.840454	-1.59791	-1.05226	active
TCONS_00033146	XLOC_010899	AT2G14285	0.430065	-2.08338	-1.33187	active
TCONS_00033428	XLOC_011023	AT2G06765	1.47961	-0.767054	-0.912605	active
TCONS_00033589	XLOC_011066	ATSERAT3	1.03494	-0.169736	-0.00180074	active
TCONS_00034308	XLOC_011334	AT2G07585	0.369662	-2.26095	-1.10459	active
TCONS_00034402	XLOC_011364	AT2G23040	-0.984474	-3.13616	-0.262033	active
TCONS_00034408	XLOC_011364	AT2G23040	15.5375	-1.42446	-1.63179	active
TCONS_00034504	XLOC_011409	AT2G07950	1.15388	-1.35252	-2.91116	active
TCONS_00034743	XLOC_011477	AT2G24755	-0.541011	-2.80112	-2.50067	active
TCONS_00034744	XLOC_011477	AT2G24755	2.2635	-1.47026	-6.08423	active
TCONS_00034747	XLOC_011477	AT2G24755	1.26712	0.957067	0.00988725	active
TCONS_00034752	XLOC_011480	AT2G08060	1.44987	1.2318	0.122459	active
TCONS_00035227	XLOC_011629	AT2G27330	2.86951	-0.950711	-0.527514	active
TCONS_00035283	XLOC_011654	AT2G27680	0.0188569	-1.8814	-0.705734	active
TCONS_00035504	XLOC_011745	AT2G29170	0.109998	-1.18437	-0.870677	active
TCONS_00035819	XLOC_011858	AT2G31110	-0.35667	-1.37333	0.624482	active
TCONS_00035981	XLOC_011894	AT2G31751	1.57372	1.07429	0.0187077	active
TCONS_00036051	XLOC_011909	AT2G08500	1.04596	0.785513	-0.0772946	active
TCONS_00036222	XLOC_011967	AT2G33051	-1.7188	-1.25559	0.723281	active
TCONS_00036231	XLOC_011967	AT2G33051	10.1747	2.37552	-3.13776	active
TCONS_00036236	XLOC_011967	AT2G33051	-2.94034	-1.2917	0.998326	active
TCONS_00036265	XLOC_011977	AT2G33205	1.2123	0.904841	-1.59761	active
TCONS_00036359	XLOC_012002	AT2G08595	1.21739	0.913103	-0.0467332	active
TCONS_00036402	XLOC_012017	AT2G33815	-2.98483	-2.69865	0.0277159	active
TCONS_00036403	XLOC_012017	AT2G33815	-4.66932	-3.05977	0.593608	active
TCONS_00036744	XLOC_012119	AT2G35637	14.466	6.82584	-6.99	active
TCONS_00037141	XLOC_012262	VCL1	-0.771874	-1.16513	0.291512	active
TCONS_00037363	XLOC_012333	AT2G09025	2.01734	0.255506	-1.02385	active
TCONS_00037499	XLOC_012382	AT2G09090	0.466929	-1.25166	-0.602677	active
TCONS_00037550	XLOC_012400	AT2G40165	-1.84941	-1.64003	0.0789789	active
TCONS_00037695	XLOC_012455	AT2G41080	1.92005	1.58472	0.263654	active
TCONS_00037708	XLOC_012463	AT2G41178	1.66618	0.333269	-0.538844	active
TCONS_00037745	XLOC_012485	AT2G41480	-4.22316	-8.46891	-7.21704	active
TCONS_00037869	XLOC_012512	AT2G41870	7.4803	4.33354	-0.00627515	active
TCONS_00037956	XLOC_012544	AT2G42365	1.00411	0.71115	-0.153971	active
TCONS_00038209	XLOC_012620	CHI	4.18413	3.63404	-0.121264	active
TCONS_00038236	XLOC_012633	AT2G09500	1.32066	-2.49296	-2.09824	active
TCONS_00038272	XLOC_012641	HOL2	-0.776889	-2.74075	-0.840604	active
TCONS_00038405	XLOC_012684	UCC2	-0.795455	-2.06272	-0.452256	active
TCONS_00038414	XLOC_012685	AT2G44798	-1.71061	-2.47101	-1.08471	active
TCONS_00038418	XLOC_012685	AT2G44798	3.64682	0.333558	-0.169143	active
TCONS_00038419	XLOC_012685	AT2G44798	-0.500116	-1.0266	-0.151563	active
TCONS_00038422	XLOC_012685	AT2G44798	-1.39867	-1.11715	0.67691	active
TCONS_00038485	XLOC_012706	AT2G45220	0.802161	-1.61148	-1.63348	active
TCONS_00038497	XLOC_012709	AT2G45315	0.564931	-1.07023	-0.714203	active
TCONS_00038501	XLOC_012709	AT2G45315	-0.0443919	-1.73297	-0.971663	active
TCONS_00038506	XLOC_012711	AT2G09605	3.24968	3.75558	-1.38112	active
TCONS_00038738	XLOC_012780	AT2G46572	-0.750104	-1.62452	-0.261093	active
TCONS_00038749	XLOC_012785	AT2G09745	1.06436	-0.0514118	-0.626059	active
TCONS_00038995	XLOC_012867	-	-0.580758	-1.67465	0.131696	active
TCONS_00039383	XLOC_012997	AT3G01215	2.14022	1.34833	-0.822371	active
TCONS_00039557	XLOC_013052	AT3G01375	2.18563	2.122	-0.837453	active
TCONS_00039682	XLOC_013081	AT3G01495	0.0393431	-1.54517	-1.8983	active
TCONS_00039765	XLOC_013105	AT3G01555	2.94204	2.54814	0.309485	active
TCONS_00039806	XLOC_013120	ERCC1	-0.760631	-0.40652	-2.45459	active
TCONS_00039809	XLOC_013120	ERCC1	1.22072	-5.50036	-4.27486	active
TCONS_00039965	XLOC_013167	AT3G01795	-0.316883	-3.10571	-1.86561	active
TCONS_00039969	XLOC_013168	AT3G05905	-1.27775	-1.25687	0.0182506	active
TCONS_00039977	XLOC_013175	MKP2	1.35719	-1.31581	-1.80441	active
TCONS_00040149	XLOC_013239	AT3G07230	2.25667	0.990384	-1.01152	active
TCONS_00040197	XLOC_013256	AT3G02015	2.33383	0.82587	-0.458566	active
TCONS_00040358	XLOC_013297	AT3G02085	1.87465	-0.362223	-0.696629	active
TCONS_00040515	XLOC_013340	AT3G02225	1.34646	0.374618	0.306803	active
TCONS_00040667	XLOC_013404	AT3G10860	-0.152327	-1.11822	-0.960192	active
TCONS_00040880	XLOC_013476	AT3G02495	2.24673	0.717571	-0.339096	active
TCONS_00040895	XLOC_013485	AT3G02525	-0.281888	-1.62503	-1.05713	active
TCONS_00040967	XLOC_013514	AT3G12977	0.314232	-1.63152	0.692712	active
TCONS_00041230	XLOC_013604	AT3G02915	-0.650305	-2.22683	-0.498007	active
TCONS_00041514	XLOC_013698	AT3G15750	0.582455	0.711033	-1.41804	active
TCONS_00041595	XLOC_013725	AT3G03225	0.0858869	-0.401056	-1.80654	active
TCONS_00041615	XLOC_013728	AT3G03275	1.7395	0.831966	-0.66889	active
TCONS_00042467	XLOC_013985	AT3G03965	-0.723157	-1.16865	-0.107287	active
TCONS_00042849	XLOC_014139	AT3G22810	0.335215	-1.59157	-1.55022	active
TCONS_00043042	XLOC_014206	Tic22-III	8.34591	0.766066	-8.19017	active
TCONS_00043227	XLOC_014282	AT3G24929	11.6932	-7.49898	-10.1981	active
TCONS_00043241	XLOC_014284	AT3G25013	1.09492	-1.74483	-0.905822	active
TCONS_00043262	XLOC_014284	AT3G25013	-0.325069	-0.936841	-1.22854	active
TCONS_00043645	XLOC_014393	AT3G05105	-0.945578	-3.21967	-1.78607	active
TCONS_00044409	XLOC_014711	AT3G43840	-4.10075	-3.229	-0.813849	active
TCONS_00044648	XLOC_014800	MLO3	-3.8681	-3.02275	0.958474	active
TCONS_00044661	XLOC_014809	AT3G07205	1.59761	-0.165517	-0.186744	active
TCONS_00044759	XLOC_014847	AT3G07365	2.73773	5.35334	-1.22399	active
TCONS_00044820	XLOC_014876	AT3G46658	-0.488509	0.218627	-1.55237	active
TCONS_00045620	XLOC_015172	BAG4	-1.29025	-1.14019	0.292335	active
TCONS_00045682	XLOC_015189	AT3G08235	-0.1736	-1.47581	-0.607012	active
TCONS_00046082	XLOC_015327	AT3G08405	1.70074	-0.586808	-2.26304	active
TCONS_00046437	XLOC_015442	AT3G56408	-0.216931	-3.13627	-1.68055	active
TCONS_00046570	XLOC_015491	AGL16	3.63837	2.43215	-0.677997	active
TCONS_00047444	XLOC_015774	AT3G62190	2.53132	-0.218464	-1.02795	active
TCONS_00047467	XLOC_015785	AT3G09775	1.11991	0.605224	-0.214038	active
TCONS_00047900	XLOC_015912	LNG2	-0.957564	-1.1976	-0.246967	active
TCONS_00048022	XLOC_015950	GASA5	-0.734312	2.12621	-1.1022	active
TCONS_00048025	XLOC_015951	AT3G01205	1.36625	1.14687	-0.0448979	active
TCONS_00048032	XLOC_015952	RPA32B	1.60552	0.605177	0.085139	active
TCONS_00048044	XLOC_015957	AT3G03010	2.19268	0.0919388	-0.127843	active
TCONS_00048063	XLOC_015966	EXPA13	0.463086	-2.04379	-1.5591	active
TCONS_00048158	XLOC_016003	AT3G03702	11.0893	0.786247	-0.399124	active
TCONS_00048325	XLOC_016051	AT3G04500	-3.41561	-2.97509	0.709183	active
TCONS_00048511	XLOC_016109	AT3G01635	1.04817	-1.08515	-0.879739	active
TCONS_00048835	XLOC_016204	AT3G06778	2.2224	0.0475027	-1.45278	active
TCONS_00048836	XLOC_016204	AT3G06778	-0.432966	-1.86715	-2.34229	active
TCONS_00048914	XLOC_016226	AT3G01935	1.29863	1.17045	0.0825673	active
TCONS_00049303	XLOC_016338	AT3G09455	4.46911	1.82572	-1.39363	active
TCONS_00050090	XLOC_016572	AT3G13310	-0.416265	1.73819	-2.18937	active
TCONS_00050485	XLOC_016697	AT3G03095	1.69023	0.532836	0.0620446	active
TCONS_00050500	XLOC_016704	AT3G03125	1.90259	2.26372	-1.33679	active
TCONS_00050631	XLOC_016745	AT3G03295	2.81163	0.359379	-0.9848	active
TCONS_00050846	XLOC_016820	AT3G17712	0.497376	-0.232024	-1.55234	active
TCONS_00050874	XLOC_016827	AT3G03595	2.34535	-0.0772052	-1.72348	active
TCONS_00051087	XLOC_016911	AT3G03815	2.71226	2.31678	-0.0776007	active
TCONS_00051088	XLOC_016912	AT3G03815	1.16103	0.706711	0.368181	active
TCONS_00051124	XLOC_016926	AT3G03865	0.0502544	-2.28002	-1.88209	active
TCONS_00051155	XLOC_016939	AT3G03895	-0.0176894	-0.0479868	-1.92869	active
TCONS_00051361	XLOC_016999	AT3G20978	0.266436	-1.44345	-1.3448	active
TCONS_00051400	XLOC_017010	AT3G04055	1.19405	0.507734	-2.07474	active
TCONS_00051522	XLOC_017045	AT3G21755	10.2037	4.5913	-5.01282	active
TCONS_00051524	XLOC_017045	AT3G21755	1.00048	-0.370059	-0.741192	active
TCONS_00051525	XLOC_017045	AT3G21755	-0.866601	-2.62564	-0.75442	active
TCONS_00051532	XLOC_017048	AT3G04185	1.14571	0.435657	0.219567	active
TCONS_00052089	XLOC_017290	AT3G04965	0.881378	-2.14564	-3.00929	active
TCONS_00052391	XLOC_017389	AT3G05245	-2.21593	-1.16775	0.998425	active
TCONS_00052509	XLOC_017424	AT3G27990	-2.68978	-1.89807	-0.571963	active
TCONS_00052629	XLOC_017479	AT3G28940	0.259956	-1.59147	-0.274025	active
TCONS_00052680	XLOC_017494	VTI13	-0.83603	-3.73406	-3.02224	active
TCONS_00052762	XLOC_017535	AT3G29644	-1.46297	1.29043	-1.05869	active
TCONS_00052763	XLOC_017535	AT3G29644	-0.895092	-0.60786	-1.74922	active
TCONS_00052764	XLOC_017535	AT3G29644	2.11157	-1.00318	-1.49402	active
TCONS_00052765	XLOC_017535	AT3G29644	-1.02361	-0.762278	-1.82856	active
TCONS_00052766	XLOC_017535	AT3G29644	-0.251909	-0.940958	-2.32101	active
TCONS_00052972	XLOC_017639	AT3G06515	1.1108	-1.22564	0.37326	active
TCONS_00053211	XLOC_017756	AT3G06955	-0.416058	0.206152	-2.39069	active
TCONS_00053645	XLOC_017926	AT3G47675	0.189002	-1.49127	-0.589457	active
TCONS_00053776	XLOC_017967	AT3G48450	-7.79834	-6.11399	0.309239	active
TCONS_00053889	XLOC_018005	AT3G08045	1.29202	-0.0518433	-1.49298	active
TCONS_00054004	XLOC_018039	AT3G08070	1.0208	0.676265	-0.11273	active
TCONS_00054042	XLOC_018051	VDAC5	-1.40692	-2.5876	-2.26715	active
TCONS_00054044	XLOC_018051	VDAC5	-2.3982	-1.28043	0.13375	active
TCONS_00054154	XLOC_018084	AT3G08115	-1.86369	-1.12541	0.955029	active
TCONS_00054250	XLOC_018125	AT3G51075	1.4507	1.37967	-1.05457	active
TCONS_00054295	XLOC_018125	AT3G51075	-0.580416	-11.7859	-9.10765	active
TCONS_00054299	XLOC_018125	AT3G51075	-0.882773	-1.381	-0.41151	active
TCONS_00054457	XLOC_018182	AT3G52072	-0.6627	-1.11865	-1.49719	active
TCONS_00054542	XLOC_018216	AT3G52605	0.138169	-3.42864	-4.03222	active
TCONS_00055050	XLOC_018371	AT3G55240	-0.955709	-1.67814	0.224717	active
TCONS_00055078	XLOC_018386	AT3G08515	2.67212	-0.825466	-0.709989	active
TCONS_00055344	XLOC_018465	AT3G08795	2.01102	0.693014	-0.0816592	active
TCONS_00055355	XLOC_018472	AT3G57030	0.392681	-1.33338	-1.29363	active
TCONS_00055379	XLOC_018482	AT3G57160	2.6548	2.62052	-0.449196	active
TCONS_00055381	XLOC_018482	AT3G57160	-0.762817	-1.32408	-0.152656	active
TCONS_00055458	XLOC_018501	AT3G57460	8.01718	1.38467	-0.247673	active
TCONS_00055666	XLOC_018579	AT3G58670	-3.07098	-1.67608	0.993892	active
TCONS_00055982	XLOC_018662	ABCC9	0.188364	-2.52057	-1.70859	active
TCONS_00056134	XLOC_018716	AT3G61113	1.06431	-0.0787918	-1.15137	active
TCONS_00056165	XLOC_018734	AT3G09625	-0.433538	-1.286	-0.959797	active
TCONS_00056338	XLOC_018775	AT3G09725	-1.04614	-2.51529	-1.01458	active
TCONS_00056365	XLOC_018785	AT3G62220	2.9797	0.335871	-0.706811	active
TCONS_00056577	XLOC_018865	AT3G63445	1.30555	-0.0719981	0.129323	active
TCONS_00056579	XLOC_018865	AT3G63445	-0.988482	-1.96846	-0.635201	active
TCONS_00056581	XLOC_018865	AT3G63445	-1.53242	-1.27898	-0.356413	active
TCONS_00056583	XLOC_018865	AT3G63445	1.74104	0.199456	-0.283681	active
TCONS_00056734	XLOC_018923	MBD3	-1.44904	-16.9865	-14.7905	active
TCONS_00057029	XLOC_019012	AT4G04015	-0.273426	-1.74396	-2.40568	active
TCONS_00057082	XLOC_019028	AT4G04065	0.173185	-2.72862	-3.24172	active
TCONS_00057176	XLOC_019061	AT4G04225	-0.522175	-3.5284	-3.04779	active
TCONS_00057192	XLOC_019067	AT4G04285	2.14411	1.20044	-0.262904	active
TCONS_00057210	XLOC_019077	AT4G04335	1.36196	-0.27377	-0.96599	active
TCONS_00057747	XLOC_019259	AT4G05315	4.01152	2.40718	0.698964	active
TCONS_00057943	XLOC_019357	GIP1	1.31663	-0.922114	-0.0517821	active
TCONS_00058117	XLOC_019414	AT4G05785	1.39738	-1.36096	-2.35073	active
TCONS_00058581	XLOC_019593	AT4G06065	1.2529	-1.16848	-1.84385	active
TCONS_00058680	XLOC_019638	AT4G06175	6.5217	5.85115	0.456241	active
TCONS_00059094	XLOC_019746	AT4G15670	-2.58244	-1.54126	0.637359	active
TCONS_00059451	XLOC_019884	AT4G06745	2.32664	2.09961	0.273977	active
TCONS_00059462	XLOC_019890	-	0.930799	-0.842182	-3.06348	active
TCONS_00059463	XLOC_019890	-	1.26957	-0.276245	-1.17809	active
TCONS_00060171	XLOC_020135	AT4G07030	-0.64305	-1.06769	-0.630978	active
TCONS_00060536	XLOC_020255	AT4G07195	-1.67695	-3.73244	-1.74445	active
TCONS_00060587	XLOC_020269	AT4G24160	-0.0759552	-2.72188	-1.8599	active
TCONS_00060885	XLOC_020355	AT4G25719	0.447607	-1.9855	-1.50577	active
TCONS_00060950	XLOC_020383	AT4G26145	-0.110828	-2.70263	-0.836584	active
TCONS_00061018	XLOC_020411	AT4G26582	-0.397008	-1.31488	-0.45596	active
TCONS_00061573	XLOC_020614	AT4G08245	-1.21662	-1.18066	-1.02903	active
TCONS_00061576	XLOC_020617	AT4G29930	2.48378	2.44518	0.601413	active
TCONS_00062284	XLOC_020797	AT4G08775	1.45204	-1.29708	-0.560253	active
TCONS_00062287	XLOC_020799	AT4G08785	3.06729	-0.048993	-2.24395	active
TCONS_00062338	XLOC_020815	AT4G08805	-1.61974	-1.16347	0.466799	active
TCONS_00062353	XLOC_020825	AT4G08835	1.34387	0.158549	0.157035	active
TCONS_00062799	XLOC_020971	AT4G36032	-0.703433	-1.00899	-0.147408	active
TCONS_00062866	XLOC_021001	AT4G09375	-1.8257	-1.23782	0.765309	active
TCONS_00063213	XLOC_021122	AT4G09785	0.457179	-1.51654	-1.6126	active
TCONS_00064025	XLOC_021373	AT4G03115	2.27924	0.35937	-1.25144	active
TCONS_00064180	XLOC_021431	AT4G04221	1.02857	0.130479	-0.396593	active
TCONS_00064189	XLOC_021438	AT4G04865	-0.0411565	-1.51909	0.331456	active
TCONS_00064196	XLOC_021441	PMP22	-0.507799	-1.34125	-1.69174	active
TCONS_00064463	XLOC_021542	AT4G05335	2.11738	0.144667	-0.103263	active
TCONS_00064583	XLOC_021586	AT4G08790	2.43699	-1.34512	-0.211673	active
TCONS_00064598	XLOC_021592	AT4G05650	0.850203	-3.74538	-3.43639	active
TCONS_00064599	XLOC_021592	AT4G05650	-0.121066	-1.50461	-0.0962788	active
TCONS_00064606	XLOC_021598	AT4G08990	-1.60486	-1.37873	0.121852	active
TCONS_00064658	XLOC_021623	GASA3	-1.57749	-7.49849	-8.93599	active
TCONS_00064721	XLOC_021645	AT4G05755	0.342703	-2.81087	-2.19897	active
TCONS_00064728	XLOC_021645	AT4G05755	-0.647799	-2.42127	-2.24625	active
TCONS_00065078	XLOC_021761	AT4G05935	-1.24823	-1.1213	-0.277166	active
TCONS_00065359	XLOC_021866	AT4G06080	-1.13977	-1.8896	-1.6254	active
TCONS_00065393	XLOC_021875	AT4G06115	1.9761	-1.24825	-0.780921	active
TCONS_00065686	XLOC_021957	AT4G06235	-0.0583186	-1.38614	-0.909646	active
TCONS_00065970	XLOC_022057	AT4G06395	0.0158806	-1.28148	-1.60222	active
TCONS_00066443	XLOC_022187	AT4G06770	1.15386	0.0249444	-1.32093	active
TCONS_00066448	XLOC_022190	AT4G06780	-1.1715	-1.07741	0.0706143	active
TCONS_00066613	XLOC_022247	AT4G06880	0.279592	-1.18013	-1.13705	active
TCONS_00066729	XLOC_022282	AT4G06935	1.81847	1.43513	0.6282	active
TCONS_00067401	XLOC_022497	AT4G07170	1.34259	-0.711538	-0.950488	active
TCONS_00067571	XLOC_022554	AT4G07285	-0.299623	-1.11347	-0.583435	active
TCONS_00067904	XLOC_022645	AT4G26488	-1.49738	-1.24186	-0.264608	active
TCONS_00067959	XLOC_022662	AT4G26795	1.86052	-0.0770564	-0.220941	active
TCONS_00067962	XLOC_022662	AT4G26795	1.94523	0.404588	-0.601351	active
TCONS_00068091	XLOC_022705	AT4G07855	-0.0961787	-1.24577	0.530633	active
TCONS_00068250	XLOC_022744	AT4G28162	-0.144295	-1.0874	-0.858218	active
TCONS_00068595	XLOC_022878	AT4G08305	1.25783	2.47947	-1.16682	active
TCONS_00068731	XLOC_022920	AT4G31398	1.01135	0.844861	-0.0458081	active
TCONS_00069245	XLOC_023078	AT4G08925	2.50408	0.0742564	-1.5031	active
TCONS_00069266	XLOC_023088	AT4G34332	1.25846	-0.844452	0.00024939	active
TCONS_00069523	XLOC_023162	AT4G09240	5.39117	-3.2621	-1.60503	active
TCONS_00069780	XLOC_023236	AT4G37225	1.75001	1.2637	0.567867	active
TCONS_00069781	XLOC_023236	AT4G37225	1.86733	-1.30063	-1.75076	active
TCONS_00069852	XLOC_023264	AT4G09575	0.294143	-1.43448	-0.990414	active
TCONS_00069989	XLOC_023312	AT4G38545	-1.14277	-2.71584	-1.43908	active
TCONS_00069995	XLOC_023314	AT4G09715	3.64027	2.4892	0.156102	active
TCONS_00070285	XLOC_023410	AT4G40085	-0.604492	-1.20612	-0.431879	active
TCONS_00070286	XLOC_023410	AT4G40085	0.270503	-0.0328872	-1.29098	active
TCONS_00070392	XLOC_023459	AT5G01542	2.0732	1.85023	-0.178895	active
TCONS_00070403	XLOC_023460	AT5G00780	1.69795	0.0600705	-0.903904	active
TCONS_00070404	XLOC_023460	AT5G00780	3.6781	-1.18324	-0.300337	active
TCONS_00070424	XLOC_023466	AT5G01732	0.983526	-2.65647	-2.57382	active
TCONS_00070505	XLOC_023495	AT5G00820	-0.916914	-1.54749	-0.367239	active
TCONS_00070523	XLOC_023501	AT5G00825	2.98091	0.556231	-1.10729	active
TCONS_00071143	XLOC_023697	AT5G05435	-1.06332	-3.60686	-2.76725	active
TCONS_00071145	XLOC_023697	AT5G05435	-2.32452	-4.74969	-2.17354	active
TCONS_00071146	XLOC_023697	AT5G05435	-2.70464	-2.06435	0.821065	active
TCONS_00071148	XLOC_023697	AT5G05435	-0.594702	-1.57078	-1.29012	active
TCONS_00071933	XLOC_023951	AT5G01675	1.24914	-0.996384	-1.08493	active
TCONS_00071996	XLOC_023970	AT5G01775	2.1919	1.90043	-0.268028	active
TCONS_00072700	XLOC_024205	AT5G02425	1.19529	-1.51641	-1.39993	active
TCONS_00072764	XLOC_024230	AT5G15845	2.7719	1.08272	-0.60336	active
TCONS_00073162	XLOC_024355	AT5G18245	-1.07769	-1.80392	-1.40663	active
TCONS_00073172	XLOC_024356	AT5G18255	-1.36106	-1.0516	0.611306	active
TCONS_00073469	XLOC_024448	AT5G03085	0.708654	-1.43054	-1.46933	active
TCONS_00073588	XLOC_024493	AT5G03175	0.747475	-1.35044	-0.588664	active
TCONS_00073633	XLOC_024509	AT5G03245	1.08202	0.870197	-0.171138	active
TCONS_00074018	XLOC_024614	AT5G03615	-6.00533	-5.35083	0.409357	active
TCONS_00074652	XLOC_024811	AT5G04355	1.58363	-2.13185	-1.09878	active
TCONS_00075207	XLOC_025026	AT5G05275	1.94882	-0.00646197	-2.80296	active
TCONS_00076048	XLOC_025335	AT5G41612	1.09289	0.484347	-0.343062	active
TCONS_00076182	XLOC_025387	AT5G06295	-3.18571	-2.62201	0.0625939	active
TCONS_00076280	XLOC_025420	AT5G06395	-0.732339	-1.03758	-0.183462	active
TCONS_00076356	XLOC_025457	AT5G06505	-0.493322	-1.35729	-0.728327	active
TCONS_00076698	XLOC_025551	AT5G06695	-1.98192	-1.17607	0.284961	active
TCONS_00077431	XLOC_025766	AT5G48775	-0.757857	-1.81815	-1.28878	active
TCONS_00077432	XLOC_025766	AT5G48775	-0.797815	-2.55212	-1.38905	active
TCONS_00077439	XLOC_025766	AT5G48775	-0.127391	-2.47929	-1.39006	active
TCONS_00077505	XLOC_025788	AT5G49152	0.966205	-6.28967	-4.18242	active
TCONS_00078183	XLOC_026006	AT5G53048	1.36432	1.00863	0.173812	active
TCONS_00078463	XLOC_026106	AT5G54569	-0.309454	-1.0902	-0.113762	active
TCONS_00078465	XLOC_026106	AT5G54569	-2.51973	-2.29019	-0.0935016	active
TCONS_00079200	XLOC_026335	AT5G08855	1.87903	1.62405	-0.309881	active
TCONS_00079245	XLOC_026353	AT5G08885	0.665916	-1.42787	-1.3982	active
TCONS_00079548	XLOC_026446	AT5G08960	-0.00792273	0.427163	-1.58586	active
TCONS_00079865	XLOC_026539	AT5G09065	-1.41113	-1.56993	-1.36763	active
TCONS_00080208	XLOC_026658	AT5G64572	-1.83465	-1.58203	-0.543744	active
TCONS_00080208	XLOC_026658	AT5G64572	-1.83465	-1.58203	-0.543744	active
TCONS_00080465	XLOC_026729	AT5G09435	1.67933	1.64097	0.100155	active
TCONS_00080601	XLOC_026774	AT5G09635	-2.0368	5.27114	-7.28154	active
TCONS_00080602	XLOC_026774	AT5G09635	1.02517	0.609673	0.218178	active
TCONS_00080770	XLOC_026832	AT5G67488	-1.48084	-6.44318	-5.42348	active
TCONS_00080770	XLOC_026832	AT5G67488	-1.48084	-6.44318	-5.42348	active
TCONS_00080830	XLOC_026851	AT5G01215	-0.999099	-3.42707	-2.34609	active
TCONS_00080955	XLOC_026888	AT5G00790	2.24983	0.229743	-1.0991	active
TCONS_00081029	XLOC_026905	AT5G00815	-1.86014	-1.06385	0.472811	active
TCONS_00081090	XLOC_026932	AT5G00870	1.16377	0.987827	0.0266481	active
TCONS_00081103	XLOC_026939	AT5G00875	-0.192776	-1.07551	-0.214449	active
TCONS_00081104	XLOC_026939	AT5G00875	-1.54798	-1.19549	0.503484	active
TCONS_00081156	XLOC_026949	AT5G00895	-0.781931	-2.45476	-0.47873	active
TCONS_00081200	XLOC_026965	AT5G00910	-1.79908	-3.27255	-1.66809	active
TCONS_00081838	XLOC_027163	AT5G06865	1.60234	-0.160572	-1.27689	active
TCONS_00082614	XLOC_027374	AT5G10965	2.24626	1.30859	-0.031253	active
TCONS_00083008	XLOC_027482	AT5G02055	1.43327	1.28537	-1.5754	active
TCONS_00083503	XLOC_027636	AT5G02515	-0.655957	-1.09963	0.315391	active
TCONS_00083735	XLOC_027714	AT5G02705	-0.447276	-1.26922	0.3585	active
TCONS_00083767	XLOC_027724	AT5G02745	0.707137	-2.26934	-1.15933	active
TCONS_00083775	XLOC_027728	AT5G02755	1.10435	0.0177168	-0.507755	active
TCONS_00084197	XLOC_027880	AT5G20225	-0.358878	-1.41785	-0.0749125	active
TCONS_00084198	XLOC_027880	AT5G20225	1.25504	0.932979	-0.102366	active
TCONS_00085012	XLOC_028105	AT5G03805	-0.770235	-1.17432	-0.238255	active
TCONS_00085165	XLOC_028132	AT5G03875	-1.9544	-1.15864	0.665782	active
TCONS_00085214	XLOC_028151	AT5G03975	-1.71673	-1.97329	-1.91104	active
TCONS_00085886	XLOC_028412	AT5G36002	1.14272	-0.153763	-0.428985	active
TCONS_00085887	XLOC_028412	AT5G36002	-0.640686	-1.35825	-1.68219	active
TCONS_00086655	XLOC_028730	AT5G06155	1.66028	-0.140345	-1.48424	active
TCONS_00086868	XLOC_028802	AT5G06385	2.98595	2.67138	0.132614	active
TCONS_00087207	XLOC_028924	AT5G06595	-0.188751	-1.51217	-0.799991	active
TCONS_00087576	XLOC_029055	AT5G06885	1.6031	0.310387	-1.63695	active
TCONS_00088582	XLOC_029429	AT5G07975	-0.684297	-1.03064	0.113438	active
TCONS_00089333	XLOC_029696	AT5G08830	2.98792	2.01141	-0.0546792	active
TCONS_00089574	XLOC_029781	AT5G59662	3.30773	-0.402623	-1.15272	active
TCONS_00089616	XLOC_029801	AT5G60022	1.0095	0.30179	-0.566115	active
TCONS_00090081	XLOC_029978	AT5G63195	-1.53091	-1.32167	0.196066	active
TCONS_00090081	XLOC_029978	AT5G63195	-1.53091	-1.32167	0.196066	active
TCONS_00090232	XLOC_030015	AT5G09175	-3.30006	-1.72659	0.50811	active
TCONS_00090233	XLOC_030015	AT5G09175	1.43004	1.11024	-1.06494	active
TCONS_00090234	XLOC_030015	AT5G09175	-2.25645	-1.10858	0.540892	active
TCONS_00090432	XLOC_030089	AT5G09335	0.664912	-1.97393	-1.92781	active
TCONS_00090443	XLOC_030095	AT5G09365	-0.315433	-1.35011	0.14748	active
TCONS_00090460	XLOC_030101	AT5G09385	1.6255	0.237247	-0.175055	active
TCONS_00090475	XLOC_030106	AT5G65575	-0.405594	-1.538	-0.73367	active
TCONS_00090475	XLOC_030106	AT5G65575	-0.405594	-1.538	-0.73367	active
TCONS_00090700	XLOC_030166	AT5G66558	-0.503097	-1.12732	0.695183	active
TCONS_00090700	XLOC_030166	AT5G66558	-0.503097	-1.12732	0.695183	active
TCONS_00090751	XLOC_030185	AT5G09785	-0.541632	-4.19575	-3.91851	active
TCONS_00000004	XLOC_000002	AT1G03987	-1.46977	-1.63315	-0.437617	repress
TCONS_00000076	XLOC_000027	AT1G01448	-1.11882	-1.25491	0.0387589	repress
TCONS_00000078	XLOC_000027	AT1G01448	-1.03203	-0.978301	0.0444418	repress
TCONS_00000083	XLOC_000027	AT1G01448	-1.20742	-0.928003	0.631818	repress
TCONS_00000084	XLOC_000027	AT1G01448	-4.98917	-0.0601404	3.19521	repress
TCONS_00000300	XLOC_000091	AT1G02620	-4.73917	-2.64576	2.30137	repress
TCONS_00000340	XLOC_000105	SR34	-1.12008	-0.580895	0.147833	repress
TCONS_00000381	XLOC_000116	AT1G04163	-0.171214	1.17154	0.261053	repress
TCONS_00000508	XLOC_000146	AT1G03590	-6.32459	-4.27596	2.22713	repress
TCONS_00000608	XLOC_000172	AT1G04237	-1.855	-0.982267	0.734316	repress
TCONS_00000654	XLOC_000181	AT1G04247	2.40293	2.56608	-0.0521813	repress
TCONS_00000885	XLOC_000264	AT1G05780	-1.49546	-0.701491	0.806594	repress
TCONS_00000993	XLOC_000288	ADS1	-6.22623	-3.73218	3.95616	repress
TCONS_00001013	XLOC_000295	MYB13	0.737431	1.24915	-0.196357	repress
TCONS_00001169	XLOC_000338	AT1G07119	0.366802	13.8216	2.22149	repress
TCONS_00001179	XLOC_000338	AT1G07119	-1.23615	0.819054	1.05371	repress
TCONS_00001184	XLOC_000338	AT1G04563	-0.252164	0.372693	1.59137	repress
TCONS_00001349	XLOC_000387	AT1G08110	-0.00395111	1.59537	-0.0766672	repress
TCONS_00001496	XLOC_000422	CSD1	-1.26769	-0.15923	0.375917	repress
TCONS_00001608	XLOC_000458	AT1G09421	-1.55535	-1.5726	-0.257217	repress
TCONS_00001646	XLOC_000474	AT1G09650	-11.4016	1.22884	13.4923	repress
TCONS_00002038	XLOC_000599	AT1G04893	-1.06476	-0.828015	0.37066	repress
TCONS_00002100	XLOC_000618	AT1G04933	-1.08723	-0.952259	1.17816	repress
TCONS_00002101	XLOC_000618	AT1G04933	0.291769	0.0297717	1.71669	repress
TCONS_00002478	XLOC_000743	AT1G05083	-3.1651	2.88617	2.98642	repress
TCONS_00002514	XLOC_000753	AT1G05103	-2.07995	-2.26692	-0.707667	repress
TCONS_00003450	XLOC_001038	-	-1.01956	0.398987	0.653741	repress
TCONS_00003542	XLOC_001072	AT1G20065	-6.17848	0.991194	6.11528	repress
TCONS_00003548	XLOC_001072	AT1G05523	0.687	1.72319	-0.192495	repress
TCONS_00003601	XLOC_001099	AT1G20515	-1.82678	1.91178	2.27391	repress
TCONS_00003858	XLOC_001194	AT1G05707	-1.2433	-1.43236	0.419928	repress
TCONS_00003939	XLOC_001226	AT1G05763	2.14707	2.78077	-0.96458	repress
TCONS_00004038	XLOC_001250	AT1G05787	3.09781	3.70304	1.53583	repress
TCONS_00004292	XLOC_001346	AT1G05933	2.28926	3.77584	-0.496118	repress
TCONS_00004294	XLOC_001347	AT1G05937	-1.38994	-3.48585	-0.845836	repress
TCONS_00004374	XLOC_001376	AT1G05987	-3.38103	-4.28324	0.0626466	repress
TCONS_00004514	XLOC_001430	AT1G27000	-1.30884	1.39721	2.097	repress
TCONS_00004798	XLOC_001520	AT1G28510	-3.51946	0.218245	0.560092	repress
TCONS_00005357	XLOC_001723	AT1G31710	-1.62481	-0.892825	0.71161	repress
TCONS_00005360	XLOC_001724	AT1G31720	-1.87624	-6.33842	4.81971	repress
TCONS_00005670	XLOC_001831	AT1G33415	-0.823149	1.20252	0.146836	repress
TCONS_00005676	XLOC_001831	AT1G33415	-0.745818	3.3708	1.7276	repress
TCONS_00005697	XLOC_001840	AT1G06687	-3.80672	-2.01255	2.01116	repress
TCONS_00005763	XLOC_001867	AT1G06727	-1.59758	1.14351	2.17831	repress
TCONS_00005982	XLOC_001912	AT1G34844	-0.110283	1.0469	0.300991	repress
TCONS_00006245	XLOC_002033	AT1G07143	2.81417	1.7358	1.27333	repress
TCONS_00006291	XLOC_002051	AT1G07167	1.21495	1.39525	0.342844	repress
TCONS_00006391	XLOC_002101	AT1G45015	-1.77419	-2.31589	0.238711	repress
TCONS_00006514	XLOC_002162	-	-1.27163	-1.38378	-0.0410926	repress
TCONS_00006641	XLOC_002215	AT1G48315	-0.829099	0.212153	1.25874	repress
TCONS_00006704	XLOC_002231	AT1G48698	-0.548833	0.674493	1.38802	repress
TCONS_00006707	XLOC_002231	AT1G48698	0.354773	-0.675177	1.1261	repress
TCONS_00007012	XLOC_002347	AT1G07697	-0.544625	3.24558	1.07281	repress
TCONS_00007181	XLOC_002383	AT1G51430	-1.92742	-0.495003	0.963125	repress
TCONS_00007183	XLOC_002383	AT1G51430	-1.22665	-1.77813	-0.18669	repress
TCONS_00007206	XLOC_002392	AT1G07753	-1.15968	-0.798913	0.128948	repress
TCONS_00007216	XLOC_002398	AT1G51645	-9.76747	-0.453651	9.41471	repress
TCONS_00007218	XLOC_002398	AT1G51645	-1.00175	-0.942586	0.729242	repress
TCONS_00007446	XLOC_002484	AT1G53233	1.21846	1.31116	0.103918	repress
TCONS_00007506	XLOC_002498	AT1G07887	-0.511208	-1.00995	2.09439	repress
TCONS_00007569	XLOC_002522	AT1G07937	-0.87855	-0.0450087	1.37081	repress
TCONS_00007630	XLOC_002545	AT1G07943	0.368906	1.37558	-0.0446985	repress
TCONS_00007838	XLOC_002618	AT1G08047	1.13852	1.59414	0.718542	repress
TCONS_00008296	XLOC_002839	CW7	-1.23438	-2.9148	-0.318273	repress
TCONS_00008709	XLOC_002985	AT1G08477	2.56272	2.62156	0.185149	repress
TCONS_00008993	XLOC_003078	AT1G08633	1.35839	2.41536	1.09693	repress
TCONS_00009240	XLOC_003173	XTH17	2.13799	4.92968	-0.135619	repress
TCONS_00009477	XLOC_003256	AT1G08847	-2.21678	-1.83954	1.19848	repress
TCONS_00009661	XLOC_003316	AT1G67792	-1.58622	-1.85319	0.275742	repress
TCONS_00009662	XLOC_003316	AT1G67792	-1.26882	-0.704138	1.27071	repress
TCONS_00009671	XLOC_003320	AT1G67850	-1.25737	3.56995	1.16174	repress
TCONS_00010028	XLOC_003426	AT1G69572	-4.87909	-2.29247	1.4933	repress
TCONS_00010488	XLOC_003579	AT1G72060	-0.433892	-0.272592	1.5467	repress
TCONS_00010521	XLOC_003595	ERO1	-1.29089	-2.00233	-0.373925	repress
TCONS_00010522	XLOC_003595	ERO1	-1.56396	-0.0834462	1.11264	repress
TCONS_00010561	XLOC_003605	AT1G72545	-1.39924	-2.24094	0.0327201	repress
TCONS_00010562	XLOC_003605	AT1G72545	-1.45848	0.499615	1.7903	repress
TCONS_00010625	XLOC_003623	AT1G72855	-1.55465	0.0389142	1.15459	repress
TCONS_00010854	XLOC_003686	AT1G09427	-1.08388	2.06399	2.6087	repress
TCONS_00011003	XLOC_003738	AT1G09543	-1.38538	-1.4353	0.236166	repress
TCONS_00011020	XLOC_003745	AT1G75280	1.97186	4.99611	0.698737	repress
TCONS_00011062	XLOC_003762	AT1G75600	14.8656	16.6435	2.49383	repress
TCONS_00011246	XLOC_003824	AT1G09663	0.237672	0.689095	1.39529	repress
TCONS_00011286	XLOC_003839	EXT4	-0.388041	3.79745	1.44601	repress
TCONS_00011311	XLOC_003846	MAF1	-3.98007	-4.34614	-0.116417	repress
TCONS_00011315	XLOC_003846	MAF1	-1.09641	-0.250459	0.404186	repress
TCONS_00011337	XLOC_003852	AT1G77138	-1.61272	-0.392069	0.399779	repress
TCONS_00011479	XLOC_003892	AT1G77930	-2.71503	1.3822	1.80334	repress
TCONS_00011765	XLOC_003975	AT1G09863	-1.25233	-0.0504035	1.31572	repress
TCONS_00011769	XLOC_003975	AT1G09863	-0.819607	3.99925	0.259018	repress
TCONS_00012041	XLOC_004047	AT1G09987	1.84496	2.23746	1.34995	repress
TCONS_00012081	XLOC_004056	ARV1	1.55402	1.44777	1.13107	repress
TCONS_00012690	XLOC_004234	TPR3	0.969589	1.86025	-0.0599716	repress
TCONS_00012852	XLOC_004273	AT1G04297	-1.35878	0.325161	1.47767	repress
TCONS_00012907	XLOC_004284	AT1G04313	-2.61241	3.27908	-0.762548	repress
TCONS_00013025	XLOC_004301	AT1G04357	1.00553	1.45907	-0.535288	repress
TCONS_00013238	XLOC_004363	AT1G06265	-3.07607	-0.659983	2.62275	repress
TCONS_00013899	XLOC_004551	AT1G04697	0.660296	0.259258	1.96022	repress
TCONS_00014175	XLOC_004621	CPISCA	0.796782	1.23561	-0.0531341	repress
TCONS_00014490	XLOC_004728	AT1G12211	-1.13066	1.24077	1.0535	repress
TCONS_00014559	XLOC_004752	PP2-A12	-0.941543	2.86779	1.01778	repress
TCONS_00014908	XLOC_004860	AT1G05107	-2.99473	-2.32011	1.04027	repress
TCONS_00015069	XLOC_004900	AT1G15175	-2.26045	0.0419033	2.50343	repress
TCONS_00015196	XLOC_004940	AT1G05213	-2.88333	-1.22333	3.73306	repress
TCONS_00015379	XLOC_004996	AT1G17232	-0.152338	2.36404	0.209578	repress
TCONS_00015493	XLOC_005022	AT1G05327	0.538901	1.91902	-0.178999	repress
TCONS_00015506	XLOC_005028	AT1G05337	1.2733	1.85413	0.224436	repress
TCONS_00015551	XLOC_005038	AT1G05363	-1.01158	1.50453	0.115688	repress
TCONS_00015582	XLOC_005051	AT1G05397	-0.58833	1.01256	1.20151	repress
TCONS_00015583	XLOC_005052	ATLP-1	-2.85641	-2.08969	1.55422	repress
TCONS_00015758	XLOC_005113	AT1G19565	3.66684	7.07009	-0.365723	repress
TCONS_00016169	XLOC_005255	AT1G05703	-3.4515	0.479874	1.58627	repress
TCONS_00016193	XLOC_005267	AT1G05733	-0.0557858	0.742742	1.59253	repress
TCONS_00016208	XLOC_005273	AT1G22330	-2.25992	-3.38227	-0.300829	repress
TCONS_00016210	XLOC_005273	AT1G22330	-8.83836	-7.00468	1.4347	repress
TCONS_00016538	XLOC_005393	AT1G05867	0.759415	0.865612	1.04219	repress
TCONS_00016841	XLOC_005497	AT1G26880	-6.60174	0.976555	8.3072	repress
TCONS_00016990	XLOC_005552	AT1G27921	-0.465913	5.20131	2.62797	repress
TCONS_00017004	XLOC_005552	AT1G27921	-1.90799	-2.2486	0.0764131	repress
TCONS_00017149	XLOC_005596	-	1.00237	13.2249	1.74449	repress
TCONS_00017151	XLOC_005596	-	-5.83285	-9.23011	1.09313	repress
TCONS_00017154	XLOC_005596	-	-2.05278	-2.29835	-0.0362436	repress
TCONS_00017191	XLOC_005606	AT1G06177	0.359842	3.44621	1.94201	repress
TCONS_00017264	XLOC_005630	AT1G29357	-1.26445	-2.17187	-0.474701	repress
TCONS_00017354	XLOC_005651	AT1G29785	-1.57725	-1.14355	1.79105	repress
TCONS_00017797	XLOC_005812	AT1G06577	-1.61771	0.132487	1.50668	repress
TCONS_00018153	XLOC_005936	AT1G06853	-1.47446	-1.71427	-0.365416	repress
TCONS_00018404	XLOC_006046	-	-1.45624	-0.0874118	0.55821	repress
TCONS_00018429	XLOC_006059	AT1G44125	-1.11382	-1.13592	-0.372028	repress
TCONS_00018944	XLOC_006239	AT1G07563	-1.19135	-1.29376	0.484217	repress
TCONS_00019093	XLOC_006267	AT1G50000	-0.0196263	0.445555	1.6214	repress
TCONS_00019265	XLOC_006324	AT1G51055	-15.2045	-14.0751	2.7928	repress
TCONS_00019510	XLOC_006416	AT1G07823	-0.196948	0.860639	1.53482	repress
TCONS_00019537	XLOC_006425	AT1G52710	-1.59871	-0.667729	1.65667	repress
TCONS_00019539	XLOC_006425	AT1G52710	-2.12747	-1.58206	1.21468	repress
TCONS_00019543	XLOC_006428	AT1G52825	0.564434	1.21684	-0.638489	repress
TCONS_00020237	XLOC_006658	SVB	0.655795	1.63527	-0.00775728	repress
TCONS_00020249	XLOC_006660	AT1G56612	-1.89404	-2.36043	-0.704437	repress
TCONS_00020308	XLOC_006686	AT1G57860	1.32669	2.37799	-0.390431	repress
TCONS_00020413	XLOC_006710	AT1G08217	-0.44638	1.62484	2.33623	repress
TCONS_00020660	XLOC_006795	AT1G60525	-1.65483	-1.28497	1.23175	repress
TCONS_00020663	XLOC_006795	AT1G60525	3.23395	8.04546	0.971493	repress
TCONS_00020697	XLOC_006806	AT1G08333	-0.385058	3.28707	0.299336	repress
TCONS_00020964	XLOC_006865	AT1G08393	-1.57023	-0.397276	1.347	repress
TCONS_00021840	XLOC_007177	AT1G08857	-0.104628	2.4452	2.51862	repress
TCONS_00021902	XLOC_007191	ABA4	0.649054	2.20612	-0.234445	repress
TCONS_00022226	XLOC_007276	PDE337	-8.21425	4.20157	11.1008	repress
TCONS_00022353	XLOC_007318	AT1G69080	-1.60727	-0.417748	0.746229	repress
TCONS_00022733	XLOC_007452	AT1G09253	1.19237	1.37266	0.258585	repress
TCONS_00022836	XLOC_007490	AT1G72420	0.52682	0.462655	1.76831	repress
TCONS_00022839	XLOC_007490	AT1G72420	-0.577001	-0.27424	2.77098	repress
TCONS_00022842	XLOC_007490	AT1G72420	1.44443	1.50603	0.874777	repress
TCONS_00022914	XLOC_007509	AT1G72740	-0.194077	3.35382	0.412831	repress
TCONS_00022915	XLOC_007509	AT1G72740	-2.17117	6.92888	1.80669	repress
TCONS_00022939	XLOC_007515	AT1G72852	-0.922919	1.08184	1.08819	repress
TCONS_00023234	XLOC_007590	AT1G74205	-0.949938	-0.132203	2.03413	repress
TCONS_00023235	XLOC_007590	AT1G74205	-0.929638	0.609629	1.98632	repress
TCONS_00023297	XLOC_007612	AT1G74545	0.259322	1.96108	0.0719221	repress
TCONS_00023397	XLOC_007643	AT1G09537	0.868422	1.6433	-0.284196	repress
TCONS_00023411	XLOC_007649	AT1G75295	-1.051	-1.1441	0.171872	repress
TCONS_00023413	XLOC_007649	AT1G75295	-1.5443	-1.57787	-0.00207806	repress
TCONS_00023414	XLOC_007649	AT1G75295	-1.60144	-0.948009	0.756942	repress
TCONS_00023490	XLOC_007681	AT1G75891	-0.131649	0.809685	1.29503	repress
TCONS_00023491	XLOC_007681	AT1G75891	1.16564	2.73181	-0.574785	repress
TCONS_00023583	XLOC_007709	AT1G09617	0.547478	1.67764	0.0588797	repress
TCONS_00023943	XLOC_007850	AT1G78800	-1.94428	-1.00368	2.0487	repress
TCONS_00024356	XLOC_007931	AT1G80325	-1.04824	0.438851	0.485792	repress
TCONS_00024395	XLOC_007937	ATXRCC1	-1.11113	-1.27612	-0.441676	repress
TCONS_00024466	XLOC_007966	AT1G09997	-1.98089	2.66557	3.70344	repress
TCONS_00024548	XLOC_008009	AT2G03925	1.09744	1.12884	0.0889357	repress
TCONS_00024583	XLOC_008025	AT2G04065	-1.98443	-2.94153	-0.911457	repress
TCONS_00024687	XLOC_008062	AT2G04215	-0.99642	1.22361	0.222545	repress
TCONS_00024952	XLOC_008153	45539	0.0432952	12.6344	1.34629	repress
TCONS_00025081	XLOC_008210	AT2G04805	1.44056	2.52714	-0.107604	repress
TCONS_00025163	XLOC_008238	-	-0.059993	3.1415	0.842868	repress
TCONS_00025190	XLOC_008247	GRP9	-0.509139	0.476195	1.55245	repress
TCONS_00025317	XLOC_008293	AT2G05045	0.298306	2.93781	1.06889	repress
TCONS_00025370	XLOC_008332	AT2G05215	-1.06725	-0.604876	0.530739	repress
TCONS_00025696	XLOC_008408	AT2G11225	-4.08529	-2.6736	2.23906	repress
TCONS_00025724	XLOC_008408	AT2G11225	-1.03453	-1.77542	0.0134779	repress
TCONS_00025725	XLOC_008408	AT2G11225	-1.47216	0.0530329	0.0874492	repress
TCONS_00025759	XLOC_008433	AT2G05825	0.300538	3.14429	1.51882	repress
TCONS_00025985	XLOC_008520	LTP	-4.19342	1.01988	4.06262	repress
TCONS_00025989	XLOC_008520	LTP	2.65311	1.17967	1.43575	repress
TCONS_00026008	XLOC_008532	AT2G06395	-0.192521	1.55242	-0.253325	repress
TCONS_00026063	XLOC_008555	AT2G06465	1.02685	1.1513	-0.0529368	repress
TCONS_00026167	XLOC_008607	-	-1.87298	16.1783	2.44923	repress
TCONS_00026293	XLOC_008641	-	0.19176	1.51156	0.558213	repress
TCONS_00026315	XLOC_008647	AT2G06995	0.468265	2.2088	-0.980683	repress
TCONS_00026955	XLOC_008848	AT2G21187	1.04417	1.32993	0.337711	repress
TCONS_00027246	XLOC_008961	AT2G07850	-1.15986	-1.28579	-0.23413	repress
TCONS_00027599	XLOC_009079	ARF3	-1.04737	-0.154228	0.435385	repress
TCONS_00027773	XLOC_009128	AT2G25590	-1.4907	-2.06244	-0.0458976	repress
TCONS_00027893	XLOC_009161	AT2G26210	0.764229	0.740163	1.04024	repress
TCONS_00028153	XLOC_009253	AT2G08220	-0.00196226	1.02073	0.110859	repress
TCONS_00028798	XLOC_009457	AT2G08460	-0.251301	1.04795	-0.286987	repress
TCONS_00028993	XLOC_009506	AT2G08525	1.18773	1.51609	0.00389321	repress
TCONS_00029254	XLOC_009597	AT2G34000	-4.04671	14.4178	3.12453	repress
TCONS_00029397	XLOC_009651	AT2G08700	-1.018	0.561761	0.780808	repress
TCONS_00029551	XLOC_009702	AT2G35738	-2.29223	0.709086	4.92117	repress
TCONS_00029555	XLOC_009702	AT2G35738	-1.42123	-0.753682	3.35656	repress
TCONS_00029572	XLOC_009702	AT2G35738	-2.08492	-0.22822	1.5894	repress
TCONS_00029608	XLOC_009714	AT2G35945	0.852212	1.59998	-0.0447217	repress
TCONS_00029713	XLOC_009749	AT2G36540	-1.17595	-1.86836	0.328238	repress
TCONS_00029736	XLOC_009762	AT2G36792	-1.15394	0.242193	0.96484	repress
TCONS_00030013	XLOC_009845	AT2G08950	0.850999	-1.87197	1.31964	repress
TCONS_00030032	XLOC_009849	AT2G08960	1.7816	2.77648	-0.335898	repress
TCONS_00030533	XLOC_009990	AT2G09170	-2.11357	-0.31956	1.05757	repress
TCONS_00030546	XLOC_009998	AT2G09195	-1.822	-0.365113	2.21424	repress
TCONS_00030649	XLOC_010014	AT2G09230	0.615393	1.74878	0.422024	repress
TCONS_00030899	XLOC_010085	AT2G42247	1.02624	9.62719	0.71949	repress
TCONS_00031042	XLOC_010133	AT-P4H-1	-1.80702	-2.21141	-0.865984	repress
TCONS_00031062	XLOC_010138	AT2G09420	-3.17727	-4.07434	0.103823	repress
TCONS_00031106	XLOC_010147	AT2G09440	-2.4809	-0.855224	0.721501	repress
TCONS_00031163	XLOC_010163	AT2G43530	2.22529	4.37304	-0.111518	repress
TCONS_00031208	XLOC_010180	LSM6B	-5.0498	-3.09301	3.05211	repress
TCONS_00031227	XLOC_010185	AT2G43930	-13.7727	0.712129	1.5849	repress
TCONS_00031313	XLOC_010216	AT2G09525	-0.677138	4.72272	5.13404	repress
TCONS_00031457	XLOC_010272	emb1067	-0.796921	1.52091	0.743374	repress
TCONS_00031482	XLOC_010288	AT2G09645	-0.83316	0.664691	1.56803	repress
TCONS_00031483	XLOC_010289	AT2G09650	-1.05796	0.488786	1.17846	repress
TCONS_00031517	XLOC_010304	AT2G09665	-2.39593	-0.256017	1.10428	repress
TCONS_00031894	XLOC_010402	AT2G09895	0.487549	1.4947	0.0439826	repress
TCONS_00031961	XLOC_010416	AT2G09935	-1.7733	-0.744405	1.0436	repress
TCONS_00032264	XLOC_010499	AT2G04125	-1.08066	-1.15794	0.884093	repress
TCONS_00032743	XLOC_010701	AT2G05914	14.9459	0.368689	1.51265	repress
TCONS_00032744	XLOC_010701	AT2G05914	0.866891	1.42299	2.48152	repress
TCONS_00032854	XLOC_010762	AT2G05205	0.0249139	0.570124	1.48899	repress
TCONS_00032906	XLOC_010793	AT2G09795	-0.0702245	1.76867	-0.633218	repress
TCONS_00033222	XLOC_010933	AT2G06355	-1.00056	-0.258442	-0.0145396	repress
TCONS_00033539	XLOC_011049	AT2G06835	-0.534946	2.43783	1.0732	repress
TCONS_00034045	XLOC_011227	AT2G07325	0.984766	1.22917	0.0507384	repress
TCONS_00034403	XLOC_011364	AT2G23040	-2.55179	-0.711095	-0.684244	repress
TCONS_00034409	XLOC_011364	AT2G23040	1.13297	1.32705	-0.971645	repress
TCONS_00034410	XLOC_011364	AT2G23040	0.922397	2.92609	-0.571064	repress
TCONS_00034505	XLOC_011410	AT2G07950	1.52181	1.5506	-0.10638	repress
TCONS_00034583	XLOC_011429	HHP3	0.535791	3.75901	-0.216068	repress
TCONS_00034584	XLOC_011429	HHP3	1.42219	10.8091	-0.561068	repress
TCONS_00034643	XLOC_011458	AT2G24545	-1.30567	-1.31633	0.636175	repress
TCONS_00034645	XLOC_011458	AT2G24545	-1.69554	1.23065	3.07287	repress
TCONS_00034646	XLOC_011458	AT2G24545	2.37894	2.38527	0.352799	repress
TCONS_00034746	XLOC_011477	AT2G24755	-2.06442	2.41412	3.09539	repress
TCONS_00035484	XLOC_011735	-	-8.48742	-2.61898	6.36044	repress
TCONS_00036003	XLOC_011901	-	1.70728	2.93672	-0.936759	repress
TCONS_00036158	XLOC_011942	AT2G08530	0.337464	1.32457	0.0957983	repress
TCONS_00036224	XLOC_011967	AT2G33051	-3.03615	-1.02255	1.9662	repress
TCONS_00036225	XLOC_011967	AT2G33051	-3.39919	-1.05066	3.47147	repress
TCONS_00036234	XLOC_011967	AT2G33051	-1.34213	0.794452	1.82737	repress
TCONS_00036381	XLOC_012014	EMB3113	-3.17379	-0.315444	2.35918	repress
TCONS_00036469	XLOC_012029	AT2G34050	0.342395	1.91074	0.464045	repress
TCONS_00036473	XLOC_012031	AT2G34080	0.918131	1.43124	-0.129529	repress
TCONS_00036745	XLOC_012119	AT2G35637	-1.05788	0.313363	1.14913	repress
TCONS_00036912	XLOC_012182	AT2G08820	-1.58932	0.103041	3.11997	repress
TCONS_00037290	XLOC_012314	AT2G38970	-1.60985	-2.84271	-0.919373	repress
TCONS_00037301	XLOC_012314	AT2G38970	0.766722	1.42865	1.13246	repress
TCONS_00037628	XLOC_012431	AT2G09175	-1.33928	1.60774	0.368826	repress
TCONS_00037709	XLOC_012463	AT2G41178	0.616576	1.58983	0.918282	repress
TCONS_00037797	XLOC_012493	TFIIB	-1.03232	3.72376	0.674092	repress
TCONS_00037826	XLOC_012498	AT2G09300	-0.49447	-0.297735	1.05836	repress
TCONS_00037906	XLOC_012526	AT2G42065	1.1746	1.26412	-0.532575	repress
TCONS_00037916	XLOC_012531	AT2G09335	1.56673	1.88883	0.343809	repress
TCONS_00037918	XLOC_012533	AT2G09335	0.482008	2.24713	0.208843	repress
TCONS_00037948	XLOC_012544	AT2G42365	-12.8873	-11.7171	1.41349	repress
TCONS_00038048	XLOC_012578	AT2G42835	-0.675549	0.170602	1.30546	repress
TCONS_00038052	XLOC_012578	AT2G42835	0.694936	1.09529	1.11179	repress
TCONS_00038087	XLOC_012590	NAC042	0.698774	2.00126	0.420838	repress
TCONS_00038230	XLOC_012632	AT2G43780	0.067817	3.14327	-0.523103	repress
TCONS_00038231	XLOC_012632	AT2G43780	1.99957	2.07699	-0.117589	repress
TCONS_00038341	XLOC_012658	AT2G44255	-0.819206	0.418593	1.09112	repress
TCONS_00038420	XLOC_012685	AT2G44798	-2.5874	1.13804	1.50447	repress
TCONS_00038421	XLOC_012685	AT2G44798	0.910977	11.107	0.198098	repress
TCONS_00038423	XLOC_012685	AT2G44798	-1.1075	-2.42868	0.408384	repress
TCONS_00038478	XLOC_012704	AFO	-1.49305	-1.94923	0.129603	repress
TCONS_00038502	XLOC_012709	AT2G45315	-1.00789	-0.0403701	0.345702	repress
TCONS_00038739	XLOC_012780	AT2G46572	-2.80584	-0.274671	0.312636	repress
TCONS_00038991	XLOC_012863	-	2.24235	3.80706	0.461157	repress
TCONS_00039019	XLOC_012884	MUB1	-0.262859	5.33712	2.82376	repress
TCONS_00039028	XLOC_012885	ENODL16	-1.74957	-0.146316	2.52349	repress
TCONS_00039037	XLOC_012888	AT3G01142	1.22869	1.23251	-0.141607	repress
TCONS_00039105	XLOC_012915	AT3G01045	-1.16257	-0.906146	0.655355	repress
TCONS_00039393	XLOC_013001	AT3G01225	-1.96413	-0.360033	0.400629	repress
TCONS_00039434	XLOC_013011	AT3G03180	-1.20538	-1.64377	-0.614606	repress
TCONS_00039769	XLOC_013107	AT3G01575	-1.74397	1.15576	2.93841	repress
TCONS_00039913	XLOC_013148	AT3G01675	-1.05186	0.280316	2.19216	repress
TCONS_00039967	XLOC_013168	AT3G05905	-1.50744	0.998261	0.744889	repress
TCONS_00039980	XLOC_013175	MKP2	0.374916	0.17459	3.2741	repress
TCONS_00039981	XLOC_013175	MKP2	-3.76693	0.430516	4.21715	repress
TCONS_00040106	XLOC_013222	AT3G01915	-3.98432	-0.68734	2.0245	repress
TCONS_00040202	XLOC_013257	AT3G02025	-1.54535	0.371451	2.07547	repress
TCONS_00040576	XLOC_013370	AT3G02305	0.0858899	1.08535	0.578556	repress
TCONS_00040676	XLOC_013406	MSD1	0.798949	1.2274	-0.347732	repress
TCONS_00040896	XLOC_013486	AT3G12502	1.65153	1.87123	0.166003	repress
TCONS_00040899	XLOC_013488	AT3G02545	0.429505	1.69501	0.728604	repress
TCONS_00041263	XLOC_013615	AT3G02985	0.420695	0.817235	1.0451	repress
TCONS_00041596	XLOC_013726	AT3G16220	-0.950539	2.60061	1.39206	repress
TCONS_00041679	XLOC_013748	AT3G03325	-1.0879	0.565578	-0.149079	repress
TCONS_00041765	XLOC_013777	AT3G17030	-1.59227	-2.61188	-0.468338	repress
TCONS_00041849	XLOC_013800	AT3G03475	1.12965	1.60401	-0.812685	repress
TCONS_00042147	XLOC_013892	AT3G18773	-1.02786	-1.25596	0.0904949	repress
TCONS_00042200	XLOC_013912	AT3G19002	1.45825	1.58466	0.0308958	repress
TCONS_00042542	XLOC_014009	AT3G03975	-1.16013	-0.831429	0.154748	repress
TCONS_00042614	XLOC_014043	AT3G04085	1.12327	2.17494	0.860635	repress
TCONS_00043028	XLOC_014199	DSPTP1	-0.604532	2.32137	0.997422	repress
TCONS_00043115	XLOC_014233	AT3G04635	1.40813	1.47493	-0.428535	repress
TCONS_00043146	XLOC_014246	AT3G04695	-2.80786	0.303014	3.0684	repress
TCONS_00043173	XLOC_014265	AT3G04785	-2.88042	2.95763	3.17474	repress
TCONS_00043371	XLOC_014314	AT3G04915	1.15449	2.09108	0.229041	repress
TCONS_00043514	XLOC_014354	AT3G04975	3.49845	3.56538	0.167864	repress
TCONS_00044204	XLOC_014603	-	-1.08285	-1.63992	0.215434	repress
TCONS_00044365	XLOC_014690	AT3G43540	-1.54906	0.0464207	0.562777	repress
TCONS_00044408	XLOC_014711	AT3G43840	-1.68754	-2.75243	0.223265	repress
TCONS_00044652	XLOC_014802	AT3G45390	-1.27865	-1.917	1.57327	repress
TCONS_00044779	XLOC_014861	AT3G46490	-0.872214	5.54986	1.23426	repress
TCONS_00044822	XLOC_014876	AT3G46658	-0.621987	1.80379	1.14607	repress
TCONS_00044827	XLOC_014877	AT3G46668	1.76124	2.67936	-0.195123	repress
TCONS_00045039	XLOC_014952	AT3G07835	1.43028	2.77991	-0.102869	repress
TCONS_00045661	XLOC_015185	AT3G08225	-0.685485	1.49659	0.475045	repress
TCONS_00045780	XLOC_015214	AT3G52535	-2.01399	-2.43618	2.67922	repress
TCONS_00045805	XLOC_015223	-	13.699	2.33506	1.76375	repress
TCONS_00046108	XLOC_015335	AT3G54625	-0.289409	3.04039	1.43788	repress
TCONS_00046208	XLOC_015373	AT3G08475	0.279247	2.55996	0.618958	repress
TCONS_00046253	XLOC_015391	AT3G08525	-1.27534	-0.0769515	-0.0511153	repress
TCONS_00046449	XLOC_015447	AT3G08685	0.307305	1.93195	0.336024	repress
TCONS_00047041	XLOC_015644	BGLU16	-1.65071	-2.57691	-0.456238	repress
TCONS_00047129	XLOC_015667	GATA4	-4.28103	-0.119132	2.34364	repress
TCONS_00047281	XLOC_015725	AT3G09655	0.774128	1.00529	0.0532423	repress
TCONS_00047430	XLOC_015770	AT3G09745	0.0881958	1.08185	2.41506	repress
TCONS_00047439	XLOC_015773	AT3G62140	0.170479	1.02746	0.879233	repress
TCONS_00047443	XLOC_015774	AT3G62190	-1.81297	0.887384	2.02575	repress
TCONS_00047445	XLOC_015774	AT3G62190	-1.05541	-1.45249	0.124501	repress
TCONS_00047446	XLOC_015774	AT3G62190	2.41018	6.69639	-0.962606	repress
TCONS_00047488	XLOC_015788	AT3G62530	0.225006	1.4464	0.231303	repress
TCONS_00047858	XLOC_015894	AT3G01055	1.14222	1.64993	0.120184	repress
TCONS_00048056	XLOC_015962	AT3G01235	1.22744	1.69692	0.632717	repress
TCONS_00048110	XLOC_015986	NPC3	0.259466	3.12522	0.376861	repress
TCONS_00048138	XLOC_015995	AT3G01295	-1.48154	-0.216065	1.06464	repress
TCONS_00048433	XLOC_016091	LRS1	-1.91103	-3.02521	-0.511352	repress
TCONS_00048590	XLOC_016141	RCI2A	-1.08389	-0.903719	-0.325207	repress
TCONS_00048702	XLOC_016173	AT3G06310	-0.752741	2.24824	1.16209	repress
TCONS_00048840	XLOC_016205	AT3G01895	-1.17932	-0.540088	0.182777	repress
TCONS_00048935	XLOC_016230	AT3G01945	-1.79805	-0.450833	1.70693	repress
TCONS_00048993	XLOC_016246	RABA5b	-1.43788	-0.593308	0.589099	repress
TCONS_00049181	XLOC_016301	-	-2.14608	-0.00731301	1.29376	repress
TCONS_00049272	XLOC_016333	MT2A	0.883629	1.26882	-0.388137	repress
TCONS_00049411	XLOC_016374	AT3G02235	-0.0955049	0.036352	1.06533	repress
TCONS_00049471	XLOC_016387	AT3G10290	-2.83147	2.73621	3.79972	repress
TCONS_00049537	XLOC_016408	GalAK	-1.96488	-2.12281	0.91095	repress
TCONS_00049690	XLOC_016459	AT3G02455	-1.00026	-1.50041	-0.209473	repress
TCONS_00049692	XLOC_016461	AT3G02455	-0.993878	-0.063937	1.88129	repress
TCONS_00050085	XLOC_016570	-	-2.67602	1.73409	1.34237	repress
TCONS_00050439	XLOC_016682	AT3G03025	-0.0972194	1.06701	0.631038	repress
TCONS_00050622	XLOC_016741	AT3G03265	-2.04085	-2.3795	0.0353133	repress
TCONS_00050830	XLOC_016813	AT3G03495	-1.8558	-0.187857	1.10589	repress
TCONS_00051041	XLOC_016894	AT3G19010	-0.10116	2.96179	1.39572	repress
TCONS_00051086	XLOC_016910	AT3G03805	0.0703382	2.24921	-0.390063	repress
TCONS_00051332	XLOC_016980	AT3G20680	-1.18174	-0.700561	0.121786	repress
TCONS_00051338	XLOC_016985	AT3G04015	0.420952	0.963516	1.22273	repress
TCONS_00051470	XLOC_017030	AT3G04135	1.61251	2.09579	-0.407674	repress
TCONS_00051526	XLOC_017045	AT3G21755	1.18076	1.45249	0.094875	repress
TCONS_00051593	XLOC_017073	PCC1	6.88708	7.21156	3.07534	repress
TCONS_00051606	XLOC_017082	AT3G04275	1.80476	2.94168	0.0578216	repress
TCONS_00051801	XLOC_017176	AT3G04615	-1.11448	-0.85119	0.373138	repress
TCONS_00051821	XLOC_017184	AT3G24120	-0.290774	1.55853	0.6745	repress
TCONS_00051929	XLOC_017219	AT3G24518	-2.09934	-2.65425	-0.036395	repress
TCONS_00051931	XLOC_017219	AT3G24518	-1.45926	-2.78391	0.370657	repress
TCONS_00052206	XLOC_017333	AT3G05075	-1.58481	-2.16945	0.0797957	repress
TCONS_00052322	XLOC_017370	AT3G05145	1.33593	1.4337	0.350338	repress
TCONS_00052339	XLOC_017373	UKL2	1.47379	11.7959	0.0541438	repress
TCONS_00052372	XLOC_017383	SDH2-1	0.886805	1.00321	0.00334085	repress
TCONS_00052510	XLOC_017424	AT3G27990	-0.252946	0.860686	1.22659	repress
TCONS_00052511	XLOC_017424	AT3G27990	-2.41619	-2.51072	0.136456	repress
TCONS_00052577	XLOC_017457	AT3G28635	-1.35078	0.144897	1.53754	repress
TCONS_00052616	XLOC_017472	AT3G05575	-1.0685	-0.881195	0.768276	repress
TCONS_00052760	XLOC_017535	AT3G29644	-1.14114	0.281192	-0.664831	repress
TCONS_00052767	XLOC_017536	AT3G05945	-1.20699	-1.38492	-0.889234	repress
TCONS_00052768	XLOC_017536	AT3G05945	-1.52994	-0.686532	-0.564239	repress
TCONS_00052947	XLOC_017627	AT3G06425	-1.41351	0.0961065	1.24806	repress
TCONS_00053256	XLOC_017772	AT3G07105	-1.20343	-0.698552	-0.0236052	repress
TCONS_00053588	XLOC_017907	AT3G07705	0.853757	1.49851	0.528937	repress
TCONS_00053620	XLOC_017921	AT3G07785	0.87654	1.00361	0.246647	repress
TCONS_00053642	XLOC_017926	AT3G47675	-3.74653	-2.03847	2.68046	repress
TCONS_00053762	XLOC_017962	AT3G07925	1.63753	2.4461	0.292305	repress
TCONS_00054300	XLOC_018125	AT3G51075	-5.69254	-0.883111	2.53817	repress
TCONS_00054302	XLOC_018125	AT3G51075	3.49786	-0.0513665	1.5197	repress
TCONS_00054303	XLOC_018125	AT3G51075	-2.19413	1.21143	2.12841	repress
TCONS_00054304	XLOC_018125	AT3G51075	0.524126	1.81501	0.79371	repress
TCONS_00054305	XLOC_018125	AT3G51075	-0.602182	-0.302223	1.48592	repress
TCONS_00054325	XLOC_018135	AT3G51238	3.99645	4.64957	0.467737	repress
TCONS_00054432	XLOC_018174	CAM9	1.84653	1.85258	1.45618	repress
TCONS_00054450	XLOC_018178	AT3G08215	1.18347	1.32075	-0.629505	repress
TCONS_00054461	XLOC_018182	AT3G52072	-1.03303	-1.29795	0.0899304	repress
TCONS_00054462	XLOC_018182	AT3G52072	-1.67348	-0.688179	-0.424781	repress
TCONS_00054465	XLOC_018182	AT3G52072	-2.54083	-3.75313	-0.628863	repress
TCONS_00054951	XLOC_018343	AT3G54830	-0.145806	1.08798	1.05614	repress
TCONS_00055451	XLOC_018501	AT3G57460	-5.54583	2.16974	7.40519	repress
TCONS_00055671	XLOC_018580	AT3G09145	-0.079382	0.0455547	1.3603	repress
TCONS_00055929	XLOC_018649	AT3G09275	-1.08203	-0.420851	0.160474	repress
TCONS_00056080	XLOC_018704	AT3G09555	-1.19432	1.80437	1.24381	repress
TCONS_00056168	XLOC_018736	AT3G09645	-1.576	3.03308	2.18248	repress
TCONS_00056578	XLOC_018865	AT3G63445	-0.693072	4.15635	0.98122	repress
TCONS_00056582	XLOC_018865	AT3G63445	-8.21195	0.420942	8.20729	repress
TCONS_00056633	XLOC_018878	-	-2.34449	-0.00165139	0.102637	repress
TCONS_00056634	XLOC_018879	-	-1.14608	-1.63291	-0.854842	repress
TCONS_00056965	XLOC_018986	AT4G03905	1.9129	3.26451	-0.0244648	repress
TCONS_00056968	XLOC_018987	AT4G01593	-1.07768	-1.16617	0.0337861	repress
TCONS_00056989	XLOC_018994	AT4G03985	1.88089	2.19819	0.164573	repress
TCONS_00056990	XLOC_018995	CRK	-1.26316	-0.542	0.368436	repress
TCONS_00057014	XLOC_019005	AT4G01883	-2.68563	0.300092	1.65409	repress
TCONS_00057256	XLOC_019090	-	1.49093	2.11472	0.933826	repress
TCONS_00057271	XLOC_019099	AT4G04455	-1.41654	-1.60773	0.0664466	repress
TCONS_00057432	XLOC_019161	AT4G04423	-2.12657	-2.44861	0.398552	repress
TCONS_00057442	XLOC_019165	CRK36	1.16698	2.64165	-0.244014	repress
TCONS_00057780	XLOC_019273	AT4G05405	-1.56495	0.0538307	1.57981	repress
TCONS_00058608	XLOC_019607	AT4G06105	-1.24313	0.270734	0.0991972	repress
TCONS_00058779	XLOC_019664	AT4G06195	-1.95628	-3.26215	-0.491108	repress
TCONS_00058780	XLOC_019665	AT4G14548	-2.51628	-3.3061	-0.894102	repress
TCONS_00058782	XLOC_019665	IAA14	-2.41429	-1.71703	1.63532	repress
TCONS_00058824	XLOC_019682	AT4G06265	1.60714	2.01147	0.793928	repress
TCONS_00058917	XLOC_019708	AT4G15120	0.65809	1.15661	0.147748	repress
TCONS_00059341	XLOC_019844	AT4G06665	1.65037	4.47514	0.24515	repress
TCONS_00059371	XLOC_019855	AT4G06685	0.22411	1.03901	0.583748	repress
TCONS_00059580	XLOC_019928	AT4G06815	0.964938	2.02632	0.30336	repress
TCONS_00059679	XLOC_019971	AT4G06875	-1.02426	-0.479272	0.397154	repress
TCONS_00060621	XLOC_020280	AT4G07260	-1.54574	-1.58335	-0.406121	repress
TCONS_00060730	XLOC_020304	AT4G07290	-0.648913	0.793559	1.16954	repress
TCONS_00060853	XLOC_020344	AT4G07405	1.76362	2.48441	0.687311	repress
TCONS_00060854	XLOC_020344	AT4G07405	-0.0516058	1.02374	1.56747	repress
TCONS_00060970	XLOC_020392	AT4G26255	-0.957576	-0.560786	1.18026	repress
TCONS_00061021	XLOC_020411	AT4G26582	7.19029	9.84848	0.177149	repress
TCONS_00061143	XLOC_020455	AT4G27435	-0.771285	2.28618	-0.197422	repress
TCONS_00061252	XLOC_020505	AT4G08015	-1.53078	-2.13608	-0.419853	repress
TCONS_00061655	XLOC_020639	AT4G08285	3.16185	4.8149	-0.756358	repress
TCONS_00061675	XLOC_020651	AT4G08315	1.93455	2.54863	-0.23962	repress
TCONS_00062164	XLOC_020766	AME3	-3.50617	-0.573744	1.86726	repress
TCONS_00062342	XLOC_020818	AT4G08825	-0.390941	1.08722	0.809294	repress
TCONS_00062395	XLOC_020839	AT4G34071	-1.75073	0.183745	1.9102	repress
TCONS_00062800	XLOC_020971	AT4G36032	0.524818	1.32164	0.636848	repress
TCONS_00062801	XLOC_020972	AT4G36052	-1.70677	-2.41104	-0.513791	repress
TCONS_00062802	XLOC_020972	AT4G36052	-1.41891	-0.189288	0.949942	repress
TCONS_00062839	XLOC_020989	UBC17	-2.9996	-1.83412	1.28535	repress
TCONS_00062851	XLOC_020996	RL3	-2.56666	-1.18522	1.1186	repress
TCONS_00063240	XLOC_021133	CCR1	-1.61452	-2.21818	-0.681202	repress
TCONS_00063458	XLOC_021212	PIP1	1.35373	3.13853	0.0542442	repress
TCONS_00063513	XLOC_021228	AT4G03705	-1.16949	-1.19481	-0.522466	repress
TCONS_00063693	XLOC_021293	AT4G01700	1.18752	2.30378	-0.0182407	repress
TCONS_00064071	XLOC_021390	AT4G04505	1.04302	1.15319	-0.388981	repress
TCONS_00064175	XLOC_021431	AT4G04221	-9.17046	1.52144	9.6358	repress
TCONS_00064179	XLOC_021431	AT4G04221	0.72686	1.56761	1.18676	repress
TCONS_00064181	XLOC_021431	AT4G04221	-1.08614	-0.477573	0.452777	repress
TCONS_00064190	XLOC_021438	AT4G04865	-0.797103	-0.995482	1.1048	repress
TCONS_00064271	XLOC_021463	AT4G04995	2.32965	3.86887	0.585206	repress
TCONS_00064274	XLOC_021465	AT4G05015	-0.0520476	-0.627719	1.07655	repress
TCONS_00064517	XLOC_021569	AT4G05525	-0.438593	1.93564	-0.0565418	repress
TCONS_00064518	XLOC_021570	AT4G05535	0.0724751	0.77591	1.94151	repress
TCONS_00064608	XLOC_021598	AT4G08990	-1.57697	2.82428	1.76752	repress
TCONS_00064609	XLOC_021598	AT4G08990	-2.34306	1.2454	1.6711	repress
TCONS_00064640	XLOC_021613	AT4G09432	-0.89562	-0.289888	1.43062	repress
TCONS_00064659	XLOC_021623	GASA3	9.41649	10.9942	0.443981	repress
TCONS_00064752	XLOC_021657	AT4G05775	-1.41234	-2.33583	-0.516804	repress
TCONS_00064937	XLOC_021718	BTI2	-0.772567	1.80284	1.85439	repress
TCONS_00065302	XLOC_021852	AT4G06060	-1.39651	-1.11352	1.39433	repress
TCONS_00065362	XLOC_021869	AT4G13505	-0.996792	1.62406	1.06772	repress
TCONS_00065363	XLOC_021869	AT4G13505	0.976095	1.56261	0.137519	repress
TCONS_00065516	XLOC_021912	AT4G14145	-1.91958	-2.19954	1.19102	repress
TCONS_00065815	XLOC_022006	AT4G06330	1.30184	1.51646	0.142847	repress
TCONS_00066612	XLOC_022247	AT4G06880	0.350909	1.74934	0.49747	repress
TCONS_00066783	XLOC_022301	AT4G06955	-1.39618	1.8678	1.81539	repress
TCONS_00067375	XLOC_022490	AT4G07165	1.83418	4.2005	0.681779	repress
TCONS_00067402	XLOC_022497	AT4G07170	-1.43711	-1.51185	0.288356	repress
TCONS_00067435	XLOC_022509	AT4G07205	-2.22161	0.0510061	1.00915	repress
TCONS_00067796	XLOC_022608	AT4G25885	-1.2912	0.23198	0.5935	repress
TCONS_00067821	XLOC_022617	AT4G26095	0.470226	5.08172	3.91718	repress
TCONS_00067955	XLOC_022662	AT4G26795	-2.6972	-0.0944759	3.52075	repress
TCONS_00067960	XLOC_022662	AT4G26795	-1.60638	15.5247	4.14763	repress
TCONS_00067961	XLOC_022662	AT4G26795	1.50053	2.48114	-0.0747816	repress
TCONS_00067963	XLOC_022662	AT4G26795	-3.08673	-2.55139	1.35966	repress
TCONS_00067989	XLOC_022673	AT4G07735	-2.0301	3.05698	2.95048	repress
TCONS_00068181	XLOC_022728	AT4G27852	-2.47952	-0.714358	-0.216115	repress
TCONS_00068183	XLOC_022728	AT4G27852	-1.44988	-0.356318	1.4672	repress
TCONS_00068246	XLOC_022744	AT4G28162	-7.40463	-2.11105	7.97942	repress
TCONS_00069172	XLOC_023048	AT4G08815	0.336823	1.54746	0.638082	repress
TCONS_00069470	XLOC_023150	AT4G09225	0.441692	1.10083	-0.322509	repress
TCONS_00069708	XLOC_023213	AT4G36808	1.06184	1.38386	0.0424271	repress
TCONS_00069809	XLOC_023248	AT4G37432	1.51272	1.954	-0.0997767	repress
TCONS_00069838	XLOC_023257	AT4G37553	-0.0992421	6.443	1.60154	repress
TCONS_00069949	XLOC_023300	AT4G09695	0.874994	1.01297	0.105688	repress
TCONS_00069990	XLOC_023312	AT4G38545	0.144993	1.04268	0.791287	repress
TCONS_00070246	XLOC_023399	AT4G09955	0.19495	3.28552	0.13859	repress
TCONS_00070287	XLOC_023410	AT4G40085	-3.58529	0.382607	2.93211	repress
TCONS_00070402	XLOC_023460	AT5G00780	0.535245	1.28658	0.202443	repress
TCONS_00070407	XLOC_023461	AT5G01595	-1.16405	-0.966156	0.370772	repress
TCONS_00070570	XLOC_023522	AT5G00865	0.270174	1.21919	0.219613	repress
TCONS_00070646	XLOC_023540	AT5G00880	1.8486	2.85637	0.551419	repress
TCONS_00071018	XLOC_023659	AT5G00985	-1.06753	0.600754	1.35688	repress
TCONS_00071147	XLOC_023697	AT5G05435	-2.04263	-1.84727	2.41556	repress
TCONS_00071149	XLOC_023697	AT5G05435	-1.03411	0.255218	1.49346	repress
TCONS_00071328	XLOC_023759	AT5G01255	1.2835	1.3572	-0.58151	repress
TCONS_00071642	XLOC_023851	AT5G01455	-1.78033	2.74618	2.30691	repress
TCONS_00071937	XLOC_023951	AT5G01675	-1.09283	-0.478424	0.636883	repress
TCONS_00072449	XLOC_024116	AT5G02105	-1.22801	-0.686946	0.190898	repress
TCONS_00072622	XLOC_024178	AT5G15022	0.393762	2.01367	0.379749	repress
TCONS_00072753	XLOC_024230	AT5G15845	0.72517	1.26281	0.17017	repress
TCONS_00072763	XLOC_024230	AT5G15845	-1.85108	-0.355677	1.60597	repress
TCONS_00073165	XLOC_024355	AT5G18245	-2.36821	-2.07854	1.3145	repress
TCONS_00073169	XLOC_024356	AT5G18255	-3.81105	-2.63477	1.5404	repress
TCONS_00074455	XLOC_024741	AT5G04055	-1.48369	-0.0158831	0.944333	repress
TCONS_00074478	XLOC_024753	AT5G04185	-1.03737	-0.512412	0.962626	repress
TCONS_00074496	XLOC_024761	AT5G26146	-2.11386	-2.23052	1.09124	repress
TCONS_00074498	XLOC_024761	AT5G26146	-2.7982	4.03712	4.35994	repress
TCONS_00074499	XLOC_024761	AT5G26146	0.35114	-1.6913	8.38289	repress
TCONS_00074500	XLOC_024761	AT5G26146	-1.19567	0.849928	1.50677	repress
TCONS_00076050	XLOC_025335	AT5G41612	-14.2547	-3.05106	11.3635	repress
TCONS_00076136	XLOC_025371	AT5G06285	0.697691	1.56781	0.452424	repress
TCONS_00076326	XLOC_025446	AT5G06475	2.77295	3.22344	0.547219	repress
TCONS_00076694	XLOC_025551	AT5G06695	0.932057	1.38764	0.293981	repress
TCONS_00076775	XLOC_025573	AT5G45472	1.42522	1.5076	0.215137	repress
TCONS_00078185	XLOC_026006	AT5G53048	0.945412	1.60666	1.05953	repress
TCONS_00078186	XLOC_026006	AT5G53048	2.85657	8.23723	0.237823	repress
TCONS_00078262	XLOC_026024	AT5G07985	1.08496	1.55848	0.443301	repress
TCONS_00078469	XLOC_026106	AT5G54569	0.249775	1.15672	0.408222	repress
TCONS_00079141	XLOC_026318	AT5G08825	1.56741	2.50389	1.04251	repress
TCONS_00079420	XLOC_026414	AT5G08950	-0.00410439	1.00251	0.133438	repress
TCONS_00079854	XLOC_026536	AT5G09060	1.09385	-0.31691	1.28361	repress
TCONS_00079957	XLOC_026577	AT5G09120	-1.13161	-0.692836	0.645181	repress
TCONS_00079988	XLOC_026593	AT5G09150	0.632493	1.86413	-0.20113	repress
TCONS_00080274	XLOC_026684	AT5G09285	-1.24538	-1.56501	-0.119788	repress
TCONS_00080784	XLOC_026835	AT5G09925	-1.12581	2.07389	3.24763	repress
TCONS_00080829	XLOC_026851	AT5G01215	-2.17725	-2.72767	-0.471406	repress
TCONS_00080903	XLOC_026874	AT5G00770	-0.501722	1.69439	0.725318	repress
TCONS_00081186	XLOC_026957	AT5G00905	2.37744	2.40339	0.409819	repress
TCONS_00081592	XLOC_027087	AT5G01055	2.07075	1.89849	1.32031	repress
TCONS_00081707	XLOC_027128	AT5G01245	-0.36903	-0.759918	2.43683	repress
TCONS_00082615	XLOC_027374	AT5G10965	-1.93006	-2.67526	-0.699199	repress
TCONS_00082616	XLOC_027374	AT5G10965	-0.888744	0.0712006	1.33274	repress
TCONS_00083171	XLOC_027531	AT5G02155	-1.67812	0.752342	1.17474	repress
TCONS_00083540	XLOC_027649	AT5G16235	1.12716	11.1541	6.0442	repress
TCONS_00083625	XLOC_027680	AT5G02605	-0.515901	1.56317	2.32773	repress
TCONS_00083837	XLOC_027760	AT5G02865	-2.50932	0.755488	2.07714	repress
TCONS_00084304	XLOC_027909	AT5G03195	0.71478	2.29017	0.926356	repress
TCONS_00084341	XLOC_027927	AT5G03235	-0.032482	1.25033	-0.201262	repress
TCONS_00085215	XLOC_028152	AT5G03985	-1.54803	-1.71846	0.250163	repress
TCONS_00086174	XLOC_028529	AT5G05545	-1.86091	-3.55175	0.114754	repress
TCONS_00086236	XLOC_028554	AT5G38212	-2.31801	-2.78836	0.0903539	repress
TCONS_00086425	XLOC_028645	AT5G05995	2.01658	4.21765	0.311036	repress
TCONS_00086654	XLOC_028730	AT5G06155	-0.412742	1.73467	1.59058	repress
TCONS_00087201	XLOC_028919	AT5G44562	-1.47904	-0.873166	0.999097	repress
TCONS_00087680	XLOC_029101	AT5G07015	1.30308	2.02086	0.196384	repress
TCONS_00087785	XLOC_029140	AT5G07115	1.54544	3.27356	-0.0169495	repress
TCONS_00087786	XLOC_029140	AT5G07115	-3.16818	1.4169	3.35319	repress
TCONS_00087926	XLOC_029190	AT5G49138	0.730545	1.72535	-0.310339	repress
TCONS_00088401	XLOC_029372	AT5G07895	-1.8422	1.38925	0.0793472	repress
TCONS_00088591	XLOC_029433	AT5G07995	3.97214	4.00513	-0.796751	repress
TCONS_00088993	XLOC_029581	AT5G08445	-1.07363	-1.64524	0.474996	repress
TCONS_00089573	XLOC_029781	AT5G59662	-1.46246	-1.49017	0.536385	repress
TCONS_00089617	XLOC_029801	AT5G60022	-2.81102	0.704646	3.45566	repress
TCONS_00089617	XLOC_029801	AT5G60022	-2.81102	0.704646	3.45566	repress
TCONS_00089715	XLOC_029841	AT5G08975	-1.23911	-0.838673	1.28055	repress
TCONS_00089716	XLOC_029842	AT5G08980	-1.35566	-1.37051	-0.142398	repress
TCONS_00090043	XLOC_029966	AT5G09125	0.485073	1.92154	0.426152	repress
TCONS_00090227	XLOC_030015	AT5G09175	-2.03967	-0.0883867	9.56964	repress
TCONS_00090235	XLOC_030015	AT5G09175	-1.24679	-1.83861	0.29642	repress
TCONS_00090318	XLOC_030042	AT5G09195	1.36124	2.68321	-0.704603	repress

## Sheet: Sheet4
[Ca2+]nuc-regulated sorbitol(24h) responsive lncRNAs
lncRNA_ID	gene_id	gene	logFC.(PV-NLS_Sorbitol_24h/PV-NLS_Sorbitol_0h)	logFC.(WT_Sorbitol_24h/WT_Sorbitol_0h)	logFC.(PV-NLS_Sorbitol_24h/WT_Sorbitol_24h)	regulation
TCONS_00000076	XLOC_000027	AT1G01448	-0.760167	-1.20935	-0.228682	active
TCONS_00000084	XLOC_000027	AT1G01448	1.83926	-0.170908	0.390652	active
TCONS_00000169	XLOC_000050	AT1G04073	-0.339159	-1.30792	-0.473531	active
TCONS_00000300	XLOC_000091	AT1G02620	-3.13008	-19.1907	-17.1781	active
TCONS_00000362	XLOC_000107	AT1G04153	1.2031	-0.0869306	-1.31906	active
TCONS_00000481	XLOC_000134	AT1G03365	1.40176	1.30972	0.444321	active
TCONS_00000877	XLOC_000260	AT1G04413	-0.84645	-0.541146	-1.13504	active
TCONS_00000939	XLOC_000272	AT1G04437	1.75572	1.13024	-2.25583	active
TCONS_00000993	XLOC_000288	ADS1	11.8467	-1.27034	0.277483	active
TCONS_00001171	XLOC_000338	AT1G07119	-0.668221	-1.51527	-0.905098	active
TCONS_00001179	XLOC_000338	AT1G07119	2.80024	0.609514	-1.26618	active
TCONS_00001184	XLOC_000338	AT1G04563	-1.18739	-1.12983	0.295733	active
TCONS_00001247	XLOC_000357	AT1G04587	1.27618	-0.147212	-0.597973	active
TCONS_00001432	XLOC_000406	NPQ1	-0.691541	-1.01254	-0.476697	active
TCONS_00001810	XLOC_000526	AT1G10657	1.55448	1.27456	-0.128616	active
TCONS_00001812	XLOC_000526	AT1G10657	1.80942	0.313754	-0.511389	active
TCONS_00001848	XLOC_000540	AT1G04827	1.28551	-0.51931	-0.262976	active
TCONS_00002101	XLOC_000618	AT1G04933	2.11628	0.25723	-2.93516	active
TCONS_00002319	XLOC_000688	AT1G13448	2.11023	1.3795	-0.140521	active
TCONS_00002325	XLOC_000690	PSK1	14.2024	0.13728	-12.9762	active
TCONS_00002341	XLOC_000700	AT1G05023	0.417812	-0.541362	-1.26799	active
TCONS_00002478	XLOC_000743	AT1G05083	2.45222	2.13619	-1.38392	active
TCONS_00003003	XLOC_000905	AT1G05297	0.209851	-1.61946	-0.581076	active
TCONS_00003602	XLOC_001099	AT1G20515	-0.110398	-1.63154	-1.25425	active
TCONS_00004038	XLOC_001250	AT1G05787	1.37242	1.56862	-1.73334	active
TCONS_00004203	XLOC_001315	AT1G24440	0.557511	-1.10999	-1.30863	active
TCONS_00004360	XLOC_001372	AT1G05977	4.21794	0.604635	-0.599613	active
TCONS_00004402	XLOC_001386	AT1G26460	3.00066	-0.0906347	-0.656861	active
TCONS_00004823	XLOC_001534	AT1G06173	-2.775	-2.35352	0.103092	active
TCONS_00005287	XLOC_001701	AT1G06423	-0.336093	-2.9615	-2.50065	active
TCONS_00005360	XLOC_001724	AT1G31720	0.995733	-0.822275	-12.9904	active
TCONS_00005663	XLOC_001831	AT1G33415	0.241393	-1.70892	-0.511353	active
TCONS_00005666	XLOC_001831	AT1G33415	1.49538	-0.191941	-0.0729793	active
TCONS_00005673	XLOC_001831	AT1G33415	1.52806	1.08565	-0.130518	active
TCONS_00005674	XLOC_001831	AT1G33415	0.828582	-1.28637	-0.543633	active
TCONS_00005675	XLOC_001831	AT1G33415	-4.23534	-6.38274	-3.16969	active
TCONS_00005749	XLOC_001862	AT1G06717	1.74483	0.780924	-0.379575	active
TCONS_00005763	XLOC_001867	AT1G06727	-0.64995	-1.79021	-0.553644	active
TCONS_00005768	XLOC_001870	-	-0.539092	-1.6589	-0.928423	active
TCONS_00006138	XLOC_001980	AT1G06963	-1.38428	0.179321	-2.82718	active
TCONS_00006515	XLOC_002162	-	1.6113	-0.261642	-0.452182	active
TCONS_00006638	XLOC_002215	AT1G48315	0.549664	3.08735	-1.1077	active
TCONS_00006640	XLOC_002215	AT1G48315	1.2913	0.275559	-0.055543	active
TCONS_00006966	XLOC_002332	AT1G50590	1.01835	0.736245	0.0577038	active
TCONS_00007017	XLOC_002350	AT1G07703	0.393571	2.66673	-1.08791	active
TCONS_00007177	XLOC_002383	AT1G51430	8.65425	1.17555	-1.61123	active
TCONS_00007181	XLOC_002383	AT1G51430	0.703602	-1.24406	-1.39646	active
TCONS_00007184	XLOC_002383	AT1G51430	0.727489	-0.0757047	-1.25823	active
TCONS_00007216	XLOC_002398	AT1G51645	1.89391	2.18207	-1.13433	active
TCONS_00007401	XLOC_002467	AT1G53060	-8.56261	-2.22608	-5.63556	active
TCONS_00007423	XLOC_002476	SPL4	4.17376	1.38813	-1.48971	active
TCONS_00007569	XLOC_002522	AT1G07937	0.234964	-1.94081	-1.55218	active
TCONS_00007705	XLOC_002573	-	-0.656946	-1.41786	-0.132415	active
TCONS_00008709	XLOC_002985	AT1G08477	2.08371	1.9621	0.217768	active
TCONS_00009122	XLOC_003128	AT1G08707	0.88162	0.0527449	-1.22469	active
TCONS_00009264	XLOC_003187	AT1G08757	-0.769786	-1.28223	0.6812	active
TCONS_00009660	XLOC_003316	AT1G67792	-3.38222	-11.3455	-9.77776	active
TCONS_00009661	XLOC_003316	AT1G67792	-0.593099	-1.19025	0.0651958	active
TCONS_00009777	XLOC_003350	AT1G68350	0.886452	-12.3696	-11.1602	active
TCONS_00009922	XLOC_003386	AT1G09023	-0.756296	-1.11433	-0.733322	active
TCONS_00009923	XLOC_003386	AT1G09023	0.706505	-2.04605	-1.63833	active
TCONS_00010027	XLOC_003426	AT1G69572	-0.297816	-2.80264	-2.00909	active
TCONS_00010045	XLOC_003433	AT1G69680	1.98909	0.370723	-1.02385	active
TCONS_00010046	XLOC_003434	AT1G09103	-3.39256	-5.24876	-1.67616	active
TCONS_00010223	XLOC_003488	AT1G70550	1.62159	0.417662	-0.77241	active
TCONS_00010318	XLOC_003508	HB18	2.8121	-14.7374	-14	active
TCONS_00010392	XLOC_003545	AT1G09257	4.37863	2.75454	0.0980797	active
TCONS_00010522	XLOC_003595	ERO1	1.99663	1.04276	-0.119484	active
TCONS_00010562	XLOC_003605	AT1G72545	0.0647198	-1.74124	0.173393	active
TCONS_00010924	XLOC_003712	AT1G09497	0.580771	-1.69103	-1.5029	active
TCONS_00011246	XLOC_003824	AT1G09663	1.13092	0.270257	-0.0475979	active
TCONS_00011286	XLOC_003839	EXT4	-0.490623	-2.13514	-0.726909	active
TCONS_00011316	XLOC_003846	MAF1	-0.258898	-1.20348	-0.771172	active
TCONS_00011479	XLOC_003892	AT1G77930	1.65912	1.13508	-1.29313	active
TCONS_00011565	XLOC_003917	AT1G78265	-1.03405	-2.86683	-2.37432	active
TCONS_00011681	XLOC_003945	LUP2	2.30829	-1.56702	-2.03058	active
TCONS_00011770	XLOC_003975	AT1G09863	3.83556	0.220959	-0.519456	active
TCONS_00011771	XLOC_003976	AT1G79529	1.44355	0.540502	-0.709307	active
TCONS_00011786	XLOC_003983	AT1G09907	-3.76364	-3.5353	-0.0460569	active
TCONS_00011791	XLOC_003985	AT1G09913	1.01912	-0.956853	-0.476378	active
TCONS_00011963	XLOC_004022	AT1G09963	2.88492	0.252264	0.323228	active
TCONS_00012079	XLOC_004056	ARV1	1.97131	-2.91198	-1.89716	active
TCONS_00012204	XLOC_004095	AT1G04037	3.21403	-1.7321	-1.39165	active
TCONS_00012315	XLOC_004126	AT1G04097	2.05272	2.87633	-1.26142	active
TCONS_00012907	XLOC_004284	AT1G04313	2.03147	-0.726071	-0.914861	active
TCONS_00013238	XLOC_004363	AT1G06265	-3.13166	-2.57753	0.485444	active
TCONS_00013239	XLOC_004363	AT1G06265	-0.313253	-1.54707	-1.19408	active
TCONS_00013738	XLOC_004507	AT1G08592	0.477661	-1.62264	-1.12422	active
TCONS_00013899	XLOC_004551	AT1G04697	1.01548	-1.11274	-2.99529	active
TCONS_00014324	XLOC_004662	AT1G04837	3.83187	1.474	-1.95567	active
TCONS_00014441	XLOC_004707	AT1G04913	-0.725735	-1.55076	-1.46445	active
TCONS_00014559	XLOC_004752	PP2-A12	0.291837	-1.42023	-1.52774	active
TCONS_00014777	XLOC_004812	AT1G05033	1.28001	-2.06813	-1.23105	active
TCONS_00014908	XLOC_004860	AT1G05107	-0.0179062	-1.36922	-0.269727	active
TCONS_00015026	XLOC_004890	AT1G15002	3.05694	1.90215	0.370545	active
TCONS_00015266	XLOC_004967	ASL9	-0.139804	-2.56507	-1.91454	active
TCONS_00015493	XLOC_005022	AT1G05327	-1.10631	-0.758779	-1.01224	active
TCONS_00015583	XLOC_005052	ATLP-1	1.80288	-1.59923	-1.57177	active
TCONS_00015623	XLOC_005059	AT1G18382	0.327422	-3.05208	-2.05958	active
TCONS_00015641	XLOC_005060	AT1G18415	-0.540554	-1.81422	-0.871413	active
TCONS_00015662	XLOC_005070	AT1G18735	1.00737	0.798015	-0.416448	active
TCONS_00016093	XLOC_005220	AT1G21470	1.84478	-0.748148	-0.122972	active
TCONS_00016147	XLOC_005239	AT1G21830	-1.67774	-1.60939	-0.163487	active
TCONS_00016193	XLOC_005267	AT1G05733	3.8492	0.575352	-0.956647	active
TCONS_00016208	XLOC_005273	AT1G22330	-2.6976	-3.42387	-1.66849	active
TCONS_00016210	XLOC_005273	AT1G22330	-2.59971	-4.00677	-1.81989	active
TCONS_00016277	XLOC_005302	AT1G22900	0.0987597	-1.61898	-2.12675	active
TCONS_00016444	XLOC_005356	AT1G05833	2.00326	0.921652	-0.210761	active
TCONS_00016471	XLOC_005366	AT1G23980	1.69536	0.211998	0.659779	active
TCONS_00016566	XLOC_005401	KCR2	4.33312	1.61949	0.660732	active
TCONS_00016736	XLOC_005454	AT1G26218	1.07447	1.04101	-0.0464714	active
TCONS_00016826	XLOC_005488	AT1G06017	1.88437	-0.261143	-0.500407	active
TCONS_00016989	XLOC_005552	AT1G27921	-0.796001	-2.1911	-1.16669	active
TCONS_00017005	XLOC_005552	AT1G27921	1.35504	0.934208	0.327671	active
TCONS_00017049	XLOC_005569	PUP1	15.5874	3.7439	-0.452069	active
TCONS_00017149	XLOC_005596	-	-1.37324	-10.3819	-8.76083	active
TCONS_00017191	XLOC_005606	AT1G06177	0.215106	-1.44261	-0.275905	active
TCONS_00018403	XLOC_006046	-	1.85813	-1.43323	-0.672277	active
TCONS_00018595	XLOC_006106	AT1G07323	-0.636724	-1.47547	-0.153216	active
TCONS_00018989	XLOC_006251	AT1G07587	1.40129	-0.561669	-2.25814	active
TCONS_00019093	XLOC_006267	AT1G50000	12.9607	1.06166	-0.835858	active
TCONS_00019097	XLOC_006268	AT1G07603	3.05192	-3.5201	-1.84215	active
TCONS_00019265	XLOC_006324	AT1G51055	0.654463	12.5958	-2.19766	active
TCONS_00019510	XLOC_006416	AT1G07823	2.5023	-1.50755	-0.990295	active
TCONS_00019539	XLOC_006425	AT1G52710	0.641017	-2.0357	-0.679501	active
TCONS_00019633	XLOC_006466	AT1G07877	1.05072	0.765822	0.317731	active
TCONS_00019797	XLOC_006523	AT1G54355	-0.0204	-1.36343	-0.187702	active
TCONS_00019884	XLOC_006546	AT1G07993	3.08199	2.79557	-0.823505	active
TCONS_00020181	XLOC_006637	AT1G08103	0.334451	0.194371	-1.94131	active
TCONS_00020249	XLOC_006660	AT1G56612	-0.844599	-1.41504	-0.331664	active
TCONS_00020413	XLOC_006710	AT1G08217	-1.06553	0.461853	-1.30388	active
TCONS_00020528	XLOC_006765	AT1G08293	4.60332	-0.393802	-0.868975	active
TCONS_00020658	XLOC_006795	AT1G60525	-0.460109	-1.75677	-0.875662	active
TCONS_00020663	XLOC_006795	AT1G60525	1.09262	0.432899	-0.760183	active
TCONS_00020697	XLOC_006806	AT1G08333	1.31759	0.0755019	-0.587417	active
TCONS_00020783	XLOC_006827	AT1G60970	-8.77042	-10.8808	-3.04712	active
TCONS_00020964	XLOC_006865	AT1G08393	2.51104	0.370734	-0.850781	active
TCONS_00021084	XLOC_006911	AT1G08507	2.05015	1.93678	-1.86009	active
TCONS_00021146	XLOC_006938	AT1G08563	1.07856	1.06836	0.73606	active
TCONS_00021448	XLOC_007021	AT1G64253	0.842902	-1.12156	-0.76814	active
TCONS_00021902	XLOC_007191	ABA4	2.02863	-0.859159	-1.97459	active
TCONS_00022200	XLOC_007265	AT1G08973	-0.277604	-2.88886	-3.93746	active
TCONS_00022444	XLOC_007341	AT1G69587	-0.846879	-1.50602	-0.131768	active
TCONS_00022743	XLOC_007454	AT1G71528	-0.292331	-1.08602	-0.245887	active
TCONS_00022836	XLOC_007490	AT1G72420	-0.720146	-0.575722	-2.32671	active
TCONS_00022914	XLOC_007509	AT1G72740	-4.73991	-3.19273	0.349277	active
TCONS_00022915	XLOC_007509	AT1G72740	-3.94796	-4.78371	-1.16128	active
TCONS_00022937	XLOC_007515	AT1G72852	-0.302595	-1.12925	-0.663089	active
TCONS_00022939	XLOC_007515	AT1G72852	0.0306226	-1.18695	-1.57124	active
TCONS_00023235	XLOC_007590	AT1G74205	1.21524	-2.61624	-2.16778	active
TCONS_00023318	XLOC_007620	AT1G09513	2.07726	1.40556	0.226216	active
TCONS_00023414	XLOC_007649	AT1G75295	-0.680928	-1.41105	-0.0134098	active
TCONS_00023440	XLOC_007657	AT1G09553	1.68487	-0.429934	-1.82361	active
TCONS_00023450	XLOC_007662	AT1G75560	-0.623886	-1.82012	-0.221032	active
TCONS_00023490	XLOC_007681	AT1G75891	0.57851	-1.11165	-1.33209	active
TCONS_00023631	XLOC_007729	AT1G09647	-0.619046	-2.43228	-1.86655	active
TCONS_00023659	XLOC_007740	AT1G09677	0.776533	-1.42988	-1.00887	active
TCONS_00023943	XLOC_007850	AT1G78800	1.09171	-0.0505474	-1.10598	active
TCONS_00024219	XLOC_007901	AT1G09897	-0.297063	-1.85066	-1.85805	active
TCONS_00024395	XLOC_007937	ATXRCC1	-1.90197	-2.6407	-1.01829	active
TCONS_00024487	XLOC_007983	-	3.65059	0.947775	-0.220587	active
TCONS_00024494	XLOC_007990	-	2.82432	0.696694	-0.579914	active
TCONS_00024573	XLOC_008018	MLP328	-0.557055	-1.22419	-0.0601176	active
TCONS_00024687	XLOC_008062	AT2G04215	2.01409	-1.13242	-0.756475	active
TCONS_00024790	XLOC_008107	AT2G04435	2.71912	-0.682555	-3.90649	active
TCONS_00025224	XLOC_008252	AT2G05530	2.18867	-4.23318	-6.02365	active
TCONS_00025261	XLOC_008267	AT2G05812	-1.26999	-1.21166	0.106505	active
TCONS_00025317	XLOC_008293	AT2G05045	0.802903	-2.44386	-2.3461	active
TCONS_00025350	XLOC_008315	AT2G05155	1.00114	-1.26159	0.520215	active
TCONS_00025427	XLOC_008367	AT2G05365	-1.60194	-2.44439	-1.06576	active
TCONS_00025673	XLOC_008408	AT2G11225	-0.466546	-1.08979	-0.161919	active
TCONS_00025696	XLOC_008408	AT2G11225	-0.107413	-2.23805	-1.56814	active
TCONS_00025711	XLOC_008408	AT2G11225	1.61009	-1.97649	-1.48715	active
TCONS_00025723	XLOC_008408	AT2G11225	0.53479	-0.41961	-1.27824	active
TCONS_00025758	XLOC_008433	AT2G05825	-0.15527	-1.06903	0.126146	active
TCONS_00025759	XLOC_008433	AT2G05825	-0.632333	-1.4336	-1.58192	active
TCONS_00025834	XLOC_008472	AT2G13960	0.304715	-2.16114	-0.836552	active
TCONS_00025989	XLOC_008520	LTP	-0.818938	-2.50968	-1.49588	active
TCONS_00026014	XLOC_008534	ARFB1A	2.85571	1.6635	-0.165247	active
TCONS_00026079	XLOC_008562	AT2G06525	-0.535447	-1.63457	0.0644904	active
TCONS_00026692	XLOC_008766	AT2G07245	-0.725215	-1.70226	-1.26663	active
TCONS_00027047	XLOC_008872	AT2G07435	-0.818819	-1.31765	0.129088	active
TCONS_00027529	XLOC_009053	AT2G08025	-0.00737568	-0.0573757	-2.3585	active
TCONS_00027645	XLOC_009099	AT2G08100	1.23188	0.643731	0.0535543	active
TCONS_00028541	XLOC_009379	AT2G30362	1.69401	1.01501	0.393352	active
TCONS_00028555	XLOC_009385	TPP	2.53587	1.41349	-1.09818	active
TCONS_00028624	XLOC_009398	AT2G30766	3.4372	2.29361	-0.571291	active
TCONS_00028787	XLOC_009450	AT2G08440	1.16071	0.982642	-0.799821	active
TCONS_00029332	XLOC_009622	AT2G08660	8.22991	0.110979	-8.31802	active
TCONS_00029397	XLOC_009651	AT2G08700	1.3797	-0.675965	-0.508027	active
TCONS_00029494	XLOC_009680	AT2G08730	-0.961542	-1.36562	0.157642	active
TCONS_00029496	XLOC_009682	AT2G08735	-3.21266	-2.87339	0.617481	active
TCONS_00029553	XLOC_009702	AT2G35738	-1.73559	-4.91946	-5.51622	active
TCONS_00029573	XLOC_009702	AT2G35738	1.31976	0.0822067	0.192924	active
TCONS_00029598	XLOC_009711	AT2G08775	2.60084	-0.939942	-0.782519	active
TCONS_00029711	XLOC_009749	AT2G36540	2.49275	1.74512	-0.613271	active
TCONS_00029739	XLOC_009762	AT2G36792	1.99604	1.61179	-0.0709683	active
TCONS_00029740	XLOC_009762	AT2G36792	0.272722	-0.123692	-1.85945	active
TCONS_00029963	XLOC_009825	SOUL-1	3.1869	2.54447	0.832403	active
TCONS_00030013	XLOC_009845	AT2G08950	3.35097	-1.21727	-0.568388	active
TCONS_00030020	XLOC_009847	AT2G08955	1.81685	-1.60934	-0.0169506	active
TCONS_00030532	XLOC_009990	AT2G09165	3.0991	2.85074	0.527903	active
TCONS_00030899	XLOC_010085	AT2G42247	1.37598	3.64412	-1.37093	active
TCONS_00030918	XLOC_010092	AT2G09370	-1.32866	-1.11064	0.440492	active
TCONS_00031042	XLOC_010133	AT-P4H-1	-0.538535	-2.43225	-0.860345	active
TCONS_00031062	XLOC_010138	AT2G09420	-2.0989	-2.03175	0.0822351	active
TCONS_00031094	XLOC_010142	AT2G09430	-0.414957	-1.02903	-0.903418	active
TCONS_00031122	XLOC_010151	AT2G09455	1.27526	-0.169562	-0.283004	active
TCONS_00031224	XLOC_010185	AT2G43930	-0.904084	-2.72593	-1.15898	active
TCONS_00031517	XLOC_010304	AT2G09665	0.335607	-1.00054	-0.999637	active
TCONS_00031922	XLOC_010409	AT2G09905	0.519677	-0.770637	-1.08168	active
TCONS_00032114	XLOC_010453	AT2G01175	0.606545	-1.15305	-1.10557	active
TCONS_00032744	XLOC_010701	AT2G05914	-0.964336	-1.69143	-1.36522	active
TCONS_00032853	XLOC_010762	AT2G05205	-1.70975	-1.45816	0.208721	active
TCONS_00032854	XLOC_010762	AT2G05205	1.28652	1.0706	0.423381	active
TCONS_00032984	XLOC_010835	AT2G05675	-1.30278	-1.61105	-1.25423	active
TCONS_00033126	XLOC_010892	AT2G14160	-3.23196	-3.18291	-0.581317	active
TCONS_00033142	XLOC_010899	AT2G14285	1.14486	-0.39906	-0.681222	active
TCONS_00033217	XLOC_010929	AT2G06345	1.64716	-1.8237	-2.52494	active
TCONS_00033222	XLOC_010933	AT2G06355	1.36006	0.544863	-1.24591	active
TCONS_00033428	XLOC_011023	AT2G06765	2.32539	-0.462518	-0.708163	active
TCONS_00033589	XLOC_011066	ATSERAT3	2.46382	-2.16381	-2.86175	active
TCONS_00034403	XLOC_011364	AT2G23040	-0.509616	-1.50721	-1.04581	active
TCONS_00034404	XLOC_011364	AT2G23040	1.37074	-0.459391	-1.14373	active
TCONS_00034409	XLOC_011364	AT2G23040	3.55091	-0.0545535	-0.585753	active
TCONS_00034505	XLOC_011410	AT2G07950	0.180256	-1.03255	-0.355694	active
TCONS_00034616	XLOC_011443	AT2G08000	1.01625	-0.332032	-1.24739	active
TCONS_00034643	XLOC_011458	AT2G24545	-0.882976	-1.63384	-0.243643	active
TCONS_00034644	XLOC_011458	AT2G24545	1.31185	0.123837	-0.754842	active
TCONS_00034734	XLOC_011477	AT2G24755	3.27409	-5.62977	-10.0393	active
TCONS_00034746	XLOC_011477	AT2G24755	-1.67395	-6.23966	-7.94604	active
TCONS_00035227	XLOC_011629	AT2G27330	2.63802	1.28443	-0.248573	active
TCONS_00035504	XLOC_011745	AT2G29170	0.655057	0.186551	-1.05271	active
TCONS_00035798	XLOC_011852	AT2G30984	-0.0795893	-2.15548	-1.7817	active
TCONS_00035986	XLOC_011895	AT2G08450	-0.840334	-1.1549	-0.200386	active
TCONS_00036051	XLOC_011909	AT2G08500	-0.471316	-2.40579	-0.774179	active
TCONS_00036232	XLOC_011967	AT2G33051	0.680743	-11.5758	-11.2528	active
TCONS_00036238	XLOC_011967	AT2G33051	12.0084	11.7156	-1.07459	active
TCONS_00036265	XLOC_011977	AT2G33205	0.132334	1.03282	-1.89463	active
TCONS_00036402	XLOC_012017	AT2G33815	-2.75078	-4.78027	-1.89304	active
TCONS_00036625	XLOC_012076	AT2G08695	2.0076	0.788384	-0.0966869	active
TCONS_00036744	XLOC_012119	AT2G35637	2.60056	-2.24007	-3.38358	active
TCONS_00036912	XLOC_012182	AT2G08820	-0.399541	-1.34335	-2.43434	active
TCONS_00037294	XLOC_012314	AT2G38970	-2.95818	-1.65041	0.17687	active
TCONS_00037363	XLOC_012333	AT2G09025	2.49696	0.404444	0.714155	active
TCONS_00037431	XLOC_012352	AT2G09055	1.59886	-1.68575	-1.40529	active
TCONS_00037490	XLOC_012380	AT2G09085	1.13197	0.267022	-0.0960412	active
TCONS_00037550	XLOC_012400	AT2G40165	-0.959107	-1.06218	-0.435694	active
TCONS_00037628	XLOC_012431	AT2G09175	3.02509	0.0328563	0.512326	active
TCONS_00037709	XLOC_012463	AT2G41178	1.48728	0.707099	-0.391745	active
TCONS_00037729	XLOC_012472	AT2G09250	-2.01924	-1.30766	0.500381	active
TCONS_00037745	XLOC_012485	AT2G41480	2.73758	-0.290358	-1.33361	active
TCONS_00037826	XLOC_012498	AT2G09300	-0.466834	-1.84648	-0.700914	active
TCONS_00037869	XLOC_012512	AT2G41870	10.5614	5.50833	0.771857	active
TCONS_00037948	XLOC_012544	AT2G42365	10.3446	0.140413	0.440732	active
TCONS_00038209	XLOC_012620	CHI	3.19951	3.16643	0.271748	active
TCONS_00038236	XLOC_012633	AT2G09500	1.95251	0.723506	0.987326	active
TCONS_00038341	XLOC_012658	AT2G44255	-0.392104	-1.30381	-0.668938	active
TCONS_00038418	XLOC_012685	AT2G44798	1.90384	-0.684782	-0.486254	active
TCONS_00038421	XLOC_012685	AT2G44798	0.0429448	-1.55641	0.173083	active
TCONS_00038485	XLOC_012706	AT2G45220	2.14229	1.10159	0.0393677	active
TCONS_00038501	XLOC_012709	AT2G45315	-0.880734	-1.29502	0.244585	active
TCONS_00038668	XLOC_012756	AT2G09710	2.26527	-0.0204555	-0.76934	active
TCONS_00038732	XLOC_012780	AT2G46572	-0.537931	-9.12588	-11.341	active
TCONS_00038991	XLOC_012863	-	2.9079	2.81348	-0.0401348	active
TCONS_00039000	XLOC_012872	-	-0.454863	-3.35794	-2.8269	active
TCONS_00039019	XLOC_012884	MUB1	1.23231	-9.82492	-10.6563	active
TCONS_00039154	XLOC_012937	AT3G01065	-0.412466	-1.27796	-0.334026	active
TCONS_00039393	XLOC_013001	AT3G01225	-1.10998	-2.36759	-1.29833	active
TCONS_00039767	XLOC_013106	AT3G01565	0.779936	-1.68905	-1.32322	active
TCONS_00039770	XLOC_013108	AT3G01595	0.658493	1.17841	-1.09359	active
TCONS_00039969	XLOC_013168	AT3G05905	-1.37621	-1.27345	0.0635728	active
TCONS_00040106	XLOC_013222	AT3G01915	3.63956	-0.987848	-0.754525	active
TCONS_00040149	XLOC_013239	AT3G07230	2.05385	1.79564	-0.686341	active
TCONS_00040183	XLOC_013252	AT3G01995	-0.974542	-1.40905	-0.270918	active
TCONS_00040197	XLOC_013256	AT3G02015	1.87036	-0.123355	-0.257031	active
TCONS_00040202	XLOC_013257	AT3G02025	2.04148	-0.00715593	-0.905841	active
TCONS_00040515	XLOC_013340	AT3G02225	1.77779	1.73892	-0.00310003	active
TCONS_00040667	XLOC_013404	AT3G10860	-0.904567	-1.00557	-1.1526	active
TCONS_00040895	XLOC_013485	AT3G02525	1.02223	0.211098	0.29897	active
TCONS_00040899	XLOC_013488	AT3G02545	1.84717	-0.913171	-2.90921	active
TCONS_00041679	XLOC_013748	AT3G03325	-0.246484	-1.20217	-0.33791	active
TCONS_00042734	XLOC_014099	AT3G22121	-0.844072	-1.35131	-0.245382	active
TCONS_00042830	XLOC_014132	AT3G04285	0.625052	-0.00356898	-1.35149	active
TCONS_00043227	XLOC_014282	AT3G24929	7.30449	6.79455	-0.931143	active
TCONS_00043257	XLOC_014284	AT3G25013	1.55988	0.205332	-0.601361	active
TCONS_00043262	XLOC_014284	AT3G25013	-1.80585	-6.66516	-5.05259	active
TCONS_00043645	XLOC_014393	AT3G05105	-2.1099	-1.08011	-0.740421	active
TCONS_00044204	XLOC_014603	-	0.409469	-1.7641	-0.8959	active
TCONS_00044246	XLOC_014635	-	-2.97737	-3.6506	-1.32316	active
TCONS_00044408	XLOC_014711	AT3G43840	-1.80806	-1.6271	0.0337699	active
TCONS_00044762	XLOC_014849	AT3G07385	1.06516	0.123517	-0.736335	active
TCONS_00044779	XLOC_014861	AT3G46490	-0.700664	-1.61343	-1.68195	active
TCONS_00044812	XLOC_014872	AT3G07465	2.09245	-1.54608	-1.9186	active
TCONS_00044821	XLOC_014876	AT3G46658	-0.239554	-1.69883	-0.584725	active
TCONS_00044869	XLOC_014897	AT3G07625	1.35879	-0.88989	-1.76029	active
TCONS_00044885	XLOC_014908	AT3G07675	1.50681	0.881319	-0.923874	active
TCONS_00045361	XLOC_015063	AT3G08075	-1.81237	-2.31437	-1.11963	active
TCONS_00045620	XLOC_015172	BAG4	-1.0029	-0.996461	-1.26499	active
TCONS_00045682	XLOC_015189	AT3G08235	0.0744491	0.0397495	-1.27432	active
TCONS_00045780	XLOC_015214	AT3G52535	2.25013	0.51835	-0.63568	active
TCONS_00047024	XLOC_015637	AT3G09345	-0.756976	-1.2973	0.253853	active
TCONS_00047430	XLOC_015770	AT3G09745	1.82866	1.25162	0.284803	active
TCONS_00047432	XLOC_015770	AT3G09745	2.87228	1.21034	-0.159526	active
TCONS_00047444	XLOC_015774	AT3G62190	2.00301	-0.281425	0.651106	active
TCONS_00047909	XLOC_015916	AT3G01105	2.50411	-0.137016	-0.360261	active
TCONS_00048056	XLOC_015962	AT3G01235	3.03724	-2.08085	-2.34623	active
TCONS_00048063	XLOC_015966	EXPA13	1.6614	0.721678	-0.776635	active
TCONS_00048325	XLOC_016051	AT3G04500	-0.655673	-3.41758	-2.20714	active
TCONS_00048605	XLOC_016145	AT3G05932	0.158108	-1.00444	-1.43241	active
TCONS_00048914	XLOC_016226	AT3G01935	1.5505	0.274027	0.781	active
TCONS_00049030	XLOC_016262	AT3G02035	-0.919591	-1.49391	-0.369751	active
TCONS_00049181	XLOC_016301	-	1.73404	0.903252	-1.37963	active
TCONS_00049446	XLOC_016382	AT3G02295	2.3788	2.07393	-0.622221	active
TCONS_00050090	XLOC_016572	AT3G13310	-0.959627	-5.95832	-5.56575	active
TCONS_00050199	XLOC_016602	AT3G02785	0.423207	0.0834523	-1.14123	active
TCONS_00050439	XLOC_016682	AT3G03025	1.42469	0.202365	-0.297307	active
TCONS_00050755	XLOC_016785	AT3G03435	2.69243	2.04888	-0.563269	active
TCONS_00050846	XLOC_016820	AT3G17712	2.55684	2.32745	0.510322	active
TCONS_00050884	XLOC_016832	AT3G03605	1.57892	0.15054	0.198996	active
TCONS_00051088	XLOC_016912	AT3G03815	2.41496	0.860931	-0.50955	active
TCONS_00051124	XLOC_016926	AT3G03865	0.354271	-0.808781	-1.06978	active
TCONS_00051155	XLOC_016939	AT3G03895	0.390968	-0.565742	-1.1948	active
TCONS_00051338	XLOC_016985	AT3G04015	-0.136649	-1.70996	-1.05132	active
TCONS_00051344	XLOC_016990	AT3G04035	-0.441792	0.0657983	-1.13836	active
TCONS_00051361	XLOC_016999	AT3G20978	1.44504	-0.521787	-1.39648	active
TCONS_00051400	XLOC_017010	AT3G04055	1.57833	-0.807314	-1.73923	active
TCONS_00051593	XLOC_017073	PCC1	6.50534	8.14821	-1.17265	active
TCONS_00051731	XLOC_017146	AT3G04475	2.5675	0.0054019	-0.900862	active
TCONS_00051947	XLOC_017227	AT3G04775	0.890432	1.42245	-1.6231	active
TCONS_00052489	XLOC_017420	MYB0	-1.27055	1.40701	-1.26748	active
TCONS_00052509	XLOC_017424	AT3G27990	-0.491692	-1.36505	0.236265	active
TCONS_00052577	XLOC_017457	AT3G28635	-1.34442	-1.44806	-1.25452	active
TCONS_00052616	XLOC_017472	AT3G05575	-0.43178	-2.00669	-0.169273	active
TCONS_00052629	XLOC_017479	AT3G28940	1.7269	0.779859	-0.319268	active
TCONS_00052680	XLOC_017494	VTI13	0.412142	-3.14913	-2.34518	active
TCONS_00052761	XLOC_017535	AT3G29644	0.0853709	-0.387542	-2.33249	active
TCONS_00052763	XLOC_017535	AT3G29644	-0.313622	-0.497139	-1.48722	active
TCONS_00052765	XLOC_017535	AT3G29644	-0.617192	-1.01765	-2.13812	active
TCONS_00052766	XLOC_017535	AT3G29644	0.266867	-0.344045	-1.84516	active
TCONS_00052773	XLOC_017541	AT3G05955	2.11005	1.96463	-2.91744	active
TCONS_00052799	XLOC_017550	-	1.87493	0.83373	-0.767317	active
TCONS_00052972	XLOC_017639	AT3G06515	0.623429	-0.826365	-1.69513	active
TCONS_00053211	XLOC_017756	AT3G06955	0.270716	0.389933	-2.34896	active
TCONS_00053509	XLOC_017887	AT3G07605	-0.731422	-1.36814	0.633209	active
TCONS_00053588	XLOC_017907	AT3G07705	2.23688	1.64935	-0.250979	active
TCONS_00053776	XLOC_017967	AT3G48450	13.1196	-12.6581	-11.6149	active
TCONS_00053788	XLOC_017975	AT3G48540	0.363859	-0.315347	-1.10876	active
TCONS_00054042	XLOC_018051	VDAC5	8.63295	-0.660496	-1.25451	active
TCONS_00054251	XLOC_018125	AT3G51075	-2.66891	-11.2208	-10.6002	active
TCONS_00054298	XLOC_018125	AT3G51075	9.7585	-9.13534	-7.08288	active
TCONS_00054299	XLOC_018125	AT3G51075	1.8123	1.49303	0.0932605	active
TCONS_00054301	XLOC_018125	AT3G51075	-1.5323	2.30118	-1.17988	active
TCONS_00054306	XLOC_018125	AT3G08175	4.50109	-2.60198	-5.57582	active
TCONS_00054432	XLOC_018174	CAM9	3.25757	1.50475	-1.19281	active
TCONS_00054542	XLOC_018216	AT3G52605	2.25307	0.504472	-1.79669	active
TCONS_00054689	XLOC_018269	AT3G08350	-0.871367	-1.51318	-0.764057	active
TCONS_00055355	XLOC_018472	AT3G57030	1.5634	0.855696	0.00243834	active
TCONS_00055451	XLOC_018501	AT3G57460	17.4413	2.63392	-0.195205	active
TCONS_00055639	XLOC_018573	AT3G09135	1.93003	1.12646	-0.375967	active
TCONS_00055666	XLOC_018579	AT3G58670	-1.30333	-1.11193	0.405725	active
TCONS_00056004	XLOC_018671	AT3G60286	-1.94783	-1.15131	0.363286	active
TCONS_00056080	XLOC_018704	AT3G09555	4.41609	0.835883	-0.608092	active
TCONS_00056134	XLOC_018716	AT3G61113	1.46795	-0.537275	-0.376838	active
TCONS_00056579	XLOC_018865	AT3G63445	0.0632113	-0.955032	-1.21288	active
TCONS_00056593	XLOC_018865	AT3G63445	1.54758	0.368524	-0.344584	active
TCONS_00056633	XLOC_018878	-	2.3166	-0.854357	-2.24896	active
TCONS_00056634	XLOC_018879	-	-0.861313	-1.38699	-0.116731	active
TCONS_00056734	XLOC_018923	MBD3	1.99751	-0.951534	-1.17413	active
TCONS_00056965	XLOC_018986	AT4G03905	4.00046	1.80973	0.517945	active
TCONS_00056972	XLOC_018987	AT4G01593	5.42812	0.723677	-1.21713	active
TCONS_00057029	XLOC_019012	AT4G04015	0.350879	-2.67277	-2.58244	active
TCONS_00057031	XLOC_019014	AT4G04035	1.88129	1.6592	0.698545	active
TCONS_00057192	XLOC_019067	AT4G04285	2.83549	1.68039	0.0146932	active
TCONS_00057344	XLOC_019126	AT4G03635	1.5898	-2.36994	-2.92128	active
TCONS_00057442	XLOC_019165	CRK36	1.42893	0.603897	0.174128	active
TCONS_00057737	XLOC_019251	AT4G07950	-0.43311	-1.36993	-0.142544	active
TCONS_00057780	XLOC_019273	AT4G05405	0.608218	-1.77853	-2.03848	active
TCONS_00058117	XLOC_019414	AT4G05785	1.01437	0.353981	-0.303922	active
TCONS_00058609	XLOC_019608	HTA4	1.08836	0.655222	-0.385974	active
TCONS_00058779	XLOC_019664	AT4G06195	-2.89773	-2.56596	0.576928	active
TCONS_00058780	XLOC_019665	AT4G14548	-1.84651	-1.63152	0.655779	active
TCONS_00059094	XLOC_019746	AT4G15670	-2.4564	-1.84018	0.372091	active
TCONS_00059462	XLOC_019890	-	14.7605	12.9816	-0.956929	active
TCONS_00059679	XLOC_019971	AT4G06875	0.416117	-0.94282	-1.24395	active
TCONS_00060442	XLOC_020233	VAG2	1.40126	0.544245	-0.208702	active
TCONS_00060536	XLOC_020255	AT4G07195	-1.62772	-4.11325	-2.81358	active
TCONS_00060587	XLOC_020269	AT4G24160	1.1915	0.835918	-1.07378	active
TCONS_00060730	XLOC_020304	AT4G07290	1.11525	-0.534026	-1.38573	active
TCONS_00060854	XLOC_020344	AT4G07405	-0.357681	-1.0434	0.313243	active
TCONS_00060885	XLOC_020355	AT4G25719	-0.653266	-1.44135	-0.769796	active
TCONS_00060950	XLOC_020383	AT4G26145	0.435667	-1.93898	-2.05733	active
TCONS_00060970	XLOC_020392	AT4G26255	-0.301837	-9.46716	-8.84173	active
TCONS_00061014	XLOC_020410	AT4G26542	-0.833754	-1.01149	-0.119735	active
TCONS_00061252	XLOC_020505	AT4G08015	-0.858736	-1.70951	-0.792782	active
TCONS_00061335	XLOC_020532	AT4G28652	-0.977533	-1.09123	0.174123	active
TCONS_00061576	XLOC_020617	AT4G29930	3.61117	2.05447	0.193999	active
TCONS_00061655	XLOC_020639	AT4G08285	2.44851	2.40022	0.80578	active
TCONS_00061877	XLOC_020695	AT4G08505	1.71882	1.58662	0.336471	active
TCONS_00062164	XLOC_020766	AME3	-0.0668433	0.524266	-1.05214	active
TCONS_00062619	XLOC_020910	AT4G09105	1.73059	-0.845012	-0.696133	active
TCONS_00062839	XLOC_020989	UBC17	-1.45634	-2.286	-1.29601	active
TCONS_00062875	XLOC_021003	AT4G09385	1.64136	1.19543	-0.934447	active
TCONS_00063513	XLOC_021228	AT4G03705	2.41125	-1.75624	-2.23565	active
TCONS_00063612	XLOC_021257	AT4G03845	2.45261	1.11797	-2.47566	active
TCONS_00064164	XLOC_021424	AT4G03940	-0.878521	-1.22069	-1.32224	active
TCONS_00064173	XLOC_021430	AT4G04200	1.2251	0.237085	-0.499636	active
TCONS_00064180	XLOC_021431	AT4G04221	-0.523593	-1.82475	-0.0129099	active
TCONS_00064190	XLOC_021438	AT4G04865	0.496315	-1.11124	-1.76931	active
TCONS_00064196	XLOC_021441	PMP22	1.34995	-2.0296	-2.48724	active
TCONS_00064465	XLOC_021544	-	-2.2979	-2.08098	0.500533	active
TCONS_00064598	XLOC_021592	AT4G05650	0.893225	0.307039	-1.36061	active
TCONS_00064599	XLOC_021592	AT4G05650	1.28918	-1.08203	-1.8122	active
TCONS_00064606	XLOC_021598	AT4G08990	-0.201902	-2.22331	-2.39729	active
TCONS_00064639	XLOC_021613	AT4G09432	-1.58416	-1.16785	0.682579	active
TCONS_00064658	XLOC_021623	GASA3	2.61523	1.76898	0.673086	active
TCONS_00064752	XLOC_021657	AT4G05775	-0.119075	-2.09344	-1.30048	active
TCONS_00065302	XLOC_021852	AT4G06060	-0.906916	-2.91886	-1.36588	active
TCONS_00065362	XLOC_021869	AT4G13505	1.95472	0.701918	-1.16297	active
TCONS_00065516	XLOC_021912	AT4G14145	-1.00344	-3.12083	-1.15411	active
TCONS_00066612	XLOC_022247	AT4G06880	1.0001	0.990602	0.224296	active
TCONS_00066613	XLOC_022247	AT4G06880	1.87687	0.971698	-0.852405	active
TCONS_00066729	XLOC_022282	AT4G06935	2.34232	0.705921	0.820433	active
TCONS_00066783	XLOC_022301	AT4G06955	0.808231	-0.66811	-1.35244	active
TCONS_00066891	XLOC_022340	AT4G06990	0.383238	-1.01648	-0.324957	active
TCONS_00067796	XLOC_022608	AT4G25885	-0.65043	-2.29484	-1.03489	active
TCONS_00067959	XLOC_022662	AT4G26795	0.0589595	-1.76467	-2.12168	active
TCONS_00067962	XLOC_022662	AT4G26795	1.48954	0.132419	-0.0663067	active
TCONS_00067963	XLOC_022662	AT4G26795	1.01462	-1.24304	-0.574551	active
TCONS_00068182	XLOC_022728	AT4G27852	1.13586	-1.18554	-1.06743	active
TCONS_00068250	XLOC_022744	AT4G28162	-2.06886	-1.15329	0.893835	active
TCONS_00068251	XLOC_022744	AT4G28162	1.42331	2.42801	-1.22238	active
TCONS_00068595	XLOC_022878	AT4G08305	2.07657	2.57674	-2.70958	active
TCONS_00068731	XLOC_022920	AT4G31398	1.50263	1.04907	-0.0410419	active
TCONS_00069245	XLOC_023078	AT4G08925	2.53785	-0.3424	-1.04911	active
TCONS_00069457	XLOC_023145	AT4G09165	-0.036344	-1.03518	-0.224388	active
TCONS_00069781	XLOC_023236	AT4G37225	3.3082	0.530356	-0.876608	active
TCONS_00069834	XLOC_023257	AT4G37553	-1.78022	-3.89314	-1.8942	active
TCONS_00069838	XLOC_023257	AT4G37553	4.1235	3.69399	-0.433866	active
TCONS_00069990	XLOC_023312	AT4G38545	-0.160518	-2.21812	-0.631217	active
TCONS_00069991	XLOC_023312	AT4G38545	-0.963575	-2.7504	-1.27648	active
TCONS_00070286	XLOC_023410	AT4G40085	2.5143	-2.62638	-0.878529	active
TCONS_00070403	XLOC_023460	AT5G00780	2.52379	-1.10861	-0.282856	active
TCONS_00070404	XLOC_023460	AT5G00780	1.81579	-0.352148	-1.05311	active
TCONS_00070505	XLOC_023495	AT5G00820	-1.55628	-1.51502	0.00315529	active
TCONS_00070694	XLOC_023557	AT5G00900	1.0009	0.025175	-0.840345	active
TCONS_00071143	XLOC_023697	AT5G05435	-2.07344	-1.31683	-0.0548886	active
TCONS_00071145	XLOC_023697	AT5G05435	-1.21919	-1.19573	-0.3151	active
TCONS_00071146	XLOC_023697	AT5G05435	-1.38976	-1.06539	0.536145	active
TCONS_00071937	XLOC_023951	AT5G01675	-1.2891	-1.0651	0.270215	active
TCONS_00071963	XLOC_023960	AT5G01725	2.60504	0.569843	-0.164752	active
TCONS_00071996	XLOC_023970	AT5G01775	2.05214	0.997566	-0.0593211	active
TCONS_00072449	XLOC_024116	AT5G02105	-1.3091	-1.17497	-0.00800125	active
TCONS_00072622	XLOC_024178	AT5G15022	0.617056	1.35618	-2.11087	active
TCONS_00072623	XLOC_024178	AT5G15022	0.722294	0.224325	-1.15449	active
TCONS_00072846	XLOC_024254	AT5G02525	0.278465	-2.37024	-2.33577	active
TCONS_00073166	XLOC_024355	AT5G18245	-0.511802	-7.72139	-4.77625	active
TCONS_00073169	XLOC_024356	AT5G18255	0.354197	-1.50368	-0.989704	active
TCONS_00073469	XLOC_024448	AT5G03085	1.23212	-1.89243	-2.013	active
TCONS_00073589	XLOC_024494	AT5G03175	-0.21372	-1.03827	0.56485	active
TCONS_00074018	XLOC_024614	AT5G03615	-3.12673	-2.81409	-1.06406	active
TCONS_00074496	XLOC_024761	AT5G26146	2.57791	-0.29489	0.617478	active
TCONS_00075540	XLOC_025151	AT5G05765	-0.207339	-1.86962	-1.21221	active
TCONS_00076698	XLOC_025551	AT5G06695	-2.01997	-1.04373	-0.178632	active
TCONS_00077210	XLOC_025705	AT5G07025	1.07238	0.543741	0.309139	active
TCONS_00077341	XLOC_025744	AT5G07125	1.91529	-1.19231	-1.04773	active
TCONS_00077432	XLOC_025766	AT5G48775	-1.76994	-2.49458	-2.01719	active
TCONS_00077505	XLOC_025788	AT5G49152	3.47252	1.38757	-0.0881046	active
TCONS_00078185	XLOC_026006	AT5G53048	1.51913	1.36547	-0.0315653	active
TCONS_00078469	XLOC_026106	AT5G54569	1.22745	0.195518	-0.170959	active
TCONS_00079200	XLOC_026335	AT5G08855	3.06349	0.337316	0.00354226	active
TCONS_00079245	XLOC_026353	AT5G08885	0.109931	-1.2758	-0.626112	active
TCONS_00079865	XLOC_026539	AT5G09065	0.665404	-7.42458	-7.15915	active
TCONS_00079948	XLOC_026574	AT5G09105	-0.144493	-1.57164	-1.01682	active
TCONS_00080110	XLOC_026633	AT5G09185	-0.582049	-1.31443	-0.432839	active
TCONS_00080449	XLOC_026723	AT5G09405	-0.917385	-1.09092	-0.161383	active
TCONS_00080602	XLOC_026774	AT5G09635	2.36475	0.827323	-0.22382	active
TCONS_00080684	XLOC_026796	AT5G09735	3.86214	-0.318325	-2.24902	active
TCONS_00080829	XLOC_026851	AT5G01215	-1.48669	-1.03308	0.188137	active
TCONS_00080830	XLOC_026851	AT5G01215	-0.654632	-1.18925	0.038768	active
TCONS_00080903	XLOC_026874	AT5G00770	2.5118	0.629057	-1.25585	active
TCONS_00080955	XLOC_026888	AT5G00790	-1.64487	-1.06524	-0.0493946	active
TCONS_00081084	XLOC_026928	AT5G00860	0.494984	0.149077	-1.30581	active
TCONS_00081103	XLOC_026939	AT5G00875	2.02631	-0.259048	-0.175494	active
TCONS_00081186	XLOC_026957	AT5G00905	4.82637	4.01518	-0.00591065	active
TCONS_00081200	XLOC_026965	AT5G00910	2.13848	1.14424	-1.04505	active
TCONS_00081630	XLOC_027102	AT5G01095	-0.994035	-1.21615	-0.0491357	active
TCONS_00082612	XLOC_027374	AT5G10965	0.254847	-1.13008	-1.92033	active
TCONS_00082614	XLOC_027374	AT5G10965	2.94021	-0.318916	-0.915302	active
TCONS_00082615	XLOC_027374	AT5G10965	-1.05396	-1.04152	-0.051428	active
TCONS_00083735	XLOC_027714	AT5G02705	2.53778	0.365363	-1.67959	active
TCONS_00083767	XLOC_027724	AT5G02745	-0.82373	-2.43352	-2.15482	active
TCONS_00083837	XLOC_027760	AT5G02865	-1.60567	-0.741282	-1.33439	active
TCONS_00085214	XLOC_028151	AT5G03975	2.34386	2.14286	0.099658	active
TCONS_00085227	XLOC_028155	AT5G04005	0.138617	-2.55924	-1.19155	active
TCONS_00085645	XLOC_028324	AT5G04905	-0.751433	-1.2561	-0.0943214	active
TCONS_00085883	XLOC_028412	AT5G36002	-2.00086	-1.70126	-0.949172	active
TCONS_00085884	XLOC_028412	AT5G36002	0.269482	-3.10943	-2.30388	active
TCONS_00085885	XLOC_028412	AT5G36002	1.75785	0.553409	0.548182	active
TCONS_00086236	XLOC_028554	AT5G38212	-12.6369	-13.2625	-2.13095	active
TCONS_00086425	XLOC_028645	AT5G05995	2.28937	1.70601	0.305081	active
TCONS_00087576	XLOC_029055	AT5G06885	0.2844	0.0176092	-1.06807	active
TCONS_00087858	XLOC_029164	AT5G07265	1.02966	0.68124	0.0770672	active
TCONS_00088037	XLOC_029226	AT5G07455	1.86433	-0.650135	-2.32116	active
TCONS_00088069	XLOC_029238	AT5G07525	1.72051	-0.716947	-1.62874	active
TCONS_00088401	XLOC_029372	AT5G07895	0.53982	-1.39467	-2.40399	active
TCONS_00088582	XLOC_029429	AT5G07975	-0.765151	-1.08643	0.0557381	active
TCONS_00088745	XLOC_029503	AT5G08235	1.06686	-1.67568	-1.99069	active
TCONS_00088867	XLOC_029544	AT5G08275	1.20559	-0.316443	-0.764805	active
TCONS_00089574	XLOC_029781	AT5G59662	1.99209	0.742679	-0.253319	active
TCONS_00089716	XLOC_029842	AT5G08980	-1.80298	-1.03352	0.0850704	active
TCONS_00089766	XLOC_029863	AT5G08990	2.21231	0.799172	-0.505545	active
TCONS_00090234	XLOC_030015	AT5G09175	0.459554	-0.41596	-2.63935	active
TCONS_00090475	XLOC_030106	AT5G65575	2.34014	0.321871	-1.00898	active
TCONS_00090475	XLOC_030106	AT5G65575	2.34014	0.321871	-1.00898	active
TCONS_00090700	XLOC_030166	AT5G66558	1.26256	-0.658335	-1.01891	active
TCONS_00090700	XLOC_030166	AT5G66558	1.26256	-0.658335	-1.01891	active
TCONS_00090751	XLOC_030185	AT5G09785	-3.16171	-2.16303	0.581816	active
TCONS_00000078	XLOC_000027	AT1G01448	-1.0928	-1.42133	-0.191742	repress
TCONS_00000083	XLOC_000027	AT1G01448	-1.53154	-0.909246	0.94976	repress
TCONS_00000114	XLOC_000038	AT1G01630	-10.8391	2.73033	10.012	repress
TCONS_00000247	XLOC_000068	AT1G04093	-0.101429	-0.28336	1.21432	repress
TCONS_00000320	XLOC_000096	TAF13	-2.16845	0.400043	2.08912	repress
TCONS_00000340	XLOC_000105	SR34	-1.05281	-1.58086	-0.129657	repress
TCONS_00000402	XLOC_000121	FZL	-2.26738	-0.466409	3.60269	repress
TCONS_00000479	XLOC_000134	AT1G03365	0.186462	3.04352	-0.258815	repress
TCONS_00000493	XLOC_000139	AHP5	1.70001	2.12965	0.548044	repress
TCONS_00000508	XLOC_000146	AT1G03590	-3.72519	-4.65411	-0.793532	repress
TCONS_00000515	XLOC_000147	PSB27	0.902245	1.06415	-0.179261	repress
TCONS_00000654	XLOC_000181	AT1G04247	1.53724	3.41019	0.926894	repress
TCONS_00000885	XLOC_000264	AT1G05780	-0.621245	2.77806	0.120517	repress
TCONS_00001013	XLOC_000295	MYB13	-0.149614	0.472946	1.56024	repress
TCONS_00001055	XLOC_000307	AT1G04467	0.848588	1.97913	0.105367	repress
TCONS_00001166	XLOC_000338	AT1G07119	-1.94719	-1.94743	-0.850078	repress
TCONS_00001167	XLOC_000338	AT1G07119	-1.30759	-0.154766	0.694935	repress
TCONS_00001183	XLOC_000338	AT1G07119	-0.923108	1.3088	0.937596	repress
TCONS_00001201	XLOC_000344	AT1G04567	-1.81698	2.31783	2.40506	repress
TCONS_00001646	XLOC_000474	AT1G09650	0.52371	3.91118	-0.102702	repress
TCONS_00002026	XLOC_000593	AT1G04877	-4.71323	-0.465428	3.18092	repress
TCONS_00002038	XLOC_000599	AT1G04893	-0.775206	-0.010854	1.48692	repress
TCONS_00002100	XLOC_000618	AT1G04933	2.07774	3.23332	-0.345068	repress
TCONS_00002287	XLOC_000673	CYP86C4	-0.979864	-1.04825	2.09189	repress
TCONS_00002552	XLOC_000768	AT1G05123	-2.21795	1.49129	4.72502	repress
TCONS_00002557	XLOC_000772	AT1G05133	-0.824698	3.61646	2.71776	repress
TCONS_00002698	XLOC_000824	AT1G05207	1.71169	2.34983	0.0147276	repress
TCONS_00002840	XLOC_000864	AT1G16489	0.558989	1.02957	-0.406924	repress
TCONS_00002887	XLOC_000872	AT1G16640	-11.8661	-0.271685	11.364	repress
TCONS_00002963	XLOC_000886	AT1G05277	-1.02066	-0.672498	0.877504	repress
TCONS_00003209	XLOC_000972	AT1G18320	-0.474079	0.896098	1.39176	repress
TCONS_00003548	XLOC_001072	AT1G05523	0.883437	2.02526	0.424854	repress
TCONS_00003601	XLOC_001099	AT1G20515	-1.64945	0.519823	0.721394	repress
TCONS_00003603	XLOC_001099	AT1G20515	-0.584448	0.546304	1.45799	repress
TCONS_00003746	XLOC_001152	GLTP2	-0.366034	2.06481	0.487366	repress
TCONS_00003858	XLOC_001194	AT1G05707	-3.03281	1.10186	2.70337	repress
TCONS_00003939	XLOC_001226	AT1G05763	0.506324	1.48866	1.606	repress
TCONS_00003969	XLOC_001231	AT1G05767	-1.05028	0.525036	0.647149	repress
TCONS_00004292	XLOC_001346	AT1G05933	0.549519	1.63598	0.141787	repress
TCONS_00004374	XLOC_001376	AT1G05987	0.437475	3.24285	0.174442	repress
TCONS_00004515	XLOC_001430	AT1G27000	-3.37327	-0.240227	2.4256	repress
TCONS_00004810	XLOC_001523	-	1.6209	1.3228	1.09175	repress
TCONS_00004971	XLOC_001600	eIF4E3	-2.39635	7.53545	9.52552	repress
TCONS_00005256	XLOC_001691	TO2	-0.614842	-0.546841	6.58171	repress
TCONS_00005548	XLOC_001781	AT1G06587	-2.43625	0.885611	3.46699	repress
TCONS_00005596	XLOC_001802	SBT3.5	0.955446	1.418	0.11364	repress
TCONS_00005668	XLOC_001831	AT1G33415	0.729871	4.96476	0.482819	repress
TCONS_00005672	XLOC_001831	AT1G33415	-9.4634	-0.480785	10.1015	repress
TCONS_00005676	XLOC_001831	AT1G33415	0.115715	4.38688	0.617012	repress
TCONS_00005767	XLOC_001870	-	-1.20597	-0.248709	0.127763	repress
TCONS_00005842	XLOC_001883	EPF2	1.04712	14.2923	1.04358	repress
TCONS_00005982	XLOC_001912	AT1G34844	0.0526256	1.07427	-0.246152	repress
TCONS_00006070	XLOC_001953	HOS10	1.14849	1.66456	-0.306031	repress
TCONS_00006072	XLOC_001953	HOS10	1.86076	2.58297	0.0174087	repress
TCONS_00006245	XLOC_002033	AT1G07143	0.0903448	2.04575	-0.0490946	repress
TCONS_00006391	XLOC_002101	AT1G45015	-2.0495	-2.147	0.066176	repress
TCONS_00006546	XLOC_002169	BGLU34	-11.9067	2.56137	14.1449	repress
TCONS_00006637	XLOC_002215	AT1G48315	0.887958	0.918134	1.42051	repress
TCONS_00006641	XLOC_002215	AT1G48315	-1.29099	1.83685	0.806489	repress
TCONS_00006704	XLOC_002231	AT1G48698	1.03026	3.34419	1.13515	repress
TCONS_00006795	XLOC_002271	AT1G07547	-1.80583	1.36656	1.17423	repress
TCONS_00006963	XLOC_002330	AT1G07653	0.802697	1.53881	0.522764	repress
TCONS_00007012	XLOC_002347	AT1G07697	-3.64963	0.718641	4.10502	repress
TCONS_00007167	XLOC_002381	AT1G07737	1.33049	1.81514	-0.24072	repress
TCONS_00007178	XLOC_002383	AT1G51430	-9.85007	-12.1427	-0.641197	repress
TCONS_00007218	XLOC_002398	AT1G51645	-1.48184	-0.668396	0.734066	repress
TCONS_00007301	XLOC_002427	AT1G07803	0.707557	1.24699	0.145809	repress
TCONS_00007420	XLOC_002476	SPL4	-4.07692	0.264924	3.28199	repress
TCONS_00007422	XLOC_002476	SPL4	-1.89108	-0.646865	0.461698	repress
TCONS_00007506	XLOC_002498	AT1G07887	-1.41735	-0.776692	0.271811	repress
TCONS_00007675	XLOC_002559	AT1G07967	0.647176	1.02178	-0.609741	repress
TCONS_00007948	XLOC_002654	AT1G08087	-0.0249245	0.984345	1.46779	repress
TCONS_00008413	XLOC_002879	AT1G60130	-13.0854	2.0708	10.6418	repress
TCONS_00008622	XLOC_002960	AT1G61770	-1.19148	-0.558476	0.287282	repress
TCONS_00009240	XLOC_003173	XTH17	-2.33382	0.492773	2.23143	repress
TCONS_00009326	XLOC_003212	AT1G08803	-1.0156	-1.10479	0.65546	repress
TCONS_00009477	XLOC_003256	AT1G08847	0.659845	2.03892	1.16127	repress
TCONS_00009506	XLOC_003269	-	1.68519	3.37832	-0.251438	repress
TCONS_00010026	XLOC_003426	AT1G69572	-2.94941	-3.23075	-0.231887	repress
TCONS_00010028	XLOC_003426	AT1G69572	-1.35292	-1.81528	-0.381422	repress
TCONS_00010488	XLOC_003579	AT1G72060	0.381637	1.05541	-0.0481243	repress
TCONS_00010521	XLOC_003595	ERO1	0.309292	2.22043	0.278732	repress
TCONS_00010561	XLOC_003605	AT1G72545	-2.24002	-2.71565	-0.536829	repress
TCONS_00010991	XLOC_003734	AT1G09527	-1.32937	1.4802	1.07571	repress
TCONS_00011003	XLOC_003738	AT1G09543	-1.22872	-0.694997	0.154626	repress
TCONS_00011020	XLOC_003745	AT1G75280	0.666572	1.5962	0.676199	repress
TCONS_00011044	XLOC_003754	UBC16	-3.1178	-1.44064	1.62574	repress
TCONS_00011062	XLOC_003762	AT1G75600	-1.69534	0.771797	0.378174	repress
TCONS_00011273	XLOC_003833	AT1G76892	-3.24918	0.184811	1.60883	repress
TCONS_00011311	XLOC_003846	MAF1	-1.65002	-1.6729	0.118027	repress
TCONS_00011315	XLOC_003846	MAF1	-1.21793	-1.68119	0.0844601	repress
TCONS_00011335	XLOC_003852	AT1G77138	-1.41826	4.31664	0.22594	repress
TCONS_00011765	XLOC_003975	AT1G09863	-2.6964	-0.0707655	1.55297	repress
TCONS_00011769	XLOC_003975	AT1G09863	-0.693919	1.14957	2.58857	repress
TCONS_00012375	XLOC_004155	AT1G04147	-1.69876	0.541444	0.826426	repress
TCONS_00012852	XLOC_004273	AT1G04297	-1.01977	-1.26412	-0.035218	repress
TCONS_00013025	XLOC_004301	AT1G04357	0.862953	1.26494	0.792635	repress
TCONS_00013960	XLOC_004576	AT1G04723	0.340468	3.95352	1.38062	repress
TCONS_00014175	XLOC_004621	CPISCA	0.42948	1.5135	0.41875	repress
TCONS_00014382	XLOC_004684	AT1G04853	-4.05929	-2.18551	1.5242	repress
TCONS_00014485	XLOC_004724	AT1G04927	0.350793	2.69909	1.49333	repress
TCONS_00014669	XLOC_004780	AT1G04997	1.05785	1.20332	-0.686641	repress
TCONS_00015069	XLOC_004900	AT1G15175	-0.407995	1.28708	0.979507	repress
TCONS_00015071	XLOC_004900	AT1G15175	-1.44377	-1.51383	-0.947471	repress
TCONS_00015120	XLOC_004914	AT1G05163	-2.27321	-0.615849	1.52044	repress
TCONS_00015196	XLOC_004940	AT1G05213	-1.85493	-1.81716	1.7335	repress
TCONS_00015379	XLOC_004996	AT1G17232	-1.26478	-0.24582	1.36273	repress
TCONS_00015414	XLOC_005005	AT1G17410	-1.572	-0.996608	0.372059	repress
TCONS_00015490	XLOC_005021	AT1G05317	1.65478	2.47351	1.97169	repress
TCONS_00015582	XLOC_005051	AT1G05397	-1.24193	-0.249751	0.888	repress
TCONS_00015624	XLOC_005059	AT1G18382	-0.692676	1.69895	0.543631	repress
TCONS_00015838	XLOC_005136	AT1G05517	-6.22699	0.100761	5.35035	repress
TCONS_00015946	XLOC_005172	AT1G20691	-2.25699	-0.738288	1.52082	repress
TCONS_00016103	XLOC_005226	AT1G21528	1.71936	14.0058	12.6952	repress
TCONS_00016211	XLOC_005273	AT1G22330	-2.213	-3.41139	0.208695	repress
TCONS_00016275	XLOC_005301	CEL5	-0.253659	3.78531	0.29201	repress
TCONS_00016276	XLOC_005301	CEL5	-1.20234	-1.77571	-0.605821	repress
TCONS_00016380	XLOC_005329	KNAT6	-3.23124	12.9311	4.48889	repress
TCONS_00016528	XLOC_005390	45538	-1.2803	-1.88306	-0.360297	repress
TCONS_00016723	XLOC_005454	AT1G26208	-4.10615	1.23698	4.11573	repress
TCONS_00016990	XLOC_005552	AT1G27921	1.79716	2.89351	2.36705	repress
TCONS_00017004	XLOC_005552	AT1G27921	-1.35587	-1.39421	0.397667	repress
TCONS_00017151	XLOC_005596	-	1.99607	10.5363	-0.0153579	repress
TCONS_00017154	XLOC_005596	-	-1.05521	-0.452521	0.797588	repress
TCONS_00017167	XLOC_005602	AT1G28685	-1.12322	-0.875925	0.462849	repress
TCONS_00017232	XLOC_005613	AT1G06207	0.411908	1.25757	0.25752	repress
TCONS_00017269	XLOC_005630	AT1G29357	-0.366895	0.140987	1.01496	repress
TCONS_00017270	XLOC_005630	AT1G29357	-8.01304	-1.9684	8.55574	repress
TCONS_00017354	XLOC_005651	AT1G29785	-2.80316	0.143666	0.703871	repress
TCONS_00017687	XLOC_005767	ACBP6	-1.07347	-1.65717	-0.892029	repress
TCONS_00017688	XLOC_005767	ACBP6	-2.39474	1.90663	2.02718	repress
TCONS_00017714	XLOC_005777	AT1G06483	-1.38057	-0.502509	-0.0391304	repress
TCONS_00017773	XLOC_005805	AT1G06567	-2.65437	0.188068	1.67306	repress
TCONS_00017777	XLOC_005808	AT1G06573	-2.77469	-1.69321	1.3706	repress
TCONS_00017797	XLOC_005812	AT1G06577	0.0121121	1.14094	-0.463464	repress
TCONS_00018098	XLOC_005905	AT1G34570	0.319248	2.10061	0.104512	repress
TCONS_00018152	XLOC_005936	AT1G06853	-0.1841	0.842502	1.675	repress
TCONS_00018292	XLOC_005998	AT1G07027	0.138184	1.76398	-0.0248006	repress
TCONS_00018376	XLOC_006037	AT1G07187	0.904249	1.65827	-0.263278	repress
TCONS_00018378	XLOC_006037	AT1G07187	0.937154	1.65063	-0.30871	repress
TCONS_00018473	XLOC_006076	AT1G44790	-1.07764	-0.0248538	0.0582886	repress
TCONS_00018539	XLOC_006093	AT1G45248	-1.15062	-1.38554	1.36501	repress
TCONS_00018944	XLOC_006239	AT1G07563	-1.10215	-1.25765	0.271746	repress
TCONS_00019185	XLOC_006291	AT1G07637	1.11297	1.37974	-0.210307	repress
TCONS_00019225	XLOC_006306	AT1G07663	-1.08298	2.50018	2.51862	repress
TCONS_00019261	XLOC_006322	AT1G07707	-1.5119	-0.273263	1.9401	repress
TCONS_00019264	XLOC_006324	AT1G51055	-1.9509	4.69271	2.28476	repress
TCONS_00019537	XLOC_006425	AT1G52710	-1.49442	-0.579286	0.70316	repress
TCONS_00019543	XLOC_006428	AT1G52825	-1.08045	-0.200059	0.567429	repress
TCONS_00019909	XLOC_006561	AT1G08033	1.11951	-0.296194	1.79721	repress
TCONS_00020012	XLOC_006594	PSAG	0.499849	1.00809	-0.137414	repress
TCONS_00020246	XLOC_006660	AT1G56612	-1.01493	-0.725166	0.266734	repress
TCONS_00020291	XLOC_006676	AT1G08173	0.348676	2.22822	0.387036	repress
TCONS_00020308	XLOC_006686	AT1G57860	0.390215	1.37684	-0.811499	repress
TCONS_00020508	XLOC_006753	AT1G08267	-2.19688	-3.16067	0.143868	repress
TCONS_00020581	XLOC_006780	AT1G60260	0.513905	1.00097	0.219308	repress
TCONS_00020600	XLOC_006780	BGLU6	-1.04816	0.0272167	1.54485	repress
TCONS_00020638	XLOC_006794	AT1G60505	-0.561598	1.42356	0.70609	repress
TCONS_00020639	XLOC_006794	AT1G60505	-0.348811	0.537367	2.2385	repress
TCONS_00020640	XLOC_006794	AT1G60505	-2.48271	-2.58936	0.220585	repress
TCONS_00020660	XLOC_006795	AT1G60525	-1.94103	-2.77401	-0.0050843	repress
TCONS_00020958	XLOC_006864	AT1G61590	-1.27849	3.38395	1.32745	repress
TCONS_00020962	XLOC_006865	AT1G08393	1.19081	1.79204	2.29713	repress
TCONS_00020963	XLOC_006865	AT1G08393	-0.608341	1.50039	0.946134	repress
TCONS_00021450	XLOC_007022	AT1G08663	-1.51059	0.489402	2.47625	repress
TCONS_00021580	XLOC_007076	XTH17	3.14518	4.34949	-0.14995	repress
TCONS_00021785	XLOC_007157	pde194	2.53525	2.87825	-0.709268	repress
TCONS_00021840	XLOC_007177	AT1G08857	2.10251	4.5782	0.731531	repress
TCONS_00022099	XLOC_007228	AT1G67600	-12.2665	-3.56194	10.4843	repress
TCONS_00022201	XLOC_007265	AT1G08973	1.38315	1.82059	0.603425	repress
TCONS_00022226	XLOC_007276	PDE337	-3.96809	7.32997	15.1432	repress
TCONS_00022353	XLOC_007318	AT1G69080	-5.39637	-0.799024	4.68037	repress
TCONS_00022450	XLOC_007341	AT1G69587	-1.01051	-1.28256	-0.077866	repress
TCONS_00022733	XLOC_007452	AT1G09253	1.88747	2.61783	0.270563	repress
TCONS_00022742	XLOC_007454	AT1G71528	-1.42514	-0.799745	0.573009	repress
TCONS_00022744	XLOC_007454	AT1G71528	-1.56528	-1.88855	-0.683147	repress
TCONS_00022839	XLOC_007490	AT1G72420	0.0611654	3.50669	2.07726	repress
TCONS_00022842	XLOC_007490	AT1G72420	-0.488459	-0.964356	1.16725	repress
TCONS_00022975	XLOC_007525	AT1G09363	0.310864	2.42982	-0.412269	repress
TCONS_00022980	XLOC_007529	AT1G09367	-1.22969	-2.59586	0.359157	repress
TCONS_00023397	XLOC_007643	AT1G09537	0.731136	1.01885	0.883088	repress
TCONS_00023412	XLOC_007649	AT1G75295	-2.3373	0.636217	-0.0449275	repress
TCONS_00023630	XLOC_007729	AT1G09647	0.368496	2.15452	-0.0219177	repress
TCONS_00023652	XLOC_007736	AT1G09673	-2.40104	-0.858367	1.31337	repress
TCONS_00023809	XLOC_007792	CCP2	-1.33826	-1.34358	-0.0886521	repress
TCONS_00024559	XLOC_008015	AT2G03995	1.20342	1.49656	-0.542354	repress
TCONS_00024621	XLOC_008038	AT2G04145	0.516289	1.21602	0.145912	repress
TCONS_00024949	XLOC_008152	AT2G04555	-1.90626	0.0240469	2.66156	repress
TCONS_00025081	XLOC_008210	AT2G04805	2.12255	2.83624	0.360876	repress
TCONS_00025191	XLOC_008247	GRP9	0.824967	1.38078	0.108534	repress
TCONS_00025203	XLOC_008249	AT2G05510	2.1508	2.22888	1.63692	repress
TCONS_00025372	XLOC_008332	AT2G05215	-1.10937	-0.878869	1.67574	repress
TCONS_00025697	XLOC_008408	AT2G11225	1.23607	-1.97801	1.03722	repress
TCONS_00025862	XLOC_008478	AT2G14115	-1.36812	-1.49409	-0.0921159	repress
TCONS_00026315	XLOC_008647	AT2G06995	-2.36824	8.88702	1.49066	repress
TCONS_00026538	XLOC_008722	AT2G18917	-1.00036	-0.826837	0.135107	repress
TCONS_00026953	XLOC_008848	AT2G21187	1.5153	2.0008	0.348081	repress
TCONS_00026955	XLOC_008848	AT2G21187	2.83367	3.32428	0.434958	repress
TCONS_00026956	XLOC_008848	AT2G21187	1.06628	2.46236	0.554953	repress
TCONS_00027400	XLOC_009011	AT2G23672	1.47514	1.56215	0.0445265	repress
TCONS_00027599	XLOC_009079	ARF3	-1.34564	-0.269599	0.646062	repress
TCONS_00027969	XLOC_009186	AT2G26692	1.57434	2.0604	0.425373	repress
TCONS_00028539	XLOC_009379	AT2G30362	0.234007	1.15873	0.222569	repress
TCONS_00028623	XLOC_009398	AT2G30766	-4.27888	9.22957	2.92679	repress
TCONS_00028762	XLOC_009440	AT2G08435	0.418188	1.41478	-0.104826	repress
TCONS_00028798	XLOC_009457	AT2G08460	-1.1345	0.353818	0.707027	repress
TCONS_00028839	XLOC_009468	AT2G08485	-1.32149	0.433612	0.971228	repress
TCONS_00028993	XLOC_009506	AT2G08525	0.634363	1.12908	0.198608	repress
TCONS_00029254	XLOC_009597	AT2G34000	0.252399	0.770591	1.38675	repress
TCONS_00029261	XLOC_009601	AT2G08650	0.894955	1.89513	0.926918	repress
TCONS_00029277	XLOC_009605	AT2G08655	1.04677	1.52638	0.282445	repress
TCONS_00029551	XLOC_009702	AT2G35738	-0.00742967	9.67716	1.54584	repress
TCONS_00029555	XLOC_009702	AT2G35738	-1.4852	3.7625	2.4838	repress
TCONS_00029572	XLOC_009702	AT2G35738	0.0367526	-0.600288	2.34954	repress
TCONS_00029735	XLOC_009762	AT2G36792	1.32245	3.68123	-0.0539153	repress
TCONS_00029736	XLOC_009762	AT2G36792	1.12534	1.30185	-0.971555	repress
TCONS_00029743	XLOC_009763	AT2G08830	0.69032	1.15282	-0.579467	repress
TCONS_00029758	XLOC_009769	AT2G36950	1.3833	2.04524	0.274635	repress
TCONS_00030032	XLOC_009849	AT2G08960	1.89714	1.95979	0.579831	repress
TCONS_00030239	XLOC_009903	AT2G39375	0.70218	1.82016	0.797942	repress
TCONS_00030533	XLOC_009990	AT2G09170	2.63716	2.22865	2.06495	repress
TCONS_00030546	XLOC_009998	AT2G09195	1.01638	1.67945	0.754389	repress
TCONS_00030571	XLOC_010003	AT2G09205	-1.1373	-1.36024	0.0607929	repress
TCONS_00030649	XLOC_010014	AT2G09230	1.96104	2.35772	0.0752677	repress
TCONS_00030773	XLOC_010054	AT2G09305	-1.34331	-1.60448	0.101939	repress
TCONS_00030898	XLOC_010085	AT2G42247	-1.55935	0.030044	0.955565	repress
TCONS_00031039	XLOC_010133	AT-P4H-1	-3.88598	-0.439384	3.34983	repress
TCONS_00031104	XLOC_010146	AT2G09440	-0.54886	1.57217	0.761841	repress
TCONS_00031106	XLOC_010147	AT2G09440	-3.08026	0.530445	3.22745	repress
TCONS_00031161	XLOC_010163	AT2G43530	-0.0888047	1.34516	-0.206692	repress
TCONS_00031163	XLOC_010163	AT2G43530	1.52356	4.42637	0.0319396	repress
TCONS_00031208	XLOC_010180	LSM6B	-1.31461	0.0767938	1.5738	repress
TCONS_00031313	XLOC_010216	AT2G09525	-3.87212	-1.25086	5.36562	repress
TCONS_00031457	XLOC_010272	emb1067	-0.526755	0.329525	2.21938	repress
TCONS_00031482	XLOC_010288	AT2G09645	-1.32051	-1.4532	-0.215779	repress
TCONS_00031483	XLOC_010289	AT2G09650	-2.55688	-2.69596	-0.860586	repress
TCONS_00031961	XLOC_010416	AT2G09935	0.0371638	1.1033	-0.0146539	repress
TCONS_00031991	XLOC_010425	AT2G09965	1.28397	0.0199313	1.59395	repress
TCONS_00032497	XLOC_010589	AT2G04545	-0.439663	1.25175	1.59048	repress
TCONS_00032575	XLOC_010627	AT2G04190	3.44448	4.32178	0.197774	repress
TCONS_00032743	XLOC_010701	AT2G05914	-0.101934	-0.473729	1.70606	repress
TCONS_00032905	XLOC_010793	AT2G09795	-1.12725	-0.284339	1.507	repress
TCONS_00032906	XLOC_010793	AT2G09795	-1.11089	-0.55348	0.388094	repress
TCONS_00033002	XLOC_010843	AT2G05705	-2.18034	-0.389029	1.07427	repress
TCONS_00033146	XLOC_010899	AT2G14285	0.723365	0.466621	1.77409	repress
TCONS_00033338	XLOC_010992	AT2G06605	-0.00520535	1.68311	0.599962	repress
TCONS_00033667	XLOC_011085	AT2G07015	1.14516	1.34302	-0.035404	repress
TCONS_00033947	XLOC_011198	AT2G07265	-1.44311	-0.422339	1.22329	repress
TCONS_00034098	XLOC_011243	AT2G07345	-0.556835	1.53176	0.717321	repress
TCONS_00034402	XLOC_011364	AT2G23040	-0.788503	1.00823	0.918132	repress
TCONS_00034623	XLOC_011446	AT2G08020	-1.20919	0.434918	2.17793	repress
TCONS_00034646	XLOC_011458	AT2G24545	1.89334	3.41254	0.755265	repress
TCONS_00034747	XLOC_011477	AT2G24755	0.93735	-1.66944	1.54958	repress
TCONS_00034752	XLOC_011480	AT2G08060	1.66242	1.73778	0.310939	repress
TCONS_00034931	XLOC_011543	AT2G25910	-1.11764	-1.38918	-0.0691954	repress
TCONS_00035484	XLOC_011735	-	-0.449792	-0.158392	1.26753	repress
TCONS_00035555	XLOC_011766	AT2G29590	-1.49091	-0.276364	1.19947	repress
TCONS_00035795	XLOC_011849	AT2G08420	0.61278	1.61741	0.0606944	repress
TCONS_00035981	XLOC_011894	AT2G31751	-0.255728	1.19727	1.05153	repress
TCONS_00035990	XLOC_011898	AT2G08470	1.18223	1.32393	0.000470309	repress
TCONS_00036003	XLOC_011901	-	-1.06657	0.191485	0.154006	repress
TCONS_00036158	XLOC_011942	AT2G08530	0.000656842	1.38848	0.00493129	repress
TCONS_00036221	XLOC_011967	AT2G33051	-2.48763	-0.59905	2.16315	repress
TCONS_00036224	XLOC_011967	AT2G33051	-2.46352	0.231397	0.587637	repress
TCONS_00036225	XLOC_011967	AT2G33051	-1.40762	-0.411653	0.225206	repress
TCONS_00036236	XLOC_011967	AT2G33051	-1.77176	-0.433543	1.2875	repress
TCONS_00036306	XLOC_011983	AT2G08560	-1.11411	3.42361	0.942729	repress
TCONS_00036381	XLOC_012014	EMB3113	-1.24217	0.751517	0.592001	repress
TCONS_00036403	XLOC_012017	AT2G33815	-6.85855	-5.13251	2.76553	repress
TCONS_00036473	XLOC_012031	AT2G34080	1.04797	1.79981	0.672991	repress
TCONS_00036746	XLOC_012120	AT2G08740	0.927735	1.16302	-0.0192734	repress
TCONS_00037301	XLOC_012314	AT2G38970	2.13462	3.02199	0.580634	repress
TCONS_00037499	XLOC_012382	AT2G09090	-1.29072	-0.793328	0.9967	repress
TCONS_00037551	XLOC_012400	AT2G40165	1.29348	1.32202	-0.845108	repress
TCONS_00037695	XLOC_012455	AT2G41080	1.83429	2.07635	-0.41818	repress
TCONS_00037797	XLOC_012493	TFIIB	-3.6772	0.0695622	3.61232	repress
TCONS_00037906	XLOC_012526	AT2G42065	-0.624383	-0.219648	8.4307	repress
TCONS_00037916	XLOC_012531	AT2G09335	1.49833	2.61547	-0.238177	repress
TCONS_00038052	XLOC_012578	AT2G42835	-1.02411	-0.243	1.93343	repress
TCONS_00038230	XLOC_012632	AT2G43780	-0.00435361	1.23196	0.892972	repress
TCONS_00038240	XLOC_012636	AT2G09505	0.417514	1.8795	0.340428	repress
TCONS_00038316	XLOC_012652	AT2G09510	-2.08438	0.0852657	0.824553	repress
TCONS_00038414	XLOC_012685	AT2G44798	-0.943102	1.66523	1.13389	repress
TCONS_00038420	XLOC_012685	AT2G44798	-1.38366	0.33389	1.13463	repress
TCONS_00038423	XLOC_012685	AT2G44798	-4.1295	-1.03301	1.79648	repress
TCONS_00038502	XLOC_012709	AT2G45315	-1.04361	-1.52016	-0.270493	repress
TCONS_00038506	XLOC_012711	AT2G09605	1.80526	3.77147	0.197008	repress
TCONS_00038548	XLOC_012723	AT2G09640	-0.232851	2.23176	3.7516	repress
TCONS_00038739	XLOC_012780	AT2G46572	-1.68936	-2.74105	-0.888626	repress
TCONS_00039025	XLOC_012884	MUB1	0.682909	1.17434	0.555233	repress
TCONS_00039383	XLOC_012997	AT3G01215	0.0518709	1.3117	-0.594051	repress
TCONS_00039765	XLOC_013105	AT3G01555	1.49044	2.19547	0.622104	repress
TCONS_00039806	XLOC_013120	ERCC1	-1.0938	-0.325708	1.44736	repress
TCONS_00039809	XLOC_013120	ERCC1	-11.3432	-10.5747	1.46458	repress
TCONS_00039942	XLOC_013159	AT3G01755	-1.18819	-0.577606	0.732142	repress
TCONS_00039967	XLOC_013168	AT3G05905	-1.70847	-3.61337	-0.95349	repress
TCONS_00039977	XLOC_013175	MKP2	-5.52607	-0.962156	4.07238	repress
TCONS_00039980	XLOC_013175	MKP2	-9.24483	-6.70232	3.43961	repress
TCONS_00039981	XLOC_013175	MKP2	-2.38888	-0.584739	2.50411	repress
TCONS_00040057	XLOC_013203	AT3G01865	-1.26761	-0.0596654	0.349983	repress
TCONS_00040148	XLOC_013239	AT3G07230	-2.42052	2.25497	0.947315	repress
TCONS_00040770	XLOC_013442	AT3G02465	1.38965	1.72135	2.4444	repress
TCONS_00040880	XLOC_013476	AT3G02495	-1.00925	-0.493508	-0.652889	repress
TCONS_00040896	XLOC_013486	AT3G12502	1.93967	2.53416	0.309842	repress
TCONS_00041205	XLOC_013594	AT3G02855	0.0660819	1.02348	1.55266	repress
TCONS_00041263	XLOC_013615	AT3G02985	-2.39681	-1.16317	1.46275	repress
TCONS_00041443	XLOC_013666	COX17	-0.358837	1.10804	0.747082	repress
TCONS_00041445	XLOC_013667	AT3G03105	1.02185	1.24485	-0.223442	repress
TCONS_00041596	XLOC_013726	AT3G16220	-0.421637	1.00584	1.55805	repress
TCONS_00041765	XLOC_013777	AT3G17030	-1.61468	-2.55205	-0.812373	repress
TCONS_00041946	XLOC_013830	AT3G03535	1.14815	1.83669	0.506258	repress
TCONS_00042200	XLOC_013912	AT3G19002	0.977975	1.10889	0.0864976	repress
TCONS_00042737	XLOC_014099	AT3G22121	-1.305	-2.06053	-0.11342	repress
TCONS_00042849	XLOC_014139	AT3G22810	0.571125	1.58172	0.0894191	repress
TCONS_00043028	XLOC_014199	DSPTP1	-2.27488	3.18055	3.01368	repress
TCONS_00043042	XLOC_014206	Tic22-III	-0.573544	0.294668	1.51181	repress
TCONS_00043115	XLOC_014233	AT3G04635	-0.922517	0.17111	1.10456	repress
TCONS_00043146	XLOC_014246	AT3G04695	-1.15899	-0.173974	0.393355	repress
TCONS_00043173	XLOC_014265	AT3G04785	-0.758457	1.65613	1.89518	repress
TCONS_00043241	XLOC_014284	AT3G25013	-1.36998	-2.30167	0.150256	repress
TCONS_00043244	XLOC_014284	AT3G25013	1.21013	10.8652	0.717767	repress
TCONS_00043516	XLOC_014356	AT3G04995	-0.892932	1.08528	0.887262	repress
TCONS_00043915	XLOC_014468	AT3G05395	-1.04208	-2.47444	0.0404461	repress
TCONS_00044134	XLOC_014561	AT3G05845	-1.48903	2.08915	0.479061	repress
TCONS_00044325	XLOC_014666	AT3G06495	-1.46093	0.119934	1.47201	repress
TCONS_00044365	XLOC_014690	AT3G43540	-1.54135	-0.0916332	0.954493	repress
TCONS_00044409	XLOC_014711	AT3G43840	-0.179058	2.30058	1.61878	repress
TCONS_00044648	XLOC_014800	MLO3	-2.93211	-3.00343	0.33595	repress
TCONS_00044652	XLOC_014802	AT3G45390	-2.68254	0.194145	2.71703	repress
TCONS_00044661	XLOC_014809	AT3G07205	1.13601	1.1402	-0.29513	repress
TCONS_00044685	XLOC_014821	AT3G45740	-1.36643	-0.602736	1.63161	repress
TCONS_00044759	XLOC_014847	AT3G07365	3.41302	6.25807	0.346443	repress
TCONS_00044820	XLOC_014876	AT3G46658	0.169087	1.88437	0.610066	repress
TCONS_00044827	XLOC_014877	AT3G46668	1.74809	2.73294	0.0449152	repress
TCONS_00045039	XLOC_014952	AT3G07835	1.56601	2.37482	0.0854722	repress
TCONS_00045499	XLOC_015136	GATA6	-0.936825	0.818416	14.1149	repress
TCONS_00045661	XLOC_015185	AT3G08225	-1.93407	0.180141	2.16778	repress
TCONS_00045805	XLOC_015223	-	2.61002	0.337709	1.52372	repress
TCONS_00045826	XLOC_015237	AT3G08300	-0.696665	1.8428	1.66822	repress
TCONS_00046108	XLOC_015335	AT3G54625	-0.020611	-0.249226	1.23383	repress
TCONS_00046436	XLOC_015442	AT3G56408	0.597801	1.16351	0.19038	repress
TCONS_00046570	XLOC_015491	AGL16	0.473811	1.05769	0.336729	repress
TCONS_00047023	XLOC_015636	AT3G09325	-2.50052	0.870923	1.77721	repress
TCONS_00047254	XLOC_015714	AT3G09575	2.49252	2.603	-0.850721	repress
TCONS_00047443	XLOC_015774	AT3G62190	0.080987	4.01828	1.33346	repress
TCONS_00047446	XLOC_015774	AT3G62190	-0.0434001	11.7695	0.258137	repress
TCONS_00047467	XLOC_015785	AT3G09775	0.357269	1.77048	0.378184	repress
TCONS_00047504	XLOC_015793	AT3G09815	2.44138	2.99056	1.36628	repress
TCONS_00047601	XLOC_015820	AT3G09905	0.415499	1.33743	0.00595191	repress
TCONS_00047986	XLOC_015940	TRXF1	1.49426	2.62434	-0.0151678	repress
TCONS_00048006	XLOC_015946	AT3G01165	1.40444	0.8868	1.22571	repress
TCONS_00048022	XLOC_015950	GASA5	-1.86667	7.42273	2.19808	repress
TCONS_00048025	XLOC_015951	AT3G01205	1.35031	1.52406	0.265548	repress
TCONS_00048032	XLOC_015952	RPA32B	-2.27793	-0.507089	2.22113	repress
TCONS_00048038	XLOC_015956	MCC1	-2.62365	-4.19707	-0.662217	repress
TCONS_00048044	XLOC_015957	AT3G03010	-1.29866	2.23138	1.50263	repress
TCONS_00048110	XLOC_015986	NPC3	-5.48965	-1.3396	3.64933	repress
TCONS_00048364	XLOC_016064	PR4	1.29631	1.60617	-0.15854	repress
TCONS_00048379	XLOC_016070	AT3G01505	0.551273	1.03824	-0.0885827	repress
TCONS_00048511	XLOC_016109	AT3G01635	0.30258	2.50038	0.620855	repress
TCONS_00048601	XLOC_016145	AT3G05932	-0.518316	0.0358399	1.36533	repress
TCONS_00048993	XLOC_016246	RABA5b	-1.10675	-0.415704	0.438409	repress
TCONS_00049303	XLOC_016338	AT3G09455	-2.7664	-5.19693	0.123702	repress
TCONS_00049304	XLOC_016338	AT3G09455	-0.143626	0.808939	1.36999	repress
TCONS_00049537	XLOC_016408	GalAK	-3.0422	1.37293	3.56159	repress
TCONS_00049691	XLOC_016460	AT3G02455	1.48234	2.00719	-0.336956	repress
TCONS_00049692	XLOC_016461	AT3G02455	-0.34597	2.20721	1.05686	repress
TCONS_00049906	XLOC_016515	AT3G02535	0.948107	1.19787	0.174381	repress
TCONS_00050085	XLOC_016570	-	-4.48481	-0.582351	2.53865	repress
TCONS_00050240	XLOC_016615	AT3G02825	-0.42078	1.06686	0.917021	repress
TCONS_00050564	XLOC_016721	AT3G03165	1.09078	2.46301	0.558286	repress
TCONS_00050622	XLOC_016741	AT3G03265	-1.65368	-1.66651	-0.501495	repress
TCONS_00050874	XLOC_016827	AT3G03595	0.614414	1.27897	1.45071	repress
TCONS_00051087	XLOC_016911	AT3G03815	1.7377	2.01247	0.179656	repress
TCONS_00051524	XLOC_017045	AT3G21755	1.79351	1.85845	0.22639	repress
TCONS_00051526	XLOC_017045	AT3G21755	1.08583	1.19247	0.413747	repress
TCONS_00051532	XLOC_017048	AT3G04185	-0.355759	1.22035	0.523917	repress
TCONS_00052206	XLOC_017333	AT3G05075	-1.12036	-1.26077	-0.141462	repress
TCONS_00052322	XLOC_017370	AT3G05145	1.13484	1.4994	0.0700052	repress
TCONS_00052339	XLOC_017373	UKL2	-13.51	-1.57504	11.6034	repress
TCONS_00052372	XLOC_017383	SDH2-1	0.584819	1.13417	0.263186	repress
TCONS_00052510	XLOC_017424	AT3G27990	0.0375151	2.52492	0.677409	repress
TCONS_00052511	XLOC_017424	AT3G27990	-1.91084	-2.19214	0.300383	repress
TCONS_00052669	XLOC_017489	AT3G05655	1.1222	1.79984	0.590772	repress
TCONS_00052760	XLOC_017535	AT3G29644	-1.04869	0.0236076	-0.700212	repress
TCONS_00052762	XLOC_017535	AT3G29644	0.15723	1.63522	0.00264496	repress
TCONS_00052767	XLOC_017536	AT3G05945	-1.39176	-1.59802	-0.954697	repress
TCONS_00052768	XLOC_017536	AT3G05945	-1.51949	-1.71411	-0.797428	repress
TCONS_00052789	XLOC_017550	-	-1.30158	0.976183	1.36077	repress
TCONS_00052947	XLOC_017627	AT3G06425	-1.60316	-1.81978	0.234511	repress
TCONS_00053219	XLOC_017758	AT3G07045	1.46399	2.88044	0.864586	repress
TCONS_00053256	XLOC_017772	AT3G07105	-1.16936	-1.57745	-0.265626	repress
TCONS_00053554	XLOC_017894	AT3G47070	1.05662	1.78024	-0.352508	repress
TCONS_00053642	XLOC_017926	AT3G47675	-2.22917	-2.28541	-0.672914	repress
TCONS_00053645	XLOC_017926	AT3G47675	-1.65518	-2.86657	-0.886188	repress
TCONS_00053762	XLOC_017962	AT3G07925	1.66951	2.41498	0.380447	repress
TCONS_00053889	XLOC_018005	AT3G08045	-2.80561	2.00014	2.03869	repress
TCONS_00054001	XLOC_018036	AT3G49668	-1.07029	-0.98872	0.247585	repress
TCONS_00054002	XLOC_018037	AT3G49668	-1.57692	-0.88871	0.658695	repress
TCONS_00054043	XLOC_018051	VDAC5	-1.72989	0.634366	2.3166	repress
TCONS_00054154	XLOC_018084	AT3G08115	0.332991	1.62549	0.808434	repress
TCONS_00054250	XLOC_018125	AT3G51075	0.321059	1.19221	-0.169349	repress
TCONS_00054319	XLOC_018131	AT3G08185	-1.00182	0.0504615	-0.142735	repress
TCONS_00054325	XLOC_018135	AT3G51238	3.98088	4.93084	-0.304417	repress
TCONS_00054464	XLOC_018182	AT3G52072	-1.05072	-0.219629	-0.324029	repress
TCONS_00054474	XLOC_018186	AT3G08240	0.336612	1.41454	1.28818	repress
TCONS_00055059	XLOC_018377	PPL1	-1.06513	-2.06632	-0.608033	repress
TCONS_00055078	XLOC_018386	AT3G08515	-0.698019	0.256786	1.64659	repress
TCONS_00055344	XLOC_018465	AT3G08795	0.314539	4.13475	-0.246507	repress
TCONS_00055370	XLOC_018477	AT3G08835	1.70785	1.82274	-0.664452	repress
TCONS_00055379	XLOC_018482	AT3G57160	0.989006	1.80916	-0.233505	repress
TCONS_00055450	XLOC_018501	AT3G57460	0.394434	2.8479	1.87862	repress
TCONS_00055458	XLOC_018501	AT3G57460	1.36432	18.1409	0.984266	repress
TCONS_00055836	XLOC_018621	AT3G59435	-0.842301	-0.220722	1.67163	repress
TCONS_00055937	XLOC_018650	AT3G09305	0.997372	1.86771	0.408692	repress
TCONS_00055982	XLOC_018662	ABCC9	0.937435	2.62397	0.377822	repress
TCONS_00056037	XLOC_018684	AT3G09415	0.0526129	0.821822	1.18204	repress
TCONS_00056072	XLOC_018699	AT3G09495	-1.92616	-0.507854	1.11775	repress
TCONS_00056165	XLOC_018734	AT3G09625	-1.98199	2.44156	2.71147	repress
TCONS_00056338	XLOC_018775	AT3G09725	-2.12307	-2.53014	0.0908558	repress
TCONS_00056365	XLOC_018785	AT3G62220	-11.2881	7.95219	7.68616	repress
TCONS_00056575	XLOC_018863	AT3G09955	-1.19098	1.30042	-0.396124	repress
TCONS_00056577	XLOC_018865	AT3G63445	-1.26545	0.561521	2.4714	repress
TCONS_00056578	XLOC_018865	AT3G63445	1.16079	3.21285	-0.663044	repress
TCONS_00056582	XLOC_018865	AT3G63445	-1.56707	1.11929	2.14466	repress
TCONS_00056592	XLOC_018865	AT3G63445	-1.03801	-0.428724	0.479733	repress
TCONS_00056594	XLOC_018865	AT3G63445	10.3312	2.13581	2.97068	repress
TCONS_00056989	XLOC_018994	AT4G03985	0.832821	1.02102	-0.192401	repress
TCONS_00057018	XLOC_019009	AT4G04005	0.618829	1.8948	-0.213093	repress
TCONS_00057082	XLOC_019028	AT4G04065	-2.1289	-0.643363	1.92535	repress
TCONS_00057210	XLOC_019077	AT4G04335	0.0863803	1.78376	1.97107	repress
TCONS_00057255	XLOC_019090	-	-5.48005	-4.50413	3.19458	repress
TCONS_00057256	XLOC_019090	-	2.80394	4.67781	-0.276909	repress
TCONS_00057315	XLOC_019111	AT4G04565	-2.14501	-0.0124449	3.18999	repress
TCONS_00057346	XLOC_019126	AT4G03635	0.308409	1.14184	0.623576	repress
TCONS_00057747	XLOC_019259	AT4G05315	1.00185	1.58322	0.828083	repress
TCONS_00057943	XLOC_019357	GIP1	-1.30675	0.487718	0.0731477	repress
TCONS_00058150	XLOC_019434	AT4G05810	-1.61377	2.17633	2.09243	repress
TCONS_00058581	XLOC_019593	AT4G06065	0.903122	2.48604	0.445258	repress
TCONS_00058680	XLOC_019638	AT4G06175	3.47128	4.48913	0.289909	repress
TCONS_00058917	XLOC_019708	AT4G15120	0.228712	1.35502	1.11984	repress
TCONS_00059341	XLOC_019844	AT4G06665	1.60791	2.2889	-0.297278	repress
TCONS_00059371	XLOC_019855	AT4G06685	0.197513	1.12563	0.509503	repress
TCONS_00059451	XLOC_019884	AT4G06745	2.17904	2.44982	0.835572	repress
TCONS_00059654	XLOC_019963	AT4G06860	-0.958238	1.0076	2.50482	repress
TCONS_00061017	XLOC_020411	AT4G26582	-2.65274	0.213484	2.42465	repress
TCONS_00061143	XLOC_020455	AT4G27435	-0.780741	-1.16731	1.01262	repress
TCONS_00061184	XLOC_020474	AT4G07895	-2.10122	-0.943404	1.16936	repress
TCONS_00061675	XLOC_020651	AT4G08315	1.39256	2.58623	0.132074	repress
TCONS_00061774	XLOC_020669	NKS1	-3.05342	-0.736524	2.96911	repress
TCONS_00062276	XLOC_020795	AT4G33180	0.694876	1.60237	-0.314231	repress
TCONS_00062342	XLOC_020818	AT4G08825	0.968888	1.1681	-0.764239	repress
TCONS_00062353	XLOC_020825	AT4G08835	0.368045	1.10551	2.23556	repress
TCONS_00062395	XLOC_020839	AT4G34071	-1.58705	-0.909308	0.417888	repress
TCONS_00062801	XLOC_020972	AT4G36052	-1.31901	-1.51946	-0.115874	repress
TCONS_00062851	XLOC_020996	RL3	-1.69463	-2.99529	-0.606408	repress
TCONS_00062933	XLOC_021020	MAP1D	-1.08058	-0.253074	0.813418	repress
TCONS_00063030	XLOC_021054	AT4G09605	5.02638	2.42221	1.47417	repress
TCONS_00063240	XLOC_021133	CCR1	-1.14028	-2.36193	-0.780939	repress
TCONS_00063517	XLOC_021231	AT4G03715	-0.0955748	-1.34613	1.52708	repress
TCONS_00063527	XLOC_021235	AT4G03725	1.52046	1.56654	0.141579	repress
TCONS_00063839	XLOC_021322	AT4G04075	-2.55163	0.0877279	4.04222	repress
TCONS_00063980	XLOC_021362	AT4G04345	-1.02684	-0.738095	-0.314154	repress
TCONS_00064025	XLOC_021373	AT4G03115	-1.33729	0.68078	0.354782	repress
TCONS_00064175	XLOC_021431	AT4G04221	0.62207	1.42002	1.98287	repress
TCONS_00064181	XLOC_021431	AT4G04221	-1.21127	-0.964179	0.176328	repress
TCONS_00064188	XLOC_021437	AT4G04855	-1.85294	2.60437	0.914615	repress
TCONS_00064271	XLOC_021463	AT4G04995	0.814768	2.653	0.502126	repress
TCONS_00064463	XLOC_021542	AT4G05335	1.43509	2.72963	0.151946	repress
TCONS_00064517	XLOC_021569	AT4G05525	0.122137	1.54233	-0.228421	repress
TCONS_00064608	XLOC_021598	AT4G08990	0.964327	3.50309	-0.0750291	repress
TCONS_00064640	XLOC_021613	AT4G09432	0.697693	2.35815	-0.166661	repress
TCONS_00064728	XLOC_021645	AT4G05755	-3.33545	0.57887	1.69844	repress
TCONS_00064738	XLOC_021649	AT4G05760	-1.15684	-0.785402	0.392499	repress
TCONS_00064868	XLOC_021696	AT4G05840	-0.142417	1.83888	1.84402	repress
TCONS_00064937	XLOC_021718	BTI2	-1.30644	7.36138	2.20448	repress
TCONS_00064987	XLOC_021742	AT4G05910	0.628881	1.07353	0.272816	repress
TCONS_00065078	XLOC_021761	AT4G05935	-1.07773	-0.91504	-0.0248837	repress
TCONS_00065393	XLOC_021875	AT4G06115	1.86524	1.95388	-0.314191	repress
TCONS_00065394	XLOC_021873	AT4G13575	2.36889	3.67728	-0.380339	repress
TCONS_00065656	XLOC_021952	AT4G06210	-1.01401	-0.186993	0.354125	repress
TCONS_00066028	XLOC_022080	AT4G06410	-1.01196	-0.89321	0.0481749	repress
TCONS_00066443	XLOC_022187	AT4G06770	0.535344	1.55549	0.142429	repress
TCONS_00066488	XLOC_022209	AT4G06835	-0.062509	2.64604	1.35515	repress
TCONS_00067375	XLOC_022490	AT4G07165	1.70295	3.75875	0.15826	repress
TCONS_00067401	XLOC_022497	AT4G07170	-1.40639	-1.73409	0.0213962	repress
TCONS_00067402	XLOC_022497	AT4G07170	-1.71903	-2.09494	0.288629	repress
TCONS_00067821	XLOC_022617	AT4G26095	1.69849	4.95621	6.13039	repress
TCONS_00067823	XLOC_022617	AT4G26095	-1.14199	-1.45319	0.177707	repress
TCONS_00067904	XLOC_022645	AT4G26488	-1.56063	0.158479	1.49812	repress
TCONS_00067955	XLOC_022662	AT4G26795	-1.60941	0.18501	3.0115	repress
TCONS_00067960	XLOC_022662	AT4G26795	-1.18602	-0.563206	-0.0814566	repress
TCONS_00067961	XLOC_022662	AT4G26795	0.45986	1.4349	0.283941	repress
TCONS_00067989	XLOC_022673	AT4G07735	-1.76039	0.327772	2.03654	repress
TCONS_00068091	XLOC_022705	AT4G07855	-1.18649	-0.332827	0.479739	repress
TCONS_00068178	XLOC_022728	AT4G27852	-1.10278	-0.447601	0.933219	repress
TCONS_00068181	XLOC_022728	AT4G27852	-1.20832	-0.926578	0.299766	repress
TCONS_00068183	XLOC_022728	AT4G27852	0.474696	0.9966	1.09601	repress
TCONS_00068246	XLOC_022744	AT4G28162	1.09918	2.7591	0.922573	repress
TCONS_00069172	XLOC_023048	AT4G08815	2.57679	3.37547	-0.326188	repress
TCONS_00069271	XLOC_023091	AT4G08985	-0.986757	3.58001	-0.37998	repress
TCONS_00069708	XLOC_023213	AT4G36808	0.927545	1.02465	-0.281082	repress
TCONS_00069780	XLOC_023236	AT4G37225	1.26871	2.13236	-0.505152	repress
TCONS_00069809	XLOC_023248	AT4G37432	2.16607	3.46105	0.829735	repress
TCONS_00069837	XLOC_023257	AT4G37553	0.44052	0.435425	2.24184	repress
TCONS_00069852	XLOC_023264	AT4G09575	0.907341	1.10752	0.0344546	repress
TCONS_00069989	XLOC_023312	AT4G38545	-1.09715	-0.724369	0.430273	repress
TCONS_00069995	XLOC_023314	AT4G09715	0.863263	2.29546	0.722092	repress
TCONS_00070231	XLOC_023394	AT4G09945	-1.20813	3.75683	2.63609	repress
TCONS_00070392	XLOC_023459	AT5G01542	0.668184	1.38805	0.850649	repress
TCONS_00070646	XLOC_023540	AT5G00880	0.768681	1.39445	0.496391	repress
TCONS_00070999	XLOC_023650	AT5G00970	-0.879281	-0.350041	1.46347	repress
TCONS_00071328	XLOC_023759	AT5G01255	0.813705	1.04108	-0.356939	repress
TCONS_00071672	XLOC_023867	AT5G01535	-2.56866	-0.659384	1.69765	repress
TCONS_00072700	XLOC_024205	AT5G02425	-0.45447	0.517121	1.36737	repress
TCONS_00072753	XLOC_024230	AT5G15845	0.970148	2.24108	0.655239	repress
TCONS_00072764	XLOC_024230	AT5G15845	0.243473	2.14831	-0.251623	repress
TCONS_00072766	XLOC_024230	AT5G15845	-2.40211	-2.73256	-0.224868	repress
TCONS_00073162	XLOC_024355	AT5G18245	-2.68336	-1.05455	2.28638	repress
TCONS_00073163	XLOC_024355	AT5G18245	0.489479	3.86545	2.50399	repress
TCONS_00073165	XLOC_024355	AT5G18245	-1.01182	-1.30751	-0.68347	repress
TCONS_00073900	XLOC_024575	AT5G03485	-1.66832	-0.77004	0.332212	repress
TCONS_00073978	XLOC_024600	AT5G03585	-10.3958	0.0640752	10.5224	repress
TCONS_00074411	XLOC_024730	AT5G04015	-0.831615	0.425905	2.37953	repress
TCONS_00074455	XLOC_024741	AT5G04055	-0.54852	1.66699	0.305624	repress
TCONS_00074478	XLOC_024753	AT5G04185	0.0196961	3.04731	1.46321	repress
TCONS_00074499	XLOC_024761	AT5G26146	-10.403	10.6936	10.7677	repress
TCONS_00074500	XLOC_024761	AT5G26146	0.285014	1.62546	0.495182	repress
TCONS_00074971	XLOC_024910	AT5G04745	0.710426	1.26841	-0.723459	repress
TCONS_00076050	XLOC_025335	AT5G41612	-2.15521	-2.89331	12.2716	repress
TCONS_00076051	XLOC_025335	AT5G41612	0.540121	1.15908	-0.0863435	repress
TCONS_00076280	XLOC_025420	AT5G06395	-1.01367	-1.2846	-0.0823911	repress
TCONS_00076326	XLOC_025446	AT5G06475	3.7404	3.97911	0.393301	repress
TCONS_00077431	XLOC_025766	AT5G48775	0.880283	-0.137399	1.1621	repress
TCONS_00078262	XLOC_026024	AT5G07985	1.11268	1.54763	-0.24086	repress
TCONS_00078410	XLOC_026077	AT5G08135	-0.868944	1.08887	0.720018	repress
TCONS_00078432	XLOC_026086	AT5G08175	0.447323	1.54761	0.333296	repress
TCONS_00078465	XLOC_026106	AT5G54569	-2.18436	-2.50684	-0.15591	repress
TCONS_00079365	XLOC_026394	AT5G59732	0.909075	1.1548	0.129897	repress
TCONS_00079366	XLOC_026394	AT5G59732	0.0427276	1.35157	0.814684	repress
TCONS_00079780	XLOC_026513	AT5G09030	-1.17346	-0.749985	0.212254	repress
TCONS_00080465	XLOC_026729	AT5G09435	0.225783	1.4228	0.806032	repress
TCONS_00081029	XLOC_026905	AT5G00815	-1.08061	-0.681176	-0.726963	repress
TCONS_00081090	XLOC_026932	AT5G00870	0.810149	1.04856	0.0241374	repress
TCONS_00081104	XLOC_026939	AT5G00875	-0.549842	1.06588	0.378845	repress
TCONS_00081156	XLOC_026949	AT5G00895	-3.53146	-0.373589	3.09914	repress
TCONS_00081592	XLOC_027087	AT5G01055	1.64336	3.13622	-0.601039	repress
TCONS_00081838	XLOC_027163	AT5G06865	-0.078699	2.79022	-0.343141	repress
TCONS_00081864	XLOC_027176	AT5G01295	-1.20457	-1.22013	0.242652	repress
TCONS_00082613	XLOC_027374	AT5G10965	-2.60255	-1.45098	4.49545	repress
TCONS_00083171	XLOC_027531	AT5G02155	-3.4141	-1.09397	1.24129	repress
TCONS_00083407	XLOC_027607	AT5G02415	0.118734	1.21936	0.545988	repress
TCONS_00083540	XLOC_027649	AT5G16235	-7.44384	9.67768	9.68349	repress
TCONS_00083625	XLOC_027680	AT5G02605	-0.445417	0.46363	1.18687	repress
TCONS_00083703	XLOC_027702	AT5G02645	0.0654158	3.25012	1.04115	repress
TCONS_00084341	XLOC_027927	AT5G03235	-0.513443	1.40947	1.61549	repress
TCONS_00085113	XLOC_028115	AT5G03835	-1.40839	-0.381641	1.17808	repress
TCONS_00085165	XLOC_028132	AT5G03875	-0.0814881	1.2323	0.580936	repress
TCONS_00085215	XLOC_028152	AT5G03985	-1.02103	-1.02678	-0.118773	repress
TCONS_00085325	XLOC_028202	AT5G04215	-0.444363	1.59135	1.35063	repress
TCONS_00085887	XLOC_028412	AT5G36002	0.143394	1.26014	-0.6228	repress
TCONS_00086174	XLOC_028529	AT5G05545	-1.06902	1.45961	3.09665	repress
TCONS_00086654	XLOC_028730	AT5G06155	2.73829	3.62436	-0.569927	repress
TCONS_00086868	XLOC_028802	AT5G06385	2.57349	3.82345	0.485086	repress
TCONS_00086925	XLOC_028827	AT5G06465	-2.99111	3.30761	4.07394	repress
TCONS_00087201	XLOC_028919	AT5G44562	-8.39419	-0.199087	9.43098	repress
TCONS_00087207	XLOC_028924	AT5G06595	-1.54078	-1.80739	-0.32618	repress
TCONS_00087785	XLOC_029140	AT5G07115	2.09537	2.65692	0.211476	repress
TCONS_00087926	XLOC_029190	AT5G49138	1.57988	1.54017	1.08386	repress
TCONS_00088591	XLOC_029433	AT5G07995	0.36944	1.12344	0.162172	repress
TCONS_00089333	XLOC_029696	AT5G08830	3.09344	3.56329	0.204351	repress
TCONS_00089616	XLOC_029801	AT5G60022	0.394489	1.5285	0.66795	repress
TCONS_00089715	XLOC_029841	AT5G08975	1.4511	2.3189	-0.222655	repress
TCONS_00090043	XLOC_029966	AT5G09125	0.903868	1.43587	1.32835	repress
TCONS_00090081	XLOC_029978	AT5G63195	-1.3249	-1.67224	-0.130922	repress
TCONS_00090081	XLOC_029978	AT5G63195	-1.3249	-1.67224	-0.130922	repress
TCONS_00090227	XLOC_030015	AT5G09175	-6.78273	0.0691381	8.13942	repress
TCONS_00090232	XLOC_030015	AT5G09175	-0.177993	2.63166	-0.543762	repress
TCONS_00090233	XLOC_030015	AT5G09175	-1.40137	1.31992	3.26422	repress
TCONS_00090432	XLOC_030089	AT5G09335	-0.813212	2.25221	3.02268	repress
TCONS_00090460	XLOC_030101	AT5G09385	0.526785	1.26691	0.617831	repress
TCONS_00090584	XLOC_030135	AT5G09565	-2.03588	-3.08026	-0.709306	repress
TCONS_00090695	XLOC_030166	AT5G66558	1.11508	1.44841	0.584707	repress
TCONS_00090695	XLOC_030166	AT5G66558	1.11508	1.44841	0.584707	repress
TCONS_00090719	XLOC_030169	AT5G09645	-1.92235	-3.00475	-0.124653	repress
TCONS_00090820	XLOC_030215	AT5G09855	0.594621	1.58785	0.481248	repress

## Sheet: Sheet5
[Ca2+]cyt-regulated NaCl(6h) responsive lncRNAs
lncRNA_ID	gene_id	gene	logFC.(PV-NES_NaCl_6h/PV-NES_NaCl_0h)	logFC.(WT_NaCl_6h/WT_NaCl_0h)	logFC.(PV-NES_NaCl_6h/WT_NaCl_6h)	regulation
TCONS_00000004	XLOC_000002	AT1G03987	-2.08218	-2.01359	0.0399569	active
TCONS_00000078	XLOC_000027	AT1G01448	-1.97109	-1.48614	0.270371	active
TCONS_00000083	XLOC_000027	AT1G01448	-1.08555	-2.05645	-1.08022	active
TCONS_00000247	XLOC_000068	AT1G04093	1.60395	-0.986372	-0.766659	active
TCONS_00000300	XLOC_000091	AT1G02620	-5.57113	-19.2702	-14.6631	active
TCONS_00000363	XLOC_000108	AT1G02952	-0.0338865	-2.21821	0.0609241	active
TCONS_00000479	XLOC_000134	AT1G03365	1.79333	1.26878	0.0336358	active
TCONS_00000481	XLOC_000134	AT1G03365	2.40432	-1.5195	0.67419	active
TCONS_00000515	XLOC_000147	PSB27	-1.0503	-1.0274	0.0439015	active
TCONS_00000654	XLOC_000181	AT1G04247	2.31178	1.43974	-0.371134	active
TCONS_00000738	XLOC_000217	AT1G04303	-0.959963	-1.11589	0.3994	active
TCONS_00000885	XLOC_000264	AT1G05780	-1.16004	-1.7873	-1.36767	active
TCONS_00000887	XLOC_000266	AT1G04427	1.34829	-2.64535	-2.03262	active
TCONS_00000993	XLOC_000288	ADS1	-1.54741	-1.11069	0.126949	active
TCONS_00001055	XLOC_000307	AT1G04467	1.13227	0.722352	-0.750836	active
TCONS_00001070	XLOC_000312	AT1G04477	0.0717609	-1.60338	-0.540825	active
TCONS_00001167	XLOC_000338	AT1G07119	1.89648	-0.532537	-1.52146	active
TCONS_00001349	XLOC_000387	AT1G08110	-0.602623	-0.414524	-1.87759	active
TCONS_00001608	XLOC_000458	AT1G09421	-1.62473	-1.1142	-0.0749523	active
TCONS_00001646	XLOC_000474	AT1G09650	1.46675	6.25888	-1.74853	active
TCONS_00001810	XLOC_000526	AT1G10657	1.71352	-0.765428	-3.13087	active
TCONS_00001812	XLOC_000526	AT1G10657	4.79991	1.04115	-0.311324	active
TCONS_00002038	XLOC_000599	AT1G04893	-0.85606	-0.192757	-1.1551	active
TCONS_00002287	XLOC_000673	CYP86C4	-3.17564	-2.28672	0.199091	active
TCONS_00002319	XLOC_000688	AT1G13448	-1.22636	-1.08704	-0.305657	active
TCONS_00002341	XLOC_000700	AT1G05023	-2.49249	-3.66671	-1.6493	active
TCONS_00002478	XLOC_000743	AT1G05083	0.798423	-1.32164	-2.09268	active
TCONS_00002552	XLOC_000768	AT1G05123	0.835796	-1.26897	-1.34932	active
TCONS_00002554	XLOC_000769	NUDT18	0.307216	-0.958836	-1.23429	active
TCONS_00003543	XLOC_001072	AT1G20065	1.43296	-2.28701	-2.77843	active
TCONS_00004144	XLOC_001287	AT1G23985	2.05158	-0.909555	-2.46255	active
TCONS_00004236	XLOC_001326	AT1G24580	3.10836	-0.905947	-3.50981	active
TCONS_00004292	XLOC_001346	AT1G05933	1.95853	-2.54089	-2.40969	active
TCONS_00004360	XLOC_001372	AT1G05977	1.81646	0.207461	-1.16197	active
TCONS_00004716	XLOC_001491	AT1G06113	1.71631	0.384293	0.0136763	active
TCONS_00005255	XLOC_001691	TO2	0.0171286	-2.14193	-1.66991	active
TCONS_00005287	XLOC_001701	AT1G06423	-0.17405	-3.44822	-0.585576	active
TCONS_00005670	XLOC_001831	AT1G33415	-0.493883	-2.08868	-1.4166	active
TCONS_00005671	XLOC_001831	AT1G33415	4.032	-0.309195	0.574406	active
TCONS_00005672	XLOC_001831	AT1G33415	-1.0636	3.81895	-2.77283	active
TCONS_00005675	XLOC_001831	AT1G33415	-0.484067	-1.829	0.579078	active
TCONS_00005697	XLOC_001840	AT1G06687	-1.10499	-12.9853	-12.3658	active
TCONS_00005698	XLOC_001840	AT1G06687	-0.789496	-2.03549	-0.526749	active
TCONS_00005749	XLOC_001862	AT1G06717	1.77203	0.429024	0.0391526	active
TCONS_00005768	XLOC_001870	-	0.935141	-1.77	0.874065	active
TCONS_00006070	XLOC_001953	HOS10	-2.66888	-2.6298	-0.246348	active
TCONS_00006072	XLOC_001953	HOS10	1.41515	0.430037	0.158939	active
TCONS_00006245	XLOC_002033	AT1G07143	4.2924	3.12134	-0.546985	active
TCONS_00006291	XLOC_002051	AT1G07167	1.29727	0.0602032	-0.418885	active
TCONS_00006636	XLOC_002215	AT1G48315	3.43174	-1.38405	0.169307	active
TCONS_00006640	XLOC_002215	AT1G48315	0.405072	-0.0884658	-1.18945	active
TCONS_00006704	XLOC_002231	AT1G48698	-3.33144	-11.5747	-7.35152	active
TCONS_00006743	XLOC_002247	AT1G07517	-0.456428	0.894297	-1.39402	active
TCONS_00006966	XLOC_002332	AT1G50590	2.50051	2.13654	0.296095	active
TCONS_00007167	XLOC_002381	AT1G07737	-1.88867	-1.28931	0.185491	active
TCONS_00007174	XLOC_002383	AT1G51430	-0.447418	-1.59803	-1.36741	active
TCONS_00007183	XLOC_002383	AT1G51430	-1.9063	-1.75854	0.322002	active
TCONS_00007218	XLOC_002398	AT1G51645	0.263715	-0.966897	-1.13162	active
TCONS_00007401	XLOC_002467	AT1G53060	-5.36508	0.612504	-1.49144	active
TCONS_00007446	XLOC_002484	AT1G53233	1.72138	-0.458979	-1.12299	active
TCONS_00007705	XLOC_002573	-	0.481417	-2.12086	-1.21576	active
TCONS_00007838	XLOC_002618	AT1G08047	1.71429	0.620018	-1.72965	active
TCONS_00007948	XLOC_002654	AT1G08087	0.535061	-2.01658	-0.0206261	active
TCONS_00007949	XLOC_002654	AT1G08087	1.13927	-2.66572	-1.84204	active
TCONS_00008226	XLOC_002813	AT1G08213	-1.70704	-1.52193	0.0524927	active
TCONS_00008296	XLOC_002839	CW7	-0.130024	-1.47965	0.268628	active
TCONS_00008363	XLOC_002863	AT1G08273	0.439447	-1.14496	-0.274375	active
TCONS_00008441	XLOC_002892	AT1G60545	0.177724	-1.54463	-0.50444	active
TCONS_00008709	XLOC_002985	AT1G08477	2.3039	2.06069	0.284804	active
TCONS_00008993	XLOC_003078	AT1G08633	1.62237	-1.93135	-2.82742	active
TCONS_00009264	XLOC_003187	AT1G08757	2.29941	1.13498	-0.376758	active
TCONS_00009506	XLOC_003269	-	2.3555	1.00526	0.536505	active
TCONS_00009660	XLOC_003316	AT1G67792	-7.6023	-13.0318	-4.92947	active
TCONS_00009922	XLOC_003386	AT1G09023	-3.0287	-2.59164	0.490697	active
TCONS_00010028	XLOC_003426	AT1G69572	-2.07168	-1.2079	0.19051	active
TCONS_00010047	XLOC_003434	AT1G09103	-4.11576	-4.996	-1.41548	active
TCONS_00010223	XLOC_003488	AT1G70550	1.37742	-1.13186	-1.27329	active
TCONS_00010489	XLOC_003580	AT1G09297	-0.155136	-1.26981	-0.709369	active
TCONS_00010562	XLOC_003605	AT1G72545	-1.2595	-3.61176	-2.79467	active
TCONS_00010854	XLOC_003686	AT1G09427	0.553958	-1.84913	-1.4594	active
TCONS_00010924	XLOC_003712	AT1G09497	-0.55429	-1.02947	-0.519557	active
TCONS_00011003	XLOC_003738	AT1G09543	-2.6666	-2.48056	0.217203	active
TCONS_00011062	XLOC_003762	AT1G75600	17.5827	9.5349	-2.49894	active
TCONS_00011311	XLOC_003846	MAF1	-3.01564	-4.35969	-2.14017	active
TCONS_00011316	XLOC_003846	MAF1	-0.337821	-1.01594	-0.819404	active
TCONS_00011479	XLOC_003892	AT1G77930	-3.26473	-2.83958	0.55884	active
TCONS_00011509	XLOC_003901	AT1G09777	2.32209	1.23627	0.373349	active
TCONS_00011565	XLOC_003917	AT1G78265	0.341472	-2.1958	-0.456234	active
TCONS_00011681	XLOC_003945	LUP2	2.99268	-1.46711	-0.863356	active
TCONS_00011765	XLOC_003975	AT1G09863	-0.330067	-1.41652	-0.919788	active
TCONS_00011766	XLOC_003975	AT1G09863	-0.858856	-6.42773	-4.66316	active
TCONS_00011791	XLOC_003985	AT1G09913	1.33294	0.54194	-0.445822	active
TCONS_00012081	XLOC_004056	ARV1	1.58409	-0.350449	-0.635132	active
TCONS_00012204	XLOC_004095	AT1G04037	1.93124	1.39087	-0.103906	active
TCONS_00012222	XLOC_004099	AT1G04053	-0.715074	-2.26781	0.0606029	active
TCONS_00012375	XLOC_004155	AT1G04147	-1.50151	-1.12991	-0.349708	active
TCONS_00012852	XLOC_004273	AT1G04297	-0.954676	-1.54994	-0.414188	active
TCONS_00012907	XLOC_004284	AT1G04313	-0.899386	-1.72555	0.38809	active
TCONS_00014176	XLOC_004622	AT1G04797	2.25647	-0.777923	-1.36062	active
TCONS_00014324	XLOC_004662	AT1G04837	2.09	0.926408	0.251317	active
TCONS_00014596	XLOC_004756	AT1G04973	-0.505576	-1.08921	-0.122897	active
TCONS_00014777	XLOC_004812	AT1G05033	1.98595	0.396089	-0.216961	active
TCONS_00015069	XLOC_004900	AT1G15175	-2.85505	-3.94529	-1.05498	active
TCONS_00015070	XLOC_004900	AT1G15175	-2.30646	-1.24354	0.140493	active
TCONS_00015071	XLOC_004900	AT1G15175	-3.40298	-2.66999	0.0157604	active
TCONS_00015346	XLOC_004988	AT1G05287	0.258342	-2.87799	-2.73566	active
TCONS_00015379	XLOC_004996	AT1G17232	-0.261916	-1.90705	-2.40649	active
TCONS_00015490	XLOC_005021	AT1G05317	2.09779	1.01766	0.464505	active
TCONS_00015492	XLOC_005022	AT1G05323	1.0893	0.558531	-0.471925	active
TCONS_00015506	XLOC_005028	AT1G05337	1.18336	-0.012246	-0.745955	active
TCONS_00015623	XLOC_005059	AT1G18382	0.22866	-2.77498	-2.11275	active
TCONS_00015662	XLOC_005070	AT1G18735	1.05041	0.7925	0.109104	active
TCONS_00015837	XLOC_005136	AT1G05517	0.20487	-1.75401	-0.23908	active
TCONS_00015903	XLOC_005161	AT1G05557	-0.28456	-4.90008	-3.5121	active
TCONS_00016093	XLOC_005220	AT1G21470	-0.789565	-2.17158	-1.94092	active
TCONS_00016193	XLOC_005267	AT1G05733	1.81399	0.228618	-0.421613	active
TCONS_00016210	XLOC_005273	AT1G22330	-4.46572	-4.21512	-2.40506	active
TCONS_00016275	XLOC_005301	CEL5	-0.530996	-1.53852	-0.531304	active
TCONS_00016277	XLOC_005302	AT1G22900	1.40731	-0.342952	-1.30166	active
TCONS_00016538	XLOC_005393	AT1G05867	0.749481	-2.7203	-1.07187	active
TCONS_00016722	XLOC_005454	AT1G26208	-1.99898	-3.22011	-1.21752	active
TCONS_00016826	XLOC_005488	AT1G06017	-0.208906	-1.64406	-0.732497	active
TCONS_00016989	XLOC_005552	AT1G27921	-1.29956	-1.14488	0.638687	active
TCONS_00017150	XLOC_005596	-	0.8799	-4.773	-5.10849	active
TCONS_00017151	XLOC_005596	-	2.80256	-3.16288	-2.66426	active
TCONS_00017191	XLOC_005606	AT1G06177	1.01535	0.35907	0.519636	active
TCONS_00017354	XLOC_005651	AT1G29785	-0.902664	-2.61612	-0.753858	active
TCONS_00017713	XLOC_005776	AT1G06473	-1.49637	-1.33624	-0.260586	active
TCONS_00017714	XLOC_005777	AT1G06483	0.124595	-2.24167	-1.22526	active
TCONS_00018080	XLOC_005893	AT1G06753	-0.164812	-2.56486	-0.971492	active
TCONS_00018152	XLOC_005936	AT1G06853	-0.961584	-1.68158	0.320536	active
TCONS_00018153	XLOC_005936	AT1G06853	0.304106	-2.61299	-3.58444	active
TCONS_00018262	XLOC_005984	AT1G06983	1.73978	1.3439	-1.52181	active
TCONS_00018376	XLOC_006037	AT1G07187	-0.245021	-0.811717	-1.29114	active
TCONS_00018403	XLOC_006046	-	-0.26855	-1.60675	-0.431262	active
TCONS_00018429	XLOC_006059	AT1G44125	-0.0234123	-2.55254	-2.77032	active
TCONS_00018595	XLOC_006106	AT1G07323	1.29566	0.135122	-0.357364	active
TCONS_00018621	XLOC_006119	AT1G07373	1.86185	-0.600402	-3.26286	active
TCONS_00019093	XLOC_006267	AT1G50000	2.49962	0.346063	-0.904316	active
TCONS_00019185	XLOC_006291	AT1G07637	1.24016	0.142657	-0.581379	active
TCONS_00019264	XLOC_006324	AT1G51055	2.04024	0.40949	-1.21568	active
TCONS_00019265	XLOC_006324	AT1G51055	1.31203	0.040353	-1.18668	active
TCONS_00019633	XLOC_006466	AT1G07877	0.279182	-1.81386	-1.54527	active
TCONS_00019913	XLOC_006563	AT1G08037	1.78068	-0.886532	-0.639072	active
TCONS_00020164	XLOC_006631	AT1G56165	-0.767543	-1.90675	-0.539896	active
TCONS_00020249	XLOC_006660	AT1G56612	-1.1712	-1.03586	-0.676217	active
TCONS_00020291	XLOC_006676	AT1G08173	2.8235	-1.17481	-0.725166	active
TCONS_00020413	XLOC_006710	AT1G08217	1.55972	0.931276	-2.00578	active
TCONS_00020600	XLOC_006780	BGLU6	2.59167	1.30866	-0.54685	active
TCONS_00020638	XLOC_006794	AT1G60505	1.17843	-0.439793	-1.7122	active
TCONS_00020657	XLOC_006794	AT1G60505	1.12327	1.43345	-1.41182	active
TCONS_00020659	XLOC_006795	AT1G60525	0.0544301	-1.07038	-0.40302	active
TCONS_00020660	XLOC_006795	AT1G60525	-0.829518	-5.16649	-2.79652	active
TCONS_00020783	XLOC_006827	AT1G60970	1.68485	-0.612634	-0.331745	active
TCONS_00020963	XLOC_006865	AT1G08393	1.87563	-0.155091	0.290369	active
TCONS_00021146	XLOC_006938	AT1G08563	1.0848	0.77418	-0.288643	active
TCONS_00021785	XLOC_007157	pde194	-0.0263876	-1.1647	-3.29383	active
TCONS_00022200	XLOC_007265	AT1G08973	5.01983	0.800007	-1.50026	active
TCONS_00022201	XLOC_007265	AT1G08973	1.25822	-1.17709	-0.648239	active
TCONS_00022226	XLOC_007276	PDE337	-6.08735	-15.3022	-3.59488	active
TCONS_00022444	XLOC_007341	AT1G69587	-0.550239	-1.14237	-0.303604	active
TCONS_00022743	XLOC_007454	AT1G71528	-0.947475	-1.93573	-0.614417	active
TCONS_00022744	XLOC_007454	AT1G71528	-4.37174	-4.52112	-1.96818	active
TCONS_00022836	XLOC_007490	AT1G72420	2.42543	1.51521	0.286171	active
TCONS_00022842	XLOC_007490	AT1G72420	1.35832	-0.0778441	0.183146	active
TCONS_00022975	XLOC_007525	AT1G09363	1.69056	1.29325	-0.0909586	active
TCONS_00022980	XLOC_007529	AT1G09367	0.532695	-0.673124	-3.08529	active
TCONS_00023234	XLOC_007590	AT1G74205	1.35418	-1.30356	-2.24743	active
TCONS_00023235	XLOC_007590	AT1G74205	1.68923	-1.42997	-1.83538	active
TCONS_00023265	XLOC_007602	AT1G09447	0.259193	-1.22105	-1.61876	active
TCONS_00023318	XLOC_007620	AT1G09513	2.10509	0.25184	-1.18352	active
TCONS_00023414	XLOC_007649	AT1G75295	-1.95441	-1.08401	0.653077	active
TCONS_00023661	XLOC_007742	AT1G76878	0.15245	-1.40933	-1.18017	active
TCONS_00023856	XLOC_007818	AT1G09793	-0.278351	-1.7847	-0.946089	active
TCONS_00024219	XLOC_007901	AT1G09897	0.376526	-1.1503	-0.687542	active
TCONS_00024255	XLOC_007908	AT1G09917	0.254647	-1.23114	-0.685175	active
TCONS_00024395	XLOC_007937	ATXRCC1	-1.74875	-2.25788	-1.40811	active
TCONS_00024583	XLOC_008025	AT2G04065	0.179468	-1.68246	-0.516424	active
TCONS_00025480	XLOC_008389	-	0.632572	-1.26759	-0.921122	active
TCONS_00025723	XLOC_008408	AT2G11225	7.62706	4.54906	0.17018	active
TCONS_00025724	XLOC_008408	AT2G11225	-1.25145	-1.24528	0.650453	active
TCONS_00025759	XLOC_008433	AT2G05825	0.609803	-8.00892	-6.7924	active
TCONS_00025985	XLOC_008520	LTP	-2.5744	-1.50384	-1.02801	active
TCONS_00025989	XLOC_008520	LTP	2.23743	-13.7624	-11.8464	active
TCONS_00026830	XLOC_008808	AT2G07305	-0.797842	-1.39469	-0.643493	active
TCONS_00026956	XLOC_008848	AT2G21187	1.78732	-0.776878	-0.244865	active
TCONS_00027047	XLOC_008872	AT2G07435	1.47674	-0.865387	-0.970997	active
TCONS_00027246	XLOC_008961	AT2G07850	-0.963352	-1.36637	-0.655326	active
TCONS_00027337	XLOC_008978	AT2G07875	0.261115	-0.26567	-1.08914	active
TCONS_00027400	XLOC_009011	AT2G23672	1.5007	1.33407	0.139084	active
TCONS_00027585	XLOC_009068	AT2G24592	-0.377396	-1.51275	0.926397	active
TCONS_00027894	XLOC_009161	AT2G26210	-0.492664	-0.0393885	-1.19623	active
TCONS_00027969	XLOC_009186	AT2G26692	-0.790285	-2.29854	-1.42014	active
TCONS_00028623	XLOC_009398	AT2G30766	8.42406	4.40767	-5.05483	active
TCONS_00028624	XLOC_009398	AT2G30766	4.01847	2.02547	0.197444	active
TCONS_00028762	XLOC_009440	AT2G08435	1.16888	0.109242	-0.568737	active
TCONS_00028797	XLOC_009456	AT2G08445	-0.729229	-1.37879	-0.574187	active
TCONS_00028798	XLOC_009457	AT2G08460	-1.03165	-0.587698	-1.60282	active
TCONS_00028993	XLOC_009506	AT2G08525	1.36281	1.18293	-0.105131	active
TCONS_00029135	XLOC_009555	AT2G08570	1.39358	-0.262978	-1.1032	active
TCONS_00029397	XLOC_009651	AT2G08700	1.72697	0.186844	-2.98225	active
TCONS_00029496	XLOC_009682	AT2G08735	-0.160963	-1.40042	-1.29064	active
TCONS_00029551	XLOC_009702	AT2G35738	1.50374	-1.39187	-0.75138	active
TCONS_00029554	XLOC_009702	AT2G35738	14.1833	1.09723	0.720321	active
TCONS_00029555	XLOC_009702	AT2G35738	1.98309	-2.32931	-0.219818	active
TCONS_00029711	XLOC_009749	AT2G36540	0.486364	-1.20452	-0.737849	active
TCONS_00029829	XLOC_009790	AT2G08865	-0.957048	-1.55513	-0.731034	active
TCONS_00030013	XLOC_009845	AT2G08950	2.18721	-0.642907	-1.50534	active
TCONS_00030592	XLOC_010009	AT2G41000	1.60377	5.24887	-1.25544	active
TCONS_00030898	XLOC_010085	AT2G42247	-0.540105	-2.25879	-0.957522	active
TCONS_00030899	XLOC_010085	AT2G42247	1.6475	-0.168877	-1.0389	active
TCONS_00030904	XLOC_010087	AT2G09350	-0.93657	-1.13962	-0.00341572	active
TCONS_00030918	XLOC_010092	AT2G09370	-1.91567	-1.75906	0.0580571	active
TCONS_00031094	XLOC_010142	AT2G09430	1.53629	1.46596	-0.247928	active
TCONS_00031104	XLOC_010146	AT2G09440	2.98201	-0.34222	-0.63647	active
TCONS_00031208	XLOC_010180	LSM6B	-1.46232	-1.16336	0.317356	active
TCONS_00031224	XLOC_010185	AT2G43930	-1.2405	-3.28597	-2.13415	active
TCONS_00031457	XLOC_010272	emb1067	-0.415271	-1.47788	-2.17798	active
TCONS_00031482	XLOC_010288	AT2G09645	0.718619	-2.69674	-3.22014	active
TCONS_00031961	XLOC_010416	AT2G09935	-2.0438	-1.27683	-0.230402	active
TCONS_00032326	XLOC_010520	AT2G04205	-1.67301	-3.29993	-1.89351	active
TCONS_00032853	XLOC_010762	AT2G05205	-0.601309	-1.08842	-0.439881	active
TCONS_00032906	XLOC_010793	AT2G09795	0.428945	-0.307089	-2.17527	active
TCONS_00033142	XLOC_010899	AT2G14285	2.17643	1.06961	-0.0736122	active
TCONS_00033539	XLOC_011049	AT2G06835	-0.274161	-1.9711	-2.76627	active
TCONS_00034264	XLOC_011310	AT2G07485	-0.945265	-2.60312	-1.06891	active
TCONS_00034308	XLOC_011334	AT2G07585	0.931946	-1.2518	-0.955639	active
TCONS_00034402	XLOC_011364	AT2G23040	1.07555	-0.843128	0.357439	active
TCONS_00034404	XLOC_011364	AT2G23040	2.31566	0.299011	-1.18353	active
TCONS_00034409	XLOC_011364	AT2G23040	0.625095	0.382547	-1.03663	active
TCONS_00034583	XLOC_011429	HHP3	-0.810422	-8.12663	-8.98713	active
TCONS_00034588	XLOC_011431	-	2.46872	2.05181	0.0926555	active
TCONS_00034644	XLOC_011458	AT2G24545	-0.961608	-2.28329	-1.60767	active
TCONS_00034742	XLOC_011477	AT2G24755	-1.15983	-3.67169	-2.07662	active
TCONS_00034747	XLOC_011477	AT2G24755	0.59446	-1.96112	-0.878974	active
TCONS_00034752	XLOC_011480	AT2G08060	1.45229	1.26548	0.120048	active
TCONS_00034804	XLOC_011502	AT2G08120	-0.34047	-1.21588	-1.96571	active
TCONS_00034931	XLOC_011543	AT2G25910	0.0294128	-1.04843	-0.950234	active
TCONS_00035227	XLOC_011629	AT2G27330	2.16461	-1.5823	-0.428253	active
TCONS_00035681	XLOC_011816	TCL2	-0.0948177	-1.98866	-2.61134	active
TCONS_00035981	XLOC_011894	AT2G31751	1.21191	-2.3061	-2.52909	active
TCONS_00036051	XLOC_011909	AT2G08500	0.0521615	-0.385119	-2.22491	active
TCONS_00036222	XLOC_011967	AT2G33051	-0.981428	-1.2994	0.400443	active
TCONS_00036223	XLOC_011967	AT2G33051	-0.822178	-1.63454	-0.684959	active
TCONS_00036224	XLOC_011967	AT2G33051	-1.59135	0.100153	-1.35648	active
TCONS_00036228	XLOC_011967	AT2G33051	2.42653	-2.26826	-1.82448	active
TCONS_00036359	XLOC_012002	AT2G08595	1.30884	0.542917	-0.207688	active
TCONS_00036402	XLOC_012017	AT2G33815	-3.98742	-10.3011	-6.18505	active
TCONS_00036600	XLOC_012069	AT2G08680	-0.6281	-1.96371	-0.868242	active
TCONS_00036743	XLOC_012119	AT2G35637	1.44196	1.02512	-0.602427	active
TCONS_00036745	XLOC_012119	AT2G35637	-0.104981	-0.976083	-1.76817	active
TCONS_00036895	XLOC_012176	AT2G08815	1.19612	1.11421	0.492492	active
TCONS_00036912	XLOC_012182	AT2G08820	1.02166	-1.01893	-1.10369	active
TCONS_00037223	XLOC_012288	AT2G08965	-1.31207	-3.19789	-1.45705	active
TCONS_00037294	XLOC_012314	AT2G38970	0.519006	-1.73868	-0.91857	active
TCONS_00037301	XLOC_012314	AT2G38970	1.81621	-0.775198	-0.0919364	active
TCONS_00037363	XLOC_012333	AT2G09025	-0.361903	-1.58782	0.603655	active
TCONS_00037551	XLOC_012400	AT2G40165	0.0946951	-1.16756	-0.605091	active
TCONS_00037695	XLOC_012455	AT2G41080	2.06525	0.339396	-0.12934	active
TCONS_00037708	XLOC_012463	AT2G41178	1.81972	1.22001	-0.047698	active
TCONS_00037797	XLOC_012493	TFIIB	-1.48456	7.29013	-2.65013	active
TCONS_00037826	XLOC_012498	AT2G09300	-0.372799	-1.77613	-0.249299	active
TCONS_00037869	XLOC_012512	AT2G41870	5.71004	0.537584	-0.275818	active
TCONS_00037906	XLOC_012526	AT2G42065	0.529554	-0.000225966	-1.18087	active
TCONS_00037916	XLOC_012531	AT2G09335	1.35513	0.789723	0.170138	active
TCONS_00037918	XLOC_012533	AT2G09335	1.31164	0.873836	-0.335771	active
TCONS_00037947	XLOC_012544	AT2G42365	-0.580028	-1.32365	-2.14557	active
TCONS_00037948	XLOC_012544	AT2G42365	-2.87947	-2.15781	0.580806	active
TCONS_00038048	XLOC_012578	AT2G42835	1.36708	-0.556565	-0.0968323	active
TCONS_00038133	XLOC_012606	AT2G09435	1.03941	-0.388846	0.539543	active
TCONS_00038209	XLOC_012620	CHI	2.0376	1.62582	0.34888	active
TCONS_00038316	XLOC_012652	AT2G09510	-1.82739	-1.03857	0.864787	active
TCONS_00038414	XLOC_012685	AT2G44798	-1.9602	-0.822713	-1.13345	active
TCONS_00038485	XLOC_012706	AT2G45220	-0.315886	-1.54827	-0.191204	active
TCONS_00038749	XLOC_012785	AT2G09745	-0.500923	-2.77918	-1.55862	active
TCONS_00038991	XLOC_012863	-	3.68632	3.02383	0.31916	active
TCONS_00039028	XLOC_012885	ENODL16	-0.481444	-1.30964	-0.137784	active
TCONS_00039225	XLOC_012958	AT3G01115	2.04137	0.881093	-0.655713	active
TCONS_00039383	XLOC_012997	AT3G01215	1.9704	-0.44222	0.227325	active
TCONS_00039434	XLOC_013011	AT3G03180	-2.35429	-1.28451	0.565306	active
TCONS_00039557	XLOC_013052	AT3G01375	1.61845	0.0506217	-0.820533	active
TCONS_00039765	XLOC_013105	AT3G01555	2.8724	2.40679	-0.0264026	active
TCONS_00039809	XLOC_013120	ERCC1	1.41021	1.27239	-0.380918	active
TCONS_00039965	XLOC_013167	AT3G01795	1.54485	0.298822	-0.859113	active
TCONS_00039967	XLOC_013168	AT3G05905	-2.46454	-12.6215	-11.7399	active
TCONS_00039969	XLOC_013168	AT3G05905	-2.60316	-2.34577	-0.110669	active
TCONS_00039977	XLOC_013175	MKP2	-1.67487	-6.01801	-3.20827	active
TCONS_00039980	XLOC_013175	MKP2	2.57909	-1.7661	-0.116193	active
TCONS_00040197	XLOC_013256	AT3G02015	1.46044	-1.33036	-1.53476	active
TCONS_00040515	XLOC_013340	AT3G02225	2.03803	-3.09369	-3.37592	active
TCONS_00040651	XLOC_013394	AT3G02365	-0.803136	-1.14012	0.0239633	active
TCONS_00040880	XLOC_013476	AT3G02495	1.44591	-0.401482	-0.742269	active
TCONS_00041232	XLOC_013606	AT3G02935	0.256028	-1.13912	-0.737179	active
TCONS_00041445	XLOC_013667	AT3G03105	-0.280687	-1.01367	-0.571952	active
TCONS_00041514	XLOC_013698	AT3G15750	0.858301	0.658884	-1.07966	active
TCONS_00041750	XLOC_013770	AT3G03385	1.1509	0.729686	-0.550627	active
TCONS_00041765	XLOC_013777	AT3G17030	-1.3919	-1.12438	0.380998	active
TCONS_00042200	XLOC_013912	AT3G19002	1.3428	1.31189	0.0434694	active
TCONS_00043028	XLOC_014199	DSPTP1	0.0570664	-0.134031	-1.07736	active
TCONS_00043115	XLOC_014233	AT3G04635	0.780863	0.191355	-1.07688	active
TCONS_00043227	XLOC_014282	AT3G24929	9.74659	1.78282	-4.94384	active
TCONS_00043241	XLOC_014284	AT3G25013	1.85779	-0.597449	-0.868616	active
TCONS_00043244	XLOC_014284	AT3G25013	10.744	-1.8879	-0.103348	active
TCONS_00043371	XLOC_014314	AT3G04915	1.22293	-1.26507	-1.69043	active
TCONS_00044408	XLOC_014711	AT3G43840	-2.31301	-4.48471	-1.16413	active
TCONS_00044409	XLOC_014711	AT3G43840	-2.83013	-11.296	-12.0898	active
TCONS_00044661	XLOC_014809	AT3G07205	0.291526	-2.45553	-0.26043	active
TCONS_00044685	XLOC_014821	AT3G45740	-0.483863	-1.01043	-1.65965	active
TCONS_00044845	XLOC_014885	AT3G07555	1.19074	-0.304515	-0.938418	active
TCONS_00044869	XLOC_014897	AT3G07625	0.0552235	-1.64388	-0.543245	active
TCONS_00045027	XLOC_014945	AT3G07825	1.41112	0.72095	-0.0204098	active
TCONS_00045620	XLOC_015172	BAG4	-2.40726	-1.10969	0.504808	active
TCONS_00045805	XLOC_015223	-	14.8557	2.61258	0.287583	active
TCONS_00046372	XLOC_015427	AT3G08635	1.0186	0.539394	-0.0905481	active
TCONS_00046437	XLOC_015442	AT3G56408	-0.0351094	-1.98168	-0.771711	active
TCONS_00046449	XLOC_015447	AT3G08685	-0.858926	-0.917021	-2.37226	active
TCONS_00046570	XLOC_015491	AGL16	4.24517	4.01554	0.404266	active
TCONS_00047158	XLOC_015677	AT3G60660	8.92092	-2.51921	-1.67523	active
TCONS_00047444	XLOC_015774	AT3G62190	3.28274	-0.181207	-2.52516	active
TCONS_00047446	XLOC_015774	AT3G62190	1.67801	-0.977341	-0.801442	active
TCONS_00047900	XLOC_015912	LNG2	-2.09538	-1.34792	0.106626	active
TCONS_00048006	XLOC_015946	AT3G01165	3.37114	2.95134	-0.614982	active
TCONS_00048022	XLOC_015950	GASA5	-0.0257902	-1.54848	-2.30951	active
TCONS_00048025	XLOC_015951	AT3G01205	1.62334	1.23184	0.124133	active
TCONS_00048044	XLOC_015957	AT3G03010	0.654893	-1.28433	-1.33436	active
TCONS_00048056	XLOC_015962	AT3G01235	2.55834	0.828506	-2.0252	active
TCONS_00048110	XLOC_015986	NPC3	-1.68153	-2.28766	-1.05278	active
TCONS_00048138	XLOC_015995	AT3G01295	-1.39046	-1.33729	0.174472	active
TCONS_00048158	XLOC_016003	AT3G03702	12.6031	0.00218899	-2.08416	active
TCONS_00048325	XLOC_016051	AT3G04500	-2.8148	-1.6422	0.991918	active
TCONS_00048511	XLOC_016109	AT3G01635	2.57031	-0.722855	-2.52484	active
TCONS_00048835	XLOC_016204	AT3G06778	1.34881	0.0178079	0.29134	active
TCONS_00048837	XLOC_016204	AT3G06778	1.64428	1.45958	-0.375128	active
TCONS_00048935	XLOC_016230	AT3G01945	1.33553	-1.23556	-1.57825	active
TCONS_00049181	XLOC_016301	-	-4.34975	-5.06	-1.91345	active
TCONS_00049471	XLOC_016387	AT3G10290	0.138145	-2.24246	-1.61621	active
TCONS_00049691	XLOC_016460	AT3G02455	-1.83712	-1.08215	0.829743	active
TCONS_00049692	XLOC_016461	AT3G02455	0.695973	0.381517	-1.727	active
TCONS_00050085	XLOC_016570	-	-0.873489	-1.02871	-0.281427	active
TCONS_00050353	XLOC_016653	AT3G02945	1.64176	0.294893	-0.517668	active
TCONS_00050485	XLOC_016697	AT3G03095	1.75213	-0.0458684	-0.0991456	active
TCONS_00050622	XLOC_016741	AT3G03265	-3.08645	-3.01923	-0.557848	active
TCONS_00050830	XLOC_016813	AT3G03495	0.0177939	-0.99345	-1.05769	active
TCONS_00050884	XLOC_016832	AT3G03605	-0.190792	-0.98227	-1.9396	active
TCONS_00051041	XLOC_016894	AT3G19010	-1.22979	-0.538244	-2.0091	active
TCONS_00051087	XLOC_016911	AT3G03815	1.15351	0.193922	-0.536645	active
TCONS_00051088	XLOC_016912	AT3G03815	1.13091	0.847331	0.617337	active
TCONS_00051338	XLOC_016985	AT3G04015	1.60205	-0.7749	-0.448686	active
TCONS_00051526	XLOC_017045	AT3G21755	2.17663	2.12735	0.335366	active
TCONS_00051593	XLOC_017073	PCC1	5.47874	1.66859	0.616766	active
TCONS_00051821	XLOC_017184	AT3G24120	-0.941327	-1.19673	-3.39719	active
TCONS_00051929	XLOC_017219	AT3G24518	-2.46253	-2.41748	0.568477	active
TCONS_00051931	XLOC_017219	AT3G24518	0.317846	-11.0538	-10.0021	active
TCONS_00052206	XLOC_017333	AT3G05075	-1.31585	-1.1952	0.334471	active
TCONS_00052511	XLOC_017424	AT3G27990	-2.24624	-11.655	-8.86008	active
TCONS_00052616	XLOC_017472	AT3G05575	-0.668568	-1.06563	-0.240618	active
TCONS_00052629	XLOC_017479	AT3G28940	1.50269	-0.421924	-0.262123	active
TCONS_00052680	XLOC_017494	VTI13	-1.57644	-1.5604	-0.580975	active
TCONS_00052760	XLOC_017535	AT3G29644	-0.781031	-4.35763	-6.24113	active
TCONS_00052761	XLOC_017535	AT3G29644	-0.0917113	2.30061	-1.94138	active
TCONS_00052762	XLOC_017535	AT3G29644	-0.704934	-0.757284	-1.34268	active
TCONS_00052763	XLOC_017535	AT3G29644	-0.752295	-1.4161	-3.54529	active
TCONS_00052765	XLOC_017535	AT3G29644	-1.84852	-6.87434	-7.69992	active
TCONS_00052766	XLOC_017535	AT3G29644	-0.580306	-0.570141	-3.18602	active
TCONS_00052767	XLOC_017536	AT3G05945	-0.841744	-1.52172	-0.709395	active
TCONS_00052768	XLOC_017536	AT3G05945	-1.61413	-1.34367	0.176101	active
TCONS_00052773	XLOC_017541	AT3G05955	0.00334802	-0.892663	-1.91842	active
TCONS_00052947	XLOC_017627	AT3G06425	-0.233913	-0.637293	-1.92505	active
TCONS_00053080	XLOC_017700	AT3G06755	-0.8744	-2.43631	-1.24606	active
TCONS_00053302	XLOC_017795	AT3G07175	1.21624	-1.63085	-2.51009	active
TCONS_00053328	XLOC_017808	AT3G07275	-0.364285	-1.24096	-0.483867	active
TCONS_00053359	XLOC_017824	AT3G46020	-0.344561	-1.28787	-0.623628	active
TCONS_00053762	XLOC_017962	AT3G07925	1.53678	1.15966	0.177014	active
TCONS_00054001	XLOC_018036	AT3G49668	0.157116	-1.11018	-0.92816	active
TCONS_00054004	XLOC_018039	AT3G08070	1.20464	1.129	0.0789808	active
TCONS_00054042	XLOC_018051	VDAC5	-2.69622	-9.14553	-8.10849	active
TCONS_00054154	XLOC_018084	AT3G08115	-0.768868	-1.50284	-1.6408	active
TCONS_00054296	XLOC_018125	AT3G51075	-0.631767	-3.22839	-7.10613	active
TCONS_00054302	XLOC_018125	AT3G51075	6.0912	-1.28	-1.81897	active
TCONS_00054453	XLOC_018180	AT3G08220	-0.217347	-1.25114	-0.0596279	active
TCONS_00054463	XLOC_018182	AT3G52072	-0.528507	-0.0635301	-1.87515	active
TCONS_00054465	XLOC_018182	AT3G52072	-1.46725	-1.31831	-0.151875	active
TCONS_00054704	XLOC_018273	AT3G08360	-1.92187	-1.56529	0.741207	active
TCONS_00054951	XLOC_018343	AT3G54830	1.26614	0.896921	-0.159579	active
TCONS_00055344	XLOC_018465	AT3G08795	-0.991575	-2.03544	0.647067	active
TCONS_00055379	XLOC_018482	AT3G57160	2.93035	2.1408	-0.496529	active
TCONS_00055451	XLOC_018501	AT3G57460	2.34758	13.7491	-1.20234	active
TCONS_00055666	XLOC_018579	AT3G58670	-2.41297	-2.24145	-0.223745	active
TCONS_00055671	XLOC_018580	AT3G09145	0.223417	-1.23601	-0.194691	active
TCONS_00055836	XLOC_018621	AT3G59435	-0.784187	-10.9296	-11.3851	active
TCONS_00055929	XLOC_018649	AT3G09275	-1.90964	-1.39261	-0.173627	active
TCONS_00055982	XLOC_018662	ABCC9	2.75494	0.189648	-0.793723	active
TCONS_00056165	XLOC_018734	AT3G09625	-0.104331	-3.37366	-1.97238	active
TCONS_00056577	XLOC_018865	AT3G63445	1.22757	-0.282858	0.601055	active
TCONS_00056578	XLOC_018865	AT3G63445	-0.952969	-8.48992	-9.53547	active
TCONS_00056582	XLOC_018865	AT3G63445	0.231534	4.29748	-2.70699	active
TCONS_00056583	XLOC_018865	AT3G63445	2.58933	-0.977815	-1.0534	active
TCONS_00056593	XLOC_018865	AT3G63445	-0.634795	-2.5954	-0.999049	active
TCONS_00056633	XLOC_018878	-	-0.874725	-1.65392	-1.48837	active
TCONS_00056634	XLOC_018879	-	-0.863118	-1.78932	-0.613757	active
TCONS_00056734	XLOC_018923	MBD3	-0.425005	-3.90011	-1.27367	active
TCONS_00056989	XLOC_018994	AT4G03985	1.83557	1.77711	-0.457977	active
TCONS_00057031	XLOC_019014	AT4G04035	2.23543	-0.68968	-0.441524	active
TCONS_00057144	XLOC_019048	AT4G04135	1.24686	-0.499456	0.0274177	active
TCONS_00057176	XLOC_019061	AT4G04225	-0.585935	-1.12572	-0.341659	active
TCONS_00057191	XLOC_019066	AT4G04275	1.46598	0.505481	-0.335237	active
TCONS_00057192	XLOC_019067	AT4G04285	2.76934	1.32308	-1.77405	active
TCONS_00057256	XLOC_019090	-	2.73787	1.71388	-1.62622	active
TCONS_00057432	XLOC_019161	AT4G04423	-2.90025	-4.27442	-1.35531	active
TCONS_00057747	XLOC_019259	AT4G05315	2.98124	0.299143	0.940343	active
TCONS_00058117	XLOC_019414	AT4G05785	-0.449131	-1.17099	0.460284	active
TCONS_00058581	XLOC_019593	AT4G06065	-0.535747	-1.53976	-1.98039	active
TCONS_00058680	XLOC_019638	AT4G06175	6.3367	5.40031	0.152979	active
TCONS_00058779	XLOC_019664	AT4G06195	-1.84377	-4.0191	-1.59165	active
TCONS_00058813	XLOC_019678	AT4G06215	0.0230688	-1.62163	-1.27824	active
TCONS_00058824	XLOC_019682	AT4G06265	1.51743	0.129166	0.290467	active
TCONS_00059266	XLOC_019822	AT4G06415	-0.195685	-0.619416	-1.33027	active
TCONS_00059342	XLOC_019845	AT4G17098	1.34235	1.25032	0.0221453	active
TCONS_00059371	XLOC_019855	AT4G06685	1.38669	1.13761	0.160934	active
TCONS_00059462	XLOC_019890	-	0.585713	10.1526	-1.84207	active
TCONS_00059463	XLOC_019890	-	1.00928	-0.375617	-0.315296	active
TCONS_00059580	XLOC_019928	AT4G06815	-0.355899	-1.40797	0.774029	active
TCONS_00060806	XLOC_020326	AT4G07365	0.316743	-1.684	-0.92466	active
TCONS_00060853	XLOC_020344	AT4G07405	3.16356	0.875918	-1.27177	active
TCONS_00060854	XLOC_020344	AT4G07405	0.805274	-1.36092	-2.06592	active
TCONS_00061014	XLOC_020410	AT4G26542	-0.419879	-1.05611	-0.420182	active
TCONS_00061018	XLOC_020411	AT4G26582	-0.944319	-1.58808	-0.231666	active
TCONS_00061021	XLOC_020411	AT4G26582	5.90181	3.02935	-6.64195	active
TCONS_00061252	XLOC_020505	AT4G08015	-1.53586	-1.19663	0.0865316	active
TCONS_00061576	XLOC_020617	AT4G29930	2.38428	1.56274	-0.529879	active
TCONS_00061655	XLOC_020639	AT4G08285	3.96039	2.61266	-1.20727	active
TCONS_00061853	XLOC_020686	AT4G31330	-12.0971	-1.35938	-0.751722	active
TCONS_00062164	XLOC_020766	AME3	-1.15767	-0.462688	-1.9204	active
TCONS_00062287	XLOC_020799	AT4G08785	3.49123	-1.96707	-2.70617	active
TCONS_00062353	XLOC_020825	AT4G08835	2.5403	0.934194	-0.167331	active
TCONS_00062394	XLOC_020838	AT4G08915	1.34652	-0.615685	-1.46156	active
TCONS_00062619	XLOC_020910	AT4G09105	1.78517	-0.295655	-0.491861	active
TCONS_00062801	XLOC_020972	AT4G36052	-0.997138	-3.1304	-2.6119	active
TCONS_00062839	XLOC_020989	UBC17	-1.96989	-1.00986	0.263289	active
TCONS_00062866	XLOC_021001	AT4G09375	-2.15667	-2.89918	-1.18497	active
TCONS_00062905	XLOC_021011	AT4G09415	1.23788	-0.730633	-2.18311	active
TCONS_00063213	XLOC_021122	AT4G09785	0.277858	-0.648406	-2.23609	active
TCONS_00063240	XLOC_021133	CCR1	-0.966295	-1.45873	-0.325653	active
TCONS_00063527	XLOC_021235	AT4G03725	-0.896371	-1.54284	-0.102759	active
TCONS_00063612	XLOC_021257	AT4G03845	-2.0357	-4.18024	-1.44413	active
TCONS_00063693	XLOC_021293	AT4G01700	1.29366	0.955078	-1.17348	active
TCONS_00064025	XLOC_021373	AT4G03115	1.94183	-0.788836	-1.32156	active
TCONS_00064180	XLOC_021431	AT4G04221	1.06769	-0.384868	0.438906	active
TCONS_00064187	XLOC_021437	AT4G04855	-2.30597	-4.05536	-1.37531	active
TCONS_00064463	XLOC_021542	AT4G05335	1.63116	-1.65501	-0.386887	active
TCONS_00064465	XLOC_021544	-	-0.561751	-1.91385	-0.596528	active
TCONS_00064517	XLOC_021569	AT4G05525	1.20962	0.240782	-0.0384788	active
TCONS_00064518	XLOC_021570	AT4G05535	2.14742	-0.475772	-1.90163	active
TCONS_00064599	XLOC_021592	AT4G05650	-0.124351	-1.34702	-1.71322	active
TCONS_00064607	XLOC_021598	AT4G08990	1.75319	-0.658271	-1.24147	active
TCONS_00064658	XLOC_021623	GASA3	1.84206	0.264909	-1.59839	active
TCONS_00064721	XLOC_021645	AT4G05755	-0.990085	-2.91739	-1.64025	active
TCONS_00064728	XLOC_021645	AT4G05755	-2.78739	-1.03281	0.679645	active
TCONS_00064738	XLOC_021649	AT4G05760	-0.127139	1.39814	-1.06563	active
TCONS_00065078	XLOC_021761	AT4G05935	-1.83888	-1.33439	0.755407	active
TCONS_00065302	XLOC_021852	AT4G06060	0.884705	-0.894455	-1.69475	active
TCONS_00065359	XLOC_021866	AT4G06080	0.0865261	-2.15782	-1.62187	active
TCONS_00065393	XLOC_021875	AT4G06115	0.839164	-2.63325	-3.04573	active
TCONS_00065394	XLOC_021873	AT4G13575	-2.45656	-4.89581	-2.80414	active
TCONS_00065516	XLOC_021912	AT4G14145	-1.39045	-1.28987	0.614969	active
TCONS_00065686	XLOC_021957	AT4G06235	-1.23906	-2.15291	-1.06988	active
TCONS_00065815	XLOC_022006	AT4G06330	1.29232	-0.67689	0.516957	active
TCONS_00065853	XLOC_022021	AT4G06340	-0.908941	-1.11915	-0.0884273	active
TCONS_00067082	XLOC_022395	AT4G22233	-1.16473	-2.38964	-2.12944	active
TCONS_00067083	XLOC_022395	AT4G22233	-0.577077	-2.44456	-1.11092	active
TCONS_00067174	XLOC_022424	AT4G07095	1.09179	1.05779	0.292976	active
TCONS_00067401	XLOC_022497	AT4G07170	1.41549	-0.155809	-0.115362	active
TCONS_00067821	XLOC_022617	AT4G26095	-0.291547	-1.27194	0.917075	active
TCONS_00067823	XLOC_022617	AT4G26095	-1.70297	-1.30991	0.588305	active
TCONS_00067959	XLOC_022662	AT4G26795	1.95451	-0.564222	0.834348	active
TCONS_00067989	XLOC_022673	AT4G07735	2.38642	-0.477631	-1.84851	active
TCONS_00068246	XLOC_022744	AT4G28162	0.997854	-9.53136	-9.57485	active
TCONS_00068731	XLOC_022920	AT4G31398	1.01362	0.831878	-0.147523	active
TCONS_00069245	XLOC_023078	AT4G08925	1.33958	-0.298764	-0.445163	active
TCONS_00069708	XLOC_023213	AT4G36808	1.16808	1.14083	-0.184121	active
TCONS_00069780	XLOC_023236	AT4G37225	1.45814	0.246029	0.588668	active
TCONS_00069781	XLOC_023236	AT4G37225	1.98035	-0.89479	-0.668353	active
TCONS_00069838	XLOC_023257	AT4G37553	1.08499	-0.362291	-0.918352	active
TCONS_00069995	XLOC_023314	AT4G09715	2.28903	0.527321	-0.443294	active
TCONS_00070392	XLOC_023459	AT5G01542	1.12033	0.961716	0.120519	active
TCONS_00070403	XLOC_023460	AT5G00780	-0.278266	-1.48144	0.455224	active
TCONS_00070404	XLOC_023460	AT5G00780	3.32488	-1.29574	-0.519387	active
TCONS_00070424	XLOC_023466	AT5G01732	1.07024	0.275782	-0.452301	active
TCONS_00070646	XLOC_023540	AT5G00880	1.72696	1.27709	-0.197776	active
TCONS_00071143	XLOC_023697	AT5G05435	-2.90067	-2.31793	0.617958	active
TCONS_00071146	XLOC_023697	AT5G05435	-1.65331	-1.2835	-0.251389	active
TCONS_00071147	XLOC_023697	AT5G05435	0.0558409	-2.79696	-0.695591	active
TCONS_00071148	XLOC_023697	AT5G05435	-1.78454	-4.52733	-3.33631	active
TCONS_00071149	XLOC_023697	AT5G05435	0.0320977	-1.13705	-1.0085	active
TCONS_00071290	XLOC_023751	AT5G01205	1.34041	0.610363	0.826511	active
TCONS_00071642	XLOC_023851	AT5G01455	-1.77808	-1.27873	0.674497	active
TCONS_00071672	XLOC_023867	AT5G01535	-1.3569	-2.06	-1.92782	active
TCONS_00072532	XLOC_024147	AT5G02225	0.811424	-1.236	-0.981561	active
TCONS_00072700	XLOC_024205	AT5G02425	0.312953	-2.14995	-1.26462	active
TCONS_00072764	XLOC_024230	AT5G15845	1.96981	0.0328104	-0.912815	active
TCONS_00072964	XLOC_024293	AT5G02635	2.15989	-0.874721	-3.10804	active
TCONS_00073164	XLOC_024355	AT5G18245	-0.593529	-1.36424	0.0846768	active
TCONS_00073371	XLOC_024419	AT5G19221	0.267081	-1.75308	-0.713181	active
TCONS_00073469	XLOC_024448	AT5G03085	0.326428	-1.90267	-1.08953	active
TCONS_00073589	XLOC_024494	AT5G03175	0.171628	-1.87792	-1.73658	active
TCONS_00073900	XLOC_024575	AT5G03485	-0.855497	-1.80311	-0.679492	active
TCONS_00074018	XLOC_024614	AT5G03615	-6.05367	-3.64028	0.432283	active
TCONS_00074411	XLOC_024730	AT5G04015	1.4752	-0.523965	-2.39716	active
TCONS_00074455	XLOC_024741	AT5G04055	-0.604256	-1.98814	-0.795534	active
TCONS_00074478	XLOC_024753	AT5G04185	0.886627	-0.169987	-2.45032	active
TCONS_00074499	XLOC_024761	AT5G26146	8.30072	-8.47725	-7.78159	active
TCONS_00074652	XLOC_024811	AT5G04355	1.13883	0.338451	0.247916	active
TCONS_00075207	XLOC_025026	AT5G05275	1.24295	-1.18437	-1.20205	active
TCONS_00076050	XLOC_025335	AT5G41612	-12.6867	-15.4796	-3.52911	active
TCONS_00076136	XLOC_025371	AT5G06285	0.611701	-1.07544	-1.17602	active
TCONS_00076326	XLOC_025446	AT5G06475	2.49274	0.325306	-1.67419	active
TCONS_00076694	XLOC_025551	AT5G06695	1.46596	0.911286	-0.317578	active
TCONS_00076698	XLOC_025551	AT5G06695	-3.90136	-3.57371	-2.13481	active
TCONS_00077438	XLOC_025766	AT5G48775	-0.365308	-1.12986	-0.56135	active
TCONS_00077505	XLOC_025788	AT5G49152	2.23853	1.72306	-0.711775	active
TCONS_00078183	XLOC_026006	AT5G53048	3.51498	2.7322	0.307127	active
TCONS_00078185	XLOC_026006	AT5G53048	2.60637	2.51464	0.377585	active
TCONS_00078410	XLOC_026077	AT5G08135	1.41319	-0.0218853	-0.803251	active
TCONS_00078465	XLOC_026106	AT5G54569	-2.50634	-4.71514	-2.49563	active
TCONS_00079141	XLOC_026318	AT5G08825	2.30454	0.447334	0.348624	active
TCONS_00079200	XLOC_026335	AT5G08855	1.78297	-0.382618	-0.821609	active
TCONS_00079420	XLOC_026414	AT5G08950	-0.220557	-1.78643	-1.49213	active
TCONS_00079780	XLOC_026513	AT5G09030	-0.752257	-1.22708	-0.48919	active
TCONS_00079854	XLOC_026536	AT5G09060	3.26507	-3.86303	-3.32449	active
TCONS_00080208	XLOC_026658	AT5G64572	-3.40025	-3.27638	-0.268617	active
TCONS_00080208	XLOC_026658	AT5G64572	-3.40025	-3.27638	-0.268617	active
TCONS_00080274	XLOC_026684	AT5G09285	-1.53202	-1.24091	0.0339131	active
TCONS_00080449	XLOC_026723	AT5G09405	1.69339	-0.168661	-0.62376	active
TCONS_00080601	XLOC_026774	AT5G09635	-0.421906	-6.01618	-5.64312	active
TCONS_00080829	XLOC_026851	AT5G01215	-2.60842	-2.26973	-0.16793	active
TCONS_00080955	XLOC_026888	AT5G00790	1.61465	-2.05163	-1.33798	active
TCONS_00081051	XLOC_026915	AT5G00835	0.138936	-1.3819	-1.07419	active
TCONS_00081090	XLOC_026932	AT5G00870	1.45315	1.03173	0.112034	active
TCONS_00081104	XLOC_026939	AT5G00875	-3.462	-2.72874	0.515849	active
TCONS_00081156	XLOC_026949	AT5G00895	-0.206635	-3.39419	-1.55169	active
TCONS_00081186	XLOC_026957	AT5G00905	2.43942	0.895021	-0.629382	active
TCONS_00081838	XLOC_027163	AT5G06865	0.519463	-2.40458	-3.16301	active
TCONS_00082613	XLOC_027374	AT5G10965	-0.778857	-4.3084	-0.836692	active
TCONS_00082614	XLOC_027374	AT5G10965	2.88675	1.86808	-1.18054	active
TCONS_00083503	XLOC_027636	AT5G02515	-1.39376	-3.29811	-1.02339	active
TCONS_00083625	XLOC_027680	AT5G02605	1.47338	0.0669684	-0.686146	active
TCONS_00083735	XLOC_027714	AT5G02705	0.415891	-2.1192	-0.318978	active
TCONS_00083775	XLOC_027728	AT5G02755	1.55708	0.839899	-0.0109913	active
TCONS_00084197	XLOC_027880	AT5G20225	0.45325	-0.841128	-1.40769	active
TCONS_00084304	XLOC_027909	AT5G03195	1.13111	0.306358	-0.762606	active
TCONS_00085883	XLOC_028412	AT5G36002	-0.957605	-2.76335	-2.62123	active
TCONS_00086028	XLOC_028487	AT5G05415	-1.83575	-3.32592	-1.04986	active
TCONS_00086236	XLOC_028554	AT5G38212	0.174354	-3.1121	-2.36797	active
TCONS_00086648	XLOC_028730	AT5G06155	1.30005	-0.160737	-1.72725	active
TCONS_00086654	XLOC_028730	AT5G06155	0.351959	-2.77789	-1.47016	active
TCONS_00087207	XLOC_028924	AT5G06595	-0.736898	-1.77982	-1.08208	active
TCONS_00088591	XLOC_029433	AT5G07995	3.2339	1.20438	0.27377	active
TCONS_00088880	XLOC_029544	AT5G08285	-0.632558	-2.20844	-0.593635	active
TCONS_00089573	XLOC_029781	AT5G59662	-0.703192	-1.48964	-0.265053	active
TCONS_00089574	XLOC_029781	AT5G59662	2.88786	0.0188968	-0.183958	active
TCONS_00089617	XLOC_029801	AT5G60022	-0.870551	-3.52701	-1.78685	active
TCONS_00089617	XLOC_029801	AT5G60022	-0.870551	-3.52701	-1.78685	active
TCONS_00089683	XLOC_029825	AT5G08955	0.238762	-1.45545	-1.1179	active
TCONS_00089716	XLOC_029842	AT5G08980	-1.73375	-1.50215	-0.0425023	active
TCONS_00090081	XLOC_029978	AT5G63195	-2.05012	-2.04053	-0.424961	active
TCONS_00090081	XLOC_029978	AT5G63195	-2.05012	-2.04053	-0.424961	active
TCONS_00090232	XLOC_030015	AT5G09175	-2.23157	4.41104	-2.46168	active
TCONS_00090233	XLOC_030015	AT5G09175	-0.521568	-5.27785	-3.71478	active
TCONS_00090235	XLOC_030015	AT5G09175	-0.707229	-1.64714	-0.494651	active
TCONS_00090443	XLOC_030095	AT5G09365	0.270093	-1.42242	-2.0502	active
TCONS_00090610	XLOC_030145	AT5G09595	-0.679462	-1.31375	-0.359076	active
TCONS_00090695	XLOC_030166	AT5G66558	0.148436	-1.68446	-0.461466	active
TCONS_00090695	XLOC_030166	AT5G66558	0.148436	-1.68446	-0.461466	active
TCONS_00090751	XLOC_030185	AT5G09785	-0.178478	-0.41548	-1.90206	active
TCONS_00000076	XLOC_000027	AT1G01448	-1.24834	-0.841513	0.255287	repress
TCONS_00000173	XLOC_000053	AT1G04083	0.367131	0.539422	1.50366	repress
TCONS_00000362	XLOC_000107	AT1G04153	-1.08368	1.64974	0.770022	repress
TCONS_00000381	XLOC_000116	AT1G04163	-0.142234	1.16452	0.0932362	repress
TCONS_00000489	XLOC_000138	AT1G04183	-0.859724	0.136926	1.26822	repress
TCONS_00000508	XLOC_000146	AT1G03590	-7.74634	-5.69674	1.70755	repress
TCONS_00000661	XLOC_000184	AT1G04295	-1.18827	-1.86237	-0.0795951	repress
TCONS_00000773	XLOC_000232	AT1G05140	8.0807	3.30699	1.0838	repress
TCONS_00001109	XLOC_000320	AT1G04493	-2.03103	1.67833	1.42577	repress
TCONS_00001169	XLOC_000338	AT1G07119	-0.452623	1.01057	0.513658	repress
TCONS_00001171	XLOC_000338	AT1G07119	-2.49328	-3.2519	-0.806361	repress
TCONS_00001179	XLOC_000338	AT1G07119	-2.18241	-0.023724	1.3408	repress
TCONS_00002100	XLOC_000618	AT1G04933	-2.44318	-2.61263	1.1181	repress
TCONS_00002325	XLOC_000690	PSK1	-14.8546	-0.499999	0.712046	repress
TCONS_00002698	XLOC_000824	AT1G05207	-1.34655	-1.54458	-0.142299	repress
TCONS_00003209	XLOC_000972	AT1G18320	0.0412873	-0.330738	1.10923	repress
TCONS_00003548	XLOC_001072	AT1G05523	1.53637	1.66995	-0.0959592	repress
TCONS_00003603	XLOC_001099	AT1G20515	-1.84008	-2.04673	-0.711836	repress
TCONS_00003969	XLOC_001231	AT1G05767	5.01134	6.00436	-0.672406	repress
TCONS_00004038	XLOC_001250	AT1G05787	4.08782	4.94051	1.06404	repress
TCONS_00004145	XLOC_001287	AT1G05843	-1.44252	-3.00948	0.050844	repress
TCONS_00004203	XLOC_001315	AT1G24440	-2.02151	-0.724958	1.87849	repress
TCONS_00004798	XLOC_001520	AT1G28510	-3.64465	0.0869134	0.256834	repress
TCONS_00004823	XLOC_001534	AT1G06173	0.145417	1.31747	0.645581	repress
TCONS_00004971	XLOC_001600	eIF4E3	1.09151	15.146	12.5775	repress
TCONS_00005067	XLOC_001636	AT1G30282	-1.5405	-1.80657	-0.63821	repress
TCONS_00005256	XLOC_001691	TO2	-5.79208	7.99928	5.22214	repress
TCONS_00005357	XLOC_001723	AT1G31710	-1.07901	-0.832753	0.512052	repress
TCONS_00005360	XLOC_001724	AT1G31720	-8.98309	11.3804	13.5944	repress
TCONS_00005548	XLOC_001781	AT1G06587	-3.53129	-0.632925	1.2247	repress
TCONS_00005596	XLOC_001802	SBT3.5	0.188542	1.01103	0.648074	repress
TCONS_00005659	XLOC_001831	AT1G33415	-1.65859	-2.8166	0.742636	repress
TCONS_00005666	XLOC_001831	AT1G33415	-0.585269	0.0370339	1.64636	repress
TCONS_00005674	XLOC_001831	AT1G33415	-2.11718	-0.264385	1.29446	repress
TCONS_00005676	XLOC_001831	AT1G33415	-1.29558	-0.953826	1.58182	repress
TCONS_00005767	XLOC_001870	-	-2.2452	-2.84109	-0.486101	repress
TCONS_00006025	XLOC_001934	AT1G06837	-1.01593	-1.28186	0.0167619	repress
TCONS_00006391	XLOC_002101	AT1G45015	-2.30698	-4.40272	-0.902044	repress
TCONS_00006546	XLOC_002169	BGLU34	-11.0662	8.0617	11.5084	repress
TCONS_00006637	XLOC_002215	AT1G48315	0.671889	2.76451	0.135013	repress
TCONS_00006706	XLOC_002231	AT1G48698	-4.26594	-2.54661	1.92898	repress
TCONS_00006795	XLOC_002271	AT1G07547	-0.909863	-1.33336	2.29156	repress
TCONS_00006963	XLOC_002330	AT1G07653	-0.566497	1.35774	0.0516415	repress
TCONS_00007017	XLOC_002350	AT1G07703	-1.21561	-0.221439	0.365326	repress
TCONS_00007178	XLOC_002383	AT1G51430	0.81449	10.9714	10.173	repress
TCONS_00007181	XLOC_002383	AT1G51430	-2.2807	-0.755065	0.932606	repress
TCONS_00007206	XLOC_002392	AT1G07753	-1.2446	-0.509938	0.184403	repress
TCONS_00007348	XLOC_002438	AT1G07807	0.0189838	2.51607	2.17675	repress
TCONS_00007420	XLOC_002476	SPL4	1.48545	1.62744	2.49889	repress
TCONS_00007422	XLOC_002476	SPL4	-2.35089	1.76369	2.58317	repress
TCONS_00007447	XLOC_002484	AT1G53233	1.17722	1.70045	0.280717	repress
TCONS_00007506	XLOC_002498	AT1G07887	-1.8111	-1.65977	6.07575	repress
TCONS_00008442	XLOC_002892	AT1G60545	-1.16591	-1.71818	0.232292	repress
TCONS_00008447	XLOC_002892	AT1G60545	0.425142	1.3183	0.388863	repress
TCONS_00009326	XLOC_003212	AT1G08803	-3.219	-3.31935	0.0295643	repress
TCONS_00009659	XLOC_003316	AT1G67792	-2.19634	7.52746	2.44285	repress
TCONS_00009661	XLOC_003316	AT1G67792	-1.83394	-2.61056	-0.154824	repress
TCONS_00010026	XLOC_003426	AT1G69572	-1.91478	0.43306	1.71895	repress
TCONS_00010027	XLOC_003426	AT1G69572	-4.32617	0.153442	4.49938	repress
TCONS_00010046	XLOC_003434	AT1G09103	-2.0942	-2.78177	-0.563132	repress
TCONS_00010318	XLOC_003508	HB18	-1.54328	6.14079	0.761405	repress
TCONS_00010392	XLOC_003545	AT1G09257	-1.11906	0.294868	1.11149	repress
TCONS_00010522	XLOC_003595	ERO1	-1.42006	1.28147	2.565	repress
TCONS_00010561	XLOC_003605	AT1G72545	-1.19354	-1.61338	0.416561	repress
TCONS_00011020	XLOC_003745	AT1G75280	1.10043	1.4385	-0.231001	repress
TCONS_00011044	XLOC_003754	UBC16	-2.18995	-2.285	0.488183	repress
TCONS_00011286	XLOC_003839	EXT4	-2.19409	1.73025	1.1677	repress
TCONS_00011312	XLOC_003846	MAF1	-1.27766	-1.629	0.456538	repress
TCONS_00011315	XLOC_003846	MAF1	-1.29963	-1.42218	-0.281319	repress
TCONS_00011335	XLOC_003852	AT1G77138	-1.26984	0.788719	3.15431	repress
TCONS_00011337	XLOC_003852	AT1G77138	-1.52102	-1.73796	-0.188577	repress
TCONS_00011769	XLOC_003975	AT1G09863	-0.485671	1.20659	1.90311	repress
TCONS_00011770	XLOC_003975	AT1G09863	-9.67646	-0.8635	6.67708	repress
TCONS_00011771	XLOC_003976	AT1G79529	-1.39556	0.461399	1.68684	repress
TCONS_00012079	XLOC_004056	ARV1	-0.16005	1.60357	1.88621	repress
TCONS_00012240	XLOC_004102	AT1G04067	0.996392	1.08912	0.166677	repress
TCONS_00012256	XLOC_004105	AT1G04077	1.58533	2.65821	0.35481	repress
TCONS_00012735	XLOC_004242	AT1G04360	13.1631	8.14325	1.02334	repress
TCONS_00013238	XLOC_004363	AT1G06265	-3.24201	-1.08223	2.44775	repress
TCONS_00013272	XLOC_004377	AT1G04473	-0.237338	2.47833	0.57205	repress
TCONS_00013423	XLOC_004417	AT1G07128	-0.296665	0.400583	1.28211	repress
TCONS_00013737	XLOC_004507	AT1G08592	-1.03456	-1.24236	-0.110517	repress
TCONS_00013738	XLOC_004507	AT1G08592	-2.11585	1.06356	1.7246	repress
TCONS_00013960	XLOC_004576	AT1G04723	1.4565	2.94396	0.422995	repress
TCONS_00014175	XLOC_004621	CPISCA	0.60045	1.33774	0.278934	repress
TCONS_00014490	XLOC_004728	AT1G12211	1.17744	3.77945	0.705429	repress
TCONS_00014559	XLOC_004752	PP2-A12	1.69386	1.99174	-0.272579	repress
TCONS_00014908	XLOC_004860	AT1G05107	-3.53041	-1.7713	2.81313	repress
TCONS_00015026	XLOC_004890	AT1G15002	1.7721	2.31795	-0.926608	repress
TCONS_00015188	XLOC_004935	AT1G05203	-1.02322	-0.500298	0.502178	repress
TCONS_00015266	XLOC_004967	ASL9	0.831045	0.435256	1.59519	repress
TCONS_00015414	XLOC_005005	AT1G17410	-1.74369	-0.359792	0.810827	repress
TCONS_00015493	XLOC_005022	AT1G05327	1.75865	3.07219	-0.717573	repress
TCONS_00015551	XLOC_005038	AT1G05363	-1.67385	-1.6968	-0.915277	repress
TCONS_00015582	XLOC_005051	AT1G05397	-2.10245	-2.40617	0.173254	repress
TCONS_00015641	XLOC_005060	AT1G18415	-2.05539	-0.574381	0.990944	repress
TCONS_00015758	XLOC_005113	AT1G19565	2.12174	4.34179	0.592272	repress
TCONS_00015946	XLOC_005172	AT1G20691	-13.1673	-1.91066	11.5482	repress
TCONS_00016147	XLOC_005239	AT1G21830	-1.76808	-2.46582	-0.609754	repress
TCONS_00016150	XLOC_005242	AT1G05687	0.183969	1.52394	0.230161	repress
TCONS_00016169	XLOC_005255	AT1G05703	-2.69451	-0.672951	1.21972	repress
TCONS_00016186	XLOC_005264	AT1G05723	-0.167121	0.19321	1.04364	repress
TCONS_00016208	XLOC_005273	AT1G22330	-5.00161	-6.62713	-0.816512	repress
TCONS_00016209	XLOC_005273	AT1G22330	-2.42991	-3.05002	-0.0267273	repress
TCONS_00016276	XLOC_005301	CEL5	-0.158203	2.75888	0.517407	repress
TCONS_00016278	XLOC_005302	AT1G22900	0.086792	2.53492	2.83085	repress
TCONS_00016528	XLOC_005390	45538	-1.48951	-2.62326	-0.794403	repress
TCONS_00016566	XLOC_005401	KCR2	3.17306	3.51178	-0.300131	repress
TCONS_00016734	XLOC_005454	AT1G26208	9.528	0.584756	1.24825	repress
TCONS_00016889	XLOC_005517	-	-1.76836	-0.905069	0.61808	repress
TCONS_00016890	XLOC_005518	AT1G06083	-0.0573442	1.05885	0.7326	repress
TCONS_00017004	XLOC_005552	AT1G27921	-2.22039	-2.98033	-0.512188	repress
TCONS_00017005	XLOC_005552	AT1G27921	3.1451	2.86643	1.27839	repress
TCONS_00017049	XLOC_005569	PUP1	3.05609	3.17207	-0.444675	repress
TCONS_00017149	XLOC_005596	-	-10.2625	-0.845034	12.2337	repress
TCONS_00017153	XLOC_005596	-	0.278424	1.02585	0.95621	repress
TCONS_00017154	XLOC_005596	-	-1.70886	-2.11333	-0.617732	repress
TCONS_00017264	XLOC_005630	AT1G29357	-1.60609	-1.88438	0.13022	repress
TCONS_00017270	XLOC_005630	AT1G29357	-4.74328	0.304857	3.01928	repress
TCONS_00017353	XLOC_005651	AT1G29785	-2.18506	-2.33004	-0.635979	repress
TCONS_00017687	XLOC_005767	ACBP6	-1.23023	-0.678914	1.10342	repress
TCONS_00017797	XLOC_005812	AT1G06577	-2.2877	-0.910195	0.395902	repress
TCONS_00018098	XLOC_005905	AT1G34570	0.23953	2.06966	0.852712	repress
TCONS_00018301	XLOC_006006	SKS6	0.942418	1.0173	0.993848	repress
TCONS_00018378	XLOC_006037	AT1G07187	-0.79108	1.66228	1.08323	repress
TCONS_00018404	XLOC_006046	-	-1.41652	-0.509208	0.572612	repress
TCONS_00018642	XLOC_006131	AT1G07407	-2.46879	-2.48117	0.132452	repress
TCONS_00018706	XLOC_006161	AT1G07477	1.8396	3.27656	-0.712617	repress
TCONS_00018989	XLOC_006251	AT1G07587	0.849211	2.59424	-0.692746	repress
TCONS_00019095	XLOC_006267	AT1G50000	-2.7077	0.52696	1.85443	repress
TCONS_00019510	XLOC_006416	AT1G07823	-0.223086	0.772212	1.17332	repress
TCONS_00019537	XLOC_006425	AT1G52710	-1.89465	-2.09715	-0.254059	repress
TCONS_00019539	XLOC_006425	AT1G52710	-2.03923	-2.87045	0.994835	repress
TCONS_00019543	XLOC_006428	AT1G52825	-0.722	2.43477	-0.0751837	repress
TCONS_00020237	XLOC_006658	SVB	0.920298	1.59201	0.0232082	repress
TCONS_00020246	XLOC_006660	AT1G56612	-1.21497	-0.955348	-0.144547	repress
TCONS_00020308	XLOC_006686	AT1G57860	0.769931	3.17793	-0.294132	repress
TCONS_00020528	XLOC_006765	AT1G08293	-1.45473	7.08661	2.69236	repress
TCONS_00020581	XLOC_006780	AT1G60260	1.08624	1.17016	0.0508934	repress
TCONS_00020639	XLOC_006794	AT1G60505	-1.72893	0.227239	0.662701	repress
TCONS_00020640	XLOC_006794	AT1G60505	-9.87688	-1.36263	7.54105	repress
TCONS_00020663	XLOC_006795	AT1G60525	2.09867	10.6294	0.827874	repress
TCONS_00020958	XLOC_006864	AT1G61590	-3.29251	-0.787482	2.91971	repress
TCONS_00020962	XLOC_006865	AT1G08393	0.911732	1.43407	-0.998498	repress
TCONS_00020964	XLOC_006865	AT1G08393	-8.75953	-1.98387	6.49476	repress
TCONS_00020966	XLOC_006867	AT1G08413	-1.55794	1.23744	-0.205412	repress
TCONS_00021084	XLOC_006911	AT1G08507	-1.1366	-1.46399	1.19696	repress
TCONS_00021448	XLOC_007021	AT1G64253	-1.34875	-0.44121	0.241229	repress
TCONS_00021450	XLOC_007022	AT1G08663	-2.42924	1.84738	1.7296	repress
TCONS_00022353	XLOC_007318	AT1G69080	-2.33938	1.77345	3.02598	repress
TCONS_00022363	XLOC_007321	-	5.97312	11.129	0.371816	repress
TCONS_00022431	XLOC_007337	AT1G69485	-2.1535	-0.477089	1.64809	repress
TCONS_00022449	XLOC_007341	AT1G69587	-1.2758	-2.33694	1.64599	repress
TCONS_00022741	XLOC_007454	AT1G71528	-1.9611	-0.536693	2.08443	repress
TCONS_00022839	XLOC_007490	AT1G72420	2.25393	2.75653	1.01237	repress
TCONS_00022883	XLOC_007500	PSD	-0.154454	0.327414	1.17211	repress
TCONS_00022914	XLOC_007509	AT1G72740	-0.489338	2.15721	2.85745	repress
TCONS_00022915	XLOC_007509	AT1G72740	-1.94116	1.27168	0.986266	repress
TCONS_00022937	XLOC_007515	AT1G72852	-1.33127	-0.962333	0.117038	repress
TCONS_00022939	XLOC_007515	AT1G72852	-2.27477	-2.41506	0.164132	repress
TCONS_00023297	XLOC_007612	AT1G74545	-0.197882	4.34723	0.211548	repress
TCONS_00023411	XLOC_007649	AT1G75295	-1.40273	-1.97151	-0.43774	repress
TCONS_00023413	XLOC_007649	AT1G75295	-1.67541	-1.83871	-0.361015	repress
TCONS_00023490	XLOC_007681	AT1G75891	1.79303	3.33765	-0.0435234	repress
TCONS_00023630	XLOC_007729	AT1G09647	-0.670739	1.05124	1.22184	repress
TCONS_00023809	XLOC_007792	CCP2	-1.74147	-2.10327	-0.0776567	repress
TCONS_00024494	XLOC_007990	-	-1.24599	0.0679742	0.668884	repress
TCONS_00024548	XLOC_008009	AT2G03925	1.25052	1.53101	0.643044	repress
TCONS_00024559	XLOC_008015	AT2G03995	1.34562	1.50568	0.506346	repress
TCONS_00024573	XLOC_008018	MLP328	-1.48609	-2.61441	-0.147436	repress
TCONS_00024619	XLOC_008036	EXGT-A3	-1.7391	-0.772592	0.564588	repress
TCONS_00024687	XLOC_008062	AT2G04215	-1.85919	0.888053	0.652386	repress
TCONS_00025081	XLOC_008210	AT2G04805	1.13481	1.61962	0.0916533	repress
TCONS_00025163	XLOC_008238	-	-10.8871	-0.0132552	10.4547	repress
TCONS_00025190	XLOC_008247	GRP9	-0.276105	0.947526	1.25276	repress
TCONS_00025338	XLOC_008304	AT2G07213	-2.74419	-1.09721	2.93207	repress
TCONS_00025350	XLOC_008315	AT2G05155	-2.93736	-1.51641	2.43736	repress
TCONS_00025372	XLOC_008332	AT2G05215	-1.12612	1.2306	1.83428	repress
TCONS_00025697	XLOC_008408	AT2G11225	-7.92414	-2.23963	7.25823	repress
TCONS_00025709	XLOC_008408	AT2G11225	-0.829069	0.803253	1.07796	repress
TCONS_00025721	XLOC_008408	AT2G11225	-1.09637	-1.623	-0.281335	repress
TCONS_00025725	XLOC_008408	AT2G11225	-1.87989	-0.3189	0.308919	repress
TCONS_00025758	XLOC_008433	AT2G05825	-1.47398	-0.872757	0.0536211	repress
TCONS_00025953	XLOC_008503	AT2G06225	0.280927	2.97835	0.83731	repress
TCONS_00025986	XLOC_008520	LTP	-3.15022	1.78126	1.63602	repress
TCONS_00026079	XLOC_008562	AT2G06525	-2.36421	1.35171	-0.588048	repress
TCONS_00026167	XLOC_008607	-	0.483613	1.81618	1.57612	repress
TCONS_00026293	XLOC_008641	-	0.725928	1.31267	-0.122958	repress
TCONS_00026315	XLOC_008647	AT2G06995	-1.22091	-0.433162	0.349561	repress
TCONS_00027529	XLOC_009053	AT2G08025	0.426564	2.53733	0.248805	repress
TCONS_00027599	XLOC_009079	ARF3	-1.13067	-0.700103	0.299255	repress
TCONS_00027645	XLOC_009099	AT2G08100	-1.07183	0.0513368	-0.177306	repress
TCONS_00027673	XLOC_009110	AT2G08130	-1.30359	-1.56519	0.291332	repress
TCONS_00027773	XLOC_009128	AT2G25590	-2.23136	-2.47099	0.484193	repress
TCONS_00027893	XLOC_009161	AT2G26210	-0.288594	0.288526	1.94862	repress
TCONS_00028541	XLOC_009379	AT2G30362	-0.654155	2.11098	1.03113	repress
TCONS_00028554	XLOC_009385	TPP	-1.40781	-0.546874	1.32169	repress
TCONS_00028787	XLOC_009450	AT2G08440	-1.53309	-0.137206	-0.0661916	repress
TCONS_00028799	XLOC_009457	AT2G08460	-1.06852	0.215218	0.0117439	repress
TCONS_00029381	XLOC_009642	AT2G08685	0.804225	1.40292	0.00514121	repress
TCONS_00029553	XLOC_009702	AT2G35738	-6.2259	-1.49221	1.11277	repress
TCONS_00029572	XLOC_009702	AT2G35738	-0.723391	2.25443	0.769599	repress
TCONS_00029573	XLOC_009702	AT2G35738	-0.758752	2.75843	0.275586	repress
TCONS_00029598	XLOC_009711	AT2G08775	-2.7297	1.13931	2.89339	repress
TCONS_00029713	XLOC_009749	AT2G36540	-3.07948	-1.28567	1.27982	repress
TCONS_00029735	XLOC_009762	AT2G36792	0.564289	1.58366	0.271925	repress
TCONS_00029739	XLOC_009762	AT2G36792	1.65346	2.99444	0.383365	repress
TCONS_00030508	XLOC_009986	AT2G40660	1.39838	1.58546	0.23829	repress
TCONS_00030532	XLOC_009990	AT2G09165	0.433108	1.51654	0.561898	repress
TCONS_00030571	XLOC_010003	AT2G09205	-0.336758	1.37138	0.282743	repress
TCONS_00030773	XLOC_010054	AT2G09305	-1.38355	-0.548257	-0.0182413	repress
TCONS_00031039	XLOC_010133	AT-P4H-1	-0.951382	1.53052	1.18995	repress
TCONS_00031042	XLOC_010133	AT-P4H-1	-3.56047	-1.35087	3.68564	repress
TCONS_00031062	XLOC_010138	AT2G09420	-4.31686	-5.7053	-0.550647	repress
TCONS_00031161	XLOC_010163	AT2G43530	0.692591	3.0814	-0.100121	repress
TCONS_00031163	XLOC_010163	AT2G43530	3.13799	3.44916	-0.739084	repress
TCONS_00031167	XLOC_010166	AT2G43550	1.77531	3.33776	0.239595	repress
TCONS_00031227	XLOC_010185	AT2G43930	-11.8137	1.4223	0.280951	repress
TCONS_00031313	XLOC_010216	AT2G09525	0.273174	3.7085	2.74304	repress
TCONS_00032114	XLOC_010453	AT2G01175	-2.47403	-0.364106	0.921093	repress
TCONS_00032264	XLOC_010499	AT2G04125	-1.52594	-3.11883	-0.872099	repress
TCONS_00032497	XLOC_010589	AT2G04545	-1.02045	0.025695	0.0714284	repress
TCONS_00032743	XLOC_010701	AT2G05914	14.3212	0.110653	1.17771	repress
TCONS_00032744	XLOC_010701	AT2G05914	1.87453	2.26192	0.900245	repress
TCONS_00032800	XLOC_010731	AT2G05075	-1.11141	-0.783387	0.0692661	repress
TCONS_00033144	XLOC_010899	AT2G14285	-2.03947	0.780615	1.33855	repress
TCONS_00033145	XLOC_010899	AT2G14285	-1.93405	0.0408404	1.43772	repress
TCONS_00033146	XLOC_010899	AT2G14285	0.957725	2.89948	-0.0754464	repress
TCONS_00033180	XLOC_010912	AT2G06215	-2.00404	-0.615531	0.628023	repress
TCONS_00033428	XLOC_011023	AT2G06765	0.444247	1.98503	2.46618	repress
TCONS_00033667	XLOC_011085	AT2G07015	0.7152	1.05224	0.175652	repress
TCONS_00034403	XLOC_011364	AT2G23040	-1.43219	1.05223	0.445494	repress
TCONS_00034408	XLOC_011364	AT2G23040	12.9547	0.86071	2.97711	repress
TCONS_00034410	XLOC_011364	AT2G23040	-1.78167	0.898056	2.09208	repress
TCONS_00034504	XLOC_011409	AT2G07950	-1.19733	1.28921	-0.705317	repress
TCONS_00034643	XLOC_011458	AT2G24545	-1.23429	-2.63975	-0.808999	repress
TCONS_00034743	XLOC_011477	AT2G24755	-1.06924	-0.577579	0.0481541	repress
TCONS_00034746	XLOC_011477	AT2G24755	-0.611783	1.98586	1.23538	repress
TCONS_00035484	XLOC_011735	-	-4.48351	0.531352	1.6937	repress
TCONS_00035504	XLOC_011745	AT2G29170	-1.77269	-0.964764	3.15594	repress
TCONS_00035819	XLOC_011858	AT2G31110	0.0800234	0.980001	1.83041	repress
TCONS_00035982	XLOC_011894	AT2G31751	0.647936	1.20705	0.252105	repress
TCONS_00035983	XLOC_011894	AT2G31751	0.745622	1.15648	0.796476	repress
TCONS_00035986	XLOC_011895	AT2G08450	-0.811736	0.993529	1.03154	repress
TCONS_00035990	XLOC_011898	AT2G08470	1.03434	1.24766	0.373113	repress
TCONS_00036221	XLOC_011967	AT2G33051	-1.16355	-1.52483	0.452799	repress
TCONS_00036225	XLOC_011967	AT2G33051	-1.57763	0.674605	2.03313	repress
TCONS_00036236	XLOC_011967	AT2G33051	-1.99312	-1.9116	1.31256	repress
TCONS_00036238	XLOC_011967	AT2G33051	5.24365	3.31419	4.97531	repress
TCONS_00036265	XLOC_011977	AT2G33205	-1.60527	0.313459	3.23544	repress
TCONS_00036381	XLOC_012014	EMB3113	-1.31971	0.109458	0.85709	repress
TCONS_00036744	XLOC_012119	AT2G35637	13.8681	17.7482	1.28064	repress
TCONS_00036769	XLOC_012125	AT2G35736	-1.20138	-0.033643	1.0298	repress
TCONS_00037288	XLOC_012314	AT2G38970	-0.387289	2.03375	2.17631	repress
TCONS_00037290	XLOC_012314	AT2G38970	-2.63912	-1.45584	1.16726	repress
TCONS_00037499	XLOC_012382	AT2G09090	0.378358	1.2716	-0.813117	repress
TCONS_00037550	XLOC_012400	AT2G40165	-2.19563	-0.636976	0.899474	repress
TCONS_00037709	XLOC_012463	AT2G41178	1.67203	1.88653	0.300172	repress
TCONS_00037745	XLOC_012485	AT2G41480	-1.40156	2.34957	1.21184	repress
TCONS_00038052	XLOC_012578	AT2G42835	-0.616797	0.0226383	1.47987	repress
TCONS_00038087	XLOC_012590	NAC042	0.610671	1.62438	0.504636	repress
TCONS_00038205	XLOC_012619	AT2G43560	-1.67395	-1.99915	-0.412729	repress
TCONS_00038240	XLOC_012636	AT2G09505	-0.368714	1.66132	0.940385	repress
TCONS_00038272	XLOC_012641	HOL2	-1.02488	-0.978211	1.00755	repress
TCONS_00038418	XLOC_012685	AT2G44798	1.13618	-1.29681	1.32239	repress
TCONS_00038419	XLOC_012685	AT2G44798	-1.10381	-0.285603	0.666363	repress
TCONS_00038421	XLOC_012685	AT2G44798	1.03919	1.94192	-0.439615	repress
TCONS_00038423	XLOC_012685	AT2G44798	2.01398	0.740851	1.13444	repress
TCONS_00038478	XLOC_012704	AFO	-1.53642	-2.32193	-0.0767197	repress
TCONS_00038501	XLOC_012709	AT2G45315	-2.09357	-0.297233	1.56781	repress
TCONS_00038506	XLOC_012711	AT2G09605	0.813058	3.35773	0.0224381	repress
TCONS_00038738	XLOC_012780	AT2G46572	-1.79751	-1.89768	0.747013	repress
TCONS_00038739	XLOC_012780	AT2G46572	-0.395616	1.44383	-0.644721	repress
TCONS_00039393	XLOC_013001	AT3G01225	-1.84091	-0.74229	0.57155	repress
TCONS_00039554	XLOC_013050	AT3G01365	-0.960403	-0.255573	1.64868	repress
TCONS_00039766	XLOC_013106	AT3G01565	-1.0477	0.575035	1.96815	repress
TCONS_00039806	XLOC_013120	ERCC1	-1.45224	2.17366	1.34982	repress
TCONS_00039981	XLOC_013175	MKP2	-0.611274	1.55737	-0.0633247	repress
TCONS_00040106	XLOC_013222	AT3G01915	-4.21917	-0.242704	3.18299	repress
TCONS_00040149	XLOC_013239	AT3G07230	0.499074	2.09189	0.204024	repress
TCONS_00040667	XLOC_013404	AT3G10860	-1.63096	0.0372809	1.47322	repress
TCONS_00040899	XLOC_013488	AT3G02545	-0.704782	1.92625	1.21577	repress
TCONS_00040967	XLOC_013514	AT3G12977	-0.692302	-0.378055	2.09783	repress
TCONS_00041443	XLOC_013666	COX17	0.658303	1.79853	-0.107302	repress
TCONS_00041679	XLOC_013748	AT3G03325	-1.79009	-2.14065	0.438704	repress
TCONS_00042754	XLOC_014105	AT3G04255	0.420899	1.00952	0.320137	repress
TCONS_00042849	XLOC_014139	AT3G22810	0.0923569	1.06428	1.07428	repress
TCONS_00043173	XLOC_014265	AT3G04785	-2.8611	-0.663769	-0.00756893	repress
TCONS_00043243	XLOC_014284	AT3G25013	-0.968954	1.33269	0.94861	repress
TCONS_00043262	XLOC_014284	AT3G25013	-3.01994	-2.17204	1.58375	repress
TCONS_00043514	XLOC_014354	AT3G04975	2.01562	2.05839	-0.387549	repress
TCONS_00043645	XLOC_014393	AT3G05105	-2.89741	-0.779405	1.29422	repress
TCONS_00043675	XLOC_014400	AT3G05135	2.77	2.91868	0.636192	repress
TCONS_00044204	XLOC_014603	-	-3.64162	-2.07837	1.52672	repress
TCONS_00044325	XLOC_014666	AT3G06495	-0.558059	-0.931754	1.06521	repress
TCONS_00044365	XLOC_014690	AT3G43540	-1.16785	-0.781114	-0.879573	repress
TCONS_00044648	XLOC_014800	MLO3	-4.19777	-4.70316	-0.831589	repress
TCONS_00044652	XLOC_014802	AT3G45390	-1.73499	-3.39771	-0.556751	repress
TCONS_00044759	XLOC_014847	AT3G07365	0.296257	1.67022	-0.306101	repress
TCONS_00044779	XLOC_014861	AT3G46490	-7.07831	-0.153745	4.75372	repress
TCONS_00044812	XLOC_014872	AT3G07465	0.0496953	-0.273292	1.12122	repress
TCONS_00044820	XLOC_014876	AT3G46658	-0.40499	2.21817	0.105495	repress
TCONS_00044821	XLOC_014876	AT3G46658	-0.295076	-0.80181	1.00818	repress
TCONS_00044827	XLOC_014877	AT3G46668	2.04921	2.70564	0.0853706	repress
TCONS_00044885	XLOC_014908	AT3G07675	-2.69863	1.58332	3.19659	repress
TCONS_00045039	XLOC_014952	AT3G07835	1.80802	3.21454	0.158695	repress
TCONS_00045661	XLOC_015185	AT3G08225	-1.39793	1.09712	0.674485	repress
TCONS_00045780	XLOC_015214	AT3G52535	0.696428	-0.788212	1.54447	repress
TCONS_00045826	XLOC_015237	AT3G08300	0.573906	1.66568	0.351643	repress
TCONS_00046253	XLOC_015391	AT3G08525	-1.28923	0.417906	1.66686	repress
TCONS_00046434	XLOC_015442	AT3G56408	-1.05876	-1.51853	-0.331696	repress
TCONS_00046435	XLOC_015442	AT3G56408	-0.783079	1.12715	1.00465	repress
TCONS_00047023	XLOC_015636	AT3G09325	-2.92642	-0.52383	2.75289	repress
TCONS_00047041	XLOC_015644	BGLU16	-1.52232	-0.334629	0.837923	repress
TCONS_00047432	XLOC_015770	AT3G09745	-0.565403	0.947492	1.31057	repress
TCONS_00047439	XLOC_015773	AT3G62140	0.799859	1.04759	0.178513	repress
TCONS_00047443	XLOC_015774	AT3G62190	-0.888737	0.748501	1.48065	repress
TCONS_00047445	XLOC_015774	AT3G62190	-1.08128	-1.21714	-0.0575411	repress
TCONS_00047467	XLOC_015785	AT3G09775	-2.65057	-1.56143	2.17842	repress
TCONS_00047504	XLOC_015793	AT3G09815	1.23766	2.38338	-0.78989	repress
TCONS_00048032	XLOC_015952	RPA32B	-1.802	0.631178	2.26267	repress
TCONS_00048331	XLOC_016054	AT3G01485	1.41083	2.15543	0.269991	repress
TCONS_00048605	XLOC_016145	AT3G05932	-2.94219	-0.985824	2.45807	repress
TCONS_00048702	XLOC_016173	AT3G06310	-0.866816	0.0420441	1.38953	repress
TCONS_00048840	XLOC_016205	AT3G01895	-1.36177	-0.588346	-0.0233587	repress
TCONS_00048914	XLOC_016226	AT3G01935	0.650191	1.04249	1.20563	repress
TCONS_00049030	XLOC_016262	AT3G02035	0.204756	-0.628267	1.06905	repress
TCONS_00049272	XLOC_016333	MT2A	2.31167	3.08394	-0.0464602	repress
TCONS_00049906	XLOC_016515	AT3G02535	0.769216	1.42124	0.13489	repress
TCONS_00050090	XLOC_016572	AT3G13310	-7.61798	3.42532	4.17699	repress
TCONS_00050184	XLOC_016598	AT3G02755	1.17202	2.7562	0.790653	repress
TCONS_00050334	XLOC_016644	AT3G02925	0.598294	2.16499	0.633003	repress
TCONS_00050439	XLOC_016682	AT3G03025	0.0251862	1.10971	0.738229	repress
TCONS_00050500	XLOC_016704	AT3G03125	0.886619	1.75906	0.31158	repress
TCONS_00050564	XLOC_016721	AT3G03165	2.8959	4.5197	0.8098	repress
TCONS_00050874	XLOC_016827	AT3G03595	0.927292	1.93988	0.576516	repress
TCONS_00051115	XLOC_016921	AT3G03825	-2.72702	-0.430489	2.81313	repress
TCONS_00051124	XLOC_016926	AT3G03865	-0.284335	1.23619	1.04769	repress
TCONS_00051332	XLOC_016980	AT3G20680	-1.00027	-0.334812	0.0915823	repress
TCONS_00051344	XLOC_016990	AT3G04035	-1.6681	-2.29308	-0.855964	repress
TCONS_00051400	XLOC_017010	AT3G04055	-1.64312	1.19293	1.22989	repress
TCONS_00051470	XLOC_017030	AT3G04135	1.04165	3.17766	-0.201707	repress
TCONS_00051606	XLOC_017082	AT3G04275	1.02386	1.92865	0.307381	repress
TCONS_00051930	XLOC_017219	AT3G24518	0.924575	1.04591	0.578982	repress
TCONS_00052089	XLOC_017290	AT3G04965	-1.18357	-0.719687	1.98969	repress
TCONS_00052509	XLOC_017424	AT3G27990	-2.8727	-3.39083	-0.259022	repress
TCONS_00052510	XLOC_017424	AT3G27990	0.931021	5.72199	-0.596187	repress
TCONS_00052577	XLOC_017457	AT3G28635	-0.356914	1.25905	-0.530946	repress
TCONS_00052972	XLOC_017639	AT3G06515	0.401502	-1.8088	1.71394	repress
TCONS_00053219	XLOC_017758	AT3G07045	2.45249	2.52396	0.14395	repress
TCONS_00053256	XLOC_017772	AT3G07105	-1.97879	-0.376862	0.354579	repress
TCONS_00053642	XLOC_017926	AT3G47675	-1.18344	-1.45692	0.0316075	repress
TCONS_00053645	XLOC_017926	AT3G47675	-2.4522	1.14214	2.26368	repress
TCONS_00053788	XLOC_017975	AT3G48540	0.725862	1.67659	0.296629	repress
TCONS_00054044	XLOC_018051	VDAC5	-1.18297	-4.81894	-0.78218	repress
TCONS_00054295	XLOC_018125	AT3G51075	-1.17393	0.0843207	1.1331	repress
TCONS_00054297	XLOC_018125	AT3G51075	-2.97267	5.54127	1.45511	repress
TCONS_00054298	XLOC_018125	AT3G51075	-0.247431	2.63715	3.24096	repress
TCONS_00054299	XLOC_018125	AT3G51075	-3.18022	-0.341684	2.87995	repress
TCONS_00054300	XLOC_018125	AT3G51075	-2.13685	0.5304	-0.209312	repress
TCONS_00054304	XLOC_018125	AT3G51075	-1.3193	-2.51694	-0.157751	repress
TCONS_00054305	XLOC_018125	AT3G51075	-1.73593	-1.96764	2.83526	repress
TCONS_00054306	XLOC_018125	AT3G08175	-0.23344	1.70539	-0.383888	repress
TCONS_00054325	XLOC_018135	AT3G51238	4.43542	4.84202	0.584973	repress
TCONS_00054462	XLOC_018182	AT3G52072	-2.31109	-0.344013	0.209499	repress
TCONS_00054469	XLOC_018184	AT3G08230	-1.18727	-0.29666	0.352178	repress
TCONS_00054542	XLOC_018216	AT3G52605	-1.43266	-0.599728	-0.0140959	repress
TCONS_00054689	XLOC_018269	AT3G08350	0.951355	1.35448	0.119163	repress
TCONS_00055050	XLOC_018371	AT3G55240	-4.49973	-5.74289	-0.364079	repress
TCONS_00055458	XLOC_018501	AT3G57460	6.97406	17.1862	2.22676	repress
TCONS_00055937	XLOC_018650	AT3G09305	0.936207	1.61926	0.611865	repress
TCONS_00056078	XLOC_018702	AT3G09545	1.69535	0.788235	2.14397	repress
TCONS_00056080	XLOC_018704	AT3G09555	0.353796	2.112	0.855457	repress
TCONS_00056338	XLOC_018775	AT3G09725	-1.18411	-1.89476	0.0283892	repress
TCONS_00056365	XLOC_018785	AT3G62220	0.304246	1.99251	0.33875	repress
TCONS_00056581	XLOC_018865	AT3G63445	-1.09731	-0.674556	0.330803	repress
TCONS_00056592	XLOC_018865	AT3G63445	-0.0601944	-0.643004	1.27922	repress
TCONS_00056595	XLOC_018865	AT3G63445	-1.19397	-1.51203	0.380274	repress
TCONS_00056728	XLOC_018921	AT4G03595	0.556408	2.85124	-0.0980345	repress
TCONS_00056965	XLOC_018986	AT4G03905	1.83292	4.53415	-0.691449	repress
TCONS_00056968	XLOC_018987	AT4G01593	-1.20929	-1.50189	-0.281224	repress
TCONS_00056990	XLOC_018995	CRK	-1.07583	-0.684184	-0.00378407	repress
TCONS_00057018	XLOC_019009	AT4G04005	0.825271	1.74949	-0.44357	repress
TCONS_00057255	XLOC_019090	-	-2.91285	0.380862	2.44196	repress
TCONS_00057271	XLOC_019099	AT4G04455	-1.58164	-1.97211	-0.131018	repress
TCONS_00057346	XLOC_019126	AT4G03635	-1.0877	-1.51627	0.291773	repress
TCONS_00057442	XLOC_019165	CRK36	-1.48461	0.107235	1.34831	repress
TCONS_00057780	XLOC_019273	AT4G05405	-2.0389	1.15885	1.23345	repress
TCONS_00057943	XLOC_019357	GIP1	-1.1823	0.609615	2.52261	repress
TCONS_00058657	XLOC_019626	AT4G06160	-2.36637	0.925216	1.66939	repress
TCONS_00058780	XLOC_019665	AT4G14548	-3.35339	-3.52057	-0.814949	repress
TCONS_00058782	XLOC_019665	IAA14	-1.46281	-3.02677	-0.726535	repress
TCONS_00058917	XLOC_019708	AT4G15120	2.0706	2.97325	-0.488481	repress
TCONS_00059094	XLOC_019746	AT4G15670	-1.13876	-0.935388	0.0695763	repress
TCONS_00059341	XLOC_019844	AT4G06665	4.33789	5.59582	-0.0365944	repress
TCONS_00059451	XLOC_019884	AT4G06745	1.59149	1.65001	-0.278018	repress
TCONS_00060171	XLOC_020135	AT4G07030	-1.1973	-0.953751	0.0300581	repress
TCONS_00060536	XLOC_020255	AT4G07195	-2.65918	-2.75557	0.0247051	repress
TCONS_00060621	XLOC_020280	AT4G07260	-1.41114	-0.432519	-0.106686	repress
TCONS_00060950	XLOC_020383	AT4G26145	-1.57126	-0.339573	0.863271	repress
TCONS_00060970	XLOC_020392	AT4G26255	-3.14868	-2.0432	1.52012	repress
TCONS_00061143	XLOC_020455	AT4G27435	-1.30249	11.4621	-0.702372	repress
TCONS_00061184	XLOC_020474	AT4G07895	-2.10168	-2.20477	-0.18712	repress
TCONS_00061335	XLOC_020532	AT4G28652	-1.26609	-1.3681	-0.218045	repress
TCONS_00062121	XLOC_020761	AT4G32590	-1.07544	0.951216	1.95207	repress
TCONS_00062276	XLOC_020795	AT4G33180	-0.135699	1.71405	-0.330424	repress
TCONS_00062284	XLOC_020797	AT4G08775	0.33414	3.02695	-0.20967	repress
TCONS_00062395	XLOC_020839	AT4G34071	-1.24978	-0.27088	0.48181	repress
TCONS_00062406	XLOC_020844	AT4G08935	1.13388	1.5272	0.211688	repress
TCONS_00062799	XLOC_020971	AT4G36032	-1.2624	-1.36168	0.0606755	repress
TCONS_00062802	XLOC_020972	AT4G36052	-14.0478	0.0853147	14.1898	repress
TCONS_00062851	XLOC_020996	RL3	-1.59835	-0.307841	0.492694	repress
TCONS_00063049	XLOC_021067	AT4G37895	-0.877714	1.15922	0.951252	repress
TCONS_00063093	XLOC_021082	AT4G38215	1.1375	1.14911	-0.067405	repress
TCONS_00063443	XLOC_021208	AT4G03585	0.461933	1.23501	0.391303	repress
TCONS_00063450	XLOC_021211	AT4G00420	-0.370676	1.27432	-0.249135	repress
TCONS_00063458	XLOC_021212	PIP1	0.662071	1.10605	-0.275035	repress
TCONS_00064164	XLOC_021424	AT4G03940	-1.68277	3.49061	1.07825	repress
TCONS_00064176	XLOC_021431	AT4G04221	-4.39084	-3.46636	1.4565	repress
TCONS_00064181	XLOC_021431	AT4G04221	-1.11981	-0.0292616	-0.647661	repress
TCONS_00064189	XLOC_021438	AT4G04865	-1.05216	-3.33342	-0.802906	repress
TCONS_00064191	XLOC_021439	AT4G04415	-1.13536	-1.61446	0.0316661	repress
TCONS_00064196	XLOC_021441	PMP22	-1.97312	-0.280535	1.49146	repress
TCONS_00064271	XLOC_021463	AT4G04995	1.73731	2.22597	-0.535366	repress
TCONS_00064369	XLOC_021500	AT4G05155	-1.73327	2.02879	2.40196	repress
TCONS_00064583	XLOC_021586	AT4G08790	1.50203	0.72277	1.35641	repress
TCONS_00064606	XLOC_021598	AT4G08990	-2.00708	0.245024	1.26927	repress
TCONS_00064608	XLOC_021598	AT4G08990	-1.42287	-0.990557	0.539974	repress
TCONS_00064640	XLOC_021613	AT4G09432	-2.21735	-2.31287	1.30215	repress
TCONS_00064752	XLOC_021657	AT4G05775	-1.84861	-1.85648	0.262197	repress
TCONS_00064987	XLOC_021742	AT4G05910	0.0275157	1.10594	0.313478	repress
TCONS_00065362	XLOC_021869	AT4G13505	-0.170903	1.20208	-0.0758733	repress
TCONS_00065363	XLOC_021869	AT4G13505	1.57108	1.70112	-0.0702089	repress
TCONS_00065409	XLOC_021877	AT4G06135	-1.28362	-1.36636	0.17877	repress
TCONS_00065483	XLOC_021895	AT4G13918	-1.22942	-1.37945	-0.072517	repress
TCONS_00065656	XLOC_021952	AT4G06210	-1.04671	0.136313	0.174597	repress
TCONS_00066448	XLOC_022190	AT4G06780	-1.22691	-0.643056	0.0340994	repress
TCONS_00066466	XLOC_022201	AT4G06820	-1.98839	-0.334045	1.38719	repress
TCONS_00066488	XLOC_022209	AT4G06835	-1.0536	-0.0764124	0.632848	repress
TCONS_00066613	XLOC_022247	AT4G06880	0.296544	1.01227	0.125245	repress
TCONS_00066729	XLOC_022282	AT4G06935	2.30337	2.57123	-0.310261	repress
TCONS_00067375	XLOC_022490	AT4G07165	1.87138	2.23517	-0.315258	repress
TCONS_00067435	XLOC_022509	AT4G07205	0.197849	3.01697	-0.386962	repress
TCONS_00067904	XLOC_022645	AT4G26488	-1.72195	-3.62297	-0.930755	repress
TCONS_00067955	XLOC_022662	AT4G26795	-8.82401	-2.37334	7.33509	repress
TCONS_00067960	XLOC_022662	AT4G26795	2.7114	10.7591	0.220014	repress
TCONS_00067961	XLOC_022662	AT4G26795	1.13761	1.37826	-0.195551	repress
TCONS_00068091	XLOC_022705	AT4G07855	0.775807	3.54259	-0.0675297	repress
TCONS_00068181	XLOC_022728	AT4G27852	-1.04978	-0.971092	-0.733767	repress
TCONS_00068182	XLOC_022728	AT4G27852	-2.94301	2.48036	3.46439	repress
TCONS_00068183	XLOC_022728	AT4G27852	-1.24255	-0.483612	0.808206	repress
TCONS_00069266	XLOC_023088	AT4G34332	-1.4192	-1.66051	0.944576	repress
TCONS_00069470	XLOC_023150	AT4G09225	1.31421	1.64031	-0.199996	repress
TCONS_00069852	XLOC_023264	AT4G09575	-0.811587	0.809853	1.31769	repress
TCONS_00069989	XLOC_023312	AT4G38545	-1.3942	-1.86499	-0.0308077	repress
TCONS_00069990	XLOC_023312	AT4G38545	-0.238794	11.1757	-0.283174	repress
TCONS_00070070	XLOC_023334	AT4G38932	-1.35014	-1.35613	-0.133393	repress
TCONS_00070231	XLOC_023394	AT4G09945	1.13927	1.79203	1.24201	repress
TCONS_00070246	XLOC_023399	AT4G09955	1.36511	1.71214	-0.301212	repress
TCONS_00070286	XLOC_023410	AT4G40085	-2.99108	-2.68095	1.16202	repress
TCONS_00070287	XLOC_023410	AT4G40085	-0.595056	1.33871	-0.755231	repress
TCONS_00070402	XLOC_023460	AT5G00780	1.28306	1.34374	-0.28081	repress
TCONS_00070505	XLOC_023495	AT5G00820	-1.23202	-0.935251	0.23367	repress
TCONS_00070570	XLOC_023522	AT5G00865	-0.121406	1.77316	0.636882	repress
TCONS_00070694	XLOC_023557	AT5G00900	-1.60195	1.54845	1.31787	repress
TCONS_00071026	XLOC_023661	AT5G00990	0.112759	1.00117	0.227004	repress
TCONS_00071145	XLOC_023697	AT5G05435	-3.94369	-1.13482	1.74769	repress
TCONS_00071328	XLOC_023759	AT5G01255	1.0149	1.54753	-0.290887	repress
TCONS_00071677	XLOC_023870	AT5G01545	-1.57702	-0.0983758	0.646469	repress
TCONS_00071761	XLOC_023887	AT5G01555	-0.351859	0.155682	1.01279	repress
TCONS_00071933	XLOC_023951	AT5G01675	-0.635415	0.461086	1.59275	repress
TCONS_00071992	XLOC_023968	AT5G01765	1.0086	1.39555	0.158359	repress
TCONS_00071996	XLOC_023970	AT5G01775	1.58839	1.77689	0.287409	repress
TCONS_00072622	XLOC_024178	AT5G15022	-0.558442	1.44928	1.55102	repress
TCONS_00072742	XLOC_024224	AT5G02455	-1.29403	0.892148	1.64533	repress
TCONS_00072753	XLOC_024230	AT5G15845	-1.46587	-0.955852	0.584875	repress
TCONS_00073146	XLOC_024355	AT5G18245	-4.04409	0.903665	2.42256	repress
TCONS_00073169	XLOC_024356	AT5G18255	-12.1461	-3.08194	9.96742	repress
TCONS_00073172	XLOC_024356	AT5G18255	-1.18428	-0.797596	0.434345	repress
TCONS_00073370	XLOC_024419	AT5G19221	-7.13548	-2.19509	2.76953	repress
TCONS_00073978	XLOC_024600	AT5G03585	-10.1524	9.6353	9.05585	repress
TCONS_00074496	XLOC_024761	AT5G26146	-1.43655	-1.57134	-0.06502	repress
TCONS_00074500	XLOC_024761	AT5G26146	-1.93675	-0.611199	0.755384	repress
TCONS_00074530	XLOC_024765	AT5G04205	-1.27271	-0.962059	0.826632	repress
TCONS_00074971	XLOC_024910	AT5G04745	-1.86371	-0.0584321	0.0804377	repress
TCONS_00076051	XLOC_025335	AT5G41612	0.0780471	1.02563	0.301226	repress
TCONS_00076693	XLOC_025551	AT5G06695	-0.466223	1.87551	2.14698	repress
TCONS_00077431	XLOC_025766	AT5G48775	-1.56319	-2.80334	-0.758118	repress
TCONS_00077432	XLOC_025766	AT5G48775	-1.53383	-1.86235	-0.785791	repress
TCONS_00078186	XLOC_026006	AT5G53048	5.82337	6.33466	0.270918	repress
TCONS_00078187	XLOC_026006	AT5G53048	3.06246	4.17566	-0.336975	repress
TCONS_00078463	XLOC_026106	AT5G54569	-1.32551	-1.10011	1.0003	repress
TCONS_00078469	XLOC_026106	AT5G54569	0.311914	1.9306	0.703651	repress
TCONS_00079366	XLOC_026394	AT5G59732	-2.68077	-2.25751	1.67139	repress
TCONS_00079957	XLOC_026577	AT5G09120	-1.11062	-0.0960536	-0.0348664	repress
TCONS_00079988	XLOC_026593	AT5G09150	1.29443	1.52452	0.0609591	repress
TCONS_00080296	XLOC_026690	AT5G09295	-1.42731	-0.0168524	0.471139	repress
TCONS_00080602	XLOC_026774	AT5G09635	1.45589	1.88481	-0.029102	repress
TCONS_00080770	XLOC_026832	AT5G67488	-1.14161	-2.01498	-0.164401	repress
TCONS_00080770	XLOC_026832	AT5G67488	-1.14161	-2.01498	-0.164401	repress
TCONS_00080903	XLOC_026874	AT5G00770	-1.66664	-0.534016	1.17415	repress
TCONS_00081084	XLOC_026928	AT5G00860	0.873386	1.27252	0.561315	repress
TCONS_00081103	XLOC_026939	AT5G00875	-1.65923	-2.17114	-0.400557	repress
TCONS_00081592	XLOC_027087	AT5G01055	-0.240687	0.991456	3.61312	repress
TCONS_00081630	XLOC_027102	AT5G01095	-1.25101	-0.806412	-0.0616392	repress
TCONS_00081706	XLOC_027127	AT5G01235	-1.06897	-0.68083	-0.099269	repress
TCONS_00081707	XLOC_027128	AT5G01245	-0.37721	-0.221549	2.04961	repress
TCONS_00081872	XLOC_027179	AT5G07152	0.199953	2.33691	-0.125725	repress
TCONS_00082612	XLOC_027374	AT5G10965	-0.854262	1.07864	0.971111	repress
TCONS_00082615	XLOC_027374	AT5G10965	-1.96636	-2.15599	0.266874	repress
TCONS_00082616	XLOC_027374	AT5G10965	-10.8007	-1.23847	7.81949	repress
TCONS_00083008	XLOC_027482	AT5G02055	1.14246	1.77477	0.696887	repress
TCONS_00083171	XLOC_027531	AT5G02155	-2.62238	0.123444	1.66456	repress
TCONS_00083923	XLOC_027785	AT5G02895	0.971925	1.08989	0.0620227	repress
[truncated: 29 more rows]

## Sheet: Sheet6
[Ca2+]cyt-regulated sorbitol(6h) responsive lncRNAs
[truncated: 1,199 more rows]

## Sheet: Sheet7
[Ca2+]cyt-regulated NaCl(24h) responsive lncRNAs
[truncated: 1,077 more rows]

[truncated: 9 more sheets: Sheet8, Sheet9, Sheet10, Sheet11, Sheet12, Sheet13, Sheet14, Sheet15, Sheet16]
