# Supplementary material for: Cytosolic and Nucleosolic Calcium-Regulated Long Non-Coding RNAs and Their Target Protein-Coding Genes in Response to Hyperosmolarity and Salt Stresses in Arabidopsis thaliana
Source: Int J Mol Sci. 2025 Feb 27;26(5):2086. doi: 10.3390/ijms26052086 (PMC11900983; doi:10.3390/ijms26052086)
Supplement: Supplementary file 1 [file ijms-26-02086-s001.zip › Supplementary Tables and Figure/Table S7 Calcium regulated lncRNAs and PCGs in WGCNA network.xlsx]

## Sheet: Sheet1
ID	color	NES_0h_NaCl_FPKM	NLS_0h_NaCl_FPKM	WT_0h_NaCL_FPKM	NES_6h_NaCl_FPKM	NLS_6h_NaCl_FPKM	WT_6h_NaCL_FPKM	NES_24h_NaCl_FPKM	NLS_24h_NaCl_FPKM	WT_24h_NaCL_FPKM	NES_0h_Sorbitol_FPKM	NLS_0h_Sorbitol_FPKM	WT_0h_Sorbitol_FPKM	NES_6h_Sorbitol_FPKM	NLS_6h_Sorbitol_FPKM	WT_6h_Sorbitol_FPKM	NES_24h_Sorbitol_FPKM	NLS_24h_Sorbitol_FPKM	WT_24h_Sorbitol_FPKM	classification
TCONS_00004119	black	25.6221	23.6215	35.9179	41.4281	51.3456	52.8568	49.1741	41.2266	48.4388	36.4689	41.8636	39.7946	50.2129	52.876	44.5449	25.1787	28.3206	31.8944	lncRNA
TCONS_00015090	black	346.301	392.3	365.173	341.766	368.625	323.152	299.519	310.894	318.86	288.63	300.19	374.981	354.333	370.575	388.611	458.634	438.414	464.277	lncRNA
TCONS_00024358	black	8.66356	9.36572	6.66248	7.10891	6.67166	6.46515	5.63305	4.76757	5.41611	12.3688	10.5906	9.01421	14.2562	12.1036	12.2756	14.4496	12.8018	11.9642	lncRNA
TCONS_00025040	black	40.3539	44.4043	45.6408	48.6099	45.3586	48.4031	43.8209	39.2717	43.0727	43.1993	42.0625	41.606	42.2975	42.5988	40.4186	32.9123	32.8149	33.7281	lncRNA
TCONS_00026681	black	23.9279	24.275	25.0636	19.6767	23.9824	22.5327	20.2178	24.096	23.504	27.513	28.7136	26.9814	23.6414	22.6552	21.1976	46.6735	53.38	40.0061	lncRNA
TCONS_00036625	black	50.9256	44.3946	34.4829	38.3699	45.533	46.7479	44.9561	27.9203	38.6342	42.6509	57.4919	26.4053	48.5973	53.2714	59.0082	102.914	99.2965	106.179	lncRNA
TCONS_00041445	black	12.9949	8.64461	11.6225	6.43619	6.81598	9.56761	9.92469	11.794	12.1435	10.3509	7.71588	10.5143	11.7566	7.87438	7.72148	20.7196	18.2862	21.3495	lncRNA
TCONS_00048364	black	43.6437	47.8817	27.4833	22.0034	21.0805	16.1882	29.6412	40.397	38.4964	33.1288	29.6998	41.0918	19.8388	18.0325	18.2923	114.211	90.4189	100.922	lncRNA
TCONS_00049214	black	54.4894	66.0676	76.3448	51.4698	48.7938	50.1229	56.8057	48.6095	51.5897	68.0192	57.4288	61.8055	65.8968	75.58	63.5866	96.6271	83.9942	79.5588	lncRNA
TCONS_00050024	black	32.3261	39.8942	34.599	27.4285	26.2919	24.6057	24.2923	27.3766	23.9538	27.8993	28.3058	31.989	24.4556	24.674	24.5809	50.2697	45.6728	41.2617	lncRNA
TCONS_00058617	black	197.07	189.419	192.546	165.336	165.496	157.661	165.512	159.831	178.208	151.43	164.213	200.969	172.392	194.688	176.007	247.857	228.267	222.947	lncRNA
TCONS_00071904	black	52.5391	48.8455	52.2076	61.7098	57.1714	60.3142	52.2544	49.6275	56.8118	38.8478	39.5198	47.2423	48.1213	48.4327	39.6687	37.2185	37.3201	40.1606	lncRNA
TCONS_00081841	black	22.6408	20.1105	26.8595	20.4696	26.3089	18.6319	17.1036	21.3106	21.4734	20.7011	29.1088	35.3866	29.5848	25.962	43.2576	52.9929	54.1575	50.7091	lncRNA
TCONS_00082543	black	12.7583	12.8647	21.3633	14.5865	11.62	17.293	12.8746	11.5648	15.2393	15.5485	16.4601	26.4199	14.817	18.473	19.4876	34.432	31.2081	35.0927	lncRNA
TCONS_00001013	blue	5.45877	2.86891	4.68673	9.14511	7.96215	6.84101	7.81424	6.81946	7.81374	4.38801	5.19866	2.71407	9.85469	9.24712	9.15921	6.94835	7.21543	2.44671	lncRNA
TCONS_00001349	blue	2.32233	3.04253	9.72205	1.74237	2.94646	6.40251	8.72661	9.19368	9.69546	0.51981	2.33858	1.63727	9.78255	17.1432	8.4206	1.06064	2.35833	2.42587	lncRNA
TCONS_00001826	blue	63.1694	68.9486	56.7016	74.1756	56.5036	47.6632	37.9539	35.1069	44.592	64.8104	57.0808	55.1974	43.2452	43.0468	53.6993	55.0649	55.2439	55.4947	lncRNA
TCONS_00003548	blue	11.4451	5.72593	13.4189	36.4188	38.1193	38.9235	20.3525	18.9051	21.6035	4.11145	4.43062	7.28273	37.406	34.7819	33.4871	17.3932	18.0356	13.4349	lncRNA
TCONS_00006482	blue	51.4562	54.6703	51.8514	41.4056	35.338	37.9198	34.0591	36.3785	44.6432	56.0077	51.7016	55.1569	29.7446	37.7683	37.2636	45.6814	41.2456	46.6143	lncRNA
TCONS_00012690	blue	3.13741	1.90396	3.67982	4.00935	2.80287	4.99624	7.74758	6.91271	7.20612	1.15571	2.89909	1.89146	5.71508	7.61009	3.94698	1.48558	4.08206	2.30874	lncRNA
TCONS_00015506	blue	11.5609	6.61217	8.46509	11.4632	15.3007	19.2247	27.3474	23.9053	20.4612	8.38454	14.4601	9.90345	41.2649	32.6886	27.41	9.57215	12.0694	12.0554	lncRNA
TCONS_00017068	blue	137.329	134.546	101.27	74.1983	82.0563	71.2836	46.6487	51.9667	53.6906	143.088	119.837	119.703	53.4741	46.3441	73.8341	87.9624	79.364	110.459	lncRNA
TCONS_00017291	blue	34.3305	30.5719	25.6907	22.3325	24.3113	24.1519	31.6876	29.3793	32.1871	31.8205	35.3312	24.8581	15.7072	19.4044	18.4894	32.1322	31.5511	27.5901	lncRNA
TCONS_00018765	blue	84.6738	92.3559	68.7747	74.4054	68.9142	55.3843	43.3026	43.7214	45.268	75.0801	62.6561	66.5867	43.9104	40.5861	48.4423	67.6201	58.6207	70.6879	lncRNA
TCONS_00019837	blue	50.5409	64.3124	61.6701	90.7009	82.9831	72.9635	63.1133	80.2255	60.1687	46.1636	37.9491	47.2449	88.1019	75.5159	81.9378	55.1522	52.507	52.3897	lncRNA
TCONS_00020237	blue	92.571	73.1993	145.108	279.072	254.449	274.619	226.441	227.39	228.616	102.11	98.9873	128.984	450.632	444.547	361.627	164.521	183.07	203.94	lncRNA
TCONS_00021117	blue	13.0794	14.7863	18.6548	14.8208	16.2406	17.4988	18.5645	19.0791	19.7064	13.9884	14.5389	17.4811	23.7998	24.0271	20.4525	16.044	16.369	15.7386	lncRNA
TCONS_00024516	blue	439.787	498.063	479.77	588.626	625.681	542.599	518.166	536.339	464.859	304.532	309.09	414.968	766.368	816.492	727.848	496.934	495.957	535.359	lncRNA
TCONS_00024619	blue	43.8175	59.4795	57.8945	25.6492	22.8217	17.3427	29.7341	33.8856	41.7876	48.4975	41.3922	51.9604	23.7994	16.7995	17.8242	51.1526	43.1066	51.6118	lncRNA
TCONS_00028554	blue	20.9526	26.6978	15.2242	14.3421	12.1937	5.73776	1.61933	1.79511	4.31011	27.3823	19.8333	18.5066	7.54913	4.34201	13.0946	22.0708	16.9068	22.2242	lncRNA
TCONS_00029381	blue	17.2375	19.0972	26.0106	45.5821	36.5305	45.4199	32.5088	34.1126	41.35	24.7535	24.9284	28.3367	49.9592	38.1818	48.6872	37.5805	41.2194	53.3766	lncRNA
TCONS_00029608	blue	7.62286	4.63381	8.02605	9.52269	10.086	9.61486	12.6288	14.0469	14.4892	5.76902	7.92659	7.63987	15.2732	17.7149	12.3874	12.3313	11.174	9.86279	lncRNA
TCONS_00031163	blue	1.6571	0.716803	3.43169	18.0988	23.59	30.209	14.1983	14.853	16.0467	1.98849	1.36486	9.98402	12.3853	8.85978	24.8418	35.0518	29.3466	28.7041	lncRNA
TCONS_00031894	blue	41.6008	28.2584	55.0921	78.9536	77.7379	93.5639	81.9646	79.6336	77.2425	36.8318	38.3032	56.3326	97.9903	94.2024	91.9287	39.3662	35.0834	40.8035	lncRNA
TCONS_00035990	blue	210.282	189.325	188.234	499.327	434.286	385.537	271.517	275.619	278.864	206.311	158.486	174.785	358.076	299.727	397.677	382.359	396.764	396.635	lncRNA
TCONS_00036746	blue	18.8653	16.6716	12.9045	23.277	17.5059	17.2748	31.2265	23.9183	25.1104	11.6411	9.40316	11.2177	29.8811	28.3737	21.2507	22.3756	21.0561	21.3393	lncRNA
TCONS_00037141	blue	15.5475	14.4663	8.99955	13.8715	11.2407	10.1328	4.97726	6.45086	5.27064	15.3069	13.5196	12.9944	7.2751	7.74809	8.61385	14.3941	11.4582	12.2812	lncRNA
TCONS_00037708	blue	3.44755	4.07734	2.35147	8.031	4.7367	8.30096	7.05111	5.1369	7.46293	4.9797	3.19121	3.0377	8.80669	6.25441	10.0989	3.42155	5.18723	5.10686	lncRNA
TCONS_00037709	blue	5.28142	4.79085	4.97693	19.5278	16.4222	15.8596	15.561	14.4212	7.63079	8.16305	7.5179	5.74334	21.6756	28.3643	26.2583	15.3102	12.2731	16.1021	lncRNA
TCONS_00039765	blue	4.87879	5.8592	3.59829	25.8719	21.4755	26.3497	42.6453	34.2692	27.6528	2.75264	4.31675	4.57213	24.9854	21.3776	25.9928	15.7567	19.7724	12.8466	lncRNA
TCONS_00040576	blue	61.9776	44.411	59.4561	44.5818	54.5905	45.0313	79.6696	94.2355	63.1033	31.8063	40.8291	44.5586	98.542	80.7522	63.5708	66.1024	77.4517	62.2362	lncRNA
TCONS_00040651	blue	17.2482	13.7651	13.4304	7.82592	6.94054	7.697	9.06986	15.2777	10.8101	12.2817	12.2607	9.81619	6.98201	7.88798	8.86945	6.48671	8.14926	5.48285	lncRNA
TCONS_00042165	blue	16.6643	16.3768	25.1178	30.7087	38.3244	31.9953	24.7982	23.7822	27.3967	14.2284	19.6023	18.77	32.2858	33.0419	28.9594	24.219	25.7224	21.0874	lncRNA
TCONS_00044820	blue	1.04488	1.24962	5.98353	4.86184	3.63744	4.51901	2.10987	1.45409	4.26483	0.889193	1.17235	2.5221	7.3557	7.44816	6.80931	2.37291	4.32823	2.83571	lncRNA
TCONS_00044827	blue	2.64093	1.81362	3.92341	17.228	16.8861	16.2381	9.97483	11.6175	13.2999	1.33843	1.51555	2.90749	16.7698	15.0028	17.9876	9.5294	10.0755	9.76669	lncRNA
TCONS_00045039	blue	23.9233	20.759	56.8137	222.072	163.281	198.94	139.905	142.575	153.112	33.8793	31.1474	51.4243	182.919	199.186	225.148	173.797	161.552	152.259	lncRNA
TCONS_00047041	blue	6.8327	12.0603	8.7073	5.41825	4.20398	3.03123	1.45317	2.02129	2.77313	14.2769	8.8695	7.09516	1.56174	4.43868	3.30844	13.964	9.01543	11.1194	lncRNA
TCONS_00047601	blue	665.593	695.001	745.349	608.252	649.428	599.417	705.629	743.519	540.952	259.632	280.88	529.977	881.168	838.536	896.092	666.883	709.784	706.862	lncRNA
TCONS_00048025	blue	39.1205	30.8821	27.3642	91.881	94.6449	84.3059	66.0781	68.3831	70.5447	29.8923	31.202	29.2786	114.23	106.645	95.1072	90.0801	89.737	74.6506	lncRNA
TCONS_00048379	blue	1409.28	1587.93	1192.75	2696.04	2627.7	1829.63	1350.05	1404.57	1173.56	839.969	646.596	963.588	2051.75	1632.1	1913.18	1133.74	1327.93	1412.02	lncRNA
TCONS_00048433	blue	4.29307	9.50138	6.25628	5.07414	5.22183	3.21219	1.69829	1.1671	1.66357	10.1006	5.97732	5.05604	0.105876	1.92554	4.10465	11.5293	9.51184	8.05459	lncRNA
TCONS_00049272	blue	349.912	361.1	617.194	2967.01	3046.8	3064.11	935.257	870.121	1138.73	1130.06	1244.7	1321.23	4007.39	3793.55	4770.02	1864.6	1586.9	2008.55	lncRNA
TCONS_00049906	blue	5.62699	6.14119	8.05283	15.0699	12.9843	13.7248	8.3318	8.20812	8.71931	6.36933	5.77584	6.08565	19.8124	18.3455	14.517	10.9431	13.2498	11.7413	lncRNA
TCONS_00050334	blue	1.93881	3.14595	3.70344	8.69487	4.73574	5.60674	8.14633	6.1442	6.1424	3.69171	3.02375	2.30241	8.37071	13.1938	9.1264	5.11657	3.05925	3.27068	lncRNA
TCONS_00051526	blue	8.3337	5.64688	6.38333	36.4111	34.4701	28.8588	14.2972	15.4544	14.4708	7.73105	7.21598	5.83242	48.1436	44.2388	37.8327	17.7817	16.4917	12.3799	lncRNA
TCONS_00052164	blue	32.1543	42.5872	32.9221	26.5661	32.6353	34.3085	30.4502	31.0367	25.0887	35.5585	33.5615	41.6735	22.0931	20.8415	25.562	35.7675	41.0099	35.328	lncRNA
TCONS_00052372	blue	39.7286	32.6821	35.3464	50.8949	55.0654	53.4662	73.2271	65.5096	65.3581	31.3023	30.8182	37.5795	77.1616	71.852	61.179	58.1693	67.6435	56.3636	lncRNA
TCONS_00052462	blue	12.3627	11.3453	13.1557	14.1161	16.0505	14.6845	14.3718	11.2853	11.0118	11.1747	12.5307	14.3588	20.583	18.5196	19.3274	13.5176	14.9801	16.3903	lncRNA
TCONS_00053554	blue	45.0701	34.9867	54.0536	64.0661	58.8072	49.9172	43.8406	38.8513	36.5436	13.4124	11.7457	24.7643	74.201	90.9074	65.2821	36.938	40.3444	51.5109	lncRNA
TCONS_00053588	blue	3.91053	3.57632	3.87526	6.18433	7.32712	4.41225	5.58119	10.1049	7.00338	2.5692	1.72346	1.36487	8.82441	8.82626	8.42416	4.17869	5.40638	6.43367	lncRNA
TCONS_00054325	blue	4.35766	3.38651	3.85086	124.982	105.798	83.3207	111.674	84.9985	61.4623	1.22764	1.20097	2.86508	205.64	219.885	135.525	28.3381	36.6323	45.238	lncRNA
TCONS_00056418	blue	70.8049	69.5346	58.7033	115.989	104.233	97.6207	97.9125	97.8741	101.591	66.8556	62.5741	67.8491	111.88	104.939	121.619	119.707	109.257	113.965	lncRNA
TCONS_00057860	blue	14.233	14.0411	17.4089	25.7229	25.4337	16.6417	19.8882	20.0305	17.6225	17.7076	12.3306	17.1053	21.4662	18.9081	21.3053	25.371	20.2715	23.4595	lncRNA
TCONS_00058680	blue	3.2942	3.38077	1.54817	139.125	70.9538	125.128	305.265	195.159	142.248	1.74481	2.74504	4.54653	288.178	299.872	219.515	39.8849	61.6469	50.4243	lncRNA
TCONS_00059371	blue	14.796	9.48715	11.1357	32.5535	33.3712	29.1174	16.7626	19.4943	13.0071	8.75618	8.48972	11.3477	55.0933	64.0696	41.1261	15.3769	18.5243	13.0126	lncRNA
TCONS_00060171	blue	10.802	10.8557	12.5248	5.57694	8.4574	5.46195	5.98015	5.17905	8.02035	10.2077	10.8389	8.5049	6.74545	4.611	5.59895	7.60568	10.7566	8.96733	lncRNA
TCONS_00061014	blue	17.0295	14.6858	14.661	8.18994	9.46396	10.9589	14.2491	16.6374	16.3749	10.8523	12.6312	12.1335	5.91039	6.52847	6.29059	6.37245	6.2655	6.80769	lncRNA
TCONS_00061184	blue	31.4317	24.2467	33.3169	6.81816	11.374	7.7624	26.8095	24.759	22.3166	23.3211	40.4078	40.0857	9.43132	2.36077	6.8689	15.4637	21.0122	9.34242	lncRNA
TCONS_00062406	blue	114.044	107.134	129.345	328.705	279.149	283.845	182.236	169.654	198.633	182.312	174.054	214.244	391.167	384.263	354.661	211	232.087	230.375	lncRNA
TCONS_00063368	blue	96.2473	88.8034	94.8419	111.034	136.201	122.234	87.1133	91.381	76.9901	40.0591	48.5303	73.0127	125.011	125.704	121.964	93.7315	92.0154	91.4123	lncRNA
TCONS_00063458	blue	19.5908	9.71737	32.2476	42.1703	41.6097	51.0271	83.281	85.5739	82.4161	14.8107	20.6298	27.3612	85.5855	111.559	57.2216	20.8539	22.4362	16.178	lncRNA
TCONS_00067961	blue	1.78409	1.16151	2.41395	4.63784	5.54855	5.31108	6.85322	6.48514	6.83016	2.6491	1.87187	3.02216	9.03687	8.69407	7.76887	4.76225	5.06086	4.15671	lncRNA
TCONS_00069168	blue	62.4234	60.8365	75.4307	87.0521	98.3238	87.404	86.1573	85.8427	78.8263	66.056	72.8664	62.3494	124.982	105.258	119.713	70.5664	71.7393	68.0097	lncRNA
TCONS_00070140	blue	30.9979	28.1008	34.6768	46.2002	42.9091	46.0487	40.7487	35.0606	39.8925	30.6287	33.5888	35.4212	44.1541	47.7816	42.4664	26.8566	29.5169	30.598	lncRNA
TCONS_00070392	blue	3.21439	2.73111	2.64894	6.26042	5.12355	5.75869	11.1617	9.84722	11.1472	3.49128	3.52319	3.21787	7.32767	5.26117	7.39636	7.44345	9.22109	5.11342	lncRNA
TCONS_00070646	blue	6.11312	3.74112	5.13305	14.8151	18.6281	16.9919	25.5186	27.0927	18.4867	3.22535	4.47301	4.89268	21.5184	20.8715	18.2426	9.25511	11.759	8.33572	lncRNA
TCONS_00073633	blue	48.8529	32.4693	31.5664	45.957	46.1567	57.5037	67.3122	59.3511	66.8261	37.2876	32.031	37.9278	57.7915	52.558	51.0353	49.657	47.9556	46.8553	lncRNA
TCONS_00078262	blue	55.0898	56.685	57.8849	72.4174	67.3103	75.5116	162.445	166.962	122.792	30.4065	32.6225	52.1141	166.367	150.313	128.473	85.6155	95.3672	112.695	lncRNA
TCONS_00083923	blue	5.32904	5.01693	5.53975	11.3433	10.0549	10.866	7.47308	5.71351	5.89751	7.12754	6.31323	8.73152	11.6619	10.7264	11.4498	11.0849	10.7544	8.7844	lncRNA
TCONS_00084198	blue	3.82365	4.04021	3.46953	7.64144	6.86264	6.72094	8.12943	7.71363	8.28084	3.01417	3.75963	3.52381	10.5248	8.85312	8.84637	7.462	6.44108	5.25727	lncRNA
TCONS_00084341	blue	0	1.767	4.94296	6.135	8.38736	9.48055	6.81243	4.20362	4.83292	6.11373	2.84289	3.51806	10.046	11.4123	10.8793	8.84709	7.55185	2.46457	lncRNA
TCONS_00085012	blue	58.4186	57.3429	51.1165	45.0971	47.2957	41.4065	21.7347	25.4083	29.9707	67.7461	59.2033	55.3448	35.9458	29.8801	40.0791	43.6755	41.634	42.2581	lncRNA
TCONS_00087680	blue	29.3099	26.97	38.7112	180.496	156.828	185.348	105.532	109.451	95.5221	34.9255	41.1041	37.7976	322.265	337.929	309.256	45.8148	44.2359	71.4885	lncRNA
TCONS_00088972	blue	48.9943	48.7159	52.0144	45.8514	56.6302	46.5329	43.1117	36.6247	46.8322	36.2327	50.9345	57.7938	23.0027	20.8399	37.9299	53.6809	51.3873	62.9958	lncRNA
TCONS_00089409	blue	31.6651	29.1662	43.5237	45.7766	43.3474	39.973	46.9142	56.5369	44.5917	34.3386	36.8082	36.6927	54.8038	58.8085	48.2817	27.6121	33.9001	28.1464	lncRNA
TCONS_00007447	brown	11.1996	13.8658	13.2497	36.3989	30.8076	29.9629	16.0702	8.37161	11.2923	13.0154	15.6373	12.6096	15.6826	15.2442	18.1028	9.06832	9.27805	15.1515	lncRNA
TCONS_00024548	brown	18.516	14.9874	14.4015	53.5091	53.7497	34.2651	28.7213	32.775	30.8156	20.2904	15.2553	14.813	26.8665	28.4206	26.981	21.116	23.2606	22.7035	lncRNA
TCONS_00024559	brown	2.90414	2.57428	2.28441	8.24654	7.36728	5.80559	7.49265	6.71544	9.60071	1.3806	1.33944	2.39019	2.12543	3.25577	4.50748	4.12215	3.77949	5.50424	lncRNA
TCONS_00027090	brown	35.7958	36.6058	37.6979	21.0189	21.2754	20.2134	25.4496	27.1494	27.3421	37.0688	36.6155	37.1674	25.6972	25.3661	24.0821	28.3943	28.5311	25.0636	lncRNA
TCONS_00027104	brown	18.052	19.78	21.8445	12.2456	13.4688	13.3825	17.803	20.5374	20.7383	19.098	20.7829	20.0613	13.8473	16.2424	13.3786	23.4306	25.2525	22.5579	lncRNA
TCONS_00027929	brown	21.4586	24.6828	18.1924	12.1778	13.0046	13.4373	19.3068	19.2345	21.1371	28.7246	28.2954	26.4781	29.1538	31.4567	27.3176	34.1557	30.4137	26.9921	lncRNA
TCONS_00029543	brown	166.518	216.702	200.636	101.758	100.063	100.925	155.125	178.53	141.97	168.647	188.961	174.152	180.278	154.287	156.679	225.591	242.385	205.813	lncRNA
TCONS_00029861	brown	30.8523	27.4137	31.6378	38.5146	52.8617	50.4798	30.5925	31.2447	37.0132	23.1401	25.3759	26.664	33.7828	31.1399	30.8192	23.1216	30.0057	34.5597	lncRNA
TCONS_00030918	brown	9.63436	11.2345	10.3155	2.84638	2.72612	2.73411	5.98203	6.9039	5.86566	9.76808	13.9541	11.96	6.41181	7.49812	4.89195	5.141	6.46196	4.76171	lncRNA
TCONS_00031161	brown	3.24319	5.51984	18.206	27.4515	21.0926	29.4242	8.00171	3.14873	9.68973	7.58811	4.61613	14.3934	24.4694	31.4431	33.8628	13.8594	11.7277	13.5342	lncRNA
TCONS_00031167	brown	13.0823	10.5542	32.7269	132.267	103.447	112.028	17.6187	12.0726	18.0199	15.0578	10.7052	33.8129	85.1973	93.4265	141.81	23.9357	18.1935	33.096	lncRNA
TCONS_00033667	brown	54.7934	56.3178	61.2789	113.628	130.543	100.602	85.0542	97.2318	92.4684	41.8721	36.9793	43.4691	88.0534	85.6699	100.024	80.1151	93.81	96.1406	lncRNA
TCONS_00036600	brown	22.909	18.2588	16.5697	5.87314	11.6395	10.7211	21.2388	15.8293	19.5159	14.9278	17.2277	15.0386	12.7667	17.4167	18.8513	22.2077	23.2609	29.6098	lncRNA
TCONS_00042754	brown	73.1952	78.9365	88.1665	147.359	167.294	118.034	82.6822	105.389	79.6143	43.0472	45.4989	46.6438	74.0389	85.0723	83.1993	73.8702	76.5538	80.8254	lncRNA
TCONS_00047445	brown	20.2283	27.5039	19.1593	8.70085	10.6667	9.05489	10.2422	10.0496	9.21873	20.2395	18.811	16.5551	22.393	22.7564	21.2363	30.429	25.9578	22.1422	lncRNA
TCONS_00047667	brown	77.3401	90.2809	92.3367	54.3548	44.7767	52.1942	73.4329	62.1058	71.8386	92.5379	96.4314	88.5901	81.5859	71.8028	68.0549	73.2435	63.0094	64.8632	lncRNA
TCONS_00048331	brown	134.776	129	187.277	600.427	659.43	497.949	168.208	160.382	207.174	209.028	184.988	197.609	324.165	361.167	463.224	191.316	155.294	292.872	lncRNA
TCONS_00048840	brown	38.6317	48.9095	67.1121	25.6942	19.5878	26.1136	33.2868	33.6365	29.6339	37.8115	44.6407	44.7311	51.1835	45.4777	32.5474	48.8038	54.5528	39.9646	lncRNA
TCONS_00054469	brown	180.169	194.835	261.677	146.682	130.951	114.911	161.294	153.146	158.296	228.647	183.296	238.401	272.905	297.224	209.46	259.018	238.957	239.118	lncRNA
TCONS_00054689	brown	20.789	17.7645	25.3112	53.1583	73.6272	48.944	17.3212	17.196	24.0368	30.429	27.0312	29.4215	47.3685	45.62	54.8518	14.2689	9.47006	16.0826	lncRNA
TCONS_00059341	brown	8.60167	3.52965	21.0996	416	413.031	426.686	80.0995	78.5027	66.2349	6.64119	8.61381	16.97	310.874	282.707	291.39	41.1708	42.0941	51.7263	lncRNA
TCONS_00059342	brown	16.5911	14.2577	15.3287	39.4695	40.2132	38.8683	18.6398	17.3537	21.9145	16.6288	16.9011	19.6585	27.0938	28.9182	34.0559	21.6078	20.1844	25.9296	lncRNA
TCONS_00065363	brown	25.4002	21.3774	29.1821	82.5896	82.4727	86.7082	66.1019	63.1464	57.4052	35.6598	40.2822	40.2756	59.0893	53.9951	72.8847	37.3198	41.6591	43.44	lncRNA
TCONS_00068807	brown	38.1226	45.3911	37.8853	66.2431	70.5208	48.754	34.292	38.1404	36.2619	41.6576	32.9321	33.361	54.949	58.829	53.597	53.5848	48.3324	49.1588	lncRNA
TCONS_00069470	brown	61.0163	44.4951	87.8654	190.208	181.393	218.491	96.6645	95.4324	119.338	71.9212	71.5293	102.57	152.036	157.956	156.276	86.4101	98.3958	90.1209	lncRNA
TCONS_00070229	brown	29.1277	26.8842	27.234	37.7169	38.5177	36.4672	30.8803	28.5309	32.7831	30.853	31.955	28.853	27.4786	25.2931	27.4154	21.1915	21.7328	22.0539	lncRNA
TCONS_00071992	brown	49.436	67.9859	57.9238	130.061	121.238	116.54	61.2335	63.9925	69.0636	94.3386	83.1064	58.9673	79.7898	78.1257	90.3563	71.5092	67.7039	69.1853	lncRNA
TCONS_00072039	brown	72.2436	75.9375	67.3928	96.9489	91.5573	95.6079	86.0989	72.027	81.2197	73.3942	75.056	69.8571	58.5988	62.2559	64.5984	54.4973	57.6233	63.3408	lncRNA
TCONS_00081090	brown	44.5846	35.4475	30.8035	91.1524	81.5603	84.3417	74.4191	70.2994	69.0128	28.9064	26.8051	31.0972	48.7142	46.599	58.3971	55.8408	55.4455	54.5255	lncRNA
TCONS_00083775	brown	18.9017	17.3052	11.5855	33.8326	37.952	34.0913	26.8219	17.519	24.9092	13.5582	15.9277	12.2527	16.0129	14.5658	18.5293	17.4263	15.0146	21.9596	lncRNA
TCONS_00084443	brown	70.1357	77.5706	75.0594	115.713	119.766	106.484	85.9286	78.8171	86.5659	94.4502	89.1167	79.0712	102.921	88.0756	87.8668	87.6014	73.0519	77.5224	lncRNA
TCONS_00087858	brown	15.4839	19.7175	18.0205	47.4611	49.2544	36.9375	22.6234	20.7614	26.7354	19.556	17.1116	12.741	36.2038	33.0922	38.1927	24.7788	27.4387	26.0114	lncRNA
TCONS_00055851	cyan	344.906	352.203	356.469	322.451	326.179	260.796	304.649	310.436	350.547	327.908	280.21	338.529	185.02	221.04	222.629	231.116	244.659	277.629	lncRNA
TCONS_00008148	green	114.503	116.539	137.779	136.06	148.009	131.228	138.197	143.319	159.465	134.045	128.632	133.993	83.2716	97.2102	105.863	89.508	102.551	119.486	lncRNA
TCONS_00017713	green	5.51292	7.31783	7.37955	2.18339	2.41592	2.61563	3.12002	3.49894	3.45625	9.1279	8.43788	7.33561	8.70044	9.52414	7.6706	5.41033	4.66619	6.21172	lncRNA
TCONS_00022726	green	26.8072	24.2791	28.9541	24.6194	36.1791	32.3425	38.7963	39.261	40.1947	36.3517	31.1262	26.9949	23.4233	23.0307	26.7295	28.7922	26.4564	22.6188	lncRNA
TCONS_00023836	green	234.767	234.496	272.815	318.652	324.758	263.251	333.302	318.083	360.735	208.248	222.717	254.167	162.385	194.146	177.796	178.446	180.618	227.046	lncRNA
TCONS_00032040	green	16.5042	14.2656	19.989	26.5954	27.7382	24.0537	23.4391	25.1439	26.6065	24.1528	21.336	14.8491	9.31693	11.7141	13.87	16.4774	14.8304	17.5275	lncRNA
TCONS_00036412	green	47.4296	39.882	39.2603	45.8617	51.1267	46.7308	46.7527	53.4004	48.1015	46.3264	42.8563	45.2127	33.1266	35.7385	33.0905	41.765	45.471	48.9396	lncRNA
TCONS_00036825	green	24.4778	29.6978	41.3404	26.8825	20.5976	29.9507	17.7048	16.8333	21.7621	23.1811	25.0884	30.9316	48.6283	37.5478	34.9709	37.3279	30.2518	34.0121	lncRNA
TCONS_00041848	green	572.771	504.001	605.275	733.577	761.449	812.05	822.619	653.5	748.991	517.222	528.494	596.552	304.66	323.283	361.981	434.725	459.702	459.961	lncRNA
TCONS_00043204	green	421.942	406.777	504.982	450.216	458.981	468.11	510.404	486.222	530.201	448.005	458.857	502.318	335.243	435.547	402.407	280.964	345.346	375.492	lncRNA
TCONS_00047491	green	244.21	265.217	252.791	248.533	269.539	248.133	257.384	296.578	294.62	137.498	130.48	209.578	158.398	166.102	186.816	144.808	189.161	199.506	lncRNA
TCONS_00048405	green	22.068	22.5949	25.9003	21.5755	20.9935	22.3692	22.2789	26.7093	23.8265	23.8339	26.6288	25.0192	29.409	31.9392	28.771	26.9661	28.0963	24.6257	lncRNA
TCONS_00048592	green	168.321	155.139	162.654	143.56	124.113	113.012	92.899	94.0401	93.1296	181.914	158.322	208.105	224.135	251.934	203.4	181.906	180.028	178.368	lncRNA
TCONS_00049457	green	7.38647	7.86448	11.2446	8.8873	5.69571	7.05357	6.20448	7.92809	5.93887	7.61378	8.36134	9.93272	12.4425	10.1434	14.8934	12.7242	11.4838	10.8188	lncRNA
TCONS_00051801	green	28.4123	21.8913	20.2864	14.6466	14.5735	14.9936	11.9178	12.135	9.36943	13.2449	13.5081	20.5265	19.6321	20.0876	20.5762	26.6898	26.2077	24.7154	lncRNA
TCONS_00055245	green	174.758	186.572	217.111	200.798	206.151	174.912	237.984	220.677	231.266	145.924	168.407	186.995	121.502	126.589	115.824	116.639	143.715	169.794	lncRNA
TCONS_00056491	green	143.618	138.571	119.727	169.772	167.393	157.577	168.745	138.445	157.97	124.263	111.031	115.006	96.1079	118.402	110.453	105.633	123.21	135.942	lncRNA
TCONS_00064038	green	11.4869	12.6887	9.56416	6.50557	7.49136	5.097	4.99942	6.77152	6.21023	10.2618	10.928	8.65823	10.5615	10.6944	10.835	9.37104	7.43226	6.46148	lncRNA
TCONS_00064500	green	65.4212	74.8874	68.5905	68.098	58.8409	69.6074	56.31	58.4706	53.454	74.2993	67.363	72.6142	82.1007	83.3431	78.0947	87.828	76.2971	89.4563	lncRNA
TCONS_00066028	green	7.65031	8.70437	7.05375	8.16792	5.71134	12.3922	12.5502	11.8603	13.3335	8.60766	9.87314	10.3681	4.35675	4.61429	4.47885	6.24557	5.31584	5.14127	lncRNA
TCONS_00074066	green	75.5293	73.4491	89.6836	73.4038	62.8541	71.1226	80.679	78.1708	71.7529	78.4003	98.4836	90.3417	112.738	109.023	97.3331	82.6387	112.181	91.9475	lncRNA
TCONS_00081969	green	20.9507	19.8412	19.192	29.6103	36.1433	26.0043	19.683	22.4396	23.7051	24.7745	18.5896	17.9691	11.8283	12.2298	15.8872	15.4309	19.4992	18.0042	lncRNA
TCONS_00085418	green	81.1865	84.6235	89.6938	113.191	99.6405	112.785	54.0904	53.4563	67.7569	106.765	102.986	138.783	121.359	158.328	158.151	161.922	123.516	139.061	lncRNA
TCONS_00086771	green	55.5602	55.6309	52.2745	52.5238	48.8033	49.1547	50.127	47.5203	45.0251	57.3564	58.6125	55.2667	64.4065	63.0058	55.8621	51.402	49.4281	48.6488	lncRNA
TCONS_00013560	greenyellow	30.1759	36.2674	30.8554	34.7313	42.073	36.2337	22.9843	20.4046	20.8506	74.511	56.6628	38.0378	45.2298	22.9338	41.2449	29.9028	31.4453	32.0632	lncRNA
TCONS_00055059	greenyellow	9.15791	13.2864	13.9382	12.5871	10.6218	12.6519	7.69168	9.46092	8.37554	24.4181	20.8376	15.8671	14.0009	12.6676	14.32	7.7986	4.97535	7.58333	lncRNA
TCONS_00067402	greenyellow	6.86226	7.74209	6.01943	5.136	5.44466	5.77945	0.358574	2.71484	2.22301	11.4233	14.7757	9.32186	2.47101	1.91015	3.67015	3.27042	3.45867	2.83154	lncRNA
TCONS_00068092	greenyellow	147.541	167.842	134.069	162.657	147.941	148.713	119.859	110.364	134.618	186.052	186.986	161.804	138.312	140.725	152.141	131.382	130.118	136.327	lncRNA
TCONS_00000169	grey	8.4264	12.3708	4.46553	6.86902	8.65816	7.61719	5.25119	1.81489	2.7932	7.95743	7.494	5.31662	4.54385	3.2727	8.29774	5.61716	3.02685	4.2028	lncRNA
TCONS_00004514	grey	11.9029	5.61742	8.56795	9.55952	9.19334	11.96	15.1947	14.7958	3.45842	5.71812	12.186	8.27806	16.7406	19.9028	8.27142	8.01183	11.6756	10.7109	lncRNA
TCONS_00007222	grey	57.2473	50.761	56.3959	44.512	45.8281	38.5511	48.0735	60.8136	60.2916	51.8268	46.1295	66.6076	47.0509	65.1449	46.2789	50.1681	55.5411	48.919	lncRNA
TCONS_00007446	grey	8.02244	3.88492	3.85484	5.83634	8.49454	12.7114	3.85816	9.64009	8.97013	6.07882	4.62967	5.59611	8.584	13.2317	10.2661	8.04396	5.7485	3.28237	lncRNA
TCONS_00007569	grey	3.0712	8.23467	5.6743	6.08721	7.11696	6.74807	4.97581	7.98173	3.08633	7.50216	13.508	8.76736	5.32144	13.5859	10.1402	9.09172	3.51841	10.3181	lncRNA
TCONS_00009070	grey	29.9412	30.2048	45.0776	22.1253	23.202	29.0355	32.3601	44.8871	37.4765	23.3013	29.3862	31.3897	44.3645	39.7488	24.9276	29.5835	44.5851	32.4226	lncRNA
TCONS_00009253	grey	9.81477	14.433	11.0591	14.7976	9.34134	12.1034	7.69498	9.00769	8.89998	12.588	12.5034	10.721	12.2287	14.4593	13.6794	14.9107	12.233	13.6382	lncRNA
TCONS_00009254	grey	49.517	68.2517	57.325	54.2706	53.8347	40.9456	37.0295	40.9921	42.7762	43.9858	39.8399	44.5635	78.7771	72.8194	84.5896	48.8914	64.3741	65.3807	lncRNA
TCONS_00010600	grey	35.8842	31.4391	25.7127	29.5075	16.5626	22.4854	23.2655	34.2262	37.7275	39.7433	17.0364	17.398	20.7941	24.1571	14.5487	32.9187	30.4655	16.7887	lncRNA
TCONS_00019942	grey	16.6999	17.6771	13.1514	19.9249	21.5368	15.7339	13.3545	13.1351	16.4332	20.1811	16.4012	15.0861	10.0199	10.8456	12.202	15.9127	14.499	15.3694	lncRNA
TCONS_00021146	grey	4.13052	6.14873	4.06806	7.06409	7.94548	8.62871	6.79893	6.60043	8.31765	1.26812	5.49048	3.27313	10.7788	2.65018	3.08293	6.52557	11.5138	6.91261	lncRNA
TCONS_00024573	grey	82.4338	31.7478	41.7667	13.4614	15.8782	14.9098	33.7195	28.6709	27.8792	30.2565	57.3746	37.6695	33.5051	28.97	13.5403	30.5935	24.5585	25.6035	lncRNA
TCONS_00025190	grey	138.219	200.686	135.456	266.564	165.916	111.862	192.279	279.169	95.1773	324.812	158.256	219.301	265.823	176.963	298.176	684.687	302.918	236.968	lncRNA
TCONS_00027093	grey	71.2165	100.378	76.9753	110.311	98.7044	93.2774	67.9243	73.4442	77.3404	86.2312	76.8238	72.6056	105.287	104.519	94.2119	142.807	97.6021	106.847	lncRNA
TCONS_00027599	grey	16.0431	12.7944	17.5719	9.87499	10.5116	8.02513	9.49213	11.4972	8.50215	10.4001	11.8221	15.927	10.0434	13.4973	12.9902	5.94822	9.80707	6.26693	lncRNA
TCONS_00028820	grey	31.5699	40.7682	41.5834	30.8159	32.5532	31.5365	40.4446	41.9266	36.9961	32.6677	31.7408	36.6507	34.9816	30.9542	32.1162	22.0468	24.8651	25.0269	lncRNA
TCONS_00030782	grey	18.6842	15.4825	13.5646	19.7094	16.8623	20.8369	21.9725	17.1349	17.6439	14.7441	16.8034	14.0271	24.0571	18.839	16.8847	13.5634	12.1278	10.1691	lncRNA
TCONS_00030812	grey	138.959	145.867	111.515	122.173	128.79	94.0114	93.2916	105.689	122.326	113.93	129.192	117.122	104.252	97.3501	96.1834	108.9	104.701	136.658	lncRNA
TCONS_00031482	grey	16.2231	14.8763	14.1699	2.50227	6.04929	23.3181	20.5292	23.5823	7.95355	10.4628	18.3348	19.4218	15.1029	23.5493	10.468	6.44281	6.69609	7.77637	lncRNA
TCONS_00031496	grey	29.2419	19.2936	20.0705	25.5442	18.4748	19.5014	21.8911	23.5899	30.0521	30.5892	17.8467	24.7989	21.705	18.2399	19.9689	27.5654	21.6643	23.2881	lncRNA
TCONS_00033148	grey	39.0686	64.7041	54.1399	68.5886	78.6621	52.8828	34.0454	42.9298	43.5303	46.1976	62.9178	49.498	42.5962	50.8889	41.6434	53.4679	50.4074	51.1807	lncRNA
TCONS_00034098	grey	10.218	3.72464	5.14129	15.3456	6.80937	8.92088	6.99751	7.26565	4.2602	8.93993	5.82051	15.0576	13.0304	11.0877	10.6598	11.0711	16.8293	10.236	lncRNA
TCONS_00034344	grey	27.8129	33.08	26.5889	36.6615	38.7679	34.6048	22.3502	22.6705	23.4011	28.5922	27.4956	27.2882	13.961	22.2082	29.6746	18.7346	20.5077	28.7968	lncRNA
TCONS_00034505	grey	7.8778	4.69237	5.15326	6.09234	4.43186	7.44232	15.0532	13.7458	14.7977	5.87226	9.92291	5.478	11.092	7.07871	9.55935	6.72262	4.85076	6.20704	lncRNA
TCONS_00036382	grey	158.704	151.321	201.025	96.84	117.085	120.443	115.171	114.311	110.003	113.802	131.734	151.584	155.062	160.768	143.886	87.0739	99.2166	99.2316	lncRNA
TCONS_00038133	grey	29.9795	8.28693	7.66404	22.8965	13.8663	15.7526	14.9785	13.257	14.3039	8.6514	8.13746	12.393	15.6532	10.9409	15.0575	5.9203	12.8899	18.1016	lncRNA
TCONS_00038902	grey	169.028	173.994	209.397	194.595	183.47	194.084	151.987	182.431	184.166	203.488	173.124	181.979	152.064	181.45	193.523	195.088	206.294	206.317	lncRNA
TCONS_00039082	grey	8.68485	11.0991	6.31394	4.70191	7.0507	6.42316	6.00912	6.92253	10.617	8.40887	10.936	8.82832	14.7751	12.0212	8.19782	10.5481	14.3704	12.1157	lncRNA
TCONS_00039393	grey	8.93276	5.58947	12.8721	5.33991	6.76799	3.59319	4.07447	4.35502	3.29905	7.80366	9.18567	9.44863	9.03414	8.68547	11.0857	3.68011	1.7799	4.37756	lncRNA
TCONS_00039965	grey	6.21555	9.01412	4.75341	7.646	9.30558	13.8692	0.88725	1.04715	3.81605	10.7422	6.77199	13.2849	17.6566	21.6103	9.95585	6.84624	9.23711	13.5465	lncRNA
TCONS_00040417	grey	130.154	82.911	116.25	90.3668	122.08	125.464	109.85	143.732	147.007	85.9703	84.5654	99.5321	147.247	121.697	85.1641	80.6995	74.4757	93.5308	lncRNA
TCONS_00040667	grey	24.8578	28.5685	28.4557	25.5085	12.3629	9.18761	18.587	13.1604	25.6044	23.6369	17.2687	35.7949	9.161	27.4426	21.116	33.7319	8.60107	19.1214	lncRNA
TCONS_00041488	grey	31.548	32.6486	36.7277	41.1334	37.7966	32.1323	24.4836	31.3688	32.5261	21.4596	17.6931	29.1435	25.9868	29.9756	37.5717	38.2696	30.1655	41.3303	lncRNA
TCONS_00041572	grey	47.1791	38.5849	38.2902	50.7975	40.3662	43.095	48.4206	43.637	39.9365	47.0681	43.2634	35.9644	39.0101	44.8873	40.0488	39.9374	51.7823	44.6043	lncRNA
TCONS_00041663	grey	21.7959	14.8319	22.4284	12.3941	15.927	13.4652	24.262	27.8169	21.0089	17.0051	16.8913	22.8844	33.9152	25.9683	24.2076	24.0204	33.0642	19.1579	lncRNA
TCONS_00044845	grey	18.3513	19.6001	12.475	14.8593	24.5924	28.4767	18.9336	13.623	24.2877	13.0458	17.6546	14.6004	15.7561	20.0179	18.5593	13.2197	14.968	17.6278	lncRNA
TCONS_00044975	grey	164.666	221.825	200.992	254.432	232.742	179.027	216.232	191.217	177.511	240.531	206.714	246.889	151.905	137.603	183.472	226.873	197.783	201.327	lncRNA
TCONS_00044979	grey	219.984	188.961	185.888	152.001	165.964	176.255	118.14	136.241	145.781	179.364	173.948	180.538	154.717	163.593	205.745	186.344	206.705	209.126	lncRNA
TCONS_00045682	grey	46.2595	52.3245	32.3168	43.4435	59.6018	59.3428	33.42	18.8123	28.653	42.4366	18.7701	44.3231	42.6504	51.0071	70.2679	15.4194	19.2944	46.6704	lncRNA
TCONS_00046446	grey	120.657	102.373	130.513	109.528	121.188	112.599	131.054	124.572	114.268	106.676	110.059	126.376	120.392	129.864	119.813	127.564	112.565	115.175	lncRNA
TCONS_00047277	grey	6.80814	10.3624	8.85602	12.6083	12.7268	9.47377	11.9341	13.8285	9.5997	10.1468	6.58237	10.5369	7.77093	8.61175	15.3233	12.4851	10.6267	12.3487	lncRNA
TCONS_00047352	grey	24.7389	24.1527	19.1892	19.1752	18.2572	17.6474	15.7322	14.5532	17.6985	23.3573	11.6294	16.1403	16.2919	14.7019	15.5439	17.4716	19.8224	23.5344	lncRNA
TCONS_00048511	grey	3.13169	4.38386	1.83862	1.89748	7.81554	10.9202	4.0706	2.06631	3.80209	5.75194	2.00193	5.97248	1.0653	5.09257	13.2235	2.01794	11.3276	7.36614	lncRNA
TCONS_00049104	grey	27.2604	27.6776	29.4975	26.4038	24.3891	22.2818	37.3112	37.755	34.7545	21.1676	20.8342	30.1414	25.1372	37.8614	24.0942	15.956	17.9776	30.1986	lncRNA
TCONS_00049416	grey	45.2262	72.0066	52.5934	75.0559	65.906	51.8532	35.8747	53.8278	53.0927	74.9237	50.6883	53.2978	44.3901	41.9746	50.9876	51.5144	47.3922	55.3544	lncRNA
TCONS_00049900	grey	200.307	239.118	184.54	164.161	160.266	165.773	165.964	190.509	160.866	203.331	193.188	189.756	149.91	181.309	149.171	207.173	209.275	271.295	lncRNA
TCONS_00049904	grey	41.2254	36.0768	39.1621	49.2622	53.6799	48.1387	32.9897	43.7235	48.215	58.6731	60.0657	58.7036	69.0905	61.5271	63.1418	48.3351	43.7829	52.2119	lncRNA
TCONS_00051956	grey	57.2271	47.9067	58.5393	46.1633	29.4615	40.1155	45.8378	37.5023	36.9149	57.9522	39.9699	61.2634	35.0589	30.429	42.4131	39.8708	55.6638	65.8716	lncRNA
TCONS_00053401	grey	60.0588	55.2093	42.1212	59.2626	50.149	48.9028	54.6573	50.5963	50.4631	52.3545	48.182	50.3437	53.4765	44.4281	46.8379	72.7106	61.1239	53.277	lncRNA
TCONS_00053509	grey	7.17675	12.5934	13.1287	10.9591	16.7364	19.3191	18.5675	21.64	12.7548	10.0412	25.1736	10.439	8.2353	11.3981	7.62783	4.07221	9.75202	6.28752	lncRNA
TCONS_00054450	grey	4.46161	3.49697	5.95002	5.25793	5.27279	4.99989	11.3087	8.7353	13.5138	6.34596	9.39641	9.17539	7.09988	7.15205	6.23977	12.4748	9.89478	11.9683	lncRNA
TCONS_00058031	grey	67.2064	71.0097	44.0233	68.1544	74.798	73.8229	46.079	47.3788	67.1427	72.508	59.6016	47.2774	76.3035	59.4609	59.6303	36.8817	57.0857	50.4269	lncRNA
TCONS_00060224	grey	156.919	134.156	141.721	132.221	132.197	121.103	125.63	113.691	137.314	114.979	128.242	138.57	135.22	137.948	143.776	130.283	140.366	143.017	lncRNA
TCONS_00063474	grey	19.0398	18.0341	16.8468	33.8871	34.669	25.6779	15.093	17.2023	13.7296	14.3559	20.3611	21.9979	23.4178	17.7333	11.0147	17.7065	19.7204	13.0572	lncRNA
TCONS_00063693	grey	2.01672	1.63855	3.5973	3.90979	4.8769	8.81874	7.51992	8.09031	8.19325	2.75789	3.65123	4.59341	4.99908	4.72822	8.59188	0.876728	5.61522	6.16416	lncRNA
TCONS_00064738	grey	2.10671	9.95293	12.6925	5.55247	10.1511	11.6218	8.73596	9.2736	11.5093	2.4178	12.4488	12.2685	12.1301	7.10422	4.66212	3.23431	7.22269	5.50231	lncRNA
TCONS_00066786	grey	100.379	120.41	88.4822	87.9495	102.661	82.5213	74.436	78.3958	81.6623	62.4359	51.0526	68.0597	83.2365	58.9256	93.7704	78.8254	74.5097	85.5509	lncRNA
TCONS_00068433	grey	17.8577	15.7041	19.8267	20.6212	17.6209	20.0375	18.8363	18.9206	19.8174	15.3364	17.8327	20.3689	16.9818	16.9219	14.7074	14.2064	15.8468	13.2387	lncRNA
TCONS_00071761	grey	71.1704	56.3147	50.1422	79.2801	53.5647	39.2901	54.695	45.573	47.1856	64.6233	48.5111	53.5557	40.1613	52.1247	59.9134	59.3081	58.9719	57.3749	lncRNA
TCONS_00076112	grey	39.5225	32.5953	35.2437	42.9846	32.0738	33.1328	30.7842	33.4506	34.2369	38.894	31.7277	34.4922	42.2232	33.0086	37.9172	39.7414	32.3976	42.2681	lncRNA
TCONS_00076356	grey	34.7802	35.9378	32.7128	29.1677	31.5521	28.1655	14.2379	14.027	23.2388	26.0767	29.75	48.9399	12.9597	19.1304	32.7456	47.8965	36.5121	42.0677	lncRNA
TCONS_00078432	grey	9.61271	12.6649	22.4246	10.6004	12.1282	14.9246	18.1338	22.8703	22.929	9.43537	8.83463	15.034	18.0894	13.5626	9.92782	20.9792	25.8265	20.499	lncRNA
TCONS_00080653	grey	142.151	131.721	144.285	115.13	117.683	135.531	121.795	131.707	113.895	125.366	143.893	148.365	152.866	163.987	138.219	91.4136	107.391	109.239	lncRNA
TCONS_00081084	grey	5.21103	12.3995	4.65695	12.589	8.11059	8.53133	5.39458	6.97865	8.69906	14.1985	6.30993	12.274	7.65449	6.26933	8.31108	10.1255	6.99683	17.2978	lncRNA
TCONS_00081560	grey	16.7172	19.5851	15.4368	14.7513	14.8079	19.0765	22.7721	25.4828	28.6527	15.0174	14.9275	12.3518	17.7974	14.3893	20.5989	20.6424	20.3033	12.7616	lncRNA
TCONS_00088401	grey	2.77327	1.01036	8.98164	10.3071	1.66495	0.781001	6.33015	2.64658	2.50495	6.8588	4.8276	6.68446	7.39912	3.48778	2.71726	11.0834	1.83609	9.7178	lncRNA
TCONS_00089683	grey	17.4127	21.5492	11.6783	6.34939	8.48656	13.7801	18.3852	27.5719	21.4838	13.6191	16.6155	21.399	15.5775	19.7404	11.0118	8.18016	10.4242	15.0479	lncRNA
TCONS_00008622	magenta	11.1694	6.96122	13.9162	7.92012	10.6726	13.2194	14.4543	13.691	18.5748	3.81596	8.76795	11.1422	14.0358	10.9417	12.7608	3.71343	5.95361	4.87865	lncRNA
TCONS_00018301	magenta	14.869	18.6034	7.86405	30.0968	19.5517	15.1127	9.09864	6.1063	11.5763	18.5426	10.6112	10.1497	11.4148	7.49251	15.2809	17.6134	16.8819	18.1345	lncRNA
TCONS_00020075	magenta	42.0536	43.6043	31.2107	44.4992	44.6091	37.1302	32.3383	31.4536	30.7881	36.9417	35.442	31.4829	33.4696	35.4516	38.3539	44.7164	44.0578	40.4499	lncRNA
TCONS_00024363	magenta	15.2725	13.5445	8.05803	13.5573	12.6125	7.04853	3.9572	2.18665	6.55497	11.0745	9.22408	8.53774	4.75652	2.30582	6.26945	18.5907	12.2257	14.1405	lncRNA
TCONS_00033183	magenta	20.7593	23.3111	14.0887	20.9794	18.744	17.4197	13.1967	12.6225	14.0921	21.2853	16.6608	16.2379	12.8557	13.2198	17.6941	30.5056	25.5748	26.3344	lncRNA
TCONS_00034931	magenta	22.8039	17.0554	20.8735	11.0255	17.1314	21.3034	31.354	33.6513	27.4341	13.1865	28.3814	24.6673	23.7931	26.5487	21.9665	16.5517	10.8355	11.3679	lncRNA
TCONS_00035283	magenta	20.5472	29.9581	13.0896	23.5639	21.8509	14.5015	9.42076	8.13124	13.2618	19.1985	11.2894	12.5175	18.7494	10.8434	27.7924	24.5543	20.3505	23.6421	lncRNA
TCONS_00052629	magenta	35.37	33.3442	11.1732	26.4012	34.8506	31.6614	8.0599	11.0647	13.3792	40.0257	28.5439	18.4729	19.1227	6.80752	23.5384	54.0784	49.0088	61.1482	lncRNA
TCONS_00060587	magenta	4.97857	7.24904	4.20402	8.21371	6.27776	5.24641	1.76887	1.09879	3.98841	7.48682	2.7528	4.52869	1.81683	2.281	5.58579	5.43793	4.91373	10.3431	lncRNA
TCONS_00062933	magenta	13.7735	11.0603	18.8306	10.2005	12.0085	11.8905	11.3048	16.1002	10.7721	8.15658	12.0553	12.1737	21.8096	20.0336	13.1612	6.81725	10.1157	5.75616	lncRNA
TCONS_00011806	midnightblue	818.779	926.79	894.965	832.94	876.713	744.279	715.108	727.808	707.431	539.579	491.781	695.208	712.38	743.499	765.897	508.795	495.566	584.863	lncRNA
TCONS_00011807	midnightblue	198.807	212.966	179.332	183.766	194.046	166.467	142.895	138.705	148.767	125.385	105.821	132.851	134.243	146.095	161.015	120.556	111.902	140.739	lncRNA
TCONS_00083050	midnightblue	534.678	570.048	509.694	503.635	560.362	473.542	475.33	437.485	427.791	327.835	308.773	407.538	450.069	466.92	479.01	380.055	386.79	410.585	lncRNA
TCONS_00011020	pink	8.2715	2.44817	12.2714	22.4191	23.4497	26.3121	84.8042	78.1307	48.1372	3.37637	6.41083	7.64192	28.3063	20.4693	18.3268	13.9451	19.3828	12.13	lncRNA
TCONS_00040676	pink	33.0541	27.0859	46.3872	50.8945	40.1127	51.3944	81.6254	63.4202	80.706	20.1489	44.7157	47.4707	54.8907	69.944	66.6866	35.6348	50.0083	62.8514	lncRNA
TCONS_00044720	pink	1310.39	1581.72	1312.68	1036.89	1256.9	1232.9	758.685	841.861	842.491	1435.85	1395.85	1461.61	1280.56	1338.96	1471.26	1224.93	1273.83	1553.42	lncRNA
TCONS_00047488	pink	38.7942	29.7757	59.1438	56.7285	63.2814	51.4736	106.758	81.1469	69.1262	20.6724	31.1387	41.3615	54.0294	58.7393	34.8538	23.0751	30.328	33.7008	lncRNA
TCONS_00069949	pink	31.6535	24.3235	24.8741	42.4415	42.4623	40.7303	50.7909	49.0865	45.6191	25.6517	28.5511	25.6641	38.0855	36.481	28.6504	32.4478	34.153	29.7794	lncRNA
TCONS_00079991	pink	72.5155	81.4039	56.5214	50.5051	57.4368	49.9687	46.9468	45.4361	43.1133	65.1878	54.6069	51.7109	52.8189	41.2841	56.3618	77.5515	74.7592	72.5605	lncRNA
TCONS_00000515	purple	104.766	134.279	103.252	51.3974	55.6362	49.857	66.2214	74.8462	52.9799	57.2671	47.2283	59.8277	52.1387	43.9054	56.6421	91.7548	98.7511	111.816	lncRNA
TCONS_00007167	purple	561.225	802.076	747.691	229.623	218.134	201.919	408.982	410.751	418.185	303.885	218.852	361.834	315.25	271.242	269.392	882.463	770.127	909.968	lncRNA
TCONS_00020012	purple	1281.18	1404.93	1100.6	674.364	643.607	605.207	740.861	714.424	641.942	588.641	485.141	758.978	523.191	508.193	678	1148.71	975.737	1073.24	lncRNA
TCONS_00031495	purple	13.9456	11.2648	12.0109	18.7325	15.4185	19.7101	14.806	14.3801	13.0516	21.1632	22.3799	16.6265	15.642	17.1468	16.8887	9.84329	11.2069	8.39275	lncRNA
TCONS_00064855	purple	63.2786	71.3256	63.229	52.6518	49.6193	52.0906	53.2963	52.4582	54.0581	47.9484	47.5555	52.2811	41.2889	47.6476	48.7791	51.0044	53.7757	59.6972	lncRNA
TCONS_00083503	purple	12.509	11.4955	6.79245	1.27173	1.62297	2.58502	4.84951	5.36422	4.31086	4.08007	4.28381	5.48375	1.77214	2.7834	2.62566	8.16123	8.09684	10.6947	lncRNA
TCONS_00001496	red	42.2005	29.6745	49.3062	43.2444	48.8644	44.6739	20.875	26.5736	20.478	48.2497	62.512	52.9695	75.0044	70.8331	46.8569	32.8372	39.0722	27.6976	lncRNA
TCONS_00002698	red	36.2244	45.843	34.852	12.4176	10.1357	13.7049	69.5417	75.7157	63.385	13.4196	13.2813	20.4601	9.5599	9.04029	9.12549	65.1515	67.7033	67.0157	lncRNA
TCONS_00006073	red	36.6795	38.9144	31.4972	29.3747	27.7377	30.386	23.0199	23.5123	23.4301	34.7397	36.9851	31.1325	33.5086	31.5789	31.4039	24.5423	21.5327	23.8676	lncRNA
TCONS_00006514	red	17.3551	21.4728	20.4408	10.8503	14.9141	10.8581	7.76329	8.22866	8.46641	17.3257	13.4475	15.5918	11.5178	10.8113	11.8096	9.31112	9.3734	9.87752	lncRNA
TCONS_00007301	red	38.5749	42.8926	45.0321	41.646	38.2729	43.6575	53.7708	54.4696	59.8532	27.1384	24.9987	32.8405	29.1983	30.9412	31.4231	53.5639	59.3332	53.6297	lncRNA
TCONS_00012638	red	31.4645	28.2742	34.978	34.8137	38.0554	43.7705	49.0462	51.5756	51.876	32.8505	31.8599	38.7034	34.824	35.4107	38.4378	52.2307	43.973	54.8122	lncRNA
TCONS_00013139	red	58.9522	66.0919	71.5756	63.4234	62.2823	53.9178	36.7256	35.5726	37.1696	66.0272	73.7654	74.8022	49.0306	52.7202	58.1265	39.0653	38.0715	48.0917	lncRNA
TCONS_00018595	red	34.9862	33.9784	20.0502	38.4214	56.5085	49.221	22.3677	19.3165	24.0098	54.7119	55.8603	34.7328	39.0735	38.8282	40.7356	18.1825	20.0883	22.3391	lncRNA
TCONS_00024729	red	110.123	105.887	98.8461	89.3556	94.1006	87.5273	117.086	107.617	117.681	94.3105	86.0341	104.597	87.5716	95.3241	89.4698	111.214	107.821	109.579	lncRNA
TCONS_00025191	red	1817.36	1595.99	1163.53	969.057	1454.08	885.576	1999.22	2990.06	2548.34	1095.03	1137.08	1550.37	1820.06	1973.31	1481.14	3211.09	2961.05	2746.46	lncRNA
TCONS_00026953	red	9.9687	9.40356	9.19035	7.94144	7.34964	6.21282	14.1941	16.7358	14.3605	6.22658	6.31049	6.94115	16.2711	15.3029	11.9663	25.8952	25.256	19.8418	lncRNA
TCONS_00028400	red	82.7562	77.9112	97.6322	136.7	151.052	127.956	58.9469	70.2648	82.3988	125.893	109.994	115.177	103.382	106.716	130.636	80.1085	86.9597	87.2775	lncRNA
TCONS_00028671	red	22.1371	29.546	28.5415	19.3371	26.2596	20.0151	16.9334	18.0332	18.1625	30.9977	28.9536	23.7866	24.8888	21.5901	19.851	16.9439	16.8089	18.7896	lncRNA
TCONS_00040896	red	20.7944	14.5165	15.0671	23.3262	21.8221	20.5284	50.3143	53.1081	47.3358	12.9472	15.463	18.8358	34.6656	44.4916	29.9094	84.9263	89.5683	72.2574	lncRNA
TCONS_00041946	red	71.823	66.867	67.9242	38.8902	33.8712	38.6478	99.7898	96.5049	84.0563	42.9272	46.0779	52.2835	120.819	97.6218	64.2844	154.286	164.586	115.876	lncRNA
TCONS_00044759	red	9.81141	2.19607	31.44	31.2262	20.6055	38.6069	80.6598	89.7765	209.711	2.26472	3.86704	21.8542	105.866	107.306	55.7717	284.494	295.969	232.786	lncRNA
TCONS_00052322	red	31.2009	29.3632	24.6474	24.0845	33.5491	26.9626	74.7088	79.3212	62.2196	16.7413	16.9351	20.7711	40.2087	51.8718	28.9236	43.9736	47.8798	45.612	lncRNA
TCONS_00055344	red	8.84747	6.4562	2.7403	2.1582	1.32236	1.37818	6.63333	10.4375	11.0453	1.17249	0.307913	5.1598	2.37842	1.02771	1.46428	5.80314	5.40894	6.4168	lncRNA
TCONS_00061877	red	3.97658	6.00074	4.9801	2.6091	2.27367	2.90107	7.418	7.9264	7.56218	5.0994	4.42725	3.19927	2.87366	2.24481	2.19271	13.3594	13.297	10.5309	lncRNA
TCONS_00066874	red	51.185	56.6646	57.9738	56.6311	51.6023	50.3089	54.5713	65.8126	61.0332	48.1466	42.2481	48.5349	47.0686	44.8744	52.0985	76.347	75.8762	72.63	lncRNA
TCONS_00069809	red	3.60722	2.31917	3.37449	6.03555	5.05882	5.73932	8.80381	8.98556	9.629	2.11676	1.93778	2.67521	8.43513	6.98608	6.92538	12.5478	21.3394	12.0063	lncRNA
TCONS_00069995	red	3.09376	3.06975	1.24052	4.45888	6.90836	6.06276	11.0458	17.2356	15.468	1.31176	3.18519	5.21072	4.08856	2.91702	5.08201	10.3898	15.6364	9.47908	lncRNA
TCONS_00071328	red	98.7004	110.915	174.673	288.518	228.49	352.971	340.252	284.149	425.204	160.782	148.873	223.209	210.391	209.029	282.132	305.433	306.345	392.338	lncRNA
TCONS_00072449	red	26.545	27.299	34.7984	18.3066	21.5659	22.1574	14.5352	16.9573	14.8556	20.9756	27.7576	30.6313	18.4585	22.0627	18.6436	12.458	12.2936	12.362	lncRNA
TCONS_00072753	red	7.65456	5.63333	7.2675	3.94621	5.45422	2.63096	11.0469	13.5179	12.0139	1.29625	1.93493	2.96489	6.33189	4.57966	4.64796	7.64051	9.14743	5.80835	lncRNA
TCONS_00079365	red	13.4515	9.44015	8.97666	8.74224	8.58313	9.60727	11.3683	14.0737	13.0805	7.52996	7.59659	8.23165	12.6214	11.2516	10.7364	18.2047	16.9141	15.4577	lncRNA
TCONS_00037729	salmon	12.5314	9.8991	8.66563	7.36386	5.9954	5.5573	10.5088	14.0101	10.2048	14.7271	15.5433	17.9938	7.71527	7.52991	7.5981	6.77154	6.27915	4.43886	lncRNA
TCONS_00038240	salmon	3.12199	5.43451	6.64431	9.87507	7.944	5.14584	3.41335	7.54155	3.82002	3.79187	2.40298	5.22846	9.38091	13.0679	9.5538	10.3463	8.84172	6.98325	lncRNA
TCONS_00047986	salmon	145.312	138.931	144.887	271.95	291.89	233.155	181.681	175.12	158.008	43.6159	44.9848	99.4996	317.283	324.135	318.096	324.145	277.378	280.31	lncRNA
TCONS_00052620	salmon	174.878	192.905	234.688	190.94	206.081	179.405	167.431	194.137	199.288	240.003	256.969	231.05	123.928	150.711	162.74	167.586	167.531	197.876	lncRNA
TCONS_00054002	salmon	32.3476	29.5167	23.3603	19.9886	34.7775	31.3759	34.5168	37.2879	37.7156	27.6264	41.3692	42.2244	18.0442	16.7114	14.3353	14.5127	22.3434	14.1534	lncRNA
TCONS_00012256	tan	3.68429	4.42679	6.06057	23.2571	15.4842	18.1864	9.05195	6.48645	7.76718	5.19073	5.36783	4.55	42.976	42.811	25.5851	4.03687	4.37113	4.96316	lncRNA
TCONS_00048590	tan	166.161	168.046	238.541	278.859	236.918	199.512	87.0855	89.822	112.533	327.345	276.93	340.335	423.804	492.675	365.826	236.364	206.333	217.939	lncRNA
TCONS_00048993	tan	11.3416	10.0879	12.0422	8.77079	4.55616	6.71568	5.51828	6.68644	4.44486	11.643	8.6133	10.2617	22.1607	23.996	10.9161	7.97608	6.45699	4.76492	lncRNA
TCONS_00051930	tan	9.40388	6.29422	6.84765	19.4159	11.9104	12.9977	10.486	10.8531	8.17445	8.0819	8.95824	8.30017	34.9655	38.4882	29.7532	5.15856	5.63008	9.51661	lncRNA
TCONS_00063443	tan	158.888	164.768	207.022	373.996	341.133	285.15	257.1	287.002	261.211	249.375	223.897	189.104	576.76	538.295	434.184	206.096	203.03	245.525	lncRNA
TCONS_00067501	tan	173.768	190.211	223.39	218.78	180.889	181.071	117.576	120.252	119.455	226.782	194.908	177.694	402.558	347.47	310.043	123.065	121.831	147.146	lncRNA
TCONS_00090584	tan	355.87	399.389	498.736	746.639	764.298	770.976	281.087	300.333	279.658	1512.52	1635.44	1296.49	2376	2713.15	1894.13	255.355	193.368	316.16	lncRNA
TCONS_00000340	turquoise	38.1673	38.0702	49.9339	26.3249	27.6899	25.2458	23.6942	25.4518	22.9729	58.935	60.3414	45.7815	31.2253	35.9329	25.7436	19.7924	20.1711	22.0679	lncRNA
TCONS_00001608	turquoise	6.04729	7.68375	9.07423	2.79353	2.60456	2.9425	1.92588	2.58329	3.08748	8.19311	9.92778	9.36033	5.41889	5.99804	6.32393	9.9683	9.81357	8.34667	lncRNA
TCONS_00007183	turquoise	16.2805	18.5793	14.4283	4.81167	3.3642	3.84914	5.19055	5.417	6.16536	17.7578	17.5662	18.0475	8.29936	8.23837	9.79573	13.1006	10.7738	10.1341	lncRNA
TCONS_00008709	turquoise	105.046	79.5159	72.8507	438.238	404.479	359.729	512.55	489.354	430.415	94.5306	91.3527	72.2037	276.635	220.34	245.519	351.227	355.936	306.068	lncRNA
TCONS_00009326	turquoise	678.552	764.195	620.122	67.9767	87.0445	66.5979	188.152	296.688	341.008	1414.81	2010.27	1199.75	168.626	197.241	141.637	777.944	934.712	593.424	lncRNA
TCONS_00011044	turquoise	11.7219	10.8053	7.82401	2.40517	2.62398	1.7147	4.25962	4.39817	5.88263	2.97107	10.3444	10.7198	6.57423	4.01073	0.700569	4.12065	3.81093	1.23491	lncRNA
TCONS_00013563	turquoise	164.949	168.054	166.15	112.684	116.462	114.752	111.305	116.26	124.937	129.595	146.816	162.349	91.976	124.989	108.755	74.5612	84.3436	96.7857	lncRNA
TCONS_00014175	turquoise	16.2972	15.9221	22.3921	41.1922	20.7098	33.9506	49.1531	37.4934	38.9	11.11	13.2644	21.0355	28.2241	48.3222	34.4177	35.4269	37.8701	28.3296	lncRNA
TCONS_00016147	turquoise	48.0894	51.3863	45.2444	8.70493	14.1876	13.2837	7.3377	12.6914	11.0691	47.5834	44.0901	51.7764	9.00739	9.38491	5.76437	10.1194	14.45	16.1838	lncRNA
TCONS_00017004	turquoise	12.3492	13.8866	10.4006	1.56485	2.46997	2.2318	2.72711	2.92213	2.77138	13.8984	16.4254	12.1413	4.72222	5.80215	3.21016	7.22256	6.24909	4.74359	lncRNA
TCONS_00017689	turquoise	624.259	690.287	669.446	387.184	414.76	351.55	296.251	359.408	372.516	862.175	849.389	953.339	462.952	489.134	474.847	536.521	490.546	523.272	lncRNA
TCONS_00018659	turquoise	10.8557	8.08428	11.458	14.5505	17.7833	12.487	16.3705	13.7086	13.9076	8.89642	8.80656	6.98095	10.5617	15.5533	9.70045	12.4019	6.98883	8.33928	lncRNA
TCONS_00018944	turquoise	8.20667	11.1786	7.4438	4.83549	1.93363	5.6312	2.18168	4.55959	3.25958	10.0939	11.3878	8.46891	3.58258	2.76952	3.66951	5.58451	4.76268	3.945	lncRNA
TCONS_00020249	turquoise	4.10973	6.11585	7.21301	2.00441	3.66513	3.20294	1.88654	1.19096	1.94068	9.98015	10.2941	8.72387	7.33002	5.94589	6.05019	3.68554	3.86028	4.85802	lncRNA
TCONS_00024512	turquoise	32.5232	36.0301	30.1692	17.7523	14.0729	17.3792	17.5924	15.8927	24.0865	39.3446	32.3034	32.9161	18.1439	17.7123	18.6494	20.3691	19.3064	20.6108	lncRNA
TCONS_00024621	turquoise	37.5316	55.0486	58.0658	73.4103	74.7476	62.8827	46.3616	56.853	59.7323	32.2568	27.337	40.1297	60.698	68.8183	71.3755	74.108	63.505	57.3963	lncRNA
TCONS_00025721	turquoise	32.7753	35.757	27.6507	10.6408	11.8854	12.932	15.3052	14.2454	14.6349	29.475	35.1324	32.519	23.2247	22.3358	22.3018	21.8527	18.8078	19.6018	lncRNA
TCONS_00025724	turquoise	36.0543	38.913	23.0679	15.2086	14.7843	9.6891	13.0618	11.3669	11.2612	42.3381	29.7818	24.3643	5.993	5.38273	13.9144	23.8222	23.6713	21.4535	lncRNA
TCONS_00027246	turquoise	9.51083	10.5099	11.3284	3.68892	3.2778	5.80995	4.56964	4.3106	5.07011	9.15418	8.49331	8.12421	3.05134	3.96322	3.38724	6.86978	5.98895	4.80587	lncRNA
TCONS_00027400	turquoise	82.0911	79.7852	66.4151	206.962	231.12	187.941	166.342	166.618	175.895	62.7882	57.1031	58.8096	124.67	123.687	146.199	164.303	168.622	163.497	lncRNA
TCONS_00027773	turquoise	6.85032	5.97188	4.14781	1.23558	1.0004	0.883309	1.45659	1.42973	1.47595	6.27156	6.60479	4.56448	4.37047	2.97205	2.40372	5.26077	5.41118	3.19845	lncRNA
TCONS_00028993	turquoise	108.088	81.9604	102.631	245.401	268.309	263.952	229.996	234.418	233.787	73.2498	77.9855	95.7531	257.811	260.88	252.736	169.473	170.57	148.633	lncRNA
TCONS_00030904	turquoise	22.2864	26.4516	19.4064	10.1153	13.6355	10.1393	9.83089	10.1896	12.3724	17.893	20.0292	23.8149	8.78712	8.89719	9.12381	16.1416	16.6087	13.3407	lncRNA
TCONS_00031961	turquoise	6.8348	13.7845	13.6447	2.82073	5.71201	3.30918	3.24433	8.22814	3.99159	5.23072	5.2517	11.1084	6.22612	3.22806	1.59091	20.3399	11.2831	11.3983	lncRNA
TCONS_00032264	turquoise	32.7853	38.7349	19.893	3.77414	7.99156	6.9079	13.932	17.3591	9.40564	32.3613	27.367	17.8416	4.83192	7.64963	6.11303	7.44675	15.5992	11.473	lncRNA
TCONS_00034752	turquoise	59.9945	61.4111	48.4995	144.231	164.888	132.715	142.716	144.23	132.493	58.2242	56.001	47.5644	181.126	170.353	172.209	206.069	186.776	150.563	lncRNA
TCONS_00035321	turquoise	70.494	69.3285	73.7891	45.1785	44.146	41.2103	34.6738	38.2388	37.2761	68.2175	66.7461	70.3782	47.5958	58.3728	46.5215	66.9625	58.0864	65.8923	lncRNA
TCONS_00035982	turquoise	7.47628	8.23224	9.24918	17.2601	20.073	14.4928	14.8093	14.5828	12.5701	5.02378	8.79705	7.91606	16.921	16.0665	13.4387	10.9606	11.3162	13.0823	lncRNA
TCONS_00036786	turquoise	18.0919	16.9715	17.3607	35.05	32.4655	33.8037	37.5003	29.8145	28.6926	14.5714	16.5227	15.8478	27.0494	25.942	25.6101	16.1884	16.5531	17.4546	lncRNA
TCONS_00037165	turquoise	13.6486	12.9615	14.6395	7.97032	8.47649	8.65916	9.78417	10.65	12.0952	16.3734	16.1971	17.5426	10.8368	13.438	16.1016	11.4759	14.1969	12.899	lncRNA
TCONS_00038405	turquoise	36.6832	56.7348	32.2484	26.3352	20.8399	22.5358	15.4956	13.5803	18.5803	55.5475	59.3745	48.7569	26.5546	15.3179	33.7529	38.3507	40.8287	42.3336	lncRNA
TCONS_00039969	turquoise	95.2731	122.737	122.961	18.7423	20.9047	20.2366	51.3947	51.3595	50.7138	110.725	104.408	107.283	20.4086	20.7114	15.4856	48.0466	43.1903	41.3284	lncRNA
TCONS_00040924	turquoise	43.3073	51.6777	60.2044	46.3103	43.5914	45.4992	43.3555	40.8083	48.4952	66.6742	62.8308	68.8318	37.5058	39.4511	41.4395	47.802	47.7708	46.5904	lncRNA
TCONS_00041141	turquoise	94.7097	102.934	82.9701	68.331	74.0945	66.3644	70.143	65.3797	70.8066	99.0178	89.1867	80.8721	63.9164	66.7227	63.4407	84.8198	82.535	84.4908	lncRNA
TCONS_00042200	turquoise	5.2824	4.69558	5.01697	13.1145	14.3883	12.7252	15.4185	14.0838	13.7854	4.34635	4.38245	4.51946	10.6243	10.7478	9.93823	10.5266	9.45203	8.90198	lncRNA
TCONS_00042542	turquoise	154.995	191.655	216.214	148.291	153.432	125.194	91.3434	107.705	96.75	191.534	171.171	174.454	107.348	128.115	113.715	127.545	117.721	118.348	lncRNA
TCONS_00044510	turquoise	18.3658	18.2893	26.2439	29.5498	29.0121	30.1347	32.1753	32.8704	30.7657	9.61183	12.7529	20.4282	31.5379	29.9512	32.1093	24.491	19.107	19.3535	lncRNA
TCONS_00047900	turquoise	10.7099	16.6191	16.6992	4.20745	5.32985	3.9077	5.62502	7.24594	8.59883	15.0298	15.5293	17.4137	4.00927	3.58052	4.26017	15.2252	11.0144	15.0098	lncRNA
TCONS_00050622	turquoise	36.6991	73.3493	56.6007	4.52666	5.96772	6.66356	10.7293	14.0959	13.7551	42.1248	36.001	50.5147	6.53296	5.20076	5.21074	10.1568	11.3409	16.055	lncRNA
TCONS_00051332	turquoise	23.3747	27.1215	34.7938	18.5335	19.2389	17.3936	15.5051	16.6887	15.3378	25.1809	23.5035	26.9513	17.6715	17.8274	19.0034	17.4427	15.6107	17.4997	lncRNA
TCONS_00052767	turquoise	28.627	17.8448	29.2168	9.96995	8.14058	16.3021	8.27658	6.83294	12.6559	28.6466	20.6366	34.6691	18.9102	15.2776	19.3232	10.154	6.81691	13.2124	lncRNA
TCONS_00052768	turquoise	26.42	10.6314	28.2057	10.4099	5.33344	9.21375	6.12443	6.60579	9.76737	28.6273	19.1515	29.0846	13.6592	7.65957	11.5227	11.7405	5.83717	10.145	lncRNA
TCONS_00053762	turquoise	7.15284	3.40611	4.87157	15.9798	16.6617	14.1346	18.3703	18.5612	15.157	3.04564	3.97138	5.11475	18.5112	15.7338	15.6472	22.4708	21.1799	16.2704	lncRNA
TCONS_00054780	turquoise	52.9055	58.3961	58.7289	45.4829	36.0908	39.4239	27.8936	33.9763	30.6029	80.4616	70.0376	64.6551	35.7632	38.0642	38.7817	37.5468	38.0242	36.5123	lncRNA
TCONS_00055929	turquoise	100.63	114.792	162.42	38.3277	43.0297	43.2294	64.6424	85.7476	76.7211	84.9295	92.0458	155.261	76.5313	68.097	63.9549	163.152	137.943	142.066	lncRNA
TCONS_00056338	turquoise	18.5174	15.2035	11.0945	4.97965	5.96739	4.88262	4.13105	2.65929	5.37262	13.1901	19.5948	13.8755	3.60974	6.0272	7.48337	3.4608	3.39229	3.18524	lncRNA
TCONS_00056615	turquoise	8.75351	10.5168	8.01352	5.6768	4.67227	4.09833	7.13971	8.15238	7.25961	15.2519	14.9263	14.3138	7.85154	6.08043	7.68423	7.88462	9.81014	9.833	lncRNA
TCONS_00056968	turquoise	23.7401	25.637	23.5537	8.38243	10.3418	10.1865	11.2288	11.4239	11.1595	27.2494	29.037	26.0768	13.0036	12.1822	12.7163	18.4495	18.4452	13.867	lncRNA
TCONS_00056989	turquoise	42.302	50.1941	55.7993	144.985	142.274	199.154	176.693	230.343	205.51	44.4927	89.4083	116.399	145.008	115.854	226.23	133.881	181.441	207.326	lncRNA
TCONS_00057271	turquoise	158.63	158.431	132.521	40.4316	43.2785	44.2753	55.4722	51.9835	49.6436	133.619	121.126	119.33	32.7903	32.5486	38.664	67.6758	68.2118	72.8121	lncRNA
TCONS_00057570	turquoise	72.3216	80.6817	90.1269	41.8641	48.4289	54.1354	60.3322	57.1454	64.2452	93.7188	95.9862	105.19	50.2462	55.7386	46.1553	51.9108	58.4893	59.7898	lncRNA
TCONS_00060621	turquoise	50.6402	83.2287	107.45	37.5227	36.2454	40.4026	45.2973	27.7739	36.8037	90.168	90.0934	79.1847	32.3584	42.3548	52.7785	41.5211	52.236	63.8897	lncRNA
TCONS_00061185	turquoise	17.8016	20.0175	22.0038	5.70329	5.91333	7.58283	8.63344	10.9725	8.06653	21.7435	21.7914	25.3467	12.9247	9.67488	13.7615	31.7222	28.3252	30.9852	lncRNA
TCONS_00061252	turquoise	24.79	33.5868	29.5356	10.8157	9.49744	10.186	7.99693	7.64092	10.222	34.7847	32.7051	31.4166	6.16951	7.44871	8.53923	9.26072	10.0001	17.3242	lncRNA
TCONS_00062799	turquoise	15.0313	15.0125	13.4538	5.84912	5.97621	5.60822	8.69551	7.4596	8.26209	11.8545	12.3623	11.8749	8.30549	8.06002	6.84012	11.8489	10.8425	10.8761	lncRNA
TCONS_00063240	turquoise	173.257	146.265	154.342	63.033	71.9048	78.9949	30.9861	31.4342	50.4039	403.048	449.692	331.32	56.9755	61.2754	88.6527	131.673	87.4789	150.311	lncRNA
TCONS_00064752	turquoise	9.52517	10.4713	7.89906	2.63037	2.1335	2.19325	1.38148	2.07417	2.96768	10.8162	10.8493	6.80051	3.48649	4.46022	4.41017	3.178	2.54221	6.26176	lncRNA
TCONS_00065409	turquoise	60.1033	42.5686	50.139	23.3121	23.6721	20.5952	18.7158	22.0655	30.9637	35.4841	38.2719	44.5244	30.1378	31.8842	31.1507	56.6293	55.5419	51.3205	lncRNA
TCONS_00066577	turquoise	75.8195	88.4223	89.6837	58.8675	69.7871	61.9031	60.076	74.4792	54.4744	80.694	68.3332	78.3017	42.8162	57.0294	72.8968	72.9671	53.6191	56.3331	lncRNA
TCONS_00067365	turquoise	16.4788	21.3854	21.9384	11.807	11.6731	12.0718	16.4483	15.8997	14.6362	26.3206	28.8799	23.7463	12.8037	12.4902	12.8624	14.2876	16.0327	16.3814	lncRNA
TCONS_00069708	turquoise	23.5302	21.6115	26.233	51.886	55.5282	58.949	56.7478	56.3984	54.764	15.9075	20.4841	26.6233	50.4022	49.6376	55.9984	37.3474	41.6742	50.6385	lncRNA
TCONS_00069989	turquoise	11.644	9.41873	8.58335	3.19659	3.56221	3.26558	3.3081	1.43365	3.88731	12.7775	10.9393	10.5119	6.25026	5.36253	6.14415	8.68682	6.62113	4.91368	lncRNA
TCONS_00070070	turquoise	54.8832	69.5421	59.9502	21.4389	23.3721	23.5157	28.8687	36.7191	36.2791	88.8603	84.2745	78.4854	40.9898	40.5266	39.3241	60.8558	51.4783	52.9377	lncRNA
TCONS_00070407	turquoise	14.0929	13.7158	12.1669	7.82682	6.18063	6.54122	7.8315	7.02067	5.42957	16.5661	14.6327	19.2385	9.32926	8.8882	9.41458	7.41072	9.62892	12.2473	lncRNA
TCONS_00070505	turquoise	62.067	77.8264	64.8416	32.458	32.6422	27.6045	23.9444	26.6247	34.3428	107.759	98.0422	100.666	29.0114	31.011	32.5768	37.7572	34.3041	34.2292	lncRNA
TCONS_00073172	turquoise	10.4778	12.4966	10.1374	6.02798	4.70845	4.46088	4.97636	6.02875	3.94644	10.0074	10.0978	10.5856	4.58766	5.04205	5.9853	9.67288	7.13277	8.54209	lncRNA
TCONS_00073603	turquoise	771.617	686.16	702.912	648.827	669.641	612.04	540.503	529.349	575.706	754.684	803.754	781.856	693.388	779.076	721.087	759.341	757.022	677.482	lncRNA
TCONS_00076280	turquoise	127.48	146.093	134.268	76.6529	77.7996	70.4407	63.9051	71.1685	80.8193	192.95	170.625	149.723	59.3928	71.1267	68.7398	74.0202	70.0391	74.1554	lncRNA
TCONS_00076694	turquoise	4.16726	3.16104	3.53571	7.83745	8.44347	9.76732	8.87231	8.27087	6.74612	3.13188	3.4538	3.07522	7.24053	7.23172	6.276	5.17976	4.40553	4.85409	lncRNA
TCONS_00080208	turquoise	135.575	102.471	177.963	13.9924	20.5479	16.8559	33.46	34.2265	49.8937	158.423	109.032	154.315	83.5725	52.0628	58.949	125.875	91.6756	79.7433	lncRNA
TCONS_00080274	turquoise	221.764	304.421	265.042	93.8295	101.91	91.6496	81.6442	102.887	111.794	250.21	246.66	234.191	108.786	112.792	104.749	122.361	143.338	118.104	lncRNA
TCONS_00080602	turquoise	3.67727	7.83718	5.05132	13.5803	16.7581	13.8571	22.5322	11.9589	10.2804	7.07358	8.95036	3.60086	12.5924	11.4746	8.57086	14.2543	15.8814	18.5467	lncRNA
TCONS_00080771	turquoise	59.7445	64.3582	61.8924	46.2987	40.222	44.2386	43.73	46.6647	50.3958	57.2602	56.3959	70.6292	51.6372	55.2841	52.3506	69.5491	64.0832	61.3193	lncRNA
TCONS_00080829	turquoise	78.9322	118.453	112.14	16.3681	17.7907	18.3887	15.5449	17.8829	24.7939	84.7497	89.3883	107.448	15.6998	16.9201	18.1875	46.2644	43.6811	38.3406	lncRNA
TCONS_00081209	turquoise	58.8914	69.6484	72.6757	57.5807	83.5811	79.0841	87.0043	81.7393	88.4737	47.0821	41.5245	53.4126	96.2432	90.1405	78.1629	74.0256	73.4258	70.2706	lncRNA
TCONS_00081630	turquoise	30.7905	39.0941	43.7328	17.606	15.6218	18.3746	23.5092	23.8549	23.0448	49.8384	48.5633	43.0761	21.1585	25.0088	23.3695	19.7539	20.9031	21.6273	lncRNA
TCONS_00081864	turquoise	54.853	56.5092	45.4526	45.0094	37.7657	36.5193	31.261	31.6919	31.4276	72.8121	64.6853	54.0847	24.7199	23.2978	23.9608	32.077	27.7658	23.4673	lncRNA
TCONS_00081881	turquoise	43.5256	40.1303	31.2003	44.07	40.825	44.6962	49.6464	50.7763	50.4344	18.6572	24.578	29.1027	36.4442	37.9122	37.3704	36.7171	37.9564	34.6767	lncRNA
TCONS_00085645	turquoise	22.1747	25.3506	21.1195	17.7346	19.8225	15.8612	14.6783	14.0847	13.3419	28.466	28.6895	21.5873	14.7149	16.704	16.7498	13.0418	12.0116	12.8231	lncRNA
TCONS_00086868	turquoise	3.89071	3.63169	2.66375	24.359	23.0876	15.6114	21.7211	23.1352	21.1035	1.88559	1.04586	1.77716	27.4926	22.5932	20.6715	15.3602	14.8064	10.5785	lncRNA
TCONS_00087274	turquoise	12.8654	16.6102	12.5349	4.72201	5.53822	5.78627	6.94004	8.31786	6.47751	16.838	15.6008	13.1421	8.62125	8.14212	10.8401	16.3341	13.046	10.7703	lncRNA
TCONS_00088582	turquoise	9.46446	14.0277	10.1995	5.38967	5.43144	6.93131	5.02678	6.86645	6.34722	16.7791	17.4541	13.4401	10.0843	9.10043	10.711	8.60312	8.21958	7.90807	lncRNA
TCONS_00089716	turquoise	50.1484	55.5105	60.6416	17.7038	13.5158	18.2331	21.7781	21.4689	23.6961	32.7751	35.6032	57.2153	10.9339	12.7717	12.8651	15.9741	17.3928	16.3968	lncRNA
TCONS_00090081	turquoise	39.6496	53.0988	53.5861	9.6378	8.42345	12.9391	14.0793	21.2434	18.5439	53.1835	62.9824	54.209	23.1265	27.3681	18.5198	20.6179	19.7618	21.639	lncRNA
TCONS_00090553	turquoise	45.4085	52.126	50.0473	41.1072	35.2845	37.5134	30.7703	33.7374	34.586	61.4628	51.2432	50.714	37.806	37.3592	39.7812	38.1431	41.0791	44.0272	lncRNA
TCONS_00090820	turquoise	127.576	177.828	258.182	318.459	214.176	291.408	308.195	327.663	329.99	108.53	121.215	172.853	312.966	320.156	249.865	356.354	364.374	261.022	lncRNA
TCONS_00000019	yellow	8.06481	8.17773	8.71969	9.21773	12.8181	13.3637	10.6756	10.3281	7.01015	11.2401	13.9209	10.7829	22.6124	23.546	19.1408	8.95757	10.8828	19.4395	lncRNA
TCONS_00009052	yellow	97.4916	101.269	88.6476	97.8092	94.4573	91.0265	80.1614	86.1386	92.5098	102.154	89.3893	85.4652	68.8857	74.1833	73.7117	89.64	96.5305	95.3991	lncRNA
TCONS_00017355	yellow	23.1854	21.791	19.7489	20.5816	23.3192	20.1122	15.2208	13.5814	14.6287	28.2227	25.1182	25.0138	9.84235	12.7307	13.0625	16.4063	15.4162	16.4102	lncRNA
TCONS_00022733	yellow	39.5744	35.8811	33.9857	73.2119	67.8927	56.5288	102.495	92.9132	77.6668	27.1278	22.2462	30.5964	120.637	107.998	91.5205	163.937	136.553	113.202	lncRNA
TCONS_00023593	yellow	25.496	34.1961	22.2065	33.3671	25.9037	22.2936	18.8052	17.5302	19.8387	29.9178	26.8896	25.7963	13.8564	11.4788	19.4441	22.1825	19.8285	24.5902	lncRNA
TCONS_00024681	yellow	157.39	127.92	121.529	145.786	129.357	115.44	115.159	126.151	128.449	121.13	112.453	135.65	177.15	205.891	167.919	132.79	141.563	160.228	lncRNA
TCONS_00025081	yellow	9.51643	5.46187	12.4976	29.2435	35.244	27.4434	31.6148	31.4838	33.9218	11.3782	8.68227	11.0877	43.5456	48.9075	45.6436	63.2673	62.005	48.2828	lncRNA
TCONS_00025261	yellow	12.1543	11.2747	10.9474	8.64185	8.62025	9.66725	8.84081	6.94504	8.62317	12.3475	12.1672	11.7676	5.97782	6.66332	7.09658	5.89916	5.25348	4.87962	lncRNA
TCONS_00028901	yellow	22.5062	27.0898	25.112	19.5422	22.1939	20.3681	18.0186	16.6803	21.6346	28.0824	26.635	23.7277	9.42382	13.6916	12.5165	14.3946	15.0859	16.4214	lncRNA
TCONS_00029261	yellow	5.71979	4.53754	4.18433	6.8643	8.76827	5.61777	7.52101	7.28211	6.41875	4.96125	4.59168	4.83087	19.1847	16.4916	10.9393	14.0983	17.079	8.98325	lncRNA
TCONS_00030649	yellow	22.9499	15.7712	25.823	33.1876	39.953	27.9421	48.6421	53.0029	39.5601	12.3802	11.789	14.7309	57.2607	45.553	43.4516	59.8179	60.4255	57.3539	lncRNA
TCONS_00032667	yellow	11.8006	8.34309	7.4517	14.2781	13.0732	10.9026	12.72	10.3655	9.59697	8.30573	7.58544	7.50264	22.0948	19.9998	13.8498	14.2846	13.1142	12.3388	lncRNA
TCONS_00034646	yellow	4.46693	4.11352	3.23533	6.63747	5.41797	4.54835	21.1607	21.4908	16.8287	2.45435	1.88631	3.20319	24.9522	20.0957	11.4902	19.0247	20.0859	11.8996	lncRNA
TCONS_00035795	yellow	2071.16	2278.59	2188.73	2402.15	2349.19	2245.43	2874.46	2649.15	2388.74	1122.26	1027.03	1975.77	3187.58	3210.05	3086.59	3312.89	3151.17	3021.35	lncRNA
TCONS_00038209	yellow	2.32668	1.8486	1.37327	7.18053	5.04064	5.6381	35.971	22.9509	24.9634	2.4624	3.34709	2.7096	24.6749	17.9048	17.0829	19.4733	30.0508	24.8916	lncRNA
TCONS_00040183	yellow	14.8161	15.6556	14.5552	15.0673	16.0512	15.8649	11.6168	10.468	11.5801	18.1075	18.5594	16.5698	9.40357	10.6372	10.4507	7.77647	6.98871	8.4324	lncRNA
TCONS_00042734	yellow	1122.2	1112.63	1014.79	1057.46	1487.81	1059.98	596.461	722.984	860.908	1469.7	1438.05	1199.36	763.456	689.665	1025.12	635.18	563.625	668.125	lncRNA
TCONS_00048212	yellow	67.8262	71.966	75.5249	74.8353	67.0638	61.6643	57.3509	71.0384	81.5877	82.4204	70.7119	73.8828	32.8714	40.9734	48.9598	52.3596	56.2722	73.6846	lncRNA
TCONS_00048381	yellow	62.79	73.8068	58.2938	73.2787	70.4704	60.765	45.1782	59.2744	53.3976	65.6661	60.679	58.6937	35.6901	33.3554	46.6262	53.8782	51.2826	54.2486	lncRNA
TCONS_00051088	yellow	5.7143	5.41203	3.06028	10.281	8.08228	6.7019	10.9974	8.83285	6.84333	6.07368	5.34228	2.59004	16.0708	18.7458	10.4066	12.4478	9.7027	13.8128	lncRNA
TCONS_00054001	yellow	90.7417	63.2491	71.7326	42.0348	66.6283	79.9859	77.1826	66.3508	57.7078	66.0319	77.4431	69.0252	30.0086	34.9143	35.0083	31.1194	39.0255	32.8714	lncRNA
TCONS_00056446	yellow	56.3076	47.8471	53.0306	57.2746	51.3899	57.1989	70.9276	59.9054	62.9163	50.8987	53.6761	58.1113	98.02	90.0534	80.7376	59.3768	60.2801	55.8402	lncRNA
TCONS_00060474	yellow	68.1312	73.4882	82.8792	70.1026	66.7088	69.4366	73.036	72.4029	61.744	91.1322	87.4728	82.7757	140.941	139.358	140.121	181.581	153.575	152.461	lncRNA
TCONS_00064987	yellow	17.4324	28.0115	29.6231	37.5214	29.3804	30.1935	40.4409	34.2296	26.7366	20.6353	19.8257	22.3334	49.423	40.6752	41.1695	44.3461	41.7247	34.5356	lncRNA
TCONS_00069172	yellow	58.0239	81.4092	121.068	84.0046	115.815	76.439	136.279	237.961	152.906	19.1396	16.6713	36.3571	193.804	173.77	154.133	172.418	173.017	216.911	lncRNA
TCONS_00071026	yellow	14.88	21.6901	23.5345	29.7841	24.0818	25.4477	22.5467	25.1581	24.8306	19.5176	21.0945	21.8019	48.5479	49.0892	39.596	38.5488	36.133	35.4534	lncRNA
TCONS_00079076	yellow	28.7872	30.1125	29.6057	29.3591	29.0193	25.274	22.464	23.0236	24.537	37.6253	32.325	29.2105	19.1533	20.0317	24.4781	24.3072	21.2504	23.0861	lncRNA
TCONS_00080110	yellow	30.1376	22.3231	27.3063	30.7869	28.3711	30.4145	24.0399	19.4059	27.9415	36.7905	36.1357	29.3607	17.0263	22.3383	18.2548	20.8987	14.5296	19.6134	lncRNA
TCONS_00081186	yellow	28.6579	19.8314	15.1984	53.2933	59.4377	82.4395	152.114	104.917	78.9728	13.2548	18.8808	10.8046	376.867	287.156	271.8	343.293	305.289	306.542	lncRNA
TCONS_00090356	yellow	19.0297	21.4458	19.9631	22.3361	21.4093	20.1448	16.2151	16.5265	18.6665	22.9259	20.3336	23.7632	8.20212	12.943	14.3245	11.4124	13.7172	16.2559	lncRNA
TCONS_00000100	black	117.276	113.089	110.195	94.0722	92.0276	87.005	99.5324	98.5296	98.0555	102.781	108.111	103.661	102.332	104.884	99.5979	131.921	122.288	122.699	protein
TCONS_00000254	black	65.5792	69.1475	64.6783	68.8079	62.3143	56.4083	55.4093	58.7334	63.7591	86.688	75.5569	82.6161	89.6567	83.1457	81.4562	121.913	108.481	93.5954	protein
TCONS_00000434	black	12.2353	12.6479	12.5702	7.72141	5.69382	9.38284	10.8969	7.36748	10.0607	13.7231	19.4209	17.7751	12.7988	18.1271	15.8657	18.515	17.2326	18.1754	protein
TCONS_00000491	black	17.9787	16.9515	16.0052	11.4882	9.63536	10.4523	11.5575	12.0893	10.2822	12.0972	12.915	15.9586	12.1845	12.5683	15.0419	22.0742	18.5091	20.7813	protein
TCONS_00000749	black	34.251	35.3954	30.5877	17.3395	15.6514	14.805	23.7297	24.8022	20.9368	32.7679	33.1938	31.0947	32.6297	30.6776	29.2437	48.4531	48.7226	32.6779	protein
TCONS_00001258	black	286.126	236.411	240.46	133.385	160.342	127.34	245.163	266.097	275.538	237.512	218.504	278.633	348.831	348.965	289.428	430.685	445.702	430.713	protein
TCONS_00001585	black	13.2833	9.83913	5.95226	9.71347	8.46926	7.52141	14.4344	13.2841	14.2771	2.0736	2.86528	6.64706	13.4823	9.85568	11.3447	140.371	117.571	48.4719	protein
TCONS_00001659	black	41.1721	39.8146	34.9495	18.56	19.5398	19.3942	29.6915	32.0145	32.8251	42.9955	39.6635	37.2567	31.5729	31.7888	30.6697	70.7697	65.4852	65.3452	protein
TCONS_00002079	black	8.8226	8.63471	6.50926	3.09485	2.99279	2.89831	6.21258	5.13529	4.26454	8.53319	6.72441	8.13591	6.29187	5.11056	5.12954	11.7344	12.3759	12.4807	protein
TCONS_00002218	black	22.7175	23.8417	25.036	36.9242	37.2708	34.2622	25.3064	26.0206	27.4481	21.5422	20.7099	20.4749	26.5002	27.1595	27.9839	12.9604	13.3274	17.409	protein
TCONS_00002223	black	33.3361	41.8428	37.9153	32.2363	29.6393	31.8832	26.633	28.0854	27.6153	38.2011	38.9615	41.1915	38.8473	39.7298	35.7333	47.2426	45.8193	38.3167	protein
TCONS_00002274	black	7.69293	4.36968	4.83702	2.72666	2.75504	1.97166	10.8592	9.68497	8.97589	4.71475	5.43037	6.24361	4.61155	4.99615	5.69972	21.6732	23.2063	16.7982	protein
TCONS_00002307	black	26.8201	27.2925	34.4234	60.914	66.6788	62.1105	37.4035	36.7534	42.3036	42.0598	39.6335	46.3109	39.593	41.063	46.5021	12.6202	10.8761	23.3508	protein
TCONS_00002408	black	28.6339	27.0292	28.7355	33.2948	29.5409	36.5604	46.5231	41.4796	51.6432	42.3443	48.934	51.9582	77.4475	79.8661	75.0929	180.449	156.155	97.4657	protein
TCONS_00002463	black	17.7679	18.3488	16.2848	13.9207	12.934	12.0023	13.0635	14.2669	12.4593	15.5222	14.6378	16.0109	12.0328	14.1029	13.7377	19.7487	17.422	17.2556	protein
TCONS_00002527	black	88.0666	88.8376	88.3761	102.605	95.2856	98.5218	93.5397	81.6378	89.0011	86.0121	86.3714	87.89	73.1309	76.0903	72.338	57.0509	63.6735	64.0419	protein
TCONS_00002639	black	19.5384	18.5784	28.7181	3.35178	3.48612	3.44598	3.52235	6.36371	3.73172	25.9386	13.2123	24.1511	8.87619	7.64334	6.39883	50.7545	49.5143	20.9556	protein
TCONS_00002710	black	29.854	27.2373	29.0194	26.6439	26.5552	22.4184	24.5671	27.4283	29.9172	27.4928	26.0988	25.5618	29.8888	27.8654	27.7721	34.9302	35.6615	32.6223	protein
TCONS_00003152	black	256.722	261.047	211.275	183.006	202.624	188.356	172.213	231.651	207.116	257.599	236.084	280.155	267.381	222.446	298.364	323.418	341.023	348.493	protein
TCONS_00003624	black	50.3525	53.7657	50.7665	43.2605	42.8097	42.5692	35.147	34.1241	44.035	37.1048	39.1492	58.2309	40.5664	41.1217	42.2804	66.3119	61.4107	51.5869	protein
TCONS_00003704	black	19.5094	13.6116	13.253	9.59444	8.60201	10.7096	11.8862	11.9589	15.5161	9.47691	9.49979	12.6316	13.7526	11.3429	14.0235	22.6505	23.14	20.1877	protein
TCONS_00003710	black	115.204	121.727	111.052	87.1873	79.8392	74.6257	75.7659	77.2854	70.7074	86.9729	82.7176	97.9683	124.942	113.547	114.695	157.894	140.197	146.393	protein
TCONS_00004019	black	21.2796	23.8824	20.4462	19.8047	19.154	14.8663	21.7394	25.2669	22.4757	25.1177	26.7847	23.3138	44.9608	42.4548	33.5091	51.6645	48.5986	35.2042	protein
TCONS_00004041	black	447.162	438.271	491.259	409.264	379.529	385.453	394.735	436.315	429.121	596.429	575.658	525.713	541.664	487.026	528.519	933.139	754.979	831.091	protein
TCONS_00004077	black	19.6355	23.2706	20.0287	20.7555	23.7334	21.576	22.9143	21.7612	24.299	24.9716	23.9279	27.4649	28.478	28.2703	28.3542	38.8508	34.4998	30.151	protein
TCONS_00004108	black	34.7114	28.0518	25.475	17.154	18.932	14.7104	24.0646	25.8801	21.2101	28.5261	24.95	22.4149	21.9111	25.2255	21.8638	33.4072	31.3901	36.1915	protein
TCONS_00004152	black	73.8285	71.5528	70.1032	74.1399	73.0087	71.4637	69.5807	74.909	73.4503	73.5104	72.118	71.3197	65.5824	72.1682	64.5782	52.0736	55.6184	59.5389	protein
TCONS_00004501	black	39.9325	51.1477	59.7059	28.3648	26.583	28.8944	37.2825	37.3797	43.169	41.6503	40.9832	54.0868	43.5465	42.0758	39.2768	66.83	61.2896	61.5752	protein
TCONS_00004542	black	22.3989	22.7799	24.7335	16.9402	15.9394	16.5321	23.0127	25.9281	24.535	21.9601	23.1998	23.3055	29.0032	29.2408	25.8095	30.4828	28.6379	27.4487	protein
TCONS_00005233	black	17.855	17.8065	16.3777	11.0437	10.6072	10.5504	22.4429	14.8372	15.5277	15.2248	12.3616	16.2565	15.9768	16.7369	14.3793	33.316	34.9708	34.2825	protein
TCONS_00005757	black	20.2059	16.424	16.8868	23.435	20.9537	21.5717	19.4882	19.3698	19.7985	18.2777	17.9181	16.7655	15.4998	15.6781	16.587	12.3339	13.9653	13.9322	protein
TCONS_00006366	black	17.4127	16.4134	14.0138	13.911	12.4273	10.9735	11.7795	10.5968	11.4332	13.8833	13.2011	14.1024	17.9692	16.6298	18.7535	29.3779	23.6186	23.2139	protein
TCONS_00006629	black	30.7025	32.5916	28.3889	34.155	32.6956	33.2753	30.6079	28.7125	30.0211	28.7666	32.0863	29.4925	26.7253	26.3599	27.0726	23.8189	25.2413	26.3109	protein
TCONS_00006779	black	7.2281	8.30637	5.33967	3.32316	4.50014	3.91814	8.50654	7.74251	8.97297	6.53087	5.74537	5.3119	4.87709	4.96675	4.20795	13.3668	13.2939	10.5579	protein
TCONS_00006810	black	25.6728	23.4191	24.0082	16.3685	18.1542	14.6783	17.6003	24.2143	15.1381	19.717	21.8424	23.4517	18.7606	14.8479	18.831	32.6706	26.5048	26.6937	protein
TCONS_00006843	black	39.0569	35.5362	44.2091	44.1671	49.0305	48.3038	47.6733	47.9105	45.6547	44.0398	51.4891	44.8817	35.5311	38.8298	32.6938	20.4067	22.8292	23.2358	protein
TCONS_00006895	black	7.5557	11.1404	6.44015	6.84124	9.00813	8.06064	12.6287	9.4984	13.6778	11.4627	7.81131	11.5641	13.0056	12.6965	13.6509	24.0489	20.1985	23.9061	protein
TCONS_00007221	black	202.645	193.95	175.237	177.291	190.92	189.005	193.809	185.453	212.794	195.003	182.772	201.64	172.561	178.771	208.122	230.822	242.8	263.734	protein
TCONS_00007591	black	39.5374	38.8228	37.8543	30.7595	26.136	27.6078	30.5971	26.5326	34.3486	37.6192	28.5059	41.3053	52.1673	50.2571	41.6584	65.1759	49.9553	52.6362	protein
TCONS_00007594	black	45.9598	50.1055	43.8044	36.0582	38.4166	34.3337	28.3998	35.3701	38.2233	44.7436	44.2486	43.1294	51.4832	50.1838	56.1999	76.2096	74.5048	59.1972	protein
TCONS_00007627	black	40.409	43.5662	38.4481	22.2497	21.0054	24.5837	32.1542	27.4105	29.0011	23.0119	25.4011	34.8454	35.6864	38.517	32.3347	54.0658	51.3694	40.1459	protein
TCONS_00007704	black	183.243	188.558	156.139	214.338	198.297	181.24	155.278	140.033	142.989	183.111	163.08	162.766	137.686	144.277	150.105	121.907	122.848	150.819	protein
TCONS_00007777	black	10.2689	13.4358	7.78061	1.2934	1.06911	1.10887	4.7671	5.79518	4.01224	6.16069	5.58283	6.51947	5.69617	5.08328	4.36282	23.4597	21.5153	16.7101	protein
TCONS_00007938	black	39.6727	39.3412	39.4826	31.8402	35.945	38.3644	30.854	36.1038	46.7155	39.1655	41.2347	45.1983	46.8648	44.9639	51.5968	105.847	103.326	85.1363	protein
TCONS_00007962	black	4.23128	7.05392	9.55624	13.0728	8.01239	11.2231	9.33559	10.8313	8.68793	3.80192	4.41704	8.32938	6.41664	7.09093	5.47301	3.07838	3.8172	4.05134	protein
TCONS_00008044	black	63.2815	68.9468	65.821	54.0079	54.6937	47.477	61.8256	66.8654	60.349	54.909	57.371	65.074	78.8418	77.4388	68.4121	111.481	111.475	83.4443	protein
TCONS_00008333	black	20.4909	20.8056	18.7867	23.7597	18.9994	22.2691	18.585	17.5179	18.5492	19.2781	16.48	22.3453	15.9084	18.5025	15.6571	13.7102	12.2028	12.4854	protein
TCONS_00008797	black	33.2529	32.6233	26.9337	38.5361	36.0342	26.8842	39.357	42.8232	40.7143	32.6887	28.5365	37.3066	60.8698	62.1345	50.141	129.181	125.543	99.013	protein
TCONS_00009040	black	77.1458	77.6111	83.8815	90.8568	86.9407	91.9326	82.6622	77.3221	82.6295	83.8646	85.3465	82.7075	61.0884	66.4224	67.6364	59.8084	65.1775	68.3955	protein
TCONS_00009087	black	171.784	151.149	155.314	105.268	102.017	95.8336	71.1482	82.762	76.9897	138.52	128.274	148.128	215.013	214.673	189.689	374.201	274.472	314.358	protein
TCONS_00009281	black	17.2599	16.6718	12.2561	9.61994	10.0071	11.7483	9.25706	10.624	11.4995	17.4524	16.2991	16.3664	10.1806	12.2868	10.4733	24.9494	25.206	19.7221	protein
TCONS_00009470	black	17.7742	18.683	26.9997	12.6154	10.9282	12.4245	20.5027	26.241	23.3277	21.1557	17.6229	23.2873	36.6947	24.8629	23.3395	35.0286	35.3386	28.6898	protein
TCONS_00009558	black	25.8554	24.771	22.6345	11.5184	15.4089	12.4084	27.1057	25.5876	24.686	24.2307	23.3249	24.1239	15.7593	17.0715	17.7173	40.4785	40.3475	40.687	protein
TCONS_00009562	black	106.685	97.9945	105.654	92.4441	90.7803	90.0631	94.2179	99.0681	106.09	99.5997	91.6688	105.108	88.0347	84.4618	94.0882	120.442	115.83	122.369	protein
TCONS_00009958	black	9.83607	10.5371	11.8441	17.2031	18.8922	16.9605	15.5655	15.5203	14.9659	8.6646	8.93589	10.0175	9.17203	11.8559	10.975	7.01622	8.78272	8.45984	protein
TCONS_00009994	black	1.03357	3.25876	5.20999	2.13387	1.87044	2.31636	7.05416	7.79527	5.26366	1.49058	2.46562	5.1673	10.9732	10.4034	7.69029	25.6553	23.1452	17.9016	protein
TCONS_00010288	black	20.3347	19.7623	19.3808	13.904	16.153	16.1934	15.3005	17.6237	18.4901	19.2763	19.0819	20.5593	16.4383	15.4947	18.1332	23.0682	23.0669	22.8049	protein
TCONS_00010302	black	10.8089	8.67113	8.63575	6.3999	6.78818	6.63992	4.8977	4.68614	6.15765	10.5006	10.3157	10.8009	10.3702	11.1092	10.0914	18.2229	14.4856	12.108	protein
TCONS_00010426	black	15.1293	14.9911	16.2693	9.60083	10.0318	11.3576	9.42326	9.04745	10.982	11.1406	10.1982	13.9496	16.6111	16.2266	18.8563	24.9949	28.7443	24.9985	protein
TCONS_00010879	black	31.7586	28.5777	31.1667	36.0217	33.2096	37.3005	35.2074	32.545	35.2626	28.0249	29.246	32.309	28.5575	29.3714	30.273	24.0404	23.8991	23.8253	protein
TCONS_00011419	black	130.172	139.514	123.916	118.59	113.647	103.698	127.344	133.42	149.514	141.604	132.447	147.177	119.912	130.59	128.36	205.338	179.555	179.373	protein
TCONS_00011607	black	31.8124	31.9262	21.9109	21.709	19.4007	19.6816	16.0466	13.3308	19.2255	13.344	14.7635	23.4094	21.1965	21.5199	21.7445	48.471	34.8162	34.9301	protein
TCONS_00011658	black	9.53459	9.14263	8.01229	5.18433	4.41129	4.85046	5.69015	6.11627	4.46796	8.4824	9.94356	9.78324	8.34725	7.66788	8.65312	11.907	12.2086	13.154	protein
TCONS_00011742	black	23.1729	23.2964	27.4629	12.7589	14.4507	14.8327	19.8082	23.3564	19.4287	22.0909	23.6903	25.7089	21.6905	20.7539	20.761	33.3896	30.2929	29.4855	protein
TCONS_00011775	black	19.5563	19.7637	19.2971	23.4458	26.3399	25.5114	31.3686	28.9565	28.1886	17.1085	17.2818	17.3782	18.511	17.5062	18.4968	12.4288	13.7686	15.2002	protein
TCONS_00011861	black	24.4463	24.7117	28.6377	27.6107	27.0549	32.7395	34.0046	27.8348	26.9765	20.2324	25.9624	27.5204	23.6155	26.7984	24.8726	16.3253	17.341	17.4708	protein
TCONS_00011891	black	3.2941	2.47872	2.97912	3.1152	3.59961	2.9177	9.84879	11.7409	14.6735	5.35951	6.49396	9.79538	18.3589	18.1799	11.4685	65.235	68.2658	30.9256	protein
TCONS_00012337	black	4.77229	2.63721	1.11763	2.06324	3.24168	1.88095	2.85045	5.70343	4.32595	7.29032	11.6439	3.98027	8.54721	8.86373	4.87731	25.3887	21.9308	9.31653	protein
TCONS_00013401	black	32.5913	38.5075	36.1453	32.386	25.2388	26.3845	23.2764	26.4691	26.054	34.6492	37.0652	44.0263	39.6422	39.58	41.9844	65.7732	56.4692	41.6296	protein
TCONS_00013461	black	14.2601	16.4413	15.3945	15.068	16.4053	12.0979	13.9012	12.8688	12.2717	13.9157	15.1621	15.6411	19.1775	18.0129	17.9386	31.4175	32.0743	26.6904	protein
TCONS_00014536	black	17.4427	14.9785	13.937	12.2583	14.3576	13.8799	13.0966	13.3617	12.7624	15.6838	16.8075	15.3441	16.546	17.3072	17.2157	18.3975	18.2159	17.3099	protein
TCONS_00014979	black	25.274	15.8335	29.2564	22.3864	22.8402	29.1726	28.2768	31.7419	25.0978	16.6624	22.0197	22.8366	21.4231	23.71	18.0647	8.39499	14.1572	8.27761	protein
TCONS_00015089	black	256.32	257.337	215.448	233.265	228.823	207.053	183.829	198.369	206.789	211.309	209.373	246.776	232.138	253.215	250.978	303.74	282.3	308.553	protein
TCONS_00015398	black	27.7307	23.5122	29.871	25.6722	24.6023	23.8225	24.5522	24.324	27.7679	27.082	25.4255	23.3117	31.6322	34.2172	29.7551	39.2504	33.8086	28.9675	protein
TCONS_00015475	black	33.0968	34.2685	35.7803	30.413	30.7435	27.5074	30.1295	31.4934	29.3735	27.1152	24.5456	29.8704	33.3975	33.9779	33.7276	14.9281	14.7309	20.5712	protein
TCONS_00015696	black	40.7256	40.0568	30.0139	26.621	31.7338	27.1963	52.0845	55.3616	47.3272	26.9605	35.6409	34.5839	37.3232	39.3298	35.3907	83.6212	89.7957	72.3023	protein
TCONS_00015777	black	63.7265	64.3277	79.8784	33.553	35.9812	36.6747	57.5264	74.6627	57.7661	62.9665	60.2851	86.2326	123.564	112.567	89.0807	149.372	141.602	112.791	protein
TCONS_00015778	black	32.6014	38.2806	30.2748	20.8606	21.5579	18.0134	25.0326	28.6303	21.081	20.5876	27.6565	19.1204	43.0574	42.8097	51.1939	88.0308	63.7779	62.798	protein
TCONS_00015864	black	6.51327	8.53935	6.99888	4.05754	4.16026	3.77219	7.59051	6.33222	7.24454	6.36778	6.54835	5.42376	3.61275	4.45678	3.96538	12.3761	11.1864	8.57627	protein
TCONS_00016671	black	18.245	19.4926	19.9604	15.9009	16.2407	16.948	16.9022	16.9564	17.0235	19.9369	20.4567	22.075	19.468	20.92	20.1233	24.5047	23.6755	20.9773	protein
TCONS_00016932	black	45.5881	47.5975	41.2641	46.9107	41.1441	41.7555	41.7645	42.2231	42.8844	51.5391	44.3341	43.3225	44.8684	44.8217	47.1646	70.1455	58.845	63.0333	protein
TCONS_00017278	black	19.1546	25.8317	27.2773	22.1072	24.3774	19.0042	18.3865	19.3631	18.3024	27.8953	26.5383	26.3245	28.987	29.1198	28.1836	32.671	31.3811	27.6951	protein
TCONS_00018012	black	8.14711	9.74021	7.80609	6.30474	5.8681	4.88475	5.21004	4.9322	4.7685	2.56848	3.61356	7.8215	5.45375	7.48651	8.34168	29.4732	21.1701	20.8923	protein
TCONS_00018216	black	17.9327	17.9857	18.2778	21.7512	21.2764	24.5229	20.9736	16.6017	20.7374	15.256	18.4511	17.1086	16.9204	16.7627	17.5955	14.7395	14.6586	13.6757	protein
TCONS_00018493	black	55.9235	47.7315	54.7263	40.9492	43.2532	46.4469	47.1922	42.1496	47.7471	46.7909	48.636	74.2436	77.1824	81.6433	78.5399	146.779	158.595	143.833	protein
TCONS_00018623	black	175.346	156.335	156.781	145.802	144.594	148.734	169.77	169.722	170.953	163.334	157.31	157.711	147.546	146.048	150.107	180.416	191.367	193.095	protein
TCONS_00018768	black	28.5551	22.4035	26.2365	30.2545	30.7588	28.5073	30.3539	27.2662	30.5585	18.5826	18.1425	20.1572	21.2027	24.5123	23.2042	13.6338	14.8044	20.076	protein
TCONS_00019155	black	8.62984	10.9105	6.12669	5.99756	4.34071	4.31396	3.16321	5.04858	5.20716	3.45112	2.68722	3.29803	12.8711	8.31932	13.3888	21.0681	18.3083	8.11091	protein
TCONS_00019468	black	8.16279	9.40001	11.0995	9.19976	8.14858	6.53554	6.34236	9.37441	7.45942	8.38458	8.59267	12.5899	16.9832	17.9741	14.1453	31.2378	29.9727	23.6567	protein
TCONS_00019663	black	30.5212	33.2506	32.1146	21.2798	23.1921	17.8481	30.5285	38.7251	36.648	29.3625	26.528	30.8395	54.7897	53.9574	41.9198	67.9015	65.7376	53.16	protein
TCONS_00020104	black	18.5484	20.0827	14.2864	6.72104	9.63075	7.73658	15.2957	19.0718	15.0899	17.3708	19.6869	17.8159	12.9352	13.9412	14.0394	30.2318	32.246	27.6145	protein
TCONS_00020109	black	370.028	368.17	393.414	519.342	517.424	478.97	519.524	511.862	491.05	356.856	363.696	353.72	320.418	327.388	328.521	255.58	290.585	301.86	protein
TCONS_00020569	black	12.8276	13.2683	14.3777	16.1549	16.398	15.2448	16.8141	14.6176	14.5801	11.393	12.0144	11.7042	9.55274	10.5882	10.008	7.3605	9.41241	9.91885	protein
TCONS_00021001	black	59.322	63.5828	71.0169	48.8561	51.7011	49.936	44.879	51.0242	53.7123	59.673	56.9724	65.8693	58.876	60.3504	55.7765	71.5045	76.6123	72.8435	protein
TCONS_00021108	black	174.367	281.105	249.597	40.1201	51.8899	34.9234	247.596	331.116	279.824	79.8392	70.4388	155.291	726.276	518.79	316.959	1865.6	1495.69	981.389	protein
TCONS_00021445	black	52.9548	52.7513	63.0421	35.7417	29.9698	40.6164	28.0062	28.3654	33.2223	36.8325	35.95	51.783	44.7283	45.7548	44.0285	81.067	81.0533	67.6621	protein
TCONS_00021606	black	19.2583	16.2535	15.2619	12.4607	12.3753	12.162	11.0665	10.8829	12.4423	14.6238	15.5459	17.518	16.6623	18.2304	16.0965	24.305	20.8923	18.6342	protein
TCONS_00021739	black	5.03347	3.19841	2.49095	1.53453	3.73549	3.04511	5.11549	3.05692	3.80484	4.95161	3.64362	7.24657	7.12983	8.53	6.55715	19.6911	16.2698	17.757	protein
TCONS_00022136	black	50.7208	52.9941	39.5349	22.5977	25.9273	18.2712	17.0081	17.9057	19.4912	56.9207	55.0675	45.4356	45.3061	27.8459	37.8012	131.782	107.833	83.3277	protein
TCONS_00022138	black	16.0581	14.0597	22.1176	12.8583	8.35057	11.2619	5.58809	5.03257	6.50024	22.588	23.2408	24.6017	22.3712	31.4796	26.6527	36.1606	27.6229	26.1494	protein
TCONS_00022155	black	15.9469	15.5614	17.6406	21.9178	21.9457	21.7973	22.6779	20.2288	21.0389	14.4967	13.9545	15.3947	14.7855	15.582	16.4695	11.2907	13.538	14.3751	protein
TCONS_00022177	black	11.648	10.2566	11.8648	9.08891	9.18527	8.83088	9.8524	10.6066	11.3783	14.1605	13.0902	11.6508	13.8573	15.7923	13.1182	17.5393	15.8345	15.3809	protein
TCONS_00022203	black	49.9114	42.5258	47.6396	40.2722	38.5641	41.2245	44.723	44.6713	47.7382	52.4374	54.8859	62.7454	67.1555	74.5683	67.4601	90.1678	81.5623	78.2082	protein
TCONS_00022419	black	11.0194	8.2451	8.12987	6.36175	7.39553	6.27431	8.90749	11.1132	8.50002	8.79603	10.2892	8.90692	11.752	8.82063	11.4278	18.4476	17.746	16.7644	protein
TCONS_00022796	black	59.7499	54.5293	50.7812	39.4975	43.3535	38.4552	38.9068	41.0255	44.2204	49.1527	47.195	53.6586	51.2211	53.982	51.2891	80.6592	73.0881	78.9571	protein
TCONS_00022881	black	34.6196	33.2303	35.9604	36.2243	37.0331	34.9744	35.9727	36.3977	36.5166	33.8565	33.8387	34.9159	31.2001	32.4467	33.1195	29.5977	32.0817	32.2792	protein
TCONS_00023019	black	98.1951	131.357	107.578	72.6641	86.6766	62.4043	91.4702	114.998	111.914	119.514	121.169	121.707	161.105	193.74	127.464	421.928	375.39	257.628	protein
TCONS_00023173	black	17.3266	18.0952	17.4625	16.3364	15.6044	16.2576	15.3956	15.7676	15.314	16.813	17.6509	19.0944	21.5669	22.9694	21.6146	29.1414	25.5031	23.3505	protein
TCONS_00023257	black	275.754	242.426	263.11	317.813	275.799	282.507	270.2	248.821	237.289	239.299	221.802	241.793	215.027	231.934	237.07	203.148	191.625	230.768	protein
TCONS_00023425	black	59.8042	69.5357	82.6537	26.9216	31.3169	24.7672	29.0507	49.2079	32.8682	35.0696	43.1189	67.74	62.4659	73.0822	54.6722	113.976	100.149	82.5829	protein
TCONS_00023427	black	94.2236	115.517	100.97	39.0118	48.574	38.8663	38.9872	53.1765	43.7963	58.2665	53.744	88.2681	78.6638	71.8883	78.8133	190.635	143.294	150.936	protein
TCONS_00023461	black	58.1748	63.0902	62.7214	71.3751	66.8467	71.6951	71.3082	64.0656	66.1581	53.9956	57.4529	57.6502	48.8884	49.3141	47.0915	36.3709	38.2788	39.705	protein
TCONS_00023500	black	19.9507	18.4089	19.3196	23.7888	22.0326	24.2995	23.1824	20.6977	20.5783	18.6003	16.8571	18.657	16.7872	18.4333	18.3413	15.9604	16.0714	17.9763	protein
TCONS_00023524	black	34.5569	33.831	36.4431	24.1995	24.873	26.5027	25.4785	25.7833	26.9063	39.058	38.2948	43.4174	30.5009	35.9459	34.2388	51.9492	46.72	42.1886	protein
TCONS_00023852	black	13.1553	16.1321	10.5349	13.5134	13.9101	13.8709	13.4918	17.8568	16.0117	17.1559	15.4352	13.5659	9.6547	13.6567	12.5672	22.4556	25.125	18.9383	protein
TCONS_00024339	black	11.8517	18.6833	23.5947	5.64187	7.14646	3.26419	15.0977	14.8457	8.16249	13.7745	16.9243	14.1904	32.1648	26.5577	14.9616	130.616	141.61	69.8873	protein
TCONS_00024702	black	7.41738	8.92484	3.70612	4.69228	7.22118	4.91098	2.73562	3.9985	1.81395	6.65754	2.66993	5.37854	8.80323	5.06393	9.88764	14.8951	11.1348	10.4336	protein
TCONS_00025273	black	34.4482	37.753	37.4884	32.8337	36.4511	41.5966	34.262	32.4723	34.0844	30.1387	34.3536	33.7413	26.216	28.9666	29.6079	17.0362	22.7251	19.3646	protein
TCONS_00025275	black	25.8622	26.8858	26.5667	29.7002	31.9342	34.7157	30.3163	26.7649	29.1203	29.4783	26.5567	33.0817	26.886	30.0376	25.7375	14.156	20.6332	18.4886	protein
TCONS_00026161	black	20.1472	20.3242	24.1765	29.8599	29.1167	31.7007	19.0316	20.4625	19.6323	25.0581	22.061	21.1168	19.7684	23.3541	20.7344	12.6447	12.1687	15.773	protein
TCONS_00026300	black	57.4696	47.7486	53.8159	39.102	36.3873	36.9128	31.4169	37.7485	29.1809	46.7603	49.2405	61.2512	74.7294	78.6204	51.1146	80.2551	86.382	58.5021	protein
TCONS_00026403	black	3.51112	3.99188	6.74483	2.19033	2.21378	2.6994	5.07539	7.21974	4.8761	8.68153	9.28807	8.91891	18.7577	27.619	25.3018	83.7217	53.2848	56.1757	protein
TCONS_00026405	black	6.11427	5.49881	6.31447	2.71663	1.46409	1.92583	5.05258	5.96764	6.19025	7.40714	9.2912	8.25443	23.9094	26.498	26.4378	80.7332	56.321	50.9296	protein
TCONS_00026709	black	74.3829	80.2578	83.4123	107.324	107.375	100.771	90.4526	93.8796	107.607	83.8334	81.4796	86.3341	62.9638	70.6143	75.241	48.7627	52.6487	69.8643	protein
TCONS_00026719	black	15.3875	14.091	14.1162	15.5525	15.1733	16.156	16.8129	14.0746	16.2087	13.2252	14.287	14.11	11.9063	11.988	11.6939	9.83015	11.4293	11.6356	protein
TCONS_00026728	black	31.9209	36.7149	34.3159	37.781	38.916	37.6688	34.1336	31.3115	39.6819	26.6587	27.0111	29.4129	27.3261	26.6828	30.8222	23.6973	26.3307	27.9886	protein
TCONS_00026894	black	58.9189	66.2858	55.5536	50.4532	47.5275	45.0283	46.8531	49.4766	46.058	47.9437	51.3398	55.572	64.5099	60.0618	59.7191	117.996	103.96	83.8348	protein
TCONS_00026929	black	42.2401	36.2833	31.2344	20.3996	24.4244	24.5944	31.3835	30.8127	32.4902	36.2853	36.1646	40.5117	30.9718	31.7515	28.7436	42.4769	48.7821	44.8422	protein
TCONS_00027120	black	79.3757	85.9273	73.9299	91.4504	86.2909	83.8685	74.8844	68.8068	73.4986	65.1576	61.1529	71.6458	55.5716	62.9651	60.6351	49.4311	51.7381	59.995	protein
TCONS_00027176	black	21.3394	24.113	22.0325	15.1548	16.3078	20.784	21.9189	19.1744	20.8752	19.1139	22.7243	25.3	19.4789	17.13	20.8534	41.2786	35.5813	34.5967	protein
TCONS_00027283	black	18.1316	16.9175	16.8624	14.6287	13.466	15.4472	18.6112	18.3307	19.4824	18.3465	21.3433	19.9288	27.9792	25.903	23.911	31.2538	30.879	27.6363	protein
TCONS_00027835	black	29.1892	26.9286	30.8503	33.8642	36.2453	36.8645	32.797	30.6973	32.8939	25.7973	26.4843	28.8248	28.2263	27.739	29.6404	20.5367	22.6837	24.9579	protein
TCONS_00027967	black	85.3511	90.5043	80.4346	54.3325	59.1308	51.7185	55.5846	62.0741	55.8399	63.3148	61.2565	74.9731	68.396	67.9945	70.3798	101.52	100.353	84.9732	protein
TCONS_00027980	black	21.1553	18.1071	19.0567	29.7366	30.1893	32.3412	28.7918	25.9667	27.0019	23.7324	23.4773	21.7376	27.3058	25.4831	25.309	13.6746	14.3164	15.3866	protein
TCONS_00028291	black	36.3716	32.7709	21.7917	28.168	34.5806	30.7041	13.1247	13.3985	14.735	25.4972	27.9759	32.1117	38.9387	40.2039	46.0333	70.9797	53.9953	59.6883	protein
TCONS_00028373	black	19.1583	26.1841	25.6523	20.4627	23.5162	24.0115	11.9787	14.0941	16.3969	21.736	19.5885	23.3792	22.8864	21.1515	21.9582	38.0536	29.4643	31.0998	protein
TCONS_00028536	black	7.05023	12.7588	7.90241	5.12566	6.31202	7.22548	5.03244	6.97781	10.6712	7.9518	8.94391	11.2017	11.6476	10.9007	11.1167	25.2493	22.1935	17.2337	protein
TCONS_00028699	black	7.9308	8.68388	5.94249	4.66916	7.26911	3.09084	9.64609	10.5432	12.7537	5.07315	3.67028	6.39104	7.19991	6.20188	12.5629	31.5761	26.1924	28.4008	protein
TCONS_00028878	black	40.9153	42.7995	29.1868	13.3285	18.4772	18.7121	37.9048	39.0501	40.1813	32.6227	36.4485	31.1512	18.8911	23.8426	24.5654	74.3912	68.8531	59.4526	protein
TCONS_00028883	black	38.6831	74.3583	101.216	15.3525	13.9128	17.0326	21.0498	29.9114	26.9141	45.3955	53.315	73.139	42.2613	38.4235	38.2877	142.298	117.474	79.2396	protein
TCONS_00028886	black	5.27426	7.71652	7.72872	1.95676	1.56924	2.37018	9.07201	3.81708	5.57186	7.39608	5.21262	13.9683	4.65422	2.36557	2.64815	15.7903	19.0865	10.3311	protein
TCONS_00028943	black	30.4546	25.9506	23.1033	10.66	9.42819	9.21062	18.9067	19.3333	18.043	18.0048	16.155	20.8235	18.1164	18.7588	16.9575	33.9602	33.3082	33.3777	protein
TCONS_00029120	black	142.182	129.363	136.98	127.055	123.198	133.749	125.752	122.351	139.995	129.346	125.149	146.347	143.185	157.623	154.902	169.284	166.134	165.948	protein
TCONS_00029757	black	19.7855	19.3069	20.1928	10.5821	15.0738	14.511	21.9755	29.1645	27.4323	20.8153	25.5044	22.2416	21.366	17.508	20.0621	57.8276	64.2153	43.8716	protein
TCONS_00030217	black	15.2901	15.2286	17.7436	18.2711	19.2652	17.7453	15.799	16.8259	20.3382	14.5359	13.2295	15.772	12.7726	13.3571	12.9431	11.4272	9.78345	11.7648	protein
TCONS_00030281	black	42.2928	45.6364	46.379	55.8426	59.5554	51.3225	47.838	49.7303	47.1536	42.6706	39.993	43.2761	36.5296	42.1115	40.8159	26.0233	24.9818	32.9347	protein
TCONS_00030698	black	19.5594	19.4078	18.3962	13.4701	11.792	13.9979	15.3437	14.6526	18.1238	18.5577	21.5013	25.5883	32.9675	27.078	32.6659	71.4622	63.5949	43.823	protein
TCONS_00030970	black	63.6401	74.6971	60.8845	24.283	24.2093	22.5884	61.8406	71.0881	55.5843	34.3029	36.2854	41.8646	68.2324	57.9442	52.6109	137.865	124.198	95.5889	protein
TCONS_00031253	black	104.991	107.061	101.331	102.369	98.8607	97.3721	94.2417	97.9946	101.484	99.843	104.208	104.655	105.549	109.654	97.2826	118.408	116.869	106.976	protein
TCONS_00031329	black	77.0794	65.2413	72.0154	67.6468	75.4822	73.1663	68.0804	65.6514	76.1659	73.8357	76.6733	76.0555	73.2215	62.4004	77.0028	91.221	88.5679	89.7984	protein
TCONS_00031593	black	20.2222	16.705	15.4933	12.2961	12.5331	15.3274	20.764	18.355	21.6683	16.5224	14.5318	15.8739	13.3116	15.6332	17.1301	25.0626	25.2824	29.3685	protein
TCONS_00032214	black	15.5581	16.1474	15.3823	10.3052	9.80568	9.72385	10.5531	10.4175	13.2221	17.623	19.8215	19.1818	15.9227	17.4886	16.6963	26.3902	23.4062	20.7217	protein
TCONS_00032270	black	10.6365	10.599	10.1474	8.12542	8.44401	7.28604	10.9823	15.0272	11.6649	12.9234	12.9456	14.0022	18.5418	18.4287	13.9969	32.4604	29.2243	20.0089	protein
TCONS_00032460	black	18.3506	15.3447	13.5265	15.1755	18.4543	15.2266	9.81128	12.0839	12.6254	8.92082	9.3766	15.1791	16.317	16.4759	20.0418	48.0425	38.777	30.2885	protein
TCONS_00032482	black	83.1927	77.5868	71.0889	37.7843	49.5171	45.1147	37.9012	43.6037	49.1983	63.2988	68.56	72.5372	46.0168	47.2318	50.8719	123.06	96.02	105.966	protein
TCONS_00032599	black	115.517	114.843	106.573	94.8351	105.754	102.098	91.6755	90.2374	105.396	118.64	117.776	120.946	106.268	111.432	101.639	147.23	137.882	137.452	protein
TCONS_00032773	black	38.6902	36.6386	39.0837	32.4403	34.6963	37.7831	34.6229	33.1978	38.5062	32.5417	37.069	42.4577	40.7793	39.262	43.2189	49.6695	45.7456	49.6627	protein
TCONS_00033139	black	10.1928	9.6574	9.54587	5.03873	5.3353	3.25064	5.01541	4.72377	6.56986	15.0132	11.7177	7.41393	11.0392	12.1895	9.94788	19.5762	13.4633	14.3895	protein
TCONS_00033680	black	148.232	145.383	105.315	78.2846	93.9949	80.5648	74.0767	75.7056	73.1313	104.224	106.281	98.6457	133.757	116.167	119.062	175.295	161.965	152.06	protein
TCONS_00034417	black	567.023	609.127	553.551	531.947	549.761	519.951	444.696	473.86	516.252	619.412	623.79	636.44	606.428	636.849	633.279	727.269	684.3	692.185	protein
TCONS_00034526	black	6.28434	5.39571	4.87241	5.76873	5.07658	6.07782	10.2677	7.15336	6.8741	2.75202	1.21777	4.57181	8.60293	8.94663	11.0722	29.6648	30.3898	29.1394	protein
TCONS_00034612	black	37.4936	33.7329	33.8193	27.6639	29.9309	18.3608	24.8069	30.5302	21.3326	20.0411	10.5162	19.4041	26.8946	19.1915	29.5765	74.7126	57.9814	58.1354	protein
TCONS_00034982	black	135.479	123.464	137.64	165.387	174.036	156.66	172.49	178.567	161.112	159.084	161.388	128.76	190.387	174.347	144.999	104.516	111.294	111.445	protein
TCONS_00035088	black	66.4721	94.1821	87.845	76.2583	73.2841	71.1561	71.9243	74.812	75.2663	95.7239	106.211	116.017	94.4382	90.622	88.1356	171.295	157.706	114.399	protein
TCONS_00035222	black	7.2895	7.56231	8.69152	4.10734	4.44632	5.25081	4.732	4.69389	6.68435	6.88946	7.15817	8.7598	6.24564	6.23425	7.24146	15.4519	14.2434	12.9554	protein
TCONS_00035252	black	51.8847	50.7377	48.854	43.3398	45.759	40.5262	41.7786	41.2252	39.3497	48.9347	50.6694	48.2522	54.8218	48.7989	53.172	59.742	57.1282	62.7798	protein
TCONS_00035271	black	36.0826	37.6584	38.2223	31.9551	29.85	29.0866	27.0443	28.0899	26.1223	35.4863	33.8556	33.4431	45.8763	39.1788	40.6157	53.3269	53.3709	42.565	protein
TCONS_00035351	black	12.8415	13.2943	11.6456	5.41877	4.77391	3.39902	8.86787	13.0826	10.0834	11.0068	12.0995	12.0476	10.7088	10.9621	8.86564	21.3604	21.9337	13.6554	protein
TCONS_00035542	black	9.35331	7.04132	15.3834	14.0249	13.8042	21.1227	10.4092	10.5498	23.8834	3.26167	3.48928	17.6346	11.9202	13.1407	18.1965	58.434	67.4777	65.0924	protein
TCONS_00035550	black	92.3945	81.1205	92.9701	107.544	109.486	108.514	83.6402	77.0639	79.3709	90.6272	88.917	91.4695	63.0655	70.3798	64.6952	48.9011	52.6654	59.5674	protein
TCONS_00035638	black	64.9952	66.2241	58.3026	72.1612	72.6287	73.0549	63.962	59.1535	63.7752	57.314	53.3205	59.6241	42.0625	44.5897	47.921	42.0863	44.8337	47.7324	protein
TCONS_00035640	black	17.7066	13.7798	14.1736	14.6333	16.8866	14.4951	10.8651	10.2469	9.58185	9.34208	8.6481	13.0061	16.0574	14.7507	14.7535	22.4303	23.8208	19.841	protein
TCONS_00036052	black	7.19648	6.47362	6.38077	2.22179	2.54225	1.91254	2.00778	2.12868	2.29134	10.292	10.5299	8.05094	9.96855	8.56369	7.90199	21.7538	31.0632	8.85585	protein
TCONS_00036191	black	22.8413	24.2925	24.7913	6.945	8.82666	6.97078	10.3226	12.1815	13.0379	27.9593	26.6635	21.9798	28.0506	24.5019	18.3871	32.7189	27.8736	40.9101	protein
TCONS_00036254	black	85.6593	84.2299	90.4137	83.9313	79.9699	81.6655	82.7305	80.8118	76.8299	85.4058	92.6053	95.5092	89.6866	89.3026	83.9038	96.4077	100.805	98.5473	protein
TCONS_00036752	black	38.3697	46.8502	34.402	19.2489	26.0421	24.8528	29.3665	31.8056	29.198	39.098	38.4954	37.6625	32.6696	19.3473	35.0354	52.1874	51.5128	51.8941	protein
TCONS_00036815	black	14.7483	17.0849	17.7632	12.1282	14.8583	12.0789	11.347	13.0271	16.7089	10.2307	10.9687	15.9926	15.2562	15.474	14.5297	21.0535	20.3012	18.6378	protein
TCONS_00037136	black	53.6796	55.176	51.9551	48.8591	47.281	46.6245	47.2519	45.2518	43.3622	49.2782	44.7225	53.3916	49.8108	46.711	46.2366	61.2611	56.7699	63.4437	protein
TCONS_00037152	black	27.7679	27.7377	25.634	22.6927	21.1811	20.2774	17.0308	20.2992	18.5602	26.2999	23.0306	27.9793	25.7774	25.6362	26.3973	43.4523	33.2988	34.7522	protein
TCONS_00037224	black	9.64892	11.5197	10.4832	6.92446	8.09627	7.6971	12.9484	9.57165	11.9229	11.0005	9.35062	9.90227	7.35908	7.82025	6.29026	17.8523	16.4562	12.5137	protein
TCONS_00037389	black	7.766	12.5576	9.86225	7.26877	6.85338	5.71189	0.873251	6.02677	2.17596	13.1728	6.04661	4.32105	3.19029	2.57258	5.32416	37.6916	10.1173	28.5275	protein
TCONS_00037605	black	46.5396	43.0456	41.7893	31.6878	28.6629	30.4652	36.6241	35.3897	34.4628	40.1924	36.1299	43.3985	29.2444	32.8017	33.1248	54.1725	52.171	50.4735	protein
TCONS_00037965	black	27.6982	28.1065	24.8005	24.4523	22.7088	22.7871	20.7643	22.6241	20.2267	25.5156	24.141	24.6603	22.2814	23.6388	24.7273	35.7385	32.4419	32.5613	protein
TCONS_00038055	black	313.945	312.926	353.716	331.141	348.864	316.035	254.09	259.469	232.852	275.151	246.596	252.05	254.957	258.319	226.024	147.779	161.046	186.538	protein
TCONS_00038300	black	21.7768	22.8379	23.4626	25.1966	27.8546	27.1026	22.376	21.9088	24.6847	15.6363	14.8092	19.0998	17.5501	17.9308	18.5024	10.4038	12.5827	14.7784	protein
TCONS_00038631	black	16.6213	18.6221	15.794	19.1298	21.3333	18.6817	13.2743	15.8866	14.0766	18.0208	14.0739	17.1978	12.1893	14.3361	13.416	10.5802	12.4664	12.0531	protein
TCONS_00038688	black	97.9258	89.6037	85.0252	85.5794	79.44	74.0606	69.1149	70.0298	83.824	94.8574	81.1303	91.9196	89.0579	91.2529	91.6805	144.056	114.841	123.503	protein
TCONS_00038765	black	14.8445	13.3678	12.5621	5.40153	5.65934	3.5998	10.1583	14.0004	10.6102	7.77578	13.1249	10.0489	8.22843	7.9679	6.62804	23.0017	25.6013	18.1918	protein
TCONS_00038932	black	63.1428	63.5017	67.4259	105.868	98.2172	98.6107	85.1502	83.6817	93.6083	59.2671	56.1315	61.3901	59.1942	69.2606	69.2547	45.662	46.0816	54.6355	protein
TCONS_00039366	black	32.1712	28.7005	30.7883	34.4619	31.6295	35.6776	34.1825	31.0396	32.8363	30.4994	31.1975	30.6893	33.5454	28.0124	30.2609	25.4489	26.4856	26.1649	protein
TCONS_00039551	black	13.2094	17.8191	21.7168	8.0591	7.73623	8.60076	12.5377	14.4275	14.5587	18.9436	21.5569	20.5699	18.3182	18.6605	16.5427	45.2104	39.8488	35.5476	protein
TCONS_00039996	black	40.0905	41.0577	39.468	29.2577	25.433	28.6131	31.3698	32.3643	29.9259	36.8322	36.4812	39.6423	40.5866	45.495	40.5685	53.2795	49.109	46.4045	protein
TCONS_00040308	black	14.2004	16.1609	15.1581	14.3512	14.4788	16.3967	15.6888	15.4212	15.5671	13.5921	13.8511	11.816	10.6466	10.8324	10.3186	10.1452	9.70044	10.8548	protein
TCONS_00040336	black	40.4589	39.8633	34.7878	36.8244	39.1025	35.8815	39.6101	42.087	39.2088	34.8816	37.4194	42.0591	37.9314	43.1069	43.3682	59.2763	56.5464	52.4191	protein
TCONS_00040547	black	39.0197	38.9843	36.6782	34.9276	39.9617	38.5546	33.8133	34.2811	34.4125	37.0721	37.2356	36.5213	36.5442	37.5389	39.5926	46.7512	40.8968	42.7896	protein
TCONS_00040666	black	122.637	114.338	115.909	95.9702	108.973	114.612	110.232	115.814	121.242	115.251	104.816	113.402	102.929	96.4919	110.92	142.967	146.74	148.266	protein
TCONS_00040668	black	78.5758	80.1329	71.2363	71.0381	62.431	54.631	53.4087	64.7131	69.0843	77.081	73.2464	83.7614	77.4007	71.327	66.4171	93.4667	89.783	98.4862	protein
TCONS_00040777	black	745.87	817.312	742.476	678.574	709.818	650.333	713.66	709.406	664.28	469.62	431.994	606.171	600.342	603.794	642.521	358.961	381.518	472.244	protein
TCONS_00040780	black	12.5323	13.8287	14.1093	8.6505	7.82733	8.7261	16.0925	16.0773	16.8037	9.39315	10.2417	12.881	19.7418	17.5087	15.6507	40.6254	35.7241	30.0058	protein
TCONS_00040851	black	37.2742	39.5518	43.1462	39.1783	40.2411	38.6268	37.9004	39.1212	39.3864	39.5946	41.7867	39.3914	34.6119	35.0999	34.4144	50.2851	55.948	53.3666	protein
TCONS_00041007	black	10.9816	17.2178	15.0625	6.68556	6.7951	5.66623	7.20097	11.0621	8.66832	14.1487	13.7519	14.3321	9.33069	7.43656	10.8459	26.7078	22.2735	21.4819	protein
TCONS_00041008	black	10.8945	10.9161	14.8636	4.2199	6.35556	6.18975	9.79953	14.4729	9.89088	10.9743	11.4191	15.0894	10.5361	12.6274	8.18908	19.3803	22.6462	18.0042	protein
TCONS_00041087	black	16.027	19.3162	21.0066	12.9813	14.3168	15.8418	14.0956	13.7333	11.2793	18.479	17.5298	19.1078	17.6296	18.8263	19.7409	23.4461	20.3727	21.5429	protein
TCONS_00041300	black	8.68676	10.3586	7.29705	6.96385	9.17057	8.24477	9.18723	11.3968	11.2463	10.8402	10.0086	9.37065	16.2812	16.5587	12.2422	17.479	17.3689	15.439	protein
TCONS_00041374	black	21.2888	27.3996	29.7402	44.8157	35.4584	38.6428	34.7078	29.9269	27.7584	30.5672	35.0463	30.8187	21.2389	25.3463	23.2079	17.0584	15.6352	24.3929	protein
TCONS_00041509	black	30.5031	31.3076	29.8975	37.4224	33.2183	33.9228	31.214	28.472	26.5747	26.5878	24.5589	26.8928	34.7528	34.2742	29.6696	10.815	16.2962	19.4462	protein
TCONS_00041664	black	26.5251	26.1242	24.6763	20.7199	22.0173	21.5852	19.6614	24.4833	20.6946	30.2733	29.896	28.8713	28.3993	23.053	28.6582	44.288	41.1002	40.87	protein
TCONS_00041668	black	32.8225	28.4914	35.5142	7.82583	10.7237	10.8345	26.4947	30.2281	32.4111	17.9248	21.2756	29.7497	16.2066	11.206	10.5647	61.1313	53.1318	48.4479	protein
TCONS_00041670	black	75.6634	77.0311	76.3616	18.4094	25.3172	21.5554	41.3901	50.7448	58.3067	46.9351	49.3099	56.3628	23.4477	20.1542	22.6192	145.258	109.865	105.358	protein
TCONS_00041671	black	74.4066	63.231	72.1038	16.3098	24.1962	21.7262	53.0671	69.2283	52.9924	50.4197	44.6625	63.7128	27.4949	18.1963	24.9748	122.794	118.081	109.797	protein
TCONS_00041964	black	18.9586	19.8816	17.9202	18.1388	16.5585	17.2207	17.8727	17.717	17.6132	20.117	19.0791	20.8104	22.4547	22.9083	22.2788	26.9736	24.6694	22.7101	protein
TCONS_00042095	black	36.3762	37.9268	36.9366	29.0359	27.9564	27.3302	34.2914	32.4945	32.9848	34.7582	32.2637	36.7435	32.2147	32.1213	33.3898	43.7539	44.0229	41.0474	protein
TCONS_00043107	black	162.406	159.011	140.517	82.3485	79.3167	72.4609	54.6106	63.0398	77.5476	147.782	133.435	141.24	92.0988	94.846	94.744	219.837	203.211	152.036	protein
TCONS_00043185	black	8.71679	6.23169	6.99275	6.28413	5.36286	4.77791	7.24812	7.52502	6.19236	7.98906	10.0782	8.06608	15.302	14.1754	11.8017	14.9137	12.1438	11.5203	protein
TCONS_00043492	black	17.725	15.3192	16.6681	5.37304	9.51949	11.1204	11.9457	16.656	13.0256	8.6475	15.4404	13.9428	21.3857	22.3204	19.6877	21.0575	30.6511	20.0484	protein
TCONS_00043888	black	9.13287	8.24257	6.13856	5.15557	8.89565	5.73235	9.76733	11.32	12.1669	7.27683	8.62959	6.6935	8.00282	5.61627	5.96159	17.76	21.7919	10.8124	protein
TCONS_00044346	black	22.274	23.4262	26.9635	18.5646	19.5615	18.6826	21.3092	22.9956	23.7514	22.0065	22.8505	25.1986	28.8631	28.0698	23.896	30.5565	30.3525	24.8512	protein
TCONS_00044664	black	46.3014	45.4413	40.1931	40.1347	36.5585	40.7855	39.3051	41.314	35.4736	51.2784	45.662	42.5562	23.6473	24.6423	32.9517	66.9249	58.6255	63.997	protein
TCONS_00045175	black	22.1446	23.8424	25.6836	28.1103	34.4341	30.0645	26.5849	28.7801	29.4868	23.8456	22.9773	23.6038	16.0948	18.1063	18.9724	15.9101	16.8438	20.4028	protein
TCONS_00045559	black	15.1754	15.9493	11.0182	13.8214	12.415	11.2592	20.5597	19.1593	19.8457	17.7708	16.8372	17.7308	15.1242	16.102	20.7187	47.7904	45.558	32.0304	protein
TCONS_00045580	black	45.4451	48.0562	42.5326	34.3046	31.0715	31.8325	38.1602	40.1379	35.871	40.1627	38.1501	42.3411	40.7541	41.3193	39.762	51.4509	51.4129	45.1032	protein
TCONS_00045617	black	164.61	209.337	192.398	107.268	106.487	93.2507	133.131	145.103	120.512	199.178	213.194	222.321	276.329	255.439	207.403	487.386	418.456	290.286	protein
TCONS_00045724	black	249.7	238.965	223.338	216.855	219.163	208.142	219.38	220.81	223.763	227.907	219.863	240.533	211.205	219.885	220.714	253.762	265.629	280.999	protein
TCONS_00045885	black	12.9513	10.9793	15.4785	17.0704	22.1842	21.9982	14.2973	15.67	12.753	15.2524	16.6529	12.9817	12.4457	14.6884	13.3435	6.71078	8.32428	11.2379	protein
TCONS_00046021	black	33.1751	32.6039	28.7793	27.913	22.4971	22.8202	26.5716	27.9424	26.6672	30.3576	31.2804	29.0193	31.2516	31.4066	28.7421	39.853	37.0398	33.0038	protein
TCONS_00046041	black	19.5489	21.355	23.8868	26.54	29.0062	27.7548	26.7448	24.7774	30.1893	20.5017	18.919	22.344	14.0827	14.8486	16.1234	11.4326	13.3284	13.4895	protein
TCONS_00046098	black	10.2015	13.3859	8.09354	3.80013	5.0311	3.80649	11.1997	9.63453	8.97542	10.7956	8.41443	10.5191	8.32655	6.81012	7.4108	23.3148	25.0613	25.3356	protein
TCONS_00046188	black	41.7669	33.3582	33.4751	28.74	28.7485	26.9274	20.8047	18.1473	19.086	21.4605	23.7144	31.1524	28.9523	29.8651	35.1179	46.7977	48.2057	41.6143	protein
TCONS_00046240	black	10.9596	10.3374	8.29166	7.43478	8.9393	8.3333	8.7816	9.02405	8.27797	15.7498	16.1409	13.1352	11.8067	9.19635	11.4148	19.3848	22.1759	15.8028	protein
TCONS_00047221	black	13.2109	15.6525	37.8815	8.49524	8.64828	8.04359	7.20206	8.52758	8.05951	30.1117	30.6108	37.145	35.2947	31.1487	21.4063	42.3649	27.9893	35.1713	protein
TCONS_00047462	black	91.0682	85.2145	82.3833	83.1569	86.3082	73.212	76.8149	75.1324	81.5715	76.7819	75.8035	81.6691	77.5344	80.9631	79.649	95.7612	104.204	96.1025	protein
TCONS_00047463	black	177.1	193.474	214.034	168.773	169.821	134.756	218.255	172.491	197.3	207.865	183.727	187.042	228.109	207.42	204.522	233.492	262.968	243.584	protein
TCONS_00047499	black	38.0011	40.3067	39.9097	29.7737	27.9203	28.6828	29.9934	29.0525	33.3399	38.6246	37.4376	39.3852	28.5385	32.0606	31.3899	52.6498	46.5199	43.8523	protein
TCONS_00047541	black	33.3738	39.6138	24.3071	3.19082	3.1202	2.77481	21.1323	16.9322	14.2364	31.7042	24.3638	29.3134	14.9372	13.4897	11.5735	52.3374	52.4426	50.3985	protein
TCONS_00047877	black	5.95284	8.15934	5.23791	4.16579	4.53396	3.94539	4.19305	4.94441	5.39861	11.7634	16.2118	13.2444	11.3096	9.27611	8.21398	23.743	20.0836	12.3494	protein
TCONS_00047991	black	18.0598	20.536	21.0051	18.2519	18.8541	23.5856	24.9578	23.3964	24.2359	17.6411	22.1296	16.798	18.2122	15.5914	14.6009	10.7617	14.6179	12.1112	protein
TCONS_00048054	black	178.78	170.289	161.357	153.296	148.365	144.721	156.706	166.503	178.234	180.501	176.585	182.328	143.613	156.687	149.563	197.919	196.726	196.615	protein
TCONS_00048246	black	74.9775	75.84	74.7203	73.903	70.8338	68.1894	62.6947	62.5733	68.4333	64.8307	66.5701	76.3165	80.3355	77.8747	75.2044	100.715	93.0901	84.3944	protein
TCONS_00048363	black	87.2414	94.4587	72.8833	43.7042	49.3027	46.6903	119.326	132.827	110.412	78.7072	82.3713	100.678	63.7196	74.4662	63.7673	211.87	241.166	225.431	protein
TCONS_00049523	black	20.183	20.9026	24.8468	13.0635	14.3275	17.4432	22.6449	22.3405	22.4804	20.5486	23.9197	24.9049	23.0913	19.4489	21.3018	28.0818	28.8507	27.1943	protein
TCONS_00049867	black	140.41	129.353	131.746	120.554	120.348	116.805	107.262	114.633	112.838	115.59	107.773	121.837	130.569	131.439	136.666	160.627	164.484	155.633	protein
TCONS_00050515	black	46.6731	52.919	54.1733	29.9631	28.7259	26.3944	29.28	33.3298	31.0106	50.8019	56.3932	61.033	54.7637	63.4272	54.9432	77.1405	67.903	58.3552	protein
TCONS_00050889	black	59.4429	63.4721	62.0446	58.6562	55.5243	56.7168	54.0983	52.5668	56.9647	59.7525	63.075	64.3875	60.4024	64.0984	62.3322	69.5245	65.1708	68.3826	protein
TCONS_00051903	black	85.6369	63.0574	75.3296	83.8621	91.8281	92.5858	99.9532	98.207	90.1693	74.5445	88.4036	84.1079	48.979	46.1332	53.0121	35.6936	41.141	42.3847	protein
TCONS_00052005	black	18.023	19.4171	18.5301	17.9657	16.2801	16.9851	20.5691	20.1808	17.827	13.3719	14.9368	16.8916	15.2802	16.466	14.4973	11.3439	12.0625	12.7424	protein
TCONS_00052123	black	3.53349	2.75627	1.30655	1.64939	1.7719	1.43476	4.81556	5.95982	4.88743	2.67861	3.51509	1.89071	7.09593	3.75516	3.54731	27.755	26.1028	16.6396	protein
TCONS_00052139	black	20.6191	21.9149	19.3208	6.00568	5.8357	5.58486	15.4257	19.1883	15.9212	15.4734	14.6859	18.4162	20.878	16.9798	15.6934	56.8895	48.4561	41.3219	protein
TCONS_00052460	black	54.8064	55.6729	57.1491	72.6052	70.4314	66.8553	67.1287	68.5179	69.8386	53.1561	50.3217	55.545	42.064	45.5415	47.2831	36.4314	41.5992	45.171	protein
TCONS_00052575	black	13.5012	12.869	12.3171	5.16876	5.1581	5.88403	11.346	11.0667	9.32491	13.1844	11.1234	13.7218	8.78591	10.1268	9.10394	13.2037	16.7634	16.4026	protein
TCONS_00052576	black	50.3366	43.313	44.0742	20.1675	21.6358	21.8333	38.7754	37.6493	35.7735	45.4562	41.4986	50.0427	35.0041	36.1737	33.7181	51.6338	58.4943	57.3643	protein
TCONS_00053026	black	43.8739	42.5986	49.7474	56.6921	58.9892	59.9047	49.5861	53.2657	55.7061	44.285	52.0914	44.6618	43.4143	48.5511	43.4603	36.1904	36.0929	36.1927	protein
TCONS_00053303	black	67.4205	70.8685	54.4712	45.087	38.9464	36.8673	50.0616	52.8161	49.897	59.3348	63.8053	59.367	44.6533	43.072	47.2319	74.4466	66.1878	70.5496	protein
TCONS_00054006	black	112.883	107.823	96.5335	131.618	118.348	119.535	102.092	95.6171	101.242	114.54	102.469	103.942	85.5746	92.5622	91.2291	78.8523	81.1721	87.2827	protein
TCONS_00054049	black	13.7884	17.5467	12.2587	1.42595	1.53752	2.06635	9.89879	7.44359	7.68703	11.3237	8.18113	13.188	6.28102	5.89149	5.6421	24.3108	25.4255	23.5192	protein
TCONS_00054384	black	60.9586	40.2416	33.647	27.4782	29.146	31.913	32.9998	31.528	51.46	19.0289	23.3509	52.4632	31.1382	26.4581	34.7159	78.9838	86.253	71.1947	protein
TCONS_00054837	black	75.779	82.4975	71.9573	53.7321	56.8862	52.9575	50.0445	53.3536	59.0197	67.0679	62.5049	63.8881	78.5896	76.9665	81.7427	113.349	97.3255	92.2873	protein
TCONS_00054902	black	21.1729	17.3197	18.7348	9.69628	10.1675	11.1387	18.2473	16.7568	15.6253	22.793	20.4989	24.6159	21.5468	19.9529	16.2707	25.6403	32.1643	29.2332	protein
TCONS_00055128	black	39.8726	41.2987	37.2141	24.7029	25.1686	23.154	32.3372	35.9547	31.7906	36.7108	35.3806	35.0911	34.0243	33.4591	30.1309	49.5887	48.8708	43.4571	protein
TCONS_00056126	black	6.78377	7.54854	16.6431	5.32736	5.9293	4.75354	4.09649	5.0831	4.64645	15.4723	13.541	14.2889	15.8993	13.5281	10.7508	20.524	15.0651	16.7765	protein
TCONS_00056436	black	32.7046	37.9655	36.131	21.7117	21.6554	19.9618	22.7974	23.9768	22.5307	33.9506	33.1284	35.8039	33.5215	34.5995	29.717	45.4182	43.6522	34.5601	protein
TCONS_00056531	black	90.1424	96.805	93.5178	76.2754	66.1827	62.3828	76.5496	80.0595	76.4962	91.9912	90.4044	91.7931	77.3124	79.4365	72.5253	126.124	130.031	111.08	protein
TCONS_00056648	black	28.1099	26.3897	26.526	21.0764	20.3926	19.8204	21.9559	22.6629	25.4901	18.9068	17.8121	24.7886	26.9052	28.5237	29.6633	33.8222	30.8654	38.0032	protein
TCONS_00056724	black	30.6066	32.7759	36.5304	24.5808	21.9093	20.9603	22.8334	22.9645	22.6442	35.2161	36.7254	35.6006	38.8732	41.5972	35.9111	51.2182	43.9825	43.1845	protein
TCONS_00057154	black	50.5047	51.7956	53.5073	62.9818	59.7423	65.3239	60.8848	51.875	59.1795	54.3243	56.3571	55.8409	51.9259	53.7447	52.0082	41.0557	37.3756	42.8602	protein
TCONS_00057593	black	15.6199	17.5005	14.2624	18.5021	15.6757	15.7075	19.0432	17.5972	18.9348	17.1788	16.3575	15.9021	14.9782	14.344	14.4242	28.0226	26.1403	24.1726	protein
TCONS_00057630	black	46.9528	50.4958	43.9099	45.8875	43.6474	38.6986	38.7186	49.9388	51.8871	55.3771	49.0847	47.4047	55.035	47.2822	50.2364	79.2038	74.3278	69.6105	protein
TCONS_00057631	black	120.103	123.316	113.324	113.403	111.441	84.8743	98.4486	129.315	109.422	133.097	120.052	112.924	139.831	117.197	119.626	181.034	164.193	148.26	protein
TCONS_00057686	black	44.1156	49.6686	42.5694	44.9587	41.6618	45.8857	42.7546	39.1566	41.6636	45.7986	45.0266	48.708	45.7945	45.7413	48.4369	56.6252	53.3987	46.1173	protein
TCONS_00057869	black	45.2575	46.3754	44.3352	63.0791	55.3325	56.6453	49.7546	52.6698	49.4783	55.6516	52.1133	47.1515	55.6584	59.4547	54.2145	37.5062	36.2671	36.6636	protein
TCONS_00058190	black	10.1779	12.5085	13.2741	15.4874	17.3419	16.4414	13.7166	14.2217	14.3886	10.3184	10.4692	11.9426	10.6611	10.9132	12.5413	8.58294	8.56507	12.2713	protein
TCONS_00058236	black	25.8211	28.0105	33.0649	20.7305	21.9326	20.3663	9.4072	13.9357	15.1442	38.2997	38.3129	39.4398	35.4155	35.1865	35.9371	49.2844	38.2964	40.5861	protein
TCONS_00058558	black	32.7692	27.0794	20.2084	25.5963	22.1479	23.1382	21.7567	22.4092	21.3741	27.4233	26.8196	22.2408	30.1194	31.0451	25.5873	41.068	35.3297	30.7269	protein
TCONS_00058604	black	17.4042	22.3273	23.5784	18.6988	16.4672	14.302	18.4442	21.1461	17.558	21.402	20.7185	21.074	28.447	26.3131	25.6182	35.5659	31.393	28.1646	protein
TCONS_00058616	black	30.58	30.5073	31.0016	27.8025	26.474	26.99	23.8432	28.5284	24.5313	29.7914	24.3031	30.9917	29.0606	30.589	33.0923	43.2122	38.3147	39.2652	protein
TCONS_00058639	black	58.791	85.8407	88.1066	23.9039	21.7368	22.621	32.2902	41.8119	31.1825	46.453	47.4508	74.0333	54.0882	64.2842	49.1128	110.156	95.3112	85.947	protein
TCONS_00058660	black	539.821	529.94	586.753	670.882	670.49	721.866	720.036	733.132	701.666	596.151	622.194	539.016	592.15	593.298	563.747	362.046	422.377	395.02	protein
TCONS_00058715	black	35.24	50.0362	68.3485	38.2487	32.2314	40.5042	12.8161	14.0516	35.8962	62.8259	69.2949	82.5329	51.2634	67.3057	67.3387	91.2251	64.9753	78.4574	protein
TCONS_00059058	black	232.534	280.02	234.334	172.713	184.398	150.676	163.526	190.346	157.019	195.6	186.101	198.032	215.026	195.24	196.705	327.026	297.568	251.755	protein
TCONS_00059456	black	24.0213	24.0604	23.694	23.3036	25.7244	26.663	26.2616	23.8373	26.8209	22.9374	22.3642	24.1539	18.7376	17.2097	17.1753	15.1207	17.7445	19.3315	protein
TCONS_00059464	black	42.985	46.7751	43.2392	30.8123	31.5334	33.4719	31.8354	33.3492	38.574	48.8539	50.324	47.7994	45.7728	44.8456	46.9569	58.4806	53.5842	58.3423	protein
TCONS_00059644	black	19.692	22.4665	16.5377	18.3626	24.669	19.4278	14.9809	14.4017	18.6968	11.688	12.8719	21.4941	18.0343	17.0647	27.105	36.0049	35.2421	35.6636	protein
TCONS_00059787	black	64.4048	66.5036	61.8377	49.1128	59.476	58.7488	50.491	61.5345	62.5236	67.9267	76.3445	63.25	79.8994	70.9209	77.4231	100.752	85.509	99.8053	protein
TCONS_00059840	black	13.5949	14.2908	12.3628	6.89602	8.59466	8.02163	15.5507	18.3457	14.9415	13.7616	16.9415	17.4015	13.9195	13.0761	13.0411	24.5204	27.5419	22.9642	protein
TCONS_00059841	black	22.1331	21.3918	23.9671	18.7247	23.1405	22.8696	21.9531	20.5019	21.2546	15.8484	17.0475	19.3427	21.6048	20.6126	19.9095	11.1312	12.4978	11.382	protein
TCONS_00059872	black	20.0596	18.7448	17.7238	21.0305	21.959	20.8913	20.0777	19.721	18.7832	23.7497	22.2333	19.7149	18.3667	15.5567	17.2727	11.1243	12.6532	12.5063	protein
TCONS_00060191	black	50.6319	60.2942	46.9002	28.811	29.6557	28.4994	33.3169	38.4187	43.8701	50.9638	54.1747	60.5279	69.0717	67.6021	58.2019	92.3099	79.4375	71.1575	protein
TCONS_00060285	black	25.7821	20.8092	24.3008	23.4394	27.9259	23.7021	24.2655	24.787	21.5172	27.5462	24.5138	24.7124	17.6211	15.0865	25.5134	54.569	49.4678	55.1921	protein
TCONS_00060596	black	20.9964	20.6455	22.0505	19.1413	19.5795	19.6366	20.4296	21.3059	22.6161	22.9399	22.0093	23.7481	27.0564	24.4156	25.0027	30.1243	27.8754	27.9717	protein
TCONS_00060896	black	21.3978	28.7937	18.5003	5.69412	5.64361	5.01911	15.1785	13.5235	12.8064	24.2985	18.4984	24.7727	18.6002	14.8976	14.7341	45.8593	46.7329	42.5455	protein
TCONS_00060935	black	15.8638	20.8065	15.2866	3.30267	3.32799	3.03326	11.7947	9.23315	9.58929	17.8988	16.0866	17.1094	13.4625	10.5681	9.47875	25.966	26.7286	27.0205	protein
TCONS_00060967	black	9.10708	8.75661	6.41207	6.67407	6.19221	5.20483	9.33706	10.1825	10.2795	9.79289	8.16531	6.94655	11.7794	13.8419	7.92139	26.9058	23.2228	15.7552	protein
TCONS_00061195	black	27.1408	26.569	27.6875	29.33	28.5143	29.3647	29.6168	24.9668	27.7863	24.8653	26.3314	26.8766	21.5454	22.6882	22.9558	20.268	22.0252	23.2423	protein
TCONS_00061510	black	21.5487	22.3227	22.3068	17.0547	19.1228	19.1554	16.339	18.049	16.9553	19.5611	19.0194	20.297	21.6171	22.4709	20.3899	24.8591	28.5883	25.4344	protein
TCONS_00061518	black	9.57549	9.87535	9.30559	13.8969	14.5424	13.5675	11.5713	11.0646	13.0171	7.18309	5.77857	6.95874	8.39373	9.25839	9.24754	6.72068	7.79594	7.37175	protein
TCONS_00061898	black	33.0464	29.3747	29.6574	35.109	33.5147	36.6466	35.9692	33.311	33.8104	28.9038	30.3986	29.2385	27.3263	27.2503	26.987	22.3715	24.357	24.0396	protein
TCONS_00062103	black	10.1019	13.6136	30.1637	5.29983	4.90019	6.7062	11.4055	17.0368	11.7233	23.3495	23.3474	32.3444	13.7572	8.76044	10.7799	52.5734	42.4803	52.8218	protein
TCONS_00062167	black	15.8049	16.5363	13.3248	11.4764	13.2571	10.0096	10.8771	11.8263	11.8941	13.985	14.1477	12.3623	15.6354	14.8703	13.2398	18.4651	17.4828	17.6889	protein
TCONS_00062240	black	8.06876	10.5567	10.2227	9.61196	7.54458	10.0468	17.182	16.8461	16.491	11.9696	17.5283	18.403	12.4951	11.384	11.6645	30.8141	38.3483	24.501	protein
TCONS_00062522	black	11.9276	12.0025	10.9769	5.97526	7.8587	6.56803	5.72051	8.36606	7.20704	14.1688	14.5247	12.3719	14.1057	11.1165	10.9474	20.3303	13.8846	14.5127	protein
TCONS_00062672	black	18.6645	19.4049	18.0122	24.8277	23.9946	24.7022	22.7095	22.5648	22.0959	16.3909	16.9917	18.0125	15.9509	17.1645	17.7647	13.6697	14.9115	14.8679	protein
TCONS_00063373	black	40.4619	39.1743	39.9258	43.5928	40.5154	44.8577	39.0454	34.8447	40.1222	38.5541	38.3857	39.5026	30.6362	32.6551	29.4967	29.6978	29.401	31.1198	protein
TCONS_00063374	black	40.6716	51.7428	51.8107	27.6928	32.5193	31.1151	35.8015	36.087	33.8012	43.6296	43.963	48.701	29.8271	32.0089	33.0041	56.7734	60.6675	60.5176	protein
TCONS_00063514	black	21.8575	22.4938	14.8021	16.735	16.3644	16.5539	11.9983	11.4394	12.1021	13.5726	17.047	19.7375	13.055	10.957	17.7014	29.8862	21.8748	21.044	protein
TCONS_00063656	black	12.9775	5.69867	7.5845	6.22753	5.72192	5.70843	1.51095	2.78065	1.81233	1.444	1.60436	5.53122	2.87105	3.40081	4.34799	15.0219	12.6462	17.9939	protein
TCONS_00063845	black	27.7973	39.558	23.2187	2.94404	2.9088	3.52738	15.4085	10.5347	12.0559	32.9089	27.0662	28.3495	15.4946	9.77914	11.2643	37.9506	38.9534	38.0536	protein
TCONS_00064210	black	12.029	12.861	12.434	8.91764	7.6703	7.29191	9.58637	10.6106	7.63372	19.5162	18.9183	14.357	14.3908	13.2423	12.4339	26.2904	22.3533	16.0031	protein
TCONS_00064287	black	24.1153	22.587	22.3457	32.1501	32.1388	29.4908	26.7429	26.2662	24.603	22.9897	26.5203	21.8845	22.7192	22.2259	20.4124	14.0876	13.1696	13.8426	protein
TCONS_00064291	black	19.7642	18.3944	22.4097	25.3678	26.6144	31.7761	27.389	24.0696	25.655	19.9508	23.005	24.4605	26.8848	30.2564	26.4445	15.5424	17.4788	17.5966	protein
TCONS_00064555	black	13.1616	15.4708	12.5923	7.16047	5.71563	5.81214	10.93	12.4057	8.6188	9.61494	11.7885	14.4365	6.68507	5.85248	9.50935	19.8382	16.9427	15.6413	protein
TCONS_00064739	black	29.7874	31.4188	33.7153	27.7886	29.4941	26.693	26.5489	29.7943	28.4228	28.3413	26.0564	33.133	27.6363	27.5386	30.4919	40.4277	38.7049	37.6226	protein
TCONS_00064874	black	40.9673	38.637	35.4646	34.9085	41.0486	38.776	34.9004	39.72	39.1626	36.0261	36.6036	35.2617	37.4018	37.6812	39.7164	48.7644	45.3524	47.8617	protein
TCONS_00064985	black	36.2703	32.9301	33.3915	16.153	14.8522	13.2097	63.2782	84.4177	64.4621	38.8863	58.4959	47.9606	33.8338	41.9431	26.0674	168.968	159.177	142.634	protein
TCONS_00065174	black	75.3539	71.2219	70.5236	84.7237	80.5996	86.2354	85.7504	76.4478	79.0982	67.695	68.6103	70.7479	68.6034	71.2255	66.6071	59.4515	64.404	61.9211	protein
TCONS_00065594	black	25.3515	23.2294	25.3618	35.8906	34.014	35.5169	36.0688	29.5052	30.8826	24.8415	24.1351	24.3821	25.8897	26.7831	25.2432	17.4173	17.9759	18.4956	protein
TCONS_00065658	black	78.5166	76.2955	70.9087	67.3718	71.8876	70.107	80.4948	82.0185	82.5619	81.5476	74.8008	83.3262	88.8348	90.5013	86.1729	147.038	131.923	122.601	protein
TCONS_00065887	black	33.0168	36.0653	39.2079	42.9971	43.7681	38.8379	42.6071	44.9755	39.3826	37.2181	39.9364	41.2645	36.7399	38.3635	39.7878	27.5009	27.8472	31.1998	protein
TCONS_00065897	black	44.8346	40.0238	44.8867	45.9456	44.5675	45.3287	48.9826	47.4432	45.4161	41.5266	43.5088	43.191	42.4947	45.6921	39.9701	21.5464	22.6782	23.2953	protein
TCONS_00065922	black	65.4461	82.2288	51.4881	25.4765	27.3968	24.9938	51.8321	61.3685	59.5438	79.4115	84.2857	74.1593	42.1414	51.1474	33.4935	177.619	182.415	146.256	protein
TCONS_00066673	black	78.7183	87.8351	82.028	75.716	71.9116	67.9283	76.3327	82.9624	76.2927	83.8747	84.5143	88.779	96.602	91.3705	84.2957	103.27	105.317	94.6612	protein
TCONS_00066695	black	10.1252	13.2006	17.1723	11.9596	13.7883	12.9699	11.9582	13.5877	15.3444	19.3274	21.5136	19.9527	15.7235	16.3557	15.6528	25.109	24.2003	22.0678	protein
TCONS_00066710	black	55.2612	62.5066	71.9725	31.5014	34.3622	31.4923	42.8999	53.0373	42.9555	62.1377	68.5417	74.3804	78.771	78.5427	67.8402	112.749	105.651	79.7873	protein
TCONS_00066761	black	114.678	115.965	105.741	101.118	94.7285	93.7764	98.9952	104.922	104.943	104.812	94.0937	111.051	94.2334	91.7971	99.7544	124.54	122.457	132.523	protein
TCONS_00066821	black	34.5208	31.5377	31.5908	25.8492	23.7977	22.7818	25.215	28.856	28.9004	33.2487	28.6918	31.22	28.0742	28.1866	27.507	40.4165	39.1271	35.206	protein
TCONS_00067582	black	96.7441	95.6377	100.518	106.356	105.852	109.638	104.891	104.451	106.019	92.793	96.0261	98.9887	101.988	102.596	93.0084	84.1092	87.0253	86.1746	protein
TCONS_00067879	black	14.8697	13.6652	10.6913	0.708067	1.93623	1.52409	8.08084	5.52564	5.46932	12.0183	10.4219	10.3642	4.89493	5.01799	4.47701	17.079	14.4199	16.0159	protein
TCONS_00068304	black	32.1321	33.0537	32.1214	24.6675	24.9619	26.8614	27.828	29.5698	28.4195	28.6692	31.0759	28.5638	27.7874	28.177	26.945	36.7873	35.1988	33.0796	protein
TCONS_00068557	black	15.5555	17.4832	15.3262	5.03991	4.79224	6.94396	12.142	10.8565	12.8607	16.3652	16.5195	17.4267	8.68568	10.9162	8.41635	26.295	34.486	24.5789	protein
TCONS_00068741	black	15.2349	13.7133	11.733	8.98831	10.9987	9.1805	11.782	11.6104	10.1453	11.2355	12.2833	12.7851	18.252	16.2583	16.1971	26.2091	24.5074	19.2806	protein
TCONS_00068759	black	19.4	19.3546	18.3968	29.4238	27.9021	27.291	26.3912	25.7466	24.6578	18.9686	18.8193	17.6197	21.5926	22.1795	20.8294	12.1981	13.0733	12.6534	protein
TCONS_00068990	black	42.4973	41.2692	50.6921	51.3927	51.0171	48.7896	64.5045	73.184	62.4653	45.8328	50.2826	62.1586	122.517	125.461	121.25	275.851	214.65	193.243	protein
TCONS_00069062	black	28.6689	36.4305	33.2282	18.4764	20.87	19.5007	40.2409	45.8696	46.8239	35.4452	40.594	45.3516	124.396	120.385	85.3488	163.345	155.681	104.402	protein
TCONS_00069185	black	16.6707	13.7904	18.4525	13.4231	17.1131	15.141	17.6428	18.1524	18.1009	13.1542	15.1394	15.7733	13.2197	13.2429	13.5294	8.8227	8.89653	9.20808	protein
TCONS_00069250	black	77.1807	73.3649	65.1935	71.0348	68.1002	70.9043	79.981	101.845	96.2133	87.1308	91.563	98.5621	76.7216	68.3113	85.8571	169.368	165.535	148.644	protein
TCONS_00069461	black	64.7617	65.9998	59.3021	55.6197	56.0527	56.4506	48.6475	48.7476	51.5973	55.9547	54.0491	58.7899	51.9318	51.3168	58.7401	72.5924	63.9414	71.8413	protein
TCONS_00069772	black	5.53208	6.52832	6.37142	7.1567	8.30107	8.36632	12.3856	13.7031	15.0768	3.15775	3.28543	4.64137	21.1492	23.6685	19.0701	85.6136	78.4149	47.3861	protein
TCONS_00069929	black	53.4842	53.6308	54.552	56.4218	58.4511	57.9979	58.282	59.1482	58.9277	55.7684	57.8347	56.5884	44.5447	48.034	47.6446	39.6691	39.0972	41.9107	protein
TCONS_00070004	black	11.6478	6.9553	9.29409	16.4829	15.7479	15.8315	12.5593	14.8715	11.0357	11.6887	15.024	12.743	13.0011	11.0044	9.77237	5.45752	6.30325	5.01863	protein
TCONS_00070222	black	10.4637	12.5286	10.9931	6.27122	7.65767	7.8878	6.26894	6.41271	6.76015	10.5387	10.1474	9.96147	8.23716	7.61589	9.32709	24.1161	21.1351	18.8232	protein
TCONS_00070288	black	38.9277	45.131	31.3217	7.12455	6.08396	5.82145	24.4381	21.3933	19.028	33.307	28.4547	34.6489	16.7752	16.8402	17.4698	56.4245	59.9174	57.4323	protein
TCONS_00070868	black	9.23722	12.2056	8.61984	4.73725	3.99123	3.25767	3.89408	5.19999	3.45849	9.75502	5.91676	8.11394	5.52086	4.59321	6.25457	13.8732	10.685	11.1418	protein
TCONS_00071069	black	85.0599	71.3292	87.1875	91.1102	92.9454	95.835	95.0373	86.2004	89.6751	71.7314	84.9277	87.9531	91.3853	94.4392	78.7712	61.775	67.2186	64.9591	protein
TCONS_00071159	black	19.5168	22.2461	15.9753	10.1434	8.44878	8.74131	17.8473	14.4194	13.1335	18.6205	14.3299	18.3187	13.8446	13.1951	14.9871	39.9505	37.6418	39.6673	protein
TCONS_00071216	black	72.2981	73.5637	74.8172	79.3603	74.8557	75.6713	78.064	70.5798	75.9024	69.9242	67.0116	69.2824	57.7854	58.7657	60.7949	53.4195	61.1274	58.7967	protein
TCONS_00071403	black	18.8648	20.413	22.8842	19.2542	19.6589	18.4603	16.7108	17.578	19.6155	16.3763	25.0322	28.4175	24.1483	20.7854	37.8566	46.7813	48.2735	44.9484	protein
TCONS_00071845	black	36.6099	35.2153	58.5614	33.1438	33.5455	30.9176	17.3071	19.8633	22.2117	54.2294	57.9737	77.5706	49.7365	40.8171	42.019	99.7182	72.2434	50.8945	protein
TCONS_00071890	black	35.2431	35.5959	34.5675	29.0413	29.5902	29.6849	25.5371	28.7957	28.5372	35.2825	36.4473	36.1943	37.3939	38.8519	34.277	47.7717	44.9	44.0559	protein
TCONS_00071961	black	6.5829	5.62669	9.83916	10.7494	8.62238	9.53069	9.01518	10.6961	10.6837	9.16433	8.37832	7.83731	12.0244	14.6952	12.1329	25.7769	33.2194	18.6561	protein
TCONS_00072006	black	12.6952	14.1794	16.6362	12.12	9.35196	14.9462	10.4011	12.608	14.0855	11.2253	10.8848	15.7572	18.8687	18.8784	20.0463	52.3576	40.1303	29.2323	protein
TCONS_00072193	black	35.4875	38.6608	39.3397	33.6702	33.1646	34.0372	34.3494	37.2965	38.2248	35.6023	34.8883	41.4934	44.8499	45.1823	43.7169	51.9575	51.8441	48.3757	protein
TCONS_00072325	black	120.728	101.557	56.4941	50.2884	60.8806	55.4971	56.5941	68.9742	82.0101	51.3103	56.4678	61.0065	62.1477	53.9688	53.2805	122.927	126.663	102.251	protein
TCONS_00072839	black	22.2833	20.082	24.7952	28.6212	27.417	27.7421	24.9463	25.2815	26.1184	22.8226	22.351	23.3828	23.0529	26.9701	24.5549	18.9877	19.1658	20.7736	protein
TCONS_00073323	black	12.4491	12.795	12.0862	15.0276	15.7034	17.9249	17.9244	16.2254	19.2755	13.2573	14.5757	11.8688	13.2299	15.1096	11.8813	8.09998	9.08511	8.03857	protein
TCONS_00073348	black	268.256	306.287	326.723	106.469	118.037	121.39	214.365	218.022	217.635	130.032	145.933	272.99	130.955	135.554	171.771	858.119	564.706	607.307	protein
TCONS_00073349	black	55.4181	74.0659	64.9947	25.7353	24.0822	20.7825	22.3797	37.9684	33.1923	34.5491	30.9102	62.5978	21.1571	36.5242	38.3613	190.648	120.444	132.518	protein
TCONS_00073482	black	8.83258	9.17581	5.52416	2.27097	1.40284	1.82959	4.71692	3.82286	3.94126	6.76322	6.19662	7.5218	4.93287	4.90429	3.65292	12.123	11.8788	11.8985	protein
TCONS_00073803	black	35.1166	37.8757	43.0741	42.5433	53.7021	45.8807	36.9785	37.7192	36.596	40.8099	43.0819	37.2919	27.1373	31.3838	33.892	20.3349	21.5079	24.232	protein
TCONS_00073912	black	13.0092	9.62823	9.59719	4.06837	3.7412	5.94565	4.8566	5.12269	6.69478	8.95761	11.4488	9.36332	10.6674	11.4716	11.6759	23.4961	18.5649	11.3916	protein
TCONS_00074374	black	16.0534	25.4275	19.8419	2.67377	3.02997	3.70714	5.6971	6.35235	4.70218	10.9582	11.4715	14.6855	10.6435	9.8796	8.34615	24.2317	27.6298	21.9857	protein
TCONS_00074437	black	27.9066	29.9963	23.5198	21.5299	16.103	12.9956	11.2014	10.4372	14.9086	42.3161	31.04	29.6863	25.8451	26.4823	25.4931	56.3804	45.5553	40.0753	protein
TCONS_00074580	black	30.0754	28.4722	31.1621	33.608	34.7624	34.7338	36.6245	35.1501	35.6419	27.2736	28.3438	28.4526	25.7721	26.6382	26.7898	22.9508	25.1825	25.7649	protein
TCONS_00074600	black	15.825	14.7744	13.4326	13.257	14.1105	12.2972	14.3407	12.7737	13.7085	15.5006	17.6673	17.6174	26.2538	21.8116	21.5184	26.0359	23.8473	21.9639	protein
TCONS_00074758	black	61.1606	63.2211	67.1587	67.1982	68.9211	70.6063	66.9319	66.6809	71.5618	55.9359	55.4382	61.0005	51.5288	55.4544	55.6441	47.6086	52.0475	57.0753	protein
TCONS_00075755	black	26.3177	20.6621	26.094	34.9901	39.1293	33.3883	26.8695	29.2688	28.1784	24.8559	30.9738	24.2676	24.4637	31.1045	23.4057	13.8664	20.9543	20.7719	protein
TCONS_00075865	black	7.90974	6.90672	7.99941	6.3522	6.07332	6.86235	6.3483	6.83502	11.0958	11.3818	9.72669	9.98059	26.7117	20.8776	14.5388	30.7701	27.822	16.1752	protein
TCONS_00075877	black	122.162	108.918	92.6511	48.8923	54.5535	48.2958	91.7718	87.4537	87.7592	148.13	120.893	132.528	79.7456	92.2303	84.0867	177.454	174.707	188.181	protein
TCONS_00076169	black	10.1294	6.74974	8.08859	2.88375	4.36684	3.29254	7.37983	9.3542	5.48353	5.86898	5.33304	8.38711	5.30883	5.12552	6.14103	13.8427	14.4367	11.177	protein
TCONS_00076379	black	22.3234	23.1075	20.7584	14.398	16.2495	16.0486	21.7073	20.1751	17.9747	16.5145	17.2969	21.2319	19.1396	20.5083	21.2125	32.0158	27.6966	27.1444	protein
TCONS_00076941	black	220.764	214.687	239.387	233.794	245.206	234.821	219.018	219.895	236.661	222.931	219.176	229.862	171.949	191.867	194.132	155.568	166.455	192.288	protein
TCONS_00077113	black	4.38725	3.66589	12.6905	9.40092	7.53323	10.8575	6.34134	4.56882	9.12146	3.29742	4.52519	11.2038	7.04067	11.499	15.3141	36.5908	20.4986	25.0649	protein
TCONS_00077149	black	5.10644	7.75403	8.36756	11.4125	9.41759	9.95604	8.87097	6.56208	10.3683	6.77741	4.84715	7.78673	2.52634	3.61963	5.60595	1.84095	2.40383	3.9565	protein
TCONS_00077227	black	31.6941	36.4568	32.8507	27.6995	30.6006	28.3193	31.3078	35.2521	33.627	36.3753	37.8479	36.9754	32.6794	37.1622	33.2683	53.5053	54.5522	39.9397	protein
TCONS_00077965	black	6.21046	6.56157	5.70926	8.41285	8.31749	8.57007	8.84296	9.75058	8.51252	5.62018	7.36622	4.24992	4.9245	5.85301	4.43316	3.24643	3.91399	3.65002	protein
TCONS_00078482	black	43.251	43.067	39.8689	33.4636	34.8444	34.3169	30.6556	31.1546	35.9925	36.3388	37.1372	40.1587	42.8373	46.1356	45.1554	56.2479	54.476	57.0294	protein
TCONS_00078581	black	16.3601	13.3384	16.0875	21.2944	22.2392	22.5024	20.5466	17.9734	16.8692	13.8217	16.9169	15.8187	16.0398	15.2806	13.6044	7.49449	9.73734	9.51773	protein
TCONS_00078747	black	11.3466	5.93459	10.4097	6.30673	6.20795	8.4466	7.34274	9.4904	9.32063	7.53222	9.46338	9.38575	10.3817	13.4399	8.6199	15.6615	14.9584	12.3733	protein
TCONS_00078803	black	121.515	116.923	90.1682	29.2405	23.0396	24.3772	71.873	66.207	64.259	94.0416	83.9558	103.39	55.7761	61.36	55.8659	140.56	144.897	133.34	protein
TCONS_00078919	black	10.2994	10.3798	5.61719	8.19819	6.40827	6.32325	6.89899	6.93365	8.33104	8.77161	9.38539	8.95279	8.77621	6.54525	8.10215	25.7325	20.9471	19.1114	protein
TCONS_00078978	black	23.2202	26.7	18.5071	5.20699	5.705	4.76035	19.5519	15.2999	14.5174	24.6538	20.4317	23.2385	15.1927	12.0494	10.7754	42.0125	42.3297	39.0031	protein
TCONS_00079015	black	61.4006	53.0036	60.6213	62.2979	64.1516	65.0389	70.7102	69.5819	67.2642	67.1601	74.058	61.915	54.723	55.3091	52.7951	32.3201	42.1784	37.7959	protein
TCONS_00079126	black	21.314	22.0223	20.1632	26.2336	24.9213	23.576	27.5743	26.7686	27.0737	19.8216	17.7839	19.0847	19.9085	20.0494	19.9779	16.2296	18.1617	17.0877	protein
TCONS_00079154	black	15.3756	17.3854	18.3152	10.1074	12.0144	12.0048	15.86	18.8485	18.1697	20.2039	24.9211	27.1841	29.8887	25.2926	27.9738	37.3982	39.2333	29.7465	protein
TCONS_00079383	black	91.2094	99.0162	94.7075	91.0265	85.73	89.4179	89.9442	92.9927	106.889	99.112	102.51	107.417	96.7745	101.787	100.108	129.292	127.463	126.397	protein
TCONS_00079547	black	26.2213	28.5168	23.2005	24.1756	21.3923	22.7217	22.9654	22.4938	24.5802	28.3234	25.327	24.4248	24.3973	25.2215	21.5091	28.5537	28.3785	27.3345	protein
TCONS_00079640	black	31.4051	29.8	33.0733	26.2393	26.5115	27.0047	29.9064	29.3815	28.5632	28.9914	32.153	35.149	26.7783	27.5594	27.7904	37.0078	37.3471	35.4106	protein
TCONS_00079899	black	29.8838	31.0252	31.5835	37.6554	32.726	30.7647	40.6733	31.3953	32.1154	22.0413	21.8663	25.4403	24.5438	28.2331	21.251	16.9724	18.6234	17.9108	protein
TCONS_00079929	black	30.6444	27.2906	36.1548	38.6347	41.5962	41.8637	44.7922	46.959	37.5179	34.1571	39.1003	39.8824	38.7468	37.2041	34.0738	24.8844	25.7201	24.9701	protein
TCONS_00080018	black	98.0182	90.8124	91.1226	106.364	111.724	104.121	103.376	96.5157	99.1184	78.555	74.9783	81.8423	80.441	84.9083	88.1996	68.6815	71.9721	75.7383	protein
TCONS_00080025	black	15.9101	21.5818	15.5883	13.0325	14.1086	12.3484	14.4641	11.6089	11.8381	16.0338	13.7453	17.0881	13.4566	16.1233	16.8823	23.4067	26.3012	24.7812	protein
TCONS_00080139	black	43.4475	38.4917	41.1159	33.3589	35.783	33.8451	40.1233	39.4679	36.9841	38.1269	39.6852	44.4657	53.3186	52.9417	53.4661	62.9199	62.0433	50.5227	protein
TCONS_00080358	black	13.8283	17.0486	13.5359	7.38882	8.50426	8.42686	10.0727	10.794	10.2808	14.4703	13.7513	15.8632	15.6296	11.8892	14.0633	18.7756	17.6539	18.8426	protein
TCONS_00080379	black	34.7865	30.5595	32.073	37.8613	34.6865	37.7572	30.6756	28.0286	34.0058	33.155	34.8152	33.5475	26.3279	28.1714	27.6943	24.605	24.6739	26.839	protein
TCONS_00080547	black	44.614	43.2499	36.3654	38.0136	38.7884	32.8615	32.6944	34.6212	33.9703	31.949	33.7183	35.9496	97.1717	102.153	82.9315	224.923	193.698	112.748	protein
TCONS_00080565	black	8.91238	7.97237	7.55276	1.96984	2.34807	2.27001	3.96996	3.4813	3.41321	5.57456	7.18491	6.69595	6.36063	8.30332	6.47791	12.2461	11.3731	8.67545	protein
TCONS_00080699	black	20.7265	24.3124	23.1946	14.3514	12.8152	13.0004	13.1648	16.1782	13.4764	23.7728	22.4604	26.0015	21.9701	20.7807	22.0758	32.2873	27.6602	25.2937	protein
TCONS_00080764	black	17.5811	22.5466	13.8824	4.72522	4.71704	5.67438	18.5976	13.5901	14.5373	18.6802	15.3086	17.5531	11.5132	8.2787	10.15	42.3503	43.4604	41.0228	protein
TCONS_00081206	black	12.2156	13.2552	13.2605	9.66009	12.6932	14.2143	17.3518	17.6277	16.8166	15.8612	17.9593	13.8444	14.814	13.6526	15.0032	31.198	31.5057	26.268	protein
TCONS_00081490	black	53.4274	53.4004	50.4955	38.9754	43.1706	48.8334	39.1358	37.9051	42.8055	47.2501	50.099	56.224	64.838	68.3611	68.246	89.5175	84.7115	88.8826	protein
TCONS_00081491	black	20.4234	15.4116	13.946	17.1394	17.362	13.4767	11.0391	13.2444	12.3717	19.0218	14.8871	18.2167	15.3024	20.3634	23.5051	29.6686	27.4861	26.9894	protein
TCONS_00081501	black	29.9356	28.4478	25.5673	25.0051	23.387	23.839	23.3306	24.5017	25.979	28.9	28.7236	30.5247	30.0543	30.1138	30.4444	37.3905	36.4962	32.7461	protein
TCONS_00081555	black	21.1566	18.8751	18.9118	17.3117	17.4343	18.9279	27.7291	27.6383	29.8671	22.6928	24.6961	23.8964	22.9524	27.2333	22.3542	59.8184	50.2917	40.9844	protein
TCONS_00081722	black	33.5293	29.2222	28.1243	24.4599	24.8788	21.677	31.1543	37.3854	31.2577	26.1589	29.847	27.3667	48.1392	42.0794	35.0965	70.8434	73.6364	51.9406	protein
TCONS_00081907	black	77.1455	79.8274	75.3993	69.9984	67.8079	64.7134	81.7104	81.4063	82.1144	89.5682	87.8647	87.0175	84.3878	89.7688	91.3812	129.088	122.082	114.492	protein
TCONS_00082420	black	14.1345	13.661	15.7904	19.383	17.9872	19.8048	16.8597	17.7317	17.2613	12.2173	12.7452	12.8086	12.5579	14.0824	15.5968	11.5216	11.7294	13.4416	protein
TCONS_00082565	black	30.7092	34.0959	31.2018	24.3926	30.3945	26.4063	26.52	30.2082	28.1254	30.168	29.0816	31.256	29.6087	27.8476	28.6419	37.5013	36.1153	40.652	protein
TCONS_00082868	black	21.7071	21.458	19.8226	15.0098	16.6395	16.1829	18.3174	19.1292	18.6433	19.9722	20.9417	20.5532	22.4642	18.4619	20.5861	28.9759	27.0905	25.3962	protein
TCONS_00082979	black	17.0982	17.0882	19.2503	25.0325	25.1123	24.6397	22.2507	21.4839	18.3244	17.9187	18.2936	16.2013	21.5116	21.5178	20.7636	12.1526	13.3997	14.4746	protein
TCONS_00083103	black	8.96968	11.0945	10.3429	8.76343	10.8705	11.9622	8.38404	8.68381	9.9825	7.53082	9.73683	8.782	16.7516	20.7078	15.1238	37.9786	27.1502	20.3294	protein
TCONS_00083210	black	78.177	82.0352	56.8604	23.5725	21.377	20.214	49.1352	42.4883	43.562	77.7318	64.6154	67.3522	41.8607	39.1731	32.4726	130.715	130.151	126.383	protein
TCONS_00083809	black	52.327	45.9521	40.4538	14.3349	16.0105	16.738	39.2456	33.1231	33.0243	47.7533	47.8786	48.1697	30.2593	36.4667	30.2637	55.3614	62.7695	68.6574	protein
TCONS_00083812	black	49.6097	54.3401	51.8041	63.8917	59.3168	55.8887	45.6648	47.9013	47.7694	44.0248	39.8775	49.4236	47.1633	54.1324	47.4977	35.3658	35.7966	38.3003	protein
TCONS_00083989	black	17.4256	16.9299	11.7947	13.8216	10.7603	11.09	11.625	10.6903	13.362	10.4879	10.4954	13.4737	15.983	17.3753	14.0408	30.3115	22.7483	18.735	protein
TCONS_00084088	black	98.9413	101.668	91.4065	86.5895	92.1184	83.8847	87.5877	94.2013	83.6082	113.955	104.462	104.103	127.706	126.204	127.166	164.068	141.008	139.385	protein
TCONS_00084137	black	132.45	143.67	119.62	59.3669	63.584	50.073	69.1655	78.5856	70.1096	137.961	138.926	137.117	131.532	127.293	113.002	193.404	169.539	133.357	protein
TCONS_00084470	black	8.92014	13.1301	14.3508	10.9618	8.51097	7.79708	10.515	11.454	12.4505	16.8661	16.7348	20.2315	15.1659	15.2221	11.3521	26.2534	21.1465	25.0272	protein
TCONS_00084775	black	4.77506	3.25219	4.43657	2.58382	2.07937	2.84168	9.57828	8.25443	10.0335	5.38991	5.343	6.04256	13.4087	13.0644	8.22737	35.5613	25.3316	18.901	protein
TCONS_00085168	black	83.3185	77.1587	76.7461	95.3725	86.9469	86.7719	86.9974	78.7185	79.4449	82.6536	78.8981	77.3887	76.8347	78.9294	71.2526	59.3644	63.2728	63.54	protein
TCONS_00085506	black	19.4911	18.721	13.0929	7.04098	10.5785	9.13375	18.0442	20.5693	14.9858	14.6223	12.6265	11.2008	5.03969	6.89658	7.11546	28.0325	27.6154	25.6904	protein
TCONS_00085553	black	8.2094	10.9123	10.0868	12.3744	11.4734	13.4826	8.62221	8.01553	8.41764	8.47301	8.44814	9.81939	5.02272	5.89389	7.1984	6.12858	5.17134	5.3854	protein
TCONS_00085694	black	92.4402	94.5816	99.4265	74.5617	76.601	74.868	95.3242	99.1872	98.3654	100.724	93.4083	97.5545	124.839	118.101	101.551	125.826	132.666	114.879	protein
TCONS_00086418	black	8.81842	23.3077	16.7369	8.9928	10.3568	8.18366	7.49804	9.71301	10.2613	17.3341	16.661	20.5487	19.5036	17.1639	15.3309	41.7098	35.6323	26.5649	protein
TCONS_00086500	black	17.2282	17.131	8.99154	8.66205	10.103	8.20913	8.72965	8.76756	9.95489	11.7323	11.5903	12.8564	8.68277	8.85837	10.9323	29.0682	25.628	21.9108	protein
TCONS_00086537	black	36.781	39.2646	38.7401	44.757	42.0013	45.5257	43.1223	40.6638	39.2482	38.0246	38.9632	40.4563	36.6031	43.1318	41.3088	34.1024	34.7519	32.8111	protein
TCONS_00086836	black	96.8893	85.1071	58.8678	63.4641	46.7805	55.3739	171.648	214.47	58.4261	22.7125	20.3651	73.3861	54.913	51.267	96.5917	654.233	682.307	609.583	protein
TCONS_00086876	black	51.2008	49.566	53.4282	45.7908	45.3503	45.1999	45.5889	52.6301	55.6682	68.5907	67.6504	71.5417	52.878	59.3992	54.9948	86.9379	72.6423	73.0117	protein
TCONS_00087061	black	39.3375	36.1504	38.0523	33.4138	29.8715	29.6247	34.4209	39.754	30.8963	36.6778	37.6831	38.5915	45.334	55.2899	48.4509	73.5569	75.7262	64.6705	protein
TCONS_00087752	black	9.64961	12.3852	11.2672	9.54946	7.71554	7.63066	6.77881	9.68996	8.82904	9.6176	9.37845	11.1582	13.7818	15.1876	9.69078	22.4709	23.3331	13.6891	protein
TCONS_00087870	black	46.3422	49.5521	41.9551	36.1121	37.3658	35.5204	31.2941	33.4082	28.0857	27.8301	25.489	33.0401	49.7942	47.2148	46.8549	63.3005	52.9456	57.5287	protein
TCONS_00088783	black	262.012	254.045	279.188	179.063	176.743	173.674	174.21	178.207	203.796	243.01	258.882	281.169	254.46	273.617	246.763	583.362	490.422	415.758	protein
TCONS_00088935	black	26.012	27.5684	33.2997	52.0565	48.6012	45.2342	38.8592	36.8184	34.1739	39.6932	40.5039	31.918	28.993	32.3698	28.6768	16.207	17.4787	19.0309	protein
TCONS_00088986	black	13.3304	17.7922	17.7135	11.6679	11.7581	11.9106	14.44	14.3179	14.6801	14.8052	14.1574	18.5825	16.94	17.5228	17.1502	22.5776	20.5881	21.6612	protein
TCONS_00089314	black	34.482	32.4827	34.4137	36.8879	37.4058	40.1536	31.0112	28.9364	35.217	34.7067	33.3571	37.0928	26.9333	32.7947	30.0303	27.3112	28.9016	30.3425	protein
TCONS_00089431	black	46.029	47.0555	45.4359	35.5105	38.2999	32.6764	38.2277	38.9065	42.6722	42.1539	40.5808	44.7928	40.1173	41.8865	44.5492	62.4719	52.5092	56.6263	protein
TCONS_00089537	black	39.8367	38.8276	32.4626	23.8528	29.5573	28.718	27.5069	27.6671	26.0566	28.9721	25.7006	25.4072	33.2073	34.3951	28.7713	54.4017	48.7698	43.56	protein
TCONS_00089585	black	31.321	30.3861	20.7027	3.52337	3.85491	4.38137	14.0532	15.6696	12.7764	21.8556	24.1096	21.8252	5.23662	5.58852	6.60492	44.2099	36.8608	27.3742	protein
TCONS_00089730	black	61.3692	63.2337	66.0215	62.297	68.2559	70.0725	86.1732	71.7083	72.4423	50.1621	58.1735	67.4543	57.5562	58.3365	51.3232	35.1975	40.6816	36.4847	protein
TCONS_00090092	black	206.211	203.479	213.823	199.855	207.86	207.702	203.864	206.39	205.708	159.744	143.613	180.759	173.942	176.32	197.875	126.977	134.865	160.32	protein
TCONS_00090398	black	39.2302	43.4308	50.5249	26.861	26.3271	26.9788	36.0332	41.1596	43.2491	43.6583	44.4688	51.5545	59.6053	53.4194	45.7286	62.9674	68.8449	50.95	protein
TCONS_00090673	black	24.1986	27.0462	27.3099	15.5013	20.9129	14.6809	18.7877	23.8724	23.5326	35.1057	34.6185	33.8811	29.5126	27.0142	31.7488	35.6085	36.1207	37.2924	protein
TCONS_00000020	blue	11.6253	14.4734	14.8043	5.39545	6.85058	4.89095	9.78827	12.3295	8.82382	18.424	19.44	15.6818	8.28104	7.97734	7.77075	11.8371	11.3069	14.132	protein
TCONS_00000038	blue	50.2719	53.9118	50.313	39.4396	35.1847	36.663	35.583	34.6804	36.5919	49.7602	50.4105	48.4169	36.1915	38.585	40.1863	45.2229	38.0038	43.3066	protein
TCONS_00000098	blue	33.4897	39.6805	38.4734	24.4088	23.3702	24.8196	27.2464	27.4377	26.8117	42.1063	40.3391	34.605	25.9656	25.7014	23.1429	20.8383	22.2464	22.5364	protein
TCONS_00000112	blue	4.09463	2.93353	3.28442	12.8438	13.3433	12.2034	7.96022	7.59353	7.71143	2.52463	2.23087	3.37349	19.3224	20.1661	12.5652	3.09963	3.16909	3.91108	protein
TCONS_00000144	blue	23.5258	24.056	33.9041	78.323	75.4715	72.4702	60.1202	56.6277	64.8549	26.0332	26.4974	30.0021	72.2057	69.1415	71.8445	58.6059	53.4991	51.4855	protein
TCONS_00000146	blue	24.6886	23.5308	23.653	22.8431	22.2988	25.005	20.3246	21.406	23.2659	29.5255	30.3158	27.3013	20.5383	21.8191	21.5983	23.6403	21.4782	25.4428	protein
TCONS_00000184	blue	12.1954	11.0726	11.0764	26.5161	28.2669	25.3643	20.3286	19.9535	20.6719	10.6957	12.2251	11.3214	26.963	26.2697	28.1449	11.9535	13.9366	15.7068	protein
TCONS_00000237	blue	8.71225	9.46214	6.37141	7.97562	6.74695	5.59451	3.87499	4.58847	6.1779	10.1836	9.87465	7.10354	3.71288	5.2829	3.97429	8.4558	6.07301	5.64528	protein
TCONS_00000360	blue	14.3938	14.8052	13.5492	5.70367	5.98835	6.36813	8.26096	6.74364	6.9346	15.1226	13.1896	16.6368	7.63331	5.7119	7.09433	14.3124	11.8409	11.1572	protein
TCONS_00000391	blue	9.41321	8.67892	11.2941	16.9217	21.1611	18.8775	20.0139	17.3312	17.0392	8.53715	11.7659	8.88256	28.0438	26.5183	23.6028	11.4308	13.3164	12.6162	protein
TCONS_00000444	blue	38.7254	36.758	43.3781	22.1409	28.4874	25.5365	24.3495	26.8506	27.0101	44.3544	40.305	44.7098	20.2917	22.1767	25.0517	39.0385	37.1148	41.592	protein
TCONS_00000467	blue	3.728	3.18302	3.60893	19.2164	16.0312	21.2516	19.6395	15.7901	13.3039	1.93012	4.20171	3.77567	19.8435	21.8579	17.7714	11.0007	14.8756	12.7174	protein
TCONS_00000498	blue	6.07971	6.22289	5.05856	13.2646	9.28495	9.92767	19.92	15.1134	12.5446	7.9605	5.59079	5.51322	23.0094	24.1127	15.265	8.86604	9.82354	7.71693	protein
TCONS_00000670	blue	54.8915	58.6111	57.2892	57.0684	61.1889	61.4127	68.7068	66.9392	66.7998	38.3729	37.6372	48.7113	60.571	59.01	61.9355	36.9844	40.4867	40.5725	protein
TCONS_00000744	blue	69.5364	72.5178	68.9303	88.8484	95.9686	82.8769	70.1881	67.5279	69.1308	58.2128	54.5094	60.7507	69.0933	70.2991	77.6656	65.8465	66.9128	71.1008	protein
TCONS_00000825	blue	18.0507	15.1004	17.428	16.8575	17.8087	18.9243	29.9348	24.4308	21.922	11.6502	16.0441	15.349	20.1157	25.0297	19.3217	13.2227	17.3702	11.6982	protein
TCONS_00001016	blue	14.162	13.9551	14.7422	21.895	21.2161	21.9395	22.2306	21.2415	21.8994	13.9725	13.6852	15.2589	23.9588	26.5034	24.5133	20.7989	20.8149	20.6664	protein
TCONS_00001047	blue	51.9223	48.9805	50.6892	31.0479	33.6145	32.2257	45.9226	48.0882	41.2115	37.6532	40.0664	45.1472	39.5027	36.2749	33.8399	33.0572	35.6379	32.4917	protein
TCONS_00001204	blue	10.992	8.23433	12.2374	15.1417	15.9612	19.0363	13.9606	12.7254	12.5996	8.70657	9.40565	12.3583	22.3343	19.7529	20.3881	17.3757	14.8758	16.7614	protein
TCONS_00001206	blue	11.9066	16.9589	16.7622	27.7182	23.9122	21.8025	12.9845	14.1806	16.5562	15.1715	13.2944	17.8301	19.9467	22.4936	26.9956	24.6639	20.3268	21.7867	protein
TCONS_00001295	blue	239.377	216.281	256.971	741.176	687.74	612.263	453.349	455.186	431.641	201.919	212.523	237.181	786.84	773.822	715.823	660.187	719.762	570.082	protein
TCONS_00001296	blue	3.0896	3.91798	4.0849	14.2705	14.1044	13.444	5.60767	5.68326	10.7581	5.10078	4.85503	5.18594	14.111	15.8639	19.8107	12.4782	13.2165	8.38291	protein
TCONS_00001297	blue	4.21747	6.08656	9.51077	17.2963	11.9914	12.7692	6.29219	5.44649	4.47016	2.27389	4.36748	7.06143	24.0473	24.4048	16.6791	16.1118	16.6356	11.4423	protein
TCONS_00001299	blue	3.11035	1.63448	2.95266	6.25952	6.31705	7.60938	1.88791	3.06044	3.02471	3.53019	2.90105	2.64959	10.6991	13.3248	13.2679	8.80296	8.34069	6.6885	protein
TCONS_00001300	blue	0.678917	1.21883	1.36959	3.49627	3.4435	3.67454	1.69303	1.934	1.4067	3.11242	1.57281	2.38792	8.11847	5.807	7.43235	5.57346	6.21851	4.75543	protein
TCONS_00001303	blue	272.572	258.265	257.243	750.38	701.56	615.56	353.054	324.867	370.017	234.428	229.927	230.835	627.254	675.993	728.331	722.163	716.42	626.955	protein
TCONS_00001358	blue	22.0185	16.8832	21.4543	29.6445	27.8024	31.7838	44.1193	44.6628	37.8023	16.1644	20.0763	18.3419	39.9998	41.0546	31.8035	16.7187	19.587	17.7418	protein
TCONS_00001492	blue	32.7644	37.0561	30.9473	27.7549	26.8172	26.2715	30.6051	34.3267	33.3573	33.7756	32.9069	31.0197	25.5378	25.4354	23.7142	28.1573	30.1834	29.6784	protein
TCONS_00001503	blue	7.60772	6.64506	12.0136	20.1718	18.8678	21.9606	10.5438	7.37789	11.6137	11.3021	12.2201	15.4789	29.3504	27.8945	26.9253	15.6985	12.4279	15.5427	protein
TCONS_00001522	blue	12.7514	12.43	13.7862	4.16791	5.87692	5.36906	6.12024	9.18461	7.21914	10.3604	10.9881	10.4854	4.42232	5.03063	5.19485	9.75935	10.018	9.66638	protein
TCONS_00001562	blue	12.4477	14.115	12.9647	14.1131	15.0233	16.1222	20.2669	18.486	22.4967	10.5639	15.5755	15.4349	21.2123	25.0877	16.9401	16.1246	16.2976	17.4791	protein
TCONS_00001581	blue	35.0035	39.1545	35.6989	35.4286	33.7998	30.5611	28.1911	27.2936	28.8258	41.4174	36.8752	38.2268	31.4098	33.2962	31.8376	31.85	30.063	35.565	protein
TCONS_00001596	blue	623.946	580.066	636.364	1698.59	1665.55	1594.05	1295.01	1117.02	1230.43	580.954	550.484	644.785	2486.35	2202.15	2296.4	1194.63	1191.21	1345.44	protein
TCONS_00001599	blue	261.337	260.517	282.786	226.058	277.219	221.335	221.089	235.193	183.789	68.5709	66.2281	174.854	376.605	330.269	313.735	194.018	230.775	233.664	protein
TCONS_00001605	blue	16.239	12.7643	12.8947	3.50092	2.67605	3.89463	8.03385	10.3035	7.6552	10.4884	8.26268	8.77119	2.15287	2.39485	2.63429	9.95822	12.7071	11.0508	protein
TCONS_00001664	blue	33.6293	31.5579	40.7622	74.9218	65.116	71.6733	53.5806	44.9574	49.0471	37.3123	37.6168	45.0597	70.8695	77.2838	73.4474	36.911	31.9273	38.5856	protein
TCONS_00001668	blue	15.3259	14.5012	18.6321	40.2494	35.9896	38.7732	30.335	27.3537	29.7687	18.1676	16.7301	21.5568	46.2362	47.9004	41.1611	31.4693	30.2556	27.648	protein
TCONS_00001807	blue	1.6616	2.52574	3.84508	8.4681	8.23082	8.07115	12.8158	11.8371	8.41815	1.61407	2.02045	3.13188	8.74337	7.73698	7.58846	4.94406	5.60259	9.02708	protein
TCONS_00001986	blue	47.9616	48.6498	51.2284	27.4097	27.0035	32.2781	38.4869	39.8656	39.3899	53.0278	52.8975	53.363	33.1094	31.9969	35.232	41.1773	39.2959	42.7154	protein
TCONS_00002003	blue	55.118	48.0913	54.9809	40.3708	43.0822	43.6702	60.538	58.7274	52.6267	45.2171	49.0674	52.3699	42.0753	39.4389	40.2647	40.8948	44.6329	43.3188	protein
TCONS_00002016	blue	8.34303	6.20298	8.78771	8.21956	8.87141	12.6324	19.1751	17.2232	13.1772	3.56032	5.14345	7.22276	18.8086	19.5926	14.9608	6.78407	9.38776	8.11255	protein
TCONS_00002040	blue	32.4659	30.7737	35.0139	90.4958	78.4639	85.8531	120.258	98.6709	98.7448	20.6491	20.4605	32.5371	119.185	123.546	104.663	78.0069	79.0108	76.2976	protein
TCONS_00002055	blue	120.998	128.343	152.254	203.36	219.687	198.675	171.837	177.866	146.492	69.2235	70.093	101.739	220.584	225.28	214.389	133.023	153.22	155.379	protein
TCONS_00002056	blue	269.641	293.974	274.607	400.91	429.922	332.883	255.508	255.817	226.753	161.603	147.647	197.233	368.884	350.352	353.275	272.584	288.572	326.922	protein
TCONS_00002105	blue	16.6119	14.3548	16.1451	27.002	27.6193	24.8146	26.536	28.2353	22.9803	18.6729	19.424	18.4839	33.755	30.7788	34.6773	24.7278	25.1039	28.3577	protein
TCONS_00002125	blue	30.7304	33.981	36.1089	24.2489	26.1517	21.4164	23.1407	28.8646	23.2986	15.2733	13.5672	22.6512	36.8528	36.4241	30.2156	33.0191	31.6344	31.221	protein
TCONS_00002298	blue	16.8058	17.9559	22.3525	14.2982	15.1141	15.8027	16.6063	17.1933	17.2404	17.9831	18.7619	17.8434	13.0123	12.2899	12.6667	13.2885	13.2957	13.7437	protein
TCONS_00002340	blue	17.3911	19.5093	18.1369	17.9143	14.4499	16.7079	14.3022	15.6057	12.9813	20.8896	19.6083	19.5607	14.4109	13.708	14.4288	18.7205	17.9017	19.8157	protein
TCONS_00002397	blue	305.39	226.039	412.561	1923.25	2100.54	2000.69	676.769	575.321	880.626	328.335	369.257	616.999	2445.31	2613.91	2636.5	2115.54	1474.53	1654.79	protein
TCONS_00002399	blue	18.6868	17.9973	18.4129	13.9262	14.5119	13.937	14.6566	14.2748	14.4584	20.563	18.274	19.2564	12.336	13.4611	13.0079	21.519	19.1545	23.1962	protein
TCONS_00002428	blue	20.6883	26.8808	28.5714	56.1943	57.7876	42.77	23.0377	24.4937	19.3835	11.5754	8.3143	14.3388	68.474	68.6403	67.1907	36.3709	38.5119	42.2663	protein
TCONS_00002429	blue	13.1434	13.4885	19.4552	33.7326	35.1556	34.3522	21.5761	17.5435	16.2933	2.1949	4.27681	11.6254	50.6331	59.191	51.8175	15.7321	14.7384	16.6277	protein
TCONS_00002597	blue	43.8035	50.6249	47.0051	22.1945	25.9665	21.3811	37.0413	37.8232	33.8764	46.1887	45.6676	43.8268	26.1846	27.097	24.4085	22.2955	23.1424	27.3194	protein
TCONS_00002619	blue	30.2785	25.454	23.8485	53.1121	51.2038	46.6319	33.0518	37.5848	28.6389	34.2252	28.3579	24.8844	75.0353	70.2794	72.1974	38.5943	37.9833	46.7566	protein
TCONS_00002811	blue	8.33069	7.18906	7.63352	11.6311	10.8255	10.7761	12.8364	13.3164	12.8714	7.58983	7.44056	7.58663	10.8059	12.2689	11.3876	10.2885	9.5301	11.6434	protein
TCONS_00002818	blue	38.7821	35.6376	36.92	83.3578	79.4677	65.4639	68.8012	74.9819	65.0381	35.0296	35.0091	34.6828	91.8327	86.8257	79.4955	77.0835	74.8178	64.6783	protein
TCONS_00002824	blue	17.5423	16.2816	16.7918	14.6967	16.5336	14.7921	12.0773	13.4432	14.6055	18.3848	17.3053	16.9799	10.6996	9.32932	10.6709	22.1488	21.7829	18.2201	protein
TCONS_00002825	blue	10.4186	8.89813	15.1171	51.1459	45.5181	48.8081	24.0938	18.3155	24.839	7.7973	5.82891	11.2406	55.948	48.0446	66.1668	60.8965	51.5743	51.3784	protein
TCONS_00002827	blue	3.01726	1.03432	8.31651	10.0813	10.6219	12.3079	11.6265	8.35158	8.58389	1.88788	2.14786	3.22984	23.2362	16.3873	15.1394	5.89084	7.33915	6.32249	protein
TCONS_00002935	blue	2.44877	2.59867	14.6938	1.8065	2.76007	2.37143	14.4855	16.4297	6.56017	2.22902	2.27666	5.29964	18.5172	19.5324	9.30557	1.64657	5.28542	2.4596	protein
TCONS_00002995	blue	13.1844	10.1475	11.2587	28.4249	27.907	24.7634	47.1072	44.3951	36.105	5.95541	6.27949	7.15725	41.699	33.9264	28.3201	31.6332	34.3324	29.4989	protein
TCONS_00002999	blue	34.1002	35.9227	34.8214	275.03	280.868	211.183	129.066	120.314	106.335	44.2298	41.8817	36.9436	300.276	290.005	278.595	103.162	106.473	110.181	protein
TCONS_00003015	blue	46.1837	43.1907	45.9024	91.9826	101.303	86.9059	78.8475	80.0508	69.3298	36.2255	34.6588	36.4655	106.04	94.9099	92.8458	56.1902	58.2872	60.893	protein
TCONS_00003068	blue	7.08033	5.36559	5.58052	9.47677	10.0214	9.90746	16.2484	14.9222	13.4509	3.31686	4.47687	4.56946	11.967	10.2781	9.88797	8.92589	10.2125	8.23553	protein
TCONS_00003084	blue	13.0973	15.1515	12.0064	17.1026	17.4327	15.9393	14.3155	13.2458	14.0423	13.0273	13.3599	14.1001	20.8761	21.5641	23.1384	22.4345	19.8465	20.59	protein
TCONS_00003092	blue	1.92708	2.9867	2.37482	7.85465	4.13705	8.36899	11.9911	12.1766	9.00493	1.69493	3.38887	3.02492	19.7433	18.5738	13.5616	2.03435	4.60462	5.14505	protein
TCONS_00003134	blue	15.1269	12.9315	16.761	132.492	82.7759	113.198	108.115	87.2513	89.7287	13.9696	14.794	19.4419	182.263	167.78	159.179	65.1312	71.5536	68.0096	protein
TCONS_00003149	blue	34.4555	34.9925	32.6479	57.9292	54.021	48.5146	61.8594	58.4781	53.174	37.6645	38.81	33.2957	93.6163	88.2519	69.1442	46.9226	45.8722	44.3902	protein
TCONS_00003243	blue	39.2974	39.3541	47.5109	26.2864	25.8657	29.5162	33.0932	35.5845	36.5569	39.9309	44.1597	47.7627	21.6075	24.4042	24.692	24.5939	26.1644	23.9547	protein
TCONS_00003255	blue	17.6648	14.4301	20.2546	40.7544	35.503	36.7995	26.8784	22.9829	26.6194	15.3596	16.0209	22.7251	48.1967	38.2571	45.3376	43.338	38.8684	36.4334	protein
TCONS_00003304	blue	28.226	28.9514	32.6489	42.6117	50.7308	40.7932	26.7359	26.2699	26.3166	16.8378	15.8398	29.724	60.3032	54.6958	56.5195	46.3207	40.999	46.7374	protein
TCONS_00003306	blue	28.4214	32.2699	34.9652	56.487	57.3862	48.6193	33.3444	30.0027	31.9183	25.8909	16.4788	29.3216	74.8851	67.9449	68.6384	59.9883	48.6078	55.7478	protein
TCONS_00003398	blue	32.8847	42.9872	46.5999	81.8873	83.0575	68.3464	69.9218	73.5336	64.2585	10.4654	8.86462	17.0718	107.82	108.257	99.2545	58.0286	63.3046	74.2635	protein
TCONS_00003403	blue	12.2962	11.2982	31.9386	60.896	40.6703	61.4792	28.5848	25.8212	42.0594	12.4171	10.8552	26.0275	48.0746	53.2841	52.9664	33.3229	35.8992	29.5738	protein
TCONS_00003439	blue	28.1665	27.5049	38.4387	16.2853	15.8763	20.1169	19.0698	19.08	28.8633	24.2592	24.4344	43.2725	14.8896	11.8672	17.9373	26.1586	32.3885	28.9605	protein
TCONS_00003451	blue	11.8404	10.3122	11.4282	13.0225	11.7572	14.6418	16.2262	14.2888	16.0665	9.79711	12.3228	10.6752	15.3329	18.1811	12.6258	9.72654	12.253	10.6332	protein
TCONS_00003572	blue	67.6672	60.411	78.5336	113.879	113.269	116.716	108.592	96.3131	99.5727	67.822	73.643	85.2582	121.733	126.927	111.73	80.5891	81.3211	77.1214	protein
TCONS_00003618	blue	1234.24	1139.04	1446.53	925.249	897.493	1120.54	786.512	753.935	1049.02	1381.86	1335.65	1629.5	749.964	857.339	1201.24	1391.2	1099.75	1577.29	protein
TCONS_00003654	blue	13.4455	13.7772	14.3786	8.64451	8.78608	10.6631	12.3516	10.529	11.6547	12.2781	14.9254	13.0354	10.9624	9.98335	10.0826	8.06906	8.78659	8.19378	protein
TCONS_00003668	blue	30.3714	33.7092	33.3208	30.7415	30.5106	29.3737	25.8256	27.5073	26.1892	22.4311	22.2692	27.6952	34.1061	35.5859	31.6721	24.7794	23.0773	24.6977	protein
TCONS_00003697	blue	12.1697	11.9672	15.2714	9.21557	11.44	14.7818	19.0494	17.7944	18.5035	8.5944	11.8178	14.6321	20.0858	18.3753	16.9099	11.3593	11.7306	9.64213	protein
TCONS_00003737	blue	13.2064	10.4109	9.48404	4.44993	4.52816	5.98364	15.8979	14.9181	10.7737	8.86999	8.81795	9.06582	1.17622	1.27113	3.32705	12.4903	13.3664	13.7646	protein
TCONS_00003784	blue	20.3234	18.5619	19.1933	15.7595	15.674	17.6861	19.9766	18.8134	18.2174	15.559	16.4068	16.955	17.0959	15.6947	14.463	13.4274	14.0978	12.7991	protein
TCONS_00003794	blue	25.8302	24.2278	21.3178	29.3824	27.9321	28.2551	29.9816	29.0905	28.4337	23.8146	23.7087	23.6679	37.2505	32.9137	31.0531	25.7959	27.3688	25.5942	protein
TCONS_00003795	blue	15.0058	14.6291	23.0395	34.1709	32.2328	31.3259	13.7132	14.9497	20.6855	23.3508	23.5038	29.8383	45.2415	38.7403	49.4452	18.7212	15.4532	21.8868	protein
TCONS_00003822	blue	4.01851	3.87893	17.1835	10.5456	10.0903	29.2446	35.1521	29.3349	25.6899	0.956297	8.98075	13.6913	27.6364	37.3209	20.6552	2.46206	12.6465	3.61698	protein
TCONS_00003842	blue	11.6022	32.3439	29.5408	3.88396	3.50447	5.60605	13.3462	16.78	21.2924	16.5712	14.4883	20.264	2.46276	2.02884	2.26635	5.40571	7.1444	7.9585	protein
TCONS_00003874	blue	4.00011	4.21166	2.63052	13.9345	7.96288	16.1209	13.9568	13.1442	12.4051	1.2607	1.15942	1.56557	31.6741	33.7091	32.6286	20.853	16.5105	18.5391	protein
TCONS_00003886	blue	39.7367	40.7713	43.785	43.4189	38.0763	38.4684	30.0586	29.3176	36.9693	47.3455	47.0589	46.9269	26.2424	28.6061	32.229	34.6394	35.5605	37.8841	protein
TCONS_00003926	blue	34.4729	33.1743	27.467	64.0588	76.3436	65.2307	45.6006	55.1801	52.298	34.3473	30.4585	28.3829	68.0997	62.6424	73.2351	87.4117	80.4568	76.3775	protein
TCONS_00004027	blue	1.20235	0.889888	1.09026	6.30434	8.55562	6.17462	4.16989	3.75383	3.33065	1.39511	1.29576	1.23106	8.86903	9.19552	6.2603	2.44818	2.54695	2.27441	protein
TCONS_00004029	blue	14.8131	14.5005	20.2396	4.64703	7.44157	8.60601	12.7212	15.407	15.0232	11.7392	14.5439	15.9528	10.2116	9.4271	6.21933	5.84905	8.29815	6.7269	protein
TCONS_00004054	blue	28.9682	20.441	27.7068	69.8928	68.576	74.5999	96.9758	92.1092	79.0018	22.3577	22.7554	26.2103	102.637	103.006	84.9462	44.1955	54.5412	46.6739	protein
TCONS_00004061	blue	12.4603	15.6528	17.5603	24.2737	22.811	25.3736	16.9298	14.3987	19.4318	13.7215	12.8198	15.0893	20.9128	23.2412	22.7758	21.8175	17.6809	21.1337	protein
TCONS_00004089	blue	5.85347	9.19358	8.03487	2.18972	3.18557	4.25411	4.63386	3.24384	3.93075	8.13852	7.39205	7.81	2.18348	2.56898	1.87948	4.68231	4.98768	5.57959	protein
TCONS_00004183	blue	8.30928	4.91029	6.88879	12.5802	15.0504	15.0967	9.7842	8.02784	9.57177	7.53135	9.71556	8.33634	12.7593	14.3381	14.5565	5.66161	7.31993	8.33175	protein
TCONS_00004193	blue	16.522	18.4545	16.7142	7.60677	7.84443	7.73798	15.3781	16.3717	14.673	13.6524	13.2953	13.7837	7.09429	7.50808	7.08692	11.1084	12.3195	10.8145	protein
TCONS_00004227	blue	38.9483	44.3987	34.3991	15.5542	18.7556	18.101	20.711	24.9102	23.8009	23.5036	26.2473	30.6404	9.41679	10.1496	11.7255	15.2973	19.1952	19.7727	protein
TCONS_00004414	blue	2.79311	2.35108	6.5228	16.7276	17.8453	17.4085	22.577	24.0287	22.2514	3.05242	4.28839	4.19029	19.4718	18.0674	15.6653	13.758	16.0313	11.7111	protein
TCONS_00004522	blue	20.4338	17.3108	16.2427	35.2196	31.0164	35.5849	29.2443	29.9927	32.0488	15.8373	16.5299	16.7686	48.6677	43.1491	44.2647	37.1901	39.212	38.1392	protein
TCONS_00004576	blue	48.9805	46.2319	52.6955	96.9347	92.646	96.3325	44.5082	50.1004	55.6535	44.4107	44.6778	60.7892	66.924	75.4689	91.7241	70.6284	82.7633	81.9512	protein
TCONS_00004657	blue	6.47684	3.44822	5.83469	15.1198	13.7033	15.418	12.464	11.8246	10.388	4.79305	6.49845	7.05082	14.013	13.7548	14.7315	6.32856	7.18275	8.13202	protein
TCONS_00004676	blue	23.3029	20.715	22.9881	95.4862	91.4416	80.1782	60.0826	56.1042	55.2658	21.8805	22.4944	24.8987	105.483	86.0694	88.2245	46.684	55.2772	46.4885	protein
TCONS_00004677	blue	1.81139	1.4651	3.6115	7.63699	6.26819	5.93601	3.03006	3.9347	3.94163	3.05211	1.74931	1.72394	7.04119	7.65517	7.61392	6.95504	2.71528	2.98008	protein
TCONS_00004693	blue	166.375	173.225	208.876	452.741	406.715	376.98	308.376	290.401	315.237	182.943	183.576	182.917	564.873	589.405	463.342	187.867	205.515	223.305	protein
TCONS_00004698	blue	16.1973	14.8965	15.5309	9.34875	9.61408	11.6821	14.4117	18.7182	14.2682	17.1197	22.4734	18.6576	11.3377	14.4432	10.1651	15.1382	14.9023	10.3038	protein
TCONS_00004762	blue	22.2306	23.1067	22.3707	19.1002	20.3731	17.5308	16.9456	17.894	15.9981	21.7944	22.1061	22.7768	17.1616	17.1587	20.2576	19.6713	21.6253	21.7784	protein
TCONS_00004770	blue	18.7684	15.5005	18.4329	27.7993	24.9449	27.577	29.0245	24.604	24.7763	15.9375	17.5188	17.3392	38.5613	37.7477	29.084	23.3911	22.3478	21.4755	protein
TCONS_00004867	blue	7.81711	7.80639	8.23683	10.7787	11.789	11.4897	8.80137	9.8643	9.94242	8.40992	7.41127	9.05911	12.4412	12.4738	13.2387	11.8522	13.136	12.7718	protein
TCONS_00004891	blue	45.1395	31.667	41.7055	43.942	46.6192	47.4084	58.1692	54.2283	54.3374	28.9038	39.6584	40.7182	45.2184	49.188	38.7608	41.0157	47.4007	38.1675	protein
TCONS_00004905	blue	8.52432	12.8103	11.4954	8.1634	9.1743	6.31422	6.72233	7.68136	7.30232	12.4323	12.4379	11.93	6.95356	8.30726	7.39434	11.3231	11.7428	10.7248	protein
TCONS_00004935	blue	89.8766	85.8377	78.2751	78.6879	78.6975	69.924	70.4609	77.3474	74.593	103.648	98.4514	88.5171	55.218	52.0928	63.0136	102.443	103.506	106.606	protein
TCONS_00005038	blue	45.6874	45.1286	44.0318	44.251	43.2201	43.5923	39.8529	41.1467	40.9739	47.4442	43.6969	48.9938	35.9694	39.9309	41.7781	42.6696	45.4278	49.344	protein
TCONS_00005075	blue	2.02029	2.32936	3.86427	5.64357	7.69897	8.27613	5.09659	4.74711	6.53671	3.01021	4.96048	4.00151	6.96628	8.48385	8.41386	2.16324	4.26783	2.57507	protein
TCONS_00005206	blue	8.74677	7.31364	7.50542	27.7343	28.8214	35.4699	30.8385	33.5643	35.5399	5.94456	11.3613	12.8107	58.5867	51.578	54.7583	27.8893	30.3043	34.4478	protein
TCONS_00005286	blue	15.3106	15.8762	15.6623	31.5315	31.5802	27.0521	26.498	25.2239	22.4268	10.4684	8.93936	14.9983	35.1239	33.1387	35.1085	24.1485	22.441	26.9757	protein
TCONS_00005333	blue	36.5862	38.133	31.4364	28.5694	29.2305	27.1538	33.1346	32.2902	28.6539	33.5453	32.902	33.08	23.8549	21.3118	20.8423	30.7291	28.5237	25.9203	protein
TCONS_00005376	blue	28.6501	28.6112	28.4407	48.4818	52.3496	49.0228	44.4557	42.2578	41.6115	16.6433	15.8369	20.755	52.9028	51.8986	50.6382	30.9567	32.6956	32.049	protein
TCONS_00005447	blue	435.22	490.886	452.679	533.157	582.479	454.508	539.973	572.605	420.679	178.932	165.209	268.276	612.92	534.623	561.612	482.281	481.001	525.869	protein
TCONS_00005559	blue	11.0998	8.88792	12.0349	13.5414	10.5731	15.4347	11.5935	10.5362	13.8708	10.2119	11.4245	12.8194	16.4825	19.0178	18.0623	15.355	15.0977	12.0236	protein
TCONS_00005584	blue	2.82027	1.7777	2.43807	6.4867	5.06888	6.75226	4.46887	4.90271	4.71354	2.54209	2.83126	2.87529	7.28134	6.01234	6.48453	5.34658	4.61584	3.624	protein
TCONS_00005589	blue	7.15303	8.69747	9.39155	5.02189	4.70335	6.61828	5.20964	5.71049	9.03929	13.3541	10.5294	11.4092	3.17378	3.74894	3.32326	6.46652	6.61135	7.51715	protein
TCONS_00005732	blue	42.9613	52.2263	49.3082	20.5052	27.0014	23.469	22.3766	27.9238	28.3466	48.0311	46.5565	43.2244	19.5717	17.7475	21.4015	36.3856	36.2203	32.9286	protein
TCONS_00005748	blue	55.3999	61.2932	61.4448	50.5003	53.563	52.3765	54.7762	57.1082	61.0992	55.0591	54.122	56.9833	43.0621	43.2038	46.0282	56.8803	54.394	57.3625	protein
TCONS_00005907	blue	9.95096	14.2013	11.2334	11.8491	5.7047	7.34829	0.940468	2.99304	1.61151	18.1764	17.4754	9.31213	4.15364	7.00789	7.19001	14.4884	6.79215	10.014	protein
TCONS_00006095	blue	18.1723	17.7617	16.9321	11.9615	13.1741	13.7334	9.8682	8.31719	14.5723	16.2368	14.3199	13.1103	11.0256	9.7329	11.1503	16.6457	11.2923	14.2506	protein
TCONS_00006120	blue	123.541	113.525	110.671	491.641	417.239	433.36	465.078	363.289	410.569	100.059	99.1863	133.106	603.711	676.924	567.188	263.634	257.048	329.595	protein
TCONS_00006147	blue	17.5716	19.4276	18.3493	31.3984	29.0172	22.6475	23.6257	17.1361	21.4454	17.4777	14.6939	13.6311	34.47	26.7621	31.5803	19.4054	20.3393	18.8925	protein
TCONS_00006237	blue	375.936	377.368	397.652	372.398	427.942	399.298	470.276	440.317	395.97	123.299	137.984	264.261	498.327	480.152	428.649	292.133	337.334	341.949	protein
TCONS_00006266	blue	5.68049	6.84725	20.2326	31.9061	21.4395	32.9859	12.8255	9.91904	20.0735	5.26018	4.06643	11.9773	30.3679	34.6194	21.5018	27.5038	29.4788	17.8962	protein
TCONS_00006297	blue	82.4608	90.0907	95.0036	91.2661	102.482	79.7647	71.9462	76.6329	67.217	34.4201	35.6693	73.8527	94.011	95.5857	108.326	77.7035	82.588	90.6568	protein
TCONS_00006331	blue	35.4313	35.5109	33.8842	39.728	39.9536	38.9069	34.7886	33.1883	35.8155	31.3916	31.4376	30.7679	37.8469	38.6742	39.5373	39.4952	39.734	36.1835	protein
TCONS_00006425	blue	1.80053	1.38723	2.58814	6.62612	5.47132	6.94465	10.6946	8.00624	5.85131	1.35738	0.852531	1.07494	7.92596	8.49848	6.20283	2.34797	2.24564	4.75454	protein
TCONS_00006448	blue	44.932	47.1817	37.6787	80.4282	73.7803	53.9871	56.4016	58.3441	52.8656	17.3762	17.5604	26.4288	64.0356	55.0445	63.0355	44.8532	43.3359	50.5959	protein
TCONS_00006449	blue	74.1028	82.7729	83.766	88.0916	87.6577	83.4692	82.7762	79.3945	68.0756	43.7898	42.6751	54.7289	125.695	137.11	104.256	99.0682	97.733	94.994	protein
TCONS_00006516	blue	36.69	36.8254	41.0856	77.6594	82.4357	62.7689	83.0864	87.6447	71.0252	38.4794	37.9558	35.415	77.9754	76.0533	62.7749	49.7483	55.3506	46.0807	protein
TCONS_00006542	blue	12.9262	12.5084	11.5045	18.7956	20.2278	14.7528	14.2395	16.8423	13.9082	11.0319	8.11236	8.93928	19.9533	19.3849	19.1881	12.8637	12.0468	12.7571	protein
TCONS_00006597	blue	26.8233	24.5891	27.552	24.2166	21.5547	23.4158	18.0521	20.785	22.1287	27.5383	28.7841	26.6784	21.0959	22.2646	22.5719	24.4465	22.728	26.6285	protein
TCONS_00006643	blue	4.46047	6.31087	8.66151	16.6037	17.0931	19.7971	4.60109	5.4942	9.61301	7.29709	7.16402	10.4129	21.659	22.8408	30.2035	12.949	9.29963	15.4053	protein
TCONS_00006655	blue	103.437	102.162	120.773	156.219	138.432	139.871	109.962	108.005	114.321	110.439	100.208	116.117	164.134	171.325	164.682	134.537	130.942	124.303	protein
TCONS_00006751	blue	11.2233	11.0972	12.3767	22.0043	25.142	21.2009	16.6595	17.1581	17.0454	9.83725	9.90944	9.6259	24.4993	24.0256	24.5219	16.0432	16.6884	15.1653	protein
TCONS_00006797	blue	13.4083	13.169	14.0588	25.3581	27.2081	22.9377	17.6996	19.453	17.9187	10.1316	10.217	10.5349	27.0685	29.1216	27.8371	19.5778	18.2792	18.3861	protein
TCONS_00006804	blue	15.7903	12.8161	11.3794	34.3489	37.2384	31.3967	24.4496	22.19	23.0138	13.3541	11.9483	11.5368	55.2691	48.6349	40.0072	15.2635	16.5033	19.1623	protein
TCONS_00006995	blue	11.3287	14.2938	15.4285	12.0052	13.0699	10.2591	12.2888	11.9828	11.333	5.59509	4.13673	7.27786	17.1989	17.0686	16.2687	16.7404	16.0011	20.3906	protein
TCONS_00007085	blue	131.052	111.258	98.4412	168.331	178.863	183.257	127.946	127.905	137.677	117.71	114.563	106.159	138.226	146.43	147.476	149.768	156.44	176.956	protein
TCONS_00007326	blue	3.19482	1.37979	27.735	7.07896	11.4473	17.3188	30.0909	18.2932	18.3669	3.41664	5.02651	4.12735	22.2751	24.8622	21.5894	7.11727	7.27185	7.27422	protein
TCONS_00007355	blue	40.8681	34.9537	38.8972	54.6001	49.9776	52.5299	40.2991	38.7911	41.7472	41.0313	37.8861	42.592	50.4383	54.8473	54.0866	46.8481	46.874	52.1805	protein
TCONS_00007402	blue	7.89787	6.53299	8.50522	48.3393	41.9706	43.1297	22.2518	22.5881	20.5858	9.05984	8.92231	9.30668	54.0359	57.1821	54.3945	20.5826	20.8887	22.161	protein
TCONS_00007505	blue	3.35711	2.4058	3.19535	8.78119	7.63475	8.80474	16.4094	13.9543	11.8916	2.23797	2.67903	3.08058	9.34116	9.99996	9.35702	8.42404	10.3716	8.36012	protein
TCONS_00007595	blue	7.81395	5.24952	6.56784	12.2025	11.8872	12.3169	7.2909	6.86707	7.95373	6.15778	6.91268	6.09907	11.5039	8.82903	11.1853	12.881	12.1673	9.45689	protein
TCONS_00007607	blue	15.7838	17.7891	19.0452	12.2052	12.9519	13.507	14.0699	14.9583	17.1122	16.727	16.0588	18.0508	11.1175	13.2131	12.6404	14.5185	14.7586	15.0191	protein
TCONS_00007668	blue	19.557	21.9032	22.3276	31.7502	33.2731	26.4962	30.5086	29.158	25.9354	14.3	13.743	16.5331	39.492	36.5051	35.0973	18.0983	18.9281	20.047	protein
TCONS_00007670	blue	16.9348	18.4053	19.0651	13.9576	14.0113	14.9461	16.8879	18.2505	16.0672	18.3112	18.3241	18.7565	10.7712	15.7992	10.1681	13.9791	17.0548	16.0847	protein
TCONS_00007699	blue	47.8696	59.4939	52.8011	67.254	67.1533	61.4087	54.157	52.7492	52.8044	41.0552	37.7922	44.7687	63.7725	64.2467	65.9134	62.6694	57.3043	58.724	protein
TCONS_00007744	blue	28.4354	37.2843	32.7652	11.6163	21.79	13.1134	14.7555	5.80176	5.99998	42.0896	27.1985	35.9541	23.0624	11.4754	20.734	25.3699	22.6234	33.5933	protein
TCONS_00007752	blue	21.2342	20.8119	21.5655	25.7171	25.2263	27.7161	27.656	29.1539	30.4708	19.7217	18.2178	21.8076	31.9243	35.9929	32.067	25.344	27.3013	26.7516	protein
TCONS_00007804	blue	26.0591	26.6845	24.9814	17.9913	18.9251	18.009	14.4522	15.7858	16.8301	25.227	24.1418	26.8269	17.1395	18.4936	20.7447	20.7189	18.9466	19.4699	protein
TCONS_00007834	blue	37.1584	41.1864	47.6648	110.631	110.631	109.331	78.3827	71.0923	71.7059	45.6739	44.4072	44.8203	115.241	115.169	105.625	62.9551	63.5059	71.373	protein
TCONS_00007846	blue	22.2495	20.6886	24.2038	10.6212	9.76961	12.0661	15.12	15.7741	15.6219	27.0983	29.5891	23.2874	12.1023	14.4316	11.3369	24.3245	23.0031	20.6075	protein
TCONS_00007849	blue	21.1953	21.0811	19.8316	9.63721	9.96834	10.3127	10.9887	10.9731	11.2384	29.4984	27.8987	23.1833	10.7002	9.42009	10.3465	24.4021	21.3584	20.6798	protein
TCONS_00007853	blue	1.44768	1.18257	1.18162	7.10545	7.70496	5.12561	4.83247	5.50529	4.36369	1.65197	1.55541	1.65939	9.09155	10.0995	7.84618	3.08424	4.48546	2.76583	protein
TCONS_00007874	blue	64.8151	65.8255	67.7274	87.831	90.7193	78.2582	101.31	95.8477	84.0685	17.401	16.3305	40.0528	116.245	98.3223	98.0429	81.4725	84.9439	90.7446	protein
TCONS_00007915	blue	23.2723	23.8969	26.4085	42.7467	42.8954	40.8116	34.7064	33.8406	31.0394	27.4095	30.093	30.628	45.2248	40.3069	49.2741	25.9389	25.9769	29.4971	protein
TCONS_00007966	blue	94.3644	89.7872	89.1333	112.412	110.927	103.081	97.7423	98.6308	79.9847	75.3491	70.7629	79.8944	148.687	138.26	140.062	80.7339	94.608	96.5858	protein
TCONS_00007967	blue	8.86859	10.4422	7.04514	14.1363	17.3848	11.4527	8.17124	7.2595	4.69876	3.43644	6.23495	7.19052	14.8012	11.8835	16.8287	12.7442	8.81101	16.9414	protein
TCONS_00008012	blue	15.7752	16.5769	18.2632	20.9538	20.3102	18.6318	16.9473	16.8082	11.9607	8.76976	9.31321	12.702	31.7881	27.4245	26.4335	18.2271	20.0846	21.1897	protein
TCONS_00008140	blue	23.9127	22.4233	22.0093	20.5724	17.9565	21.8518	17.2501	16.1771	18.5811	24.2148	23.3702	24.2847	19.5887	19.0003	21.9616	20.3374	20.6274	20.647	protein
TCONS_00008165	blue	21.7893	25.4215	23.1208	15.3647	16.0513	13.5721	20.3521	19.5416	18.544	6.86372	6.47758	15.3642	28.4728	26.5429	23.5352	20.0093	21.0244	21.1727	protein
TCONS_00008180	blue	2.83346	2.89035	2.48989	10.2575	9.7564	9.04687	6.00187	5.95424	5.86352	2.85039	2.65725	2.76366	9.9638	9.73555	9.38012	5.55879	7.35807	6.34826	protein
TCONS_00008232	blue	24.1639	23.7267	42.0473	101.498	81.1541	85.2815	171.624	147.333	141.987	29.5683	29.45	35.8142	228.464	209.087	150.011	95.107	107.103	83.7427	protein
TCONS_00008336	blue	4.74504	3.8111	5.24125	21.0356	19.3668	19.4566	14.499	10.9939	12.1972	4.9768	5.83361	5.01677	21.8635	20.3343	14.9267	8.52307	9.22634	7.10391	protein
TCONS_00008490	blue	1914.36	2100.64	1870.5	1808.56	1793.39	1419.89	1535.19	1521.98	1388.98	735.335	616.497	1080.82	1604.7	1504.82	1575.2	1375.99	1396.8	1620.09	protein
TCONS_00008542	blue	4.71214	3.70823	4.69487	8.21013	8.70986	8.85436	14.4092	12.8411	10.6334	3.7859	4.31818	4.53423	10.9635	10.418	9.20539	6.59891	7.08988	5.92955	protein
TCONS_00008737	blue	706.034	839.101	665.339	211.799	295.497	232.295	249.154	366.849	399.027	510.005	473.657	575.346	147.568	112.489	156.623	655.707	724.579	474.585	protein
TCONS_00008760	blue	4.96138	3.36957	5.525	35.5088	25.5866	29.6847	24.9644	15.999	17.0688	3.41074	2.81443	4.01313	47.7592	42.7371	38.8287	19.3945	18.379	19.293	protein
TCONS_00008873	blue	14.0465	22.5637	17.393	10.2964	7.88791	13.347	13.5358	12.9042	13.2157	18.9926	22.3332	15.6426	12.2672	13.9859	12.5213	6.45428	10.876	9.78793	protein
TCONS_00008916	blue	4.92573	4.31019	4.61622	10.0296	7.43088	7.27076	8.64569	7.85178	7.36686	3.83795	3.89228	5.36811	14.9226	13.9503	11.7265	5.2632	5.40625	6.68004	protein
TCONS_00008936	blue	30.7388	26.838	27.0983	22.2795	24.8465	27.3133	25.8246	25.908	29.8703	31.1734	35.3441	30.9995	25.3391	25.0508	26.8593	36.5947	34.647	29.6921	protein
TCONS_00009044	blue	14.2398	10.283	12.8277	16.31	17.3226	17.8391	15.6966	12.9164	15.084	13.3185	12.9971	13.0274	16.826	18.2235	17.5126	17.7056	13.4307	15.8525	protein
TCONS_00009084	blue	1.70648	3.07811	2.66245	7.30434	7.22061	5.58856	4.70012	5.38744	5.31662	3.05735	3.44969	2.41135	7.33	7.47262	7.55952	4.81218	4.14683	4.98723	protein
TCONS_00009091	blue	30.8802	21.2102	20.015	124.953	124.904	117.956	66.3214	61.0018	58.9783	31.3108	34.1474	22.481	157.241	165.301	112.468	21.8306	23.604	27.3823	protein
TCONS_00009153	blue	49.8004	52.5937	56.0818	79.9876	80.882	63.9995	63.4849	66.0703	61.1111	37.5662	33.1019	41.3663	119.033	110.61	103.37	53.7947	53.8154	57.0876	protein
TCONS_00009160	blue	14.1275	13.4163	15.008	29.3307	28.9985	28.3836	28.5758	24.7142	27.3029	16.1576	16.4955	15.1455	31.6899	35.9943	31.5946	27.268	23.415	27.0402	protein
TCONS_00009162	blue	4.36655	6.14946	3.14031	10.8562	10.9839	9.92764	8.68982	8.16975	7.0389	5.36893	6.08944	4.5657	9.19401	7.92494	11.7079	10.7511	12.2747	12.3459	protein
TCONS_00009189	blue	21.8153	17.5865	20.7141	60.3855	62.1133	51.5157	50.0836	46.9671	49.0265	21.1426	23.1238	23.2257	76.2468	73.5974	68.7203	58.6252	58.0931	48.1095	protein
TCONS_00009220	blue	51.1622	55.0144	51.7934	68.5595	70.8676	59.8021	59.8743	62.215	55.1398	27.5145	23.4296	34.0066	88.759	79.3884	77.3356	70.6905	65.1143	66.2944	protein
TCONS_00009272	blue	67.1086	43.4773	45.9548	190.145	203.4	195.933	142.96	184.386	184.024	50.6479	52.0905	71.6321	134.588	85.7542	269.527	219.214	241.142	214.669	protein
TCONS_00009339	blue	36.6582	33.2451	37.3548	13.439	16.2499	16.192	30.7907	33.6344	32.8097	26.8448	34.8909	35.2536	15.7705	16.8762	14.1224	18.6894	21.0194	18.7645	protein
TCONS_00009369	blue	55.7784	61.2262	56.2093	70.3146	67.2563	69.5409	73.3546	70.6154	68.7763	47.6398	47.363	53.8648	68.3854	70.7216	67.5015	47.625	47.6317	57.6323	protein
TCONS_00009594	blue	18.5135	19.574	18.7217	12.4893	9.59558	9.97036	5.97278	5.10217	6.17167	30.5966	18.1137	18.5032	11.1477	10.5336	9.97149	20.8221	15.5689	16.616	protein
TCONS_00009651	blue	91.3265	81.3583	80.8832	140.364	153.727	127.988	98.4363	110.539	103.773	87.927	87.7306	79.897	200.29	191.527	157.655	98.5433	108.098	102.787	protein
TCONS_00009666	blue	15.21	15.0332	15.3395	25.9041	24.387	22.7625	30.0378	27.5164	23.3674	11.3437	11.1128	12.8389	30.5445	27.4751	24.315	21.1547	20.4759	20.1918	protein
TCONS_00009694	blue	2.10299	1.58885	2.82493	8.24262	6.04133	8.0077	10.5405	8.65142	6.97002	2.69565	3.4491	3.55255	18.3336	14.99	17.2942	10.4865	12.5137	16.4584	protein
TCONS_00009708	blue	270.311	347.024	357.146	281.924	304.451	214.058	236.747	261.931	197.845	134.729	121.897	175.804	386.09	344.657	347.938	367.903	340.791	354.227	protein
TCONS_00009800	blue	6.25388	4.75908	4.53012	32.8502	31.893	33.3916	71.9327	69.0047	64.4865	2.08377	2.62827	4.08812	103.948	76.3092	64.6966	23.0714	32.8046	26.8794	protein
TCONS_00009811	blue	2.11458	1.21081	2.38834	21.5012	11.9368	23.0558	13.531	9.68213	8.45296	2.85803	2.88816	3.04147	15.7865	21.2505	18.6155	10.8818	9.00172	9.94168	protein
TCONS_00009835	blue	13.6413	13.1805	13.4709	19.7828	16.9674	18.7258	16.5107	16.6243	18.2697	13.7319	13.9737	14.1445	18.4407	19.3999	20.4281	18.0404	18.4407	17.0667	protein
TCONS_00009851	blue	11.0008	14.2256	16.2619	3.49218	3.57757	5.37221	3.81001	5.00563	4.18687	13.0144	13.566	14.6294	2.01834	1.44648	2.86925	13.5927	11.6562	13.3973	protein
TCONS_00009997	blue	70.3067	75.9521	67.7911	43.9466	47.9221	47.165	56.6135	58.4067	63.1223	90.1737	92.585	79.7048	54.8577	57.5135	56.2028	76.6375	70.8946	74.0373	protein
TCONS_00010066	blue	20.22	20.1125	19.8949	11.517	14.073	13.9476	17.9806	17.4699	18.0691	17.6937	18.6236	17.9935	9.25737	8.34076	9.71892	10.8386	11.934	14.3862	protein
TCONS_00010077	blue	7.53878	6.14067	30.4653	60.5156	54.1083	58.912	24.3901	21.3592	32.0924	9.06859	11.4933	23.6778	110.28	109.221	103.855	32.7575	37.2271	35.6676	protein
TCONS_00010235	blue	1.47787	1.45226	2.56014	8.91752	9.62565	10.2001	21.36	18.3889	13.4395	0.884072	1.37304	1.70634	22.2838	19.4385	14.4524	9.27535	11.5839	8.27292	protein
TCONS_00010237	blue	10.9568	8.37365	11.91	33.3832	31.4422	25.0353	47.0032	43.738	30.2213	6.58823	6.11909	7.64075	45.9258	44.6377	39.3477	27.2958	32.7666	29.0596	protein
TCONS_00010247	blue	6.89607	5.32062	8.9405	14.8769	14.8131	13.2495	23.6515	22.4267	17.3763	3.8406	4.54425	5.00968	16.675	16.6139	12.0252	9.25961	12.6335	6.29877	protein
TCONS_00010297	blue	120.811	149.484	136.988	150.827	172.977	127.645	103.106	107.008	90.9412	61.9083	57.1587	93.0791	253.738	226.872	230.977	121.814	112.838	142.847	protein
TCONS_00010315	blue	19.1558	17.3457	20.4575	53.2538	41.9538	42.2206	39.9854	35.0517	32.5103	20.7842	18.6876	18.1701	76.8059	68.5024	59.7707	46.2187	45.0555	44.4617	protein
TCONS_00010321	blue	59.4823	60.7319	67.9446	34.6839	40.243	35.6616	43.0202	45.2965	47.0635	54.8882	59.0319	58.142	34.397	31.1061	29.0309	27.5103	29.1863	31.2238	protein
TCONS_00010394	blue	104.799	127.498	109.96	153.166	159.099	138.061	110.755	112.188	106.128	88.4991	74.2324	80.4319	151.503	138.888	152.647	108.598	113.716	127.405	protein
TCONS_00010513	blue	19.1525	15.4845	19.4542	32.8304	28.5516	24.9676	19.7597	19.4271	16.0057	17.9991	17.5639	17.7801	38.2723	37.6272	28.4673	18.3442	21.5264	20.1573	protein
TCONS_00010570	blue	21.4826	23.6066	21.5458	13.2081	12.4461	16.342	18.1362	21.9924	21.2119	17.7055	20.6181	21.7957	8.35292	10.0843	10.4867	23.0918	24.6602	25.2335	protein
TCONS_00010586	blue	1.98767	1.35089	1.6098	3.74747	3.97499	4.56167	6.91192	6.9077	6.82646	1.51217	2.67948	3.77555	9.42372	11.3586	6.34104	2.09549	2.99776	1.76241	protein
TCONS_00010592	blue	7.3521	6.82437	6.88192	13.7301	12.948	11.8485	10.4349	8.96509	6.98569	6.44078	6.1412	6.23745	14.2925	14.0361	14.5606	9.95496	9.95331	9.00624	protein
TCONS_00010599	blue	46.0998	48.2147	43.7481	39.7413	41.145	37.3285	37.2561	40.0671	43.6255	57.1798	53.1801	48.0314	29.4382	28.1826	29.6351	39.5031	41.6321	39.4973	protein
TCONS_00010602	blue	4.59864	2.66848	3.88724	17.6997	15.3733	15.0904	22.3812	22.2526	19.1359	2.78391	1.93272	3.59281	40.6775	31.7335	26.6801	10.3437	9.58485	12.9972	protein
TCONS_00010659	blue	69.6422	72.3714	70.4202	73.2899	75.1153	67.9163	64.9087	65.0647	62.2749	47.0267	44.012	60.5576	86.7154	72.9299	84.5206	59.4793	54.511	66.4645	protein
TCONS_00010766	blue	7.79276	8.00722	8.48272	12.0638	10.1807	10.7276	18.1552	16.9793	15.3386	6.56183	6.51239	6.89301	15.1223	14.03	13.626	10.398	11.0502	10.2169	protein
TCONS_00010809	blue	14.7619	14.2504	14.2989	14.4448	14.9134	15.0349	19.7429	20.5667	17.4316	8.96656	10.2131	12.406	20.5064	22.6829	19.7993	13.6563	12.9301	12.7923	protein
TCONS_00010832	blue	33.2356	29.2745	31.5671	55.8793	56.422	51.9796	33.3874	31.6091	34.2936	30.4512	27.3936	29.129	61.9038	53.424	59.1163	58.999	57.6477	51.5245	protein
TCONS_00010985	blue	4.19208	3.73552	4.99996	20.7383	16.1308	13.9344	6.42666	6.33395	5.95378	2.95936	3.40176	5.7453	24.9426	33.3584	23.9659	12.7357	13.2389	23.0765	protein
TCONS_00010999	blue	9.86778	5.48127	7.25185	16.2217	13.8096	15.4813	24.1815	23.5962	20.4928	9.11756	5.84557	7.85942	25.6198	25.1208	19.586	16.7705	21.0063	17.0314	protein
TCONS_00011015	blue	23.3666	28.2908	28.661	8.93888	11.6375	9.94225	11.0088	12.9229	14.9274	29.758	30.3705	27.5313	4.41135	4.93006	5.92516	9.90919	9.71558	13.8283	protein
TCONS_00011036	blue	25.8508	25.119	17.3718	31.0171	33.7779	26.6927	23.6179	25.3267	25.5922	17.1844	19.1282	17.0519	34.4696	23.3341	29.7802	33.4007	31.7189	28.7458	protein
TCONS_00011038	blue	19.2813	20.1985	19.7983	23.8182	21.1631	21.968	23.4012	24.0079	21.3808	18.8908	18.3697	19.0262	29.0631	27.1219	24.2411	21.4555	22.8649	20.4966	protein
TCONS_00011075	blue	10.7222	10.7968	11.7294	24.5559	23.1864	24.555	16.9415	17.4775	16.4392	12.4313	12.0084	11.116	23.7771	26.4814	26.9205	14.3462	12.9946	16.5087	protein
TCONS_00011096	blue	3.22478	2.75527	7.77336	33.731	30.6458	34.3932	26.286	22.1063	29.0135	7.01746	7.89809	7.7639	33.8297	32.3077	34.0141	13.0121	13.4099	19.6177	protein
TCONS_00011165	blue	77.0111	86.4479	91.0941	91.7382	93.6078	77.4927	73.9984	72.6642	71.4214	54.8918	49.7277	69.5055	93.7489	98.6621	94.1441	68.4173	69.8886	74.1377	protein
TCONS_00011193	blue	4.6145	3.76128	3.77948	7.02845	5.27518	7.71199	7.06746	7.19496	7.09581	2.92033	3.05702	4.73362	6.32355	6.35167	6.73589	3.30911	2.94693	3.94617	protein
TCONS_00011229	blue	20.5369	15.7694	21.1963	34.9123	38.8177	37.1512	22.2756	21.7319	25.4502	18.953	17.9005	22.7253	27.9445	28.4261	38.1975	31.397	28.9641	35.1563	protein
TCONS_00011281	blue	25.1609	28.6385	30.8283	18.7431	18.1329	16.7918	23.1727	24.099	23.0004	26.8951	26.2288	25.859	18.9345	17.4811	16.8326	22.2355	24.1667	22.6068	protein
TCONS_00011294	blue	50.2905	50.4977	54.1914	17.352	21.9803	22.8002	25.1741	30.6765	26.2938	46.6889	52.0101	43.4506	18.6577	15.8808	17.6038	26.8302	26.8003	27.6947	protein
TCONS_00011297	blue	15.6882	17.2822	14.5214	5.47625	8.15994	8.70418	8.54395	11.0652	7.82304	8.75432	10.9256	12.9097	3.46763	2.02265	3.44257	8.11847	9.29486	8.43633	protein
TCONS_00011333	blue	4.8156	5.20401	7.58846	63.8815	51.4886	49.1013	31.9241	23.2642	31.4468	4.95497	5.83448	7.39391	85.2852	91.7421	68.0476	25.802	26.2609	27.6293	protein
TCONS_00011368	blue	36.6116	38.0571	35.7489	37.9168	35.7175	34.4591	32.1315	30.3925	31.6557	38.3841	31.4329	39.6206	28.2378	27.9846	31.1444	35.7756	36.4092	35.8502	protein
TCONS_00011387	blue	1.51659	1.01216	1.76375	9.99108	7.27121	9.85074	4.03197	3.6466	5.1861	1.57295	1.74783	2.12966	16.318	16.0228	15.176	4.78219	5.75949	6.38003	protein
TCONS_00011401	blue	2.43719	1.07276	1.44921	8.44832	7.00617	9.71089	6.06638	4.49804	7.1742	0.993814	1.6222	2.06016	10.4211	7.81087	8.73325	9.73778	7.18076	7.53488	protein
TCONS_00011464	blue	17.0473	16.4396	19.994	6.21899	6.98116	7.74725	8.50823	8.85923	10.0961	17.0418	15.8005	20.1172	6.31114	5.53866	6.13537	13.4683	10.2055	13.416	protein
TCONS_00011492	blue	16.1644	11.2263	12.2744	57.7728	60.4565	57.4492	37.8548	36.6853	40.9492	15.1529	16.1993	18.8339	55.7948	41.319	54.7465	62.3752	51.8113	53.3575	protein
TCONS_00011494	blue	6.61606	8.32424	7.3393	4.48081	6.75409	5.60274	1.94753	1.65455	3.85771	10.236	9.677	8.85328	3.17754	3.09267	4.6473	9.677	7.07827	10.2525	protein
TCONS_00011508	blue	6.10112	5.41923	5.19697	13.4005	12.8545	12.9236	10.9389	10.5415	10.4733	5.2427	5.41813	5.72922	13.2752	14.8002	13.3263	8.24124	10.5319	10.3556	protein
TCONS_00011510	blue	2.27945	1.85372	6.63497	18.108	12.9905	18.8434	22.1543	19.6482	19.212	1.47293	2.82492	3.64824	22.4545	24.3656	19.693	7.73331	8.32406	7.31402	protein
TCONS_00011529	blue	26.5895	25.6477	24.6066	34.391	32.932	29.2798	25.0382	24.491	23.8238	21.8853	21.134	23.1746	29.7348	28.1627	27.3842	25.7373	24.3837	23.4863	protein
TCONS_00011598	blue	42.0554	36.3103	44.0481	196.483	179.018	166.274	130.006	119.561	111.483	33.6143	35.346	44.3959	183.944	176.6	156.061	73.3498	87.6522	80.2664	protein
TCONS_00011663	blue	44.5851	41.6151	50.2979	80.2886	64.2252	83.3468	93.8527	91.4293	74.2558	47.0278	47.6881	52.7228	117.894	111.018	92.1288	50.9907	49.1384	49.3042	protein
TCONS_00011720	blue	61.1782	54.8006	57.8688	73.3613	79.2854	68.8736	85.3913	83.0487	81.3382	51.7635	54.4584	53.6014	90.9604	86.888	81.4476	68.0611	67.8448	70.303	protein
TCONS_00011731	blue	6.65742	0.625094	3.15677	5.01114	8.35757	5.74982	13.364	15.5662	13.9999	2.20867	1.78986	1.73272	19.5582	26.2712	11.1525	7.15538	9.00171	8.17438	protein
TCONS_00011784	blue	15.6453	14.4569	16.6232	20.9433	22.6081	21.7467	25.7213	26.1522	23.0914	15.8892	17.9416	18.4366	25.1035	26.3189	23.0416	17.1285	17.6741	17.7421	protein
TCONS_00011968	blue	48.393	48.3895	45.6635	59.8899	60.165	60.3985	51.7389	46.7773	48.408	44.5271	46.5333	47.8497	56.0879	54.0917	58.2099	57.5129	56.9962	59.7143	protein
TCONS_00011976	blue	44.2364	42.3459	43.8024	29.8737	32.6914	32.9737	29.5209	32.6247	34.018	47.9112	44.0245	44.2393	19.9593	20.5852	22.1155	23.6116	25.7806	28.5889	protein
TCONS_00012023	blue	29.3018	30.4223	27.2749	17.4278	18.1072	15.873	26.7818	26.1989	24.8617	22.8215	25.7757	22.8369	17.4139	17.5918	15.8483	29.0674	28.5889	23.8971	protein
TCONS_00012117	blue	46.8832	34.8311	48.6974	59.419	54.1446	53.9916	69.7949	78.1912	72.9812	43.4579	47.6245	44.7883	100.476	98.8146	70.3179	52.8615	57.4795	54.9947	protein
TCONS_00012144	blue	8.34041	7.29679	12.1491	15.1963	22.2823	26.1595	33.6234	33.0421	27.1697	7.78001	13.5414	12.4009	28.8364	25.7492	22.5864	7.273	8.5608	7.49828	protein
TCONS_00012161	blue	5.81344	6.11697	6.03604	11.6814	12.032	10.4043	6.77676	7.53027	7.07104	5.39298	5.18765	5.86969	16.522	13.84	14.6758	10.9066	10.3489	9.64027	protein
TCONS_00012162	blue	62.8529	65.5217	62.1004	35.2321	35.931	36.9612	48.7783	57.0494	49.3384	62.5446	59.9214	57.1971	19.4377	19.4163	21.1969	41.2351	44.7632	47.1378	protein
TCONS_00012178	blue	44.8192	40.6542	49.5142	87.4838	96.1262	77.8089	52.1053	54.4141	49.5671	47.5744	45.8098	43.1309	100.006	98.1464	78.4579	40.2672	47.883	43.7845	protein
TCONS_00012237	blue	1.979	1.3978	1.8018	4.60349	5.4826	3.18843	4.25414	5.97597	6.35895	1.17892	1.08757	1.15012	7.2341	11.071	7.89095	7.43252	5.63129	2.91724	protein
TCONS_00012270	blue	23.2721	22.2508	22.6974	14.1125	16.197	17.7441	19.5019	17.4091	17.412	19.6326	21.0526	19.7095	15.008	14.7664	14.4098	14.3845	14.5765	14.3281	protein
TCONS_00012273	blue	23.4166	24.1554	24.6198	18.5881	19.1464	18.4787	17.5568	18.5951	19.2311	22.5206	21.9807	21.7246	13.5538	14.4339	15.4614	18.876	19.3717	16.9444	protein
TCONS_00012288	blue	9.78545	13.4477	11.846	7.3315	9.8739	3.5796	8.69208	5.41964	8.38949	9.3844	12.7458	10.4771	2.72193	0.750566	2.73627	6.59471	5.38458	7.40565	protein
TCONS_00012297	blue	2.88504	1.57356	2.23365	10.4973	10.4711	10.708	16.2126	14.9311	15.1063	1.87112	2.65844	3.69345	10.6825	12.7526	11.8978	9.02224	13.4946	9.32709	protein
TCONS_00012343	blue	76.8782	81.2027	66.7416	118.232	117.98	107.517	92.5141	98.2367	84.4979	73.0846	68.6434	67.8481	110.495	119.996	121.68	103.188	102.611	98.7772	protein
TCONS_00012385	blue	9.57164	7.21096	7.62563	18.4296	15.1307	15.4827	13.83	12.0398	12.8233	7.89831	8.06099	7.72127	17.5199	16.1025	16.4632	13.9076	16.7635	13.0731	protein
TCONS_00012491	blue	19.3208	17.7674	18.1969	30.0824	26.5031	29.0317	27.6415	23.5183	23.8126	17.6151	15.1863	19.0188	31.088	26.5465	28.8707	22.9919	23.8362	23.6525	protein
TCONS_00012589	blue	315.822	330.731	305.876	380.626	407.851	351.825	286.922	276.379	248.131	178.15	166.867	241.693	327.834	363.854	344.05	310.771	307.929	299.428	protein
TCONS_00012636	blue	3.05306	3.2248	2.5468	26.5245	16.2667	20.469	32.3039	22.4067	18.9556	2.94642	2.89291	2.25352	41.3726	42.9948	32.0343	12.0154	14.2724	9.67744	protein
TCONS_00012637	blue	8.10989	8.02599	6.7645	11.5659	11.0539	11.3705	9.47289	9.31703	9.39858	7.16075	6.09683	9.19013	13.1361	13.2151	12.5592	12.3994	12.5709	12.3619	protein
TCONS_00012676	blue	5.13677	4.27543	6.68352	7.61493	7.01451	10.0292	16.1189	13.4546	11.0955	3.71345	5.81788	6.36665	13.2073	11.5511	8.69087	3.22007	3.84159	3.87124	protein
TCONS_00012710	blue	4.10207	3.8182	4.94615	17.5609	16.7116	17.4624	12.8307	9.83919	12.4945	5.1132	5.00489	5.58965	17.189	16.8623	17.2575	15.9763	16.2914	16.0985	protein
TCONS_00012718	blue	5.74691	5.46042	8.25561	20.2654	23.8548	21.078	15.4653	13.3089	16.6275	6.45922	5.96615	8.91741	18.925	21.9114	20.1391	21.9457	15.9239	16.4561	protein
TCONS_00012748	blue	40.4325	45.6538	39.9644	33.6261	33.6703	29.9313	26.8805	29.6744	33.1145	42.107	41.2385	41.9513	30.4329	30.5217	31.3278	48.4854	41.2387	44.8154	protein
TCONS_00012788	blue	58.9824	58.1151	51.5166	46.4722	43.3604	46.5084	41.48	45.6057	44.3074	48.0539	45.2472	50.5145	34.2687	38.4885	39.0821	46.615	47.2351	44.9754	protein
TCONS_00012889	blue	8.72729	7.84818	7.74818	28.3367	22.0663	26.773	13.1529	11.6221	16.6211	7.42981	8.39895	11.9398	24.2724	24.1517	21.1803	7.70982	7.82902	7.36862	protein
TCONS_00012994	blue	5.37461	3.96718	4.24039	9.86589	9.86329	10.343	12.5902	10.0804	10.2917	4.43319	4.884	3.72723	14.5664	12.3457	10.2655	8.85192	8.6738	7.88519	protein
TCONS_00013041	blue	14.125	14.6527	9.88859	7.81881	10.0045	8.32744	5.51797	5.19067	8.68404	11.9076	14.1166	17.8534	6.40862	5.26717	8.79684	9.94374	9.64501	14.4779	protein
TCONS_00013142	blue	455.903	498.628	474.944	339.655	304.721	308.881	387.028	372.682	380.128	423.927	422.797	441.672	269.222	262.423	245.609	239.635	243.803	253.818	protein
TCONS_00013264	blue	11.7923	10.4895	15.6546	13.6676	13.7532	15.3725	36.7322	35.871	30.6021	6.05398	8.30643	10.4162	45.4152	36.4481	26.7761	24.9711	29.5948	19.0069	protein
TCONS_00013280	blue	21.1742	19.1399	21.24	45.0345	43.5918	43.9645	32.5407	34.2385	30.6719	18.5144	19.6591	20.68	73.1012	77.2213	62.3325	37.3252	37.161	37.6663	protein
TCONS_00013308	blue	22.6734	23.7599	22.8034	30.8835	29.6473	23.6549	25.2667	24.9321	18.8227	9.75357	9.80093	15.9995	53.3745	52.3399	42.2388	29.4196	26.6574	29.5178	protein
TCONS_00013463	blue	10.6847	12.1113	13.3184	10.0092	9.78182	10.3318	11.6131	10.593	13.1071	16.6786	14.775	9.75645	5.07976	4.10006	3.9971	14.5512	16.273	14.8625	protein
TCONS_00013474	blue	18.8565	21.1514	21.6094	44.4642	37.7659	36.2195	16.5493	17.3738	17.3164	32.3587	30.0101	22.8389	57.9334	57.7061	55.6387	57.2799	46.6011	45.6793	protein
TCONS_00013475	blue	6.79345	5.51412	7.57745	11.688	12.0096	12.4677	7.14945	6.68147	7.78427	7.2027	9.17352	7.56078	19.3099	16.7666	15.0448	15.7715	12.7066	9.56841	protein
TCONS_00013536	blue	15.3902	14.0262	21.8616	66.3095	49.1608	57.1583	100.741	87.2911	85.6081	20.1262	19.8779	21.1179	157.378	133.367	110.001	63.5286	70.4592	68.1697	protein
TCONS_00013628	blue	6.91215	7.09886	7.48164	9.91264	8.25424	11.6548	11.199	11.3907	9.24539	5.45888	5.38998	7.74061	14.8953	15.6262	15.0122	10.6686	11.2603	8.59672	protein
TCONS_00013667	blue	36.3936	30.5448	44.9338	67.5756	65.6466	71.8135	63.1458	63.5802	58.6979	29.2426	37.7342	45.1696	69.2484	76.3437	59.6588	33.2854	36.1968	34.3715	protein
TCONS_00013689	blue	5.46561	2.62428	5.22846	13.8309	10.6705	11.9522	12.2263	10.3796	12.8826	2.80299	4.65899	3.18862	15.9993	16.9032	8.82124	6.64492	8.50865	7.07184	protein
TCONS_00013723	blue	33.4117	33.0261	34.3084	43.9855	45.1437	40.2674	39.6305	37.8815	39.2244	29.2084	25.7474	31.3687	40.8236	42.5115	41.3105	29.8374	33.2146	32.0828	protein
TCONS_00013760	blue	28.6304	28.5115	28.932	23.7766	22.5285	20.4046	25.8106	27.02	23.3111	29.4542	27.5603	25.1295	21.023	23.5309	23.4569	28.6632	29.0565	25.9374	protein
TCONS_00013817	blue	27.5934	29.3255	33.3253	29.4514	33.3522	31.3615	39.2832	44.7523	40.3616	21.5561	28.7315	33.931	50.7316	49.6551	39.5354	38.6106	35.8466	35.2252	protein
TCONS_00013941	blue	32.3773	29.8025	30.6102	24.2129	27.119	25.7929	22.7588	19.7151	24.2345	36.6672	34.8154	31.8963	16.7902	17.9512	17.8191	22.3976	23.6018	25.9162	protein
TCONS_00014043	blue	15.0499	22.4274	25.6611	6.3269	6.95759	7.84048	13.138	15.351	14.9615	17.5772	19.2	18.1354	3.43534	3.74897	3.67471	6.28242	6.02693	6.27234	protein
TCONS_00014105	blue	19.2126	17.3219	17.6127	29.7757	29.271	29.0837	24.3091	25.4227	25.9406	15.7766	14.9652	18.3399	28.02	30.5971	31.6344	31.8763	28.9433	30.6195	protein
TCONS_00014146	blue	28.6977	26.6626	23.4353	37.4569	37.4366	34.8624	28.5747	27.4731	29.8903	20.9822	25.5076	27.82	45.4207	43.6386	42.595	38.2776	37.8164	33.0985	protein
TCONS_00014194	blue	2.00294	1.93601	2.43792	14.185	15.8733	15.0271	10.5848	16.6053	11.4084	3.6627	3.18354	2.02838	18.1074	18.4537	20.1024	10.1894	9.84291	7.9121	protein
TCONS_00014195	blue	6.97719	7.4944	6.1496	16.9347	15.7358	16.1348	13.269	14.5841	14.1668	7.05041	7.89254	7.58647	19.6333	18.6565	17.7233	15.0448	14.7324	11.1937	protein
TCONS_00014242	blue	95.7666	104.298	102.215	76.6688	81.9489	76.0044	80.7198	84.2105	87.9297	116.925	117.407	102.839	55.4204	60.9242	60.254	69.7137	73.4654	74.6629	protein
TCONS_00014335	blue	2.24765	1.82966	4.44264	12.7345	13.1235	13.2141	1.33235	0.801771	4.24136	6.55485	6.08674	8.7205	23.7794	23.7904	26.9539	17.3342	7.7051	14.3736	protein
TCONS_00014529	blue	38.137	37.6211	30.8646	24.5809	32.2617	25.7304	32.0944	35.0829	35.2287	42.0198	41.5473	33.9426	19.4359	19.1281	19.415	28.3925	28.2113	28.6359	protein
TCONS_00014774	blue	8.68577	12.9894	14.3629	1.19725	2.10501	2.30635	6.75673	9.07346	8.7418	7.27569	9.74527	12.7358	2.21909	2.30032	3.04533	9.53099	7.13977	10.364	protein
TCONS_00014818	blue	13.7832	15.0552	14.1662	19.9997	22.4825	19.2321	17.5229	19.4163	17.9245	9.24545	8.06154	11.9698	19.5405	20.2021	21.4827	16.1026	14.127	15.9518	protein
TCONS_00014854	blue	28.4611	27.8801	26.1258	27.4744	27.3941	27.2468	26.4894	29.2018	24.113	17.6505	13.3766	21.7111	31.4298	30.5988	34.1178	21.249	21.4416	26.7306	protein
TCONS_00014918	blue	29.5514	30.8951	27.5422	25.7221	25.7708	23.8337	23.3771	26.2095	28.4023	39.8984	34.6326	30.0947	14.3615	17.2279	18.3595	24.325	22.9457	24.4878	protein
TCONS_00014980	blue	10.1629	11.2901	13.4824	23.0798	21.9353	21.4138	13.7598	12.8352	14.4847	15.739	16.6126	16.1428	24.2969	24.5871	23.613	11.3306	11.1324	13.0696	protein
TCONS_00014997	blue	36.4156	39.491	32.5978	22.1019	22.402	20.2401	14.4712	16.0619	17.6396	35.8542	36.1246	31.4468	20.18	16.9197	23.9296	28.6297	26.3851	28.4537	protein
TCONS_00015034	blue	11.8129	10.7519	10.3336	6.17985	6.45578	6.36528	9.69431	9.03274	9.28652	14.1345	12.9094	12.9498	6.06911	4.36422	6.54557	8.99442	8.07216	9.2396	protein
TCONS_00015045	blue	38.2743	26.604	25.3209	62.4114	53.1665	48.2894	47.1742	43	40.0704	33.0626	33.5002	27.6303	91.0135	81.2888	70.0512	43.1349	47.8257	36.9746	protein
TCONS_00015077	blue	30.9776	31.5392	30.8502	24.1028	24.1348	22.7356	25.5903	26.701	25.9076	32.8261	33.6112	31.1557	19.4376	21.1868	21.4774	24.005	22.7935	24.3806	protein
TCONS_00015108	blue	12.3093	13.8574	8.83978	9.00165	7.65228	6.79991	6.77734	6.71477	5.88618	12.0605	10.4908	9.85682	7.36977	7.65629	8.71093	14.4551	9.65398	13.0299	protein
TCONS_00015160	blue	36.4652	30.8609	44.3126	17.9531	18.5391	26.9314	35.5453	37.2076	26.0523	38.0406	41.8882	36.2044	35.0416	31.3866	28.1725	17.5004	16.9887	16.3993	protein
TCONS_00015319	blue	27.7234	33.0197	30.0545	40.497	35.2626	34.8881	28.1302	32.7042	32.8936	24.0331	23.2263	24.4772	42.2911	50.1052	49.8831	38.3318	29.654	34.1327	protein
TCONS_00015321	blue	1.76105	1.27994	9.27386	161.957	109.487	125.269	41.3443	23.7378	41.1176	2.53652	3.14702	5.53727	208.06	232.972	180.751	14.177	13.6645	20.3069	protein
TCONS_00015404	blue	40.647	42.2336	40.6145	53.1344	50.4552	44.2403	55.7125	54.2083	50.0263	36.0449	35.6647	35.9041	60.9678	60.1344	54.4721	48.647	48.6192	47.7621	protein
TCONS_00015486	blue	15.7783	14.4617	14.8701	17.99	19.3982	19.5963	16.3869	18.3555	15.9564	14.3637	15.9875	14.1455	21.5218	18.9763	19.3514	12.2079	15.4975	12.6763	protein
TCONS_00015505	blue	1.31175	1.48035	2.20593	15.1887	12.6537	13.4972	19.493	15.1354	14.6603	2.21404	2.06868	2.38799	15.2144	11.7262	13.0093	6.64067	7.43673	7.83376	protein
TCONS_00015528	blue	3.92715	4.12706	5.04751	17.5636	9.19575	14.2134	8.01951	6.22756	7.35056	2.48094	3.07869	2.48992	15.7527	21.1294	16.2487	3.39426	5.43022	5.96256	protein
TCONS_00015560	blue	7.14055	5.18204	8.03119	15.2441	15.79	16.6422	15.8727	14.6515	12.7074	6.67123	8.22068	8.67372	16.5162	14.597	11.5752	9.00098	8.23311	8.64965	protein
TCONS_00015569	blue	18.4302	17.6989	15.3098	26.9578	25.7575	27.6168	22.4058	20.8006	22.5657	16.4331	15.3484	16.5253	26.9664	26.4733	25.9064	24.5435	23.6163	24.0966	protein
TCONS_00015649	blue	33.7826	34.603	33.1713	27.1682	25.2887	28.6947	25.9257	26.8604	27.1685	30.1279	29.8249	34.3808	19.5069	22.5689	24.0765	26.2701	26.4648	28.3338	protein
TCONS_00015661	blue	78.9812	79.5172	80.6738	143.348	143.864	123.448	93.7618	96.8324	98.8384	89.1552	84.7028	92.3992	150.504	160.572	166.604	195.285	171.533	159.122	protein
TCONS_00015704	blue	59.4853	58.9529	57.8077	57.2235	55.1389	53.9347	60.4615	58.8499	62.2501	63.44	63.6879	64.1702	47.4113	45.7883	52.5258	49.7709	54.6332	57.9573	protein
TCONS_00015725	blue	30.0006	33.5478	32.2809	24.1187	21.6757	21.4547	17.6531	14.4868	21.1941	27.5849	28.6252	28.9953	15.7489	19.0268	21.5595	25.0891	21.4255	22.176	protein
TCONS_00015760	blue	259.724	229.917	421.112	1358.66	988.543	1195.28	811.509	646.949	731.834	220.538	212.369	347.693	1358.19	1456.67	1438.01	1002.59	864.806	945.015	protein
TCONS_00015787	blue	2.56176	2.20164	2.82733	3.48852	5.52946	5.68356	8.54496	8.58455	8.33809	1.56969	2.09122	3.05923	7.13378	5.77755	6.44479	5.99721	7.99906	4.81569	protein
TCONS_00015836	blue	87.6818	90.996	100.149	46.7524	55.2864	61.9111	23.0567	22.9245	35.4507	102.084	107.859	117.768	36.9945	43.3166	46.3644	41.3121	41.2301	48.0491	protein
TCONS_00015854	blue	26.0843	23.1549	24.2863	38.1153	36.2579	36.754	28.0545	27.44	34.1134	28.6136	29.7556	26.174	42.5266	44.1277	43.9066	35.8335	35.4689	34.6481	protein
TCONS_00015881	blue	28.6528	27.8268	23.6476	16.8596	17.5976	19.1493	17.2018	21.111	21.4545	28.3795	24.0231	23.6684	14.9514	11.63	16.3292	23.7787	17.2693	25.6113	protein
TCONS_00015900	blue	34.345	30.1821	74.1947	339.409	249.97	276.675	203.665	158.823	195.127	29.2749	30.1835	58.04	568.361	565.109	439.974	132.499	124.004	146.405	protein
TCONS_00016087	blue	16.6857	16.9285	20.8953	23.9555	18.6812	27.8249	25.6815	20.741	22.7785	14.6081	17.4764	13.1206	28.6533	27.399	23.1668	20.0918	17.9846	19.5765	protein
TCONS_00016088	blue	27.2073	30.6305	31.8108	51.0688	46.3571	39.7793	40.1319	36.8954	39.8666	29.2793	25.6018	30.4601	51.8419	48.4987	58.8981	40.6183	41.2227	45.0929	protein
TCONS_00016121	blue	14.3497	11.3428	12.1877	29.3524	27.6673	25.4128	28.0623	24.4355	22.8376	10.3445	11.7608	12.3815	30.9374	30.7931	32.2552	18.5192	19.0207	19.3938	protein
TCONS_00016215	blue	51.4921	42.9176	35.783	30.5903	37.2732	34.9815	23.6956	30.2633	30.8741	39.8016	38.2583	43.4711	24.4305	23.9104	28.1369	41.2689	43.0501	52.9723	protein
TCONS_00016442	blue	9.05906	8.12162	12.7829	40.9255	36.7225	32.5631	31.6078	27.0384	31.2812	6.93306	7.47981	10.9493	41.5349	45.3491	35.9315	25.8242	30.2658	20.9843	protein
TCONS_00016451	blue	23.1051	21.8493	21.5466	14.0284	13.778	14.1521	15.0846	17.8263	15.899	25.4524	22.8667	24.0403	11.7792	12.8096	12.8885	14.2828	16.9743	12.2409	protein
TCONS_00016501	blue	34.7721	31.2158	42.7215	73.8282	61.9279	67.9069	42.1066	43.5418	50.8146	38.5577	35.6518	47.8749	73.5061	69.8143	73.3968	64.8477	63.6451	56.9638	protein
TCONS_00016574	blue	5.19975	5.73727	5.08439	16.4426	18.6971	14.7269	5.54667	6.24155	7.76715	2.75379	3.65653	4.4689	17.7286	17.5113	18.6204	11.4174	10.612	13.1315	protein
TCONS_00016680	blue	85.9699	81.225	83.7497	78.8131	84.8784	79.6068	88.838	93.8371	81.5838	80.953	91.4114	83.055	101.699	101.78	88.4181	73.6937	74.6118	73.7764	protein
TCONS_00016868	blue	50.8917	51.349	42.2519	31.8367	31.1186	26.6658	32.013	40.6777	35.6164	63.0881	54.2908	51.4217	20.8461	21.0632	22.4145	39.2574	38.9656	38.5962	protein
TCONS_00016893	blue	60.525	61.6072	58.2529	96.0256	87.9236	91.7308	61.2625	60.7938	64.9393	56.4619	54.7373	63.2947	93.5919	93.1481	103.654	92.1999	100.783	92.5137	protein
TCONS_00016919	blue	40.8698	41.8273	44.449	43.5443	41.7949	44.7919	39.3814	36.3962	45.8682	53.6097	51.626	49.0038	30.5768	37.7156	41.555	39.4392	41.6301	47.0712	protein
TCONS_00017037	blue	3.27752	3.65734	3.13295	7.83928	6.49463	7.15224	5.01146	5.09192	5.29802	3.30882	2.29907	3.58386	6.70034	7.35499	8.55536	7.50234	6.66141	7.79833	protein
TCONS_00017048	blue	1.32298	1.9611	2.46269	10.0895	7.94842	9.74971	5.60451	5.30236	5.85039	2.43619	2.37968	3.26956	11.9655	13.9511	15.3039	15.8756	12.3171	14.1731	protein
TCONS_00017076	blue	51.5304	41.1219	51.428	21.1575	30.9835	26.3556	38.4692	31.3924	34.4526	50.2382	49.1772	37.0815	24.9339	32.1766	32.2821	23.8827	34.626	27.4569	protein
TCONS_00017133	blue	3.29664	2.91789	4.02593	23.8839	18.6797	18.191	15.6271	14.2763	11.5077	5.32605	5.86529	3.45606	35.9542	29.4504	23.57	16.0942	15.3316	11.3818	protein
TCONS_00017135	blue	3.25465	1.959	1.72397	9.77035	10.9951	9.03607	3.76109	4.91534	5.08885	3.66802	2.92371	1.47505	7.59428	8.44609	12.0865	10.9887	6.05988	8.04177	protein
TCONS_00017166	blue	47.9081	50.9277	36.7767	24.3772	27.7351	25.802	23.6222	29.5625	23.378	52.374	50.4038	35.3358	25.1453	21.3874	22.7383	44.8538	41.7956	37.6828	protein
TCONS_00017260	blue	20.1201	18.6057	23.8457	23.7306	22.1579	23.3334	24.1952	23.8213	25.5798	17.6333	16.1975	21.271	25.836	31.3891	29.0327	23.1669	25.2029	24.293	protein
TCONS_00017273	blue	49.1531	55.4345	61.3728	117.971	101.545	109.432	79.4669	70.2302	71.0708	47.6645	50.041	65.6794	129.962	143.405	141.397	87.8699	78.1477	83.1478	protein
TCONS_00017276	blue	29.5403	26.1493	85.1786	287.473	154.36	220.459	72.1754	49.8185	68.3808	59.5811	70.6149	92.505	364.222	429.445	418.301	154.044	118.232	135.706	protein
TCONS_00017307	blue	9.38663	8.96942	9.32	7.12847	9.63333	5.1664	5.45452	4.10902	6.79466	10.5878	9.15288	9.15612	3.86972	1.50445	5.33874	8.71679	10.3317	11.1083	protein
TCONS_00017391	blue	82.0382	71.4738	80.0965	95.2481	92.1788	96.7041	113.372	103.662	98.5033	60.4824	61.1965	73.8429	99.1028	104.355	85.4143	75.053	84.5564	76.8185	protein
TCONS_00017443	blue	21.4898	16.5683	18.3237	32.1879	28.8261	35.3754	34.4834	26.4367	29.6156	17.9727	19.06	21.3828	36.9753	35.6174	36.1032	31.804	29.1596	32.3184	protein
TCONS_00017594	blue	22.4802	21.6286	21.2397	35.7759	32.2717	35.3472	26.1476	24.1565	23.4387	20.954	21.2867	21.3906	38.4416	36.6386	39.8271	23.9567	24.406	25.9461	protein
TCONS_00017670	blue	3.97043	3.44847	4.66463	5.35417	7.46695	9.36971	9.27973	10.4028	7.65206	5.54364	5.16501	5.19964	10.4928	6.89398	9.09305	3.59409	4.4047	3.63046	protein
TCONS_00017678	blue	26.7049	21.411	16.2403	8.15805	8.60377	8.92129	11.2674	12.8694	14.3225	20.8285	21.442	18.5329	8.62047	8.20805	8.6444	15.6896	15.3026	18.1272	protein
TCONS_00017698	blue	5.87817	5.57891	6.0625	10.9577	8.72726	9.02557	8.6917	7.38891	7.81706	5.68382	8.13413	8.82806	11.0494	11.8492	11.0758	7.69638	9.9761	6.59164	protein
TCONS_00017712	blue	20.3179	17.7387	14.8713	25.5141	24.6388	23.3914	21.1715	23.1357	23.9654	15.6353	15.576	16.4181	24.7732	24.1655	24.5527	25.3646	25.0623	25.7236	protein
TCONS_00017727	blue	92.4223	96.1603	93.4387	144.345	175.409	130.265	187.333	187.188	135.292	21.1576	20.1553	60.4356	225.254	188.25	196.11	115.037	119.897	127.113	protein
TCONS_00017750	blue	66.3184	71.8511	67.6244	75.0957	69.3669	70.8691	52.9019	54.1681	56.7587	76.4038	71.3945	73.6489	53.8862	65.216	62.0355	70.3851	72.3331	75.6249	protein
TCONS_00017779	blue	443.911	497.909	460.853	476.712	531.825	427.333	283.285	303.779	266.48	221.614	210.448	328.888	557.125	533.257	541.829	276.112	289.982	352.198	protein
TCONS_00017795	blue	43.9408	46.207	44.844	57.0832	56.4238	52.7263	38.5641	39.7417	37.9982	30.6577	25.2848	35.2643	56.3013	58.978	57.8993	41.5129	40.3704	45.9301	protein
TCONS_00017873	blue	16.0241	19.78	13.0033	6.68387	8.38731	7.41244	6.89625	8.5225	9.92886	12.9577	11.0039	12.4374	5.77156	6.3302	5.69423	10.6074	13.567	13.0273	protein
TCONS_00017874	blue	11.3634	16.5823	19.0852	1.52486	2.60604	2.90145	11.9364	13.5406	10.6567	11.7847	14.3614	11.8844	3.56791	1.10833	1.72808	6.21607	5.33973	4.52053	protein
TCONS_00017877	blue	23.5667	26.178	23.6267	13.7303	13.6572	14.0604	19.1348	17.9564	19.2522	23.181	21.6976	19.2965	13.0869	12.048	11.9417	17.1629	17.1445	16.9251	protein
TCONS_00018101	blue	13.9932	14.6455	15.0639	19.5951	19.4496	20.0797	20.746	20.5556	16.9266	15.3242	15.6232	13.9594	31.1879	26.0453	27.2712	25.2542	20.5715	22.8248	protein
TCONS_00018187	blue	12.6761	15.5477	11.8948	7.52453	6.83167	7.67907	9.18673	10.3349	9.35003	10.9473	11.8928	10.7048	6.50009	5.69518	7.51836	10.9821	10.45	9.77054	protein
TCONS_00018203	blue	64.488	58.4125	75.8961	22.8187	23.9827	28.7128	40.3944	43.3752	38.0972	68.7022	65.121	77.4938	20.2372	22.1523	19.5813	24.5251	28.9185	29.8687	protein
TCONS_00018302	blue	36.3878	33.4719	40.3474	62.1933	54.5189	58.1936	90.6778	73.5922	67.8659	31.7935	34.1774	37.3203	63.7931	69.4556	52.6537	31.7868	36.9389	41.5914	protein
TCONS_00018325	blue	18.7193	18.0151	17.635	30.3012	24.6189	30.34	23.3838	19.6309	27.9221	22.1926	20.4505	18.0393	29.3521	25.5705	30.5237	28.3636	26.2478	28.2396	protein
TCONS_00018443	blue	10.9258	11.5733	11.4545	21.2416	19.7395	20.5954	23.2856	17.8744	20.0341	8.94322	14.7428	14.7209	25.2292	25.8193	18.0831	13.316	14.4816	11.0869	protein
TCONS_00018474	blue	23.7641	24.0375	30.6923	32.2512	29.1657	35.3757	25.5187	24.0306	28.0946	24.7343	20.8473	27.3441	32.9003	36.7137	33.6168	31.8502	32.3505	32.3827	protein
TCONS_00018478	blue	29.4089	18.779	31.4168	33.879	34.0691	47.2783	41.6859	37.6228	37.75	23.0011	26.9622	39.1844	46.6693	55.1394	47.6055	21.3008	22.6981	26.2221	protein
TCONS_00018618	blue	10.9245	11.3083	12.9007	14.3979	13.4657	16.2723	13.8301	13.9279	15.0344	9.74364	9.76679	11.3123	16.53	17.5165	12.9049	9.09434	11.2085	10.7415	protein
TCONS_00018688	blue	53.1574	52.0845	60.2735	69.0448	75.829	64.9439	79.1788	77.2158	69.4159	31.3551	30.4636	45.5218	99.4393	94.1955	93.0177	74.8524	70.9065	70.73	protein
TCONS_00018689	blue	46.3432	48.7352	49.9416	83.9809	86.8601	74.0926	74.0903	73.2141	64.6402	33.5131	32.4038	40.6829	108.669	99.6225	93.232	78.3931	78.7072	81.2835	protein
TCONS_00018708	blue	10.8641	8.29146	8.98509	10.1965	15.3311	17.5868	17.4093	21.3091	15.1556	9.64587	9.74745	9.51148	18.8822	14.536	15.381	9.14342	10.9996	12.0439	protein
TCONS_00018725	blue	21.3868	18.1531	20.525	21.6632	19.949	19.9751	15.9555	15.923	17.8721	21.8813	20.7356	22.1925	16.5883	17.9142	16.7456	20.0192	18.9946	21.9034	protein
TCONS_00018726	blue	18.9186	19.8447	18.4569	9.74159	9.92793	10.0517	12.1051	12.5447	11.9587	20.7918	22.171	19.9673	6.62819	7.27948	7.25367	11.7498	11.8329	12.3802	protein
TCONS_00018847	blue	20.5617	17.891	23.7261	26.8532	30.8055	30.3991	31.9962	30.3534	31.3154	19.1647	22.1747	18.2422	36.5987	38.2141	30.504	15.794	18.5333	16.8766	protein
TCONS_00018976	blue	20.3035	20.817	16.318	42.024	41.2654	38.0088	33.087	33.762	32.1326	20.1061	18.2019	22.3786	46.2864	38.2852	48.4466	38.5459	36.8191	37.061	protein
TCONS_00019172	blue	154.429	189.154	145.987	207.982	190.339	170.629	131.021	134.892	141.073	104.862	94.9353	126.017	211.18	184.235	209.874	175.758	168.197	200.48	protein
TCONS_00019183	blue	71.437	66.7554	79.1266	54.4498	53.1082	57.5531	70.4398	66.4402	62.6383	63.2033	61.7513	76.0877	55.4967	56.3513	55.4007	56.7861	63.234	56.9895	protein
TCONS_00019186	blue	22.61	26.4481	26.5445	32.4212	31.2484	28.1004	28.8252	26.9731	25.4666	14.373	13.1073	19.8217	35.3495	32.4429	35.1307	19.3421	22.2348	23.6773	protein
TCONS_00019208	blue	8.60052	7.18394	8.49591	11.4779	11.2132	13.4081	9.43518	9.10968	9.96905	8.32628	7.66868	9.20755	13.2536	12.6366	12.6145	11.6077	12.4681	11.0371	protein
TCONS_00019217	blue	11.6284	11.4532	11.2738	15.1626	13.0543	14.3105	19.7143	18.5893	17.0247	11.5469	12.4678	11.0406	21.1728	22.882	18.5392	15.2225	15.2478	15.356	protein
TCONS_00019271	blue	6.09087	5.78163	7.77296	44.8872	33.6126	35.895	48.7343	44.3739	37.3368	5.13426	5.20463	5.77131	84.4473	83.0831	69.0924	25.3339	27.5549	30.2099	protein
TCONS_00019273	blue	6.64137	6.04218	8.29444	12.2547	12.6058	13.3853	10.1301	10.3551	9.63899	5.83551	7.33543	6.93341	14.6163	15.2553	16.6018	10.3522	10.8062	10.1793	protein
TCONS_00019302	blue	40.3983	39.4801	45.7882	74.4562	67.8908	67.91	107.013	108.071	91.2898	50.7121	52.957	44.1891	134.882	123.322	99.7415	60.9056	65.4344	68.5719	protein
TCONS_00019326	blue	12.8095	9.3141	13.4852	14.1292	14.7745	16.8904	18.4413	17.6116	16.7278	9.70622	12.2145	11.9401	17.4438	15.8965	14.6327	12.1038	13.0563	10.8983	protein
TCONS_00019329	blue	11.0567	8.81416	6.07081	5.12376	6.72749	7.19281	9.64784	11.8734	11.5334	7.8108	8.99765	10.8306	4.27996	3.45933	5.82994	8.2298	9.77781	9.45846	protein
TCONS_00019492	blue	58.8735	63.9812	58.523	56.643	52.4535	51.2807	60.5342	59.5663	53.8868	15.7648	15.0011	38.8262	69.2117	67.7168	66.4058	53.317	48.5816	53.4028	protein
TCONS_00019511	blue	10.267	12.6754	12.8796	36.6442	33.1259	31.6429	24.0777	21.5094	21.9843	15.0965	14.6619	13.7981	55.7004	54.4074	48.2774	25.1055	23.3102	24.0771	protein
TCONS_00019718	blue	10.5544	11.8461	11.15	7.76937	9.79027	7.86073	8.07069	6.7932	7.41709	13.0768	10.9884	11.7044	8.65633	7.48052	7.00488	13.9343	12.6935	10.7302	protein
TCONS_00019786	blue	6.13073	5.8661	8.2874	14.3973	15.5969	16.0662	17.3962	18.3624	18.3443	5.54321	6.48896	8.21025	20.5567	16.9155	16.2513	9.02498	14.0083	8.58712	protein
TCONS_00019854	blue	2.84769	2.09613	2.97779	11.0941	10.8106	8.93092	7.68125	8.51267	7.26193	1.4918	1.86183	2.84239	18.46	20.7951	15.4476	7.93734	10.1438	8.97722	protein
TCONS_00019859	blue	2.08377	1.56491	5.25821	16.9552	14.4146	18.6137	10.1551	7.71604	10.1498	3.11787	3.95328	5.27862	33.5558	28.3697	21.4406	9.88653	13.6691	8.54388	protein
TCONS_00019902	blue	6.82937	7.23158	8.99213	15.243	13.7597	14.5782	8.77908	8.75292	9.00885	12.3704	11.8608	10.1298	18.2884	18.4944	19.6565	15.5107	13.4966	12.1349	protein
TCONS_00019920	blue	7.30633	7.97826	4.1302	13.3666	22.8005	26.014	17.3687	11.7743	15.749	6.48478	5.86572	6.44462	19.1976	14.5147	19.8582	19	25.7701	20.7328	protein
TCONS_00019965	blue	129.096	110.488	170.38	129.138	175.55	169.423	190.597	177.22	167.103	91.5896	112.287	139.454	188.5	198.612	183.934	61.2754	79.3395	87.7537	protein
TCONS_00020027	blue	27.9704	27.0078	33.5905	54.596	48.7416	53.1728	54.2423	43.7378	45.0665	28.4497	30.6027	31.0681	64.9256	56.4769	56.3357	54.031	45.9111	43.9061	protein
TCONS_00020052	blue	5.50667	4.24859	4.70608	14.579	12.8627	13.5371	13.6056	12.42	11.6058	4.13586	4.60843	4.95706	20.5697	21.7853	19.3371	15.1311	13.5572	11.1209	protein
TCONS_00020102	blue	21.0383	10.0903	17.4745	58.4173	70.2137	54.3338	19.9971	23.8596	17.8473	5.64438	6.89809	16.6044	96.2846	95.7872	78.7716	21.2425	33.2474	24.1341	protein
TCONS_00020165	blue	4.81445	5.39225	5.32871	12.7026	10.8791	10.9189	10.1017	10.8336	10.3321	4.94133	5.00394	4.45735	14.5191	13.9423	12.4571	9.07289	10.4796	10.6929	protein
TCONS_00020211	blue	11.6782	7.78761	7.43117	23.1492	28.1711	19.5262	13.7589	14.2425	11.715	4.62424	4.79455	9.41866	38.5675	45.7925	31.3725	12.5938	13.5316	13.5965	protein
TCONS_00020215	blue	16.337	5.46369	17.5025	11.9951	22.7882	33.4273	24.5699	23.2037	24.0127	7.93364	12.835	11.1391	22.984	28.6168	18.1178	8.58942	15.0293	10.6102	protein
TCONS_00020238	blue	39.9495	40.9689	51.1801	119.848	109.896	117.97	86.4967	85.7308	94.5971	42.8616	42.3044	49.432	182.183	168.547	146.285	83.5007	82.9184	88.3893	protein
TCONS_00020286	blue	32.8572	33.4765	38.5693	13.6126	15.0958	18.207	23.6126	22.3052	23.4905	29.313	33.0539	35.544	14.6114	11.0916	10.2335	16.05	16.3129	14.6344	protein
TCONS_00020319	blue	21.4236	26.7486	34.2115	8.19137	7.81503	10.0681	12.2261	14.8342	23.8169	30.0314	27.8696	29.531	4.09178	3.05386	3.74926	16.4081	19.3725	20.2531	protein
TCONS_00020372	blue	73.5112	72.2325	67.4833	62.3945	71.3748	65.2601	58.3406	56.0035	54.3188	51.3614	48.6574	53.529	81.4125	62.9865	75.9947	60.9311	69.0383	67.1235	protein
TCONS_00020410	blue	56.4589	45.3552	78.7637	255.386	205.995	223.208	269.56	240.506	221.219	46.8992	51.0543	75.5325	458.889	460.853	375.271	185.961	177.311	196.154	protein
TCONS_00020523	blue	24.1586	22.0811	22.4745	19.2384	20.9163	22.2893	27.9732	30.0752	28.8865	33.044	33.6634	28.7485	19.1017	17.6723	20.5017	24.9504	29.054	28.9509	protein
TCONS_00020631	blue	2.42638	1.04729	1.36273	44.7737	42.2416	29.7323	32.4646	33.6429	23.3153	1.03725	0.958382	1.68583	38.8138	42.5179	33.892	11.9599	11.672	12.3196	protein
TCONS_00020737	blue	19.3275	18.1993	17.9595	16.3888	16.6361	14.2626	11.8748	15.1819	13.9776	16.8021	15.4965	16.4315	11.215	12.2886	13.5268	19.051	16.4567	16.3734	protein
TCONS_00020819	blue	23.3283	27.8993	41.9463	12.3593	11.1981	16.1172	23.6178	28.0389	28.3582	23.955	31.2151	30.1456	16.4488	15.1676	13.8331	11.9304	12.4432	15.0537	protein
TCONS_00020836	blue	1.91006	2.32353	5.16687	18.2905	13.7223	17.9344	10.3932	9.29163	14.4208	3.33789	4.70339	5.92668	33.2665	34.8074	24.5088	7.76902	7.20851	5.74347	protein
TCONS_00021008	blue	20.6631	16.0713	30.4948	61.959	48.64	61.7546	53.1497	52.5485	52.1281	16.0736	17.8016	26.0243	93.6093	101.569	66.5394	38.405	43.6901	32.5974	protein
TCONS_00021071	blue	8.8627	11.9877	9.93762	12.7942	11.794	10.2521	19.9888	15.6755	11.0082	7.40901	7.67936	8.79004	14.8629	15.4867	11.6211	12.6735	9.67863	9.09825	protein
TCONS_00021074	blue	8.22679	2.73546	5.25774	8.20161	8.90512	6.84271	18.5316	18.7963	18.8312	4.03722	4.73737	4.03027	15.9088	20.1453	12.9804	9.97828	10.894	14.113	protein
TCONS_00021077	blue	9.5738	8.37063	10.0282	22.8075	21.5328	23.2683	19.8408	20.0345	22.1197	11.4233	11.0079	11.6835	33.6166	31.555	30.4821	19.7589	22.2113	22.0471	protein
TCONS_00021141	blue	62.4782	60.9053	78.2289	99.646	128.884	110.397	123.278	118.748	97.8299	40.2929	44.3042	55.6817	136.765	124.519	120.521	55.2834	75.3906	70.9527	protein
TCONS_00021182	blue	2.55424	1.25368	3.48503	13.2224	9.41829	14.4222	22.3568	18.2694	16.2697	2.91747	3.16056	3.64239	22.9542	22.2862	16.3955	8.22165	12.1409	8.77528	protein
TCONS_00021183	blue	16.2049	17.2021	16.9827	44.6096	38.1538	32.2546	37.718	32.7776	33.6318	16.4782	17.1772	19.182	42.1681	41.9142	39.0911	29.7778	27.375	26.039	protein
TCONS_00021359	blue	10.5039	8.62063	11.8129	13.6227	18.5939	19.3237	27.1341	32.4392	22.3962	3.21597	4.74361	8.26127	34.3223	24.0414	23.8255	10.8214	16.2996	11.2299	protein
TCONS_00021435	blue	15.0462	19.1044	15.1974	24.8387	23.0031	22.6076	24.8122	22.8696	20.3188	7.54455	7.66685	13.0724	26.0855	25.3678	24.7844	13.4178	14.7418	14.2797	protein
TCONS_00021460	blue	3.0231	2.01114	4.89491	8.72721	10.4514	12.9408	26.5994	25.0969	18.4068	1.69315	5.33618	7.21616	14.8576	11.0621	12.6965	9.07047	12.1725	14.5929	protein
TCONS_00021506	blue	114.603	113.004	113.691	101.68	97.4071	90.8265	80.5437	86.558	92.1693	123.144	112.396	130.358	90.0068	95.3145	98.3761	99.2209	94.8472	102.868	protein
TCONS_00021531	blue	11.0222	10.0101	10.2198	7.75201	7.10961	8.51495	11.5181	10.8348	11.1149	10.4442	9.82149	12.0806	7.06249	6.43037	6.83776	8.06689	7.60344	6.3666	protein
TCONS_00021539	blue	12.5397	13.2728	14.2624	20.593	19.1091	23.0182	11.3499	12.0717	12.5272	14.885	16.239	19.824	28.8113	28.5559	29.4278	26.055	29.9435	20.3688	protein
TCONS_00021613	blue	3.22099	2.87693	4.39277	8.5473	8.92748	7.45395	6.27948	6.03829	6.07073	5.77256	5.30474	5.16436	9.70114	11.9357	9.42053	3.17876	3.7943	4.41961	protein
TCONS_00021661	blue	8.98076	6.92844	7.64514	18.1276	16.039	15.7424	12.7034	9.73124	10.3434	5.18154	4.16226	5.56063	18.9784	14.4267	16.5057	14.1538	14.2376	13.4415	protein
TCONS_00021666	blue	3.28159	1.90838	3.71464	12.1095	10.9603	14.005	5.94298	5.81265	6.15065	4.0643	3.34585	3.54419	12.4468	14.7666	10.5417	5.43702	3.83755	4.31465	protein
TCONS_00021806	blue	77.4748	82.5541	76.4047	104.411	110.304	102.919	97.9585	102.746	93.3436	73.4636	72.372	80.631	115.788	111.708	113.104	102.228	103.796	104.232	protein
TCONS_00021807	blue	32.7493	35.4217	34.6336	27.7031	28.0323	26.5366	28.9003	29.7275	29.2776	34.8664	34.4685	36.7115	25.4605	24.3024	27.3137	26.8654	27.0653	27.9434	protein
TCONS_00022010	blue	24.2228	23.7356	23.2068	13.6231	12.4249	13.7262	16.7217	18.7455	18.153	19.915	20.0263	21.7174	9.10511	12.9153	10.2977	16.7649	15.6847	14.1493	protein
TCONS_00022013	blue	10.8533	9.12057	13.2777	128.181	76.3968	93.5857	89.3019	56.2246	54.7089	6.62975	6.68997	10.2253	199.128	197.976	156.756	76.9916	85.608	69.6752	protein
TCONS_00022228	blue	1.27479	1.19958	1.08565	6.34508	4.66794	5.64819	8.03845	5.69946	5.61633	1.23789	1.27242	0.926953	8.26004	8.9929	7.86951	2.79046	2.53578	3.35089	protein
TCONS_00022296	blue	7.1348	4.42944	4.99625	21.1981	25.5171	17.8704	12.2909	11.5684	8.87423	3.00842	3.5709	6.5488	32.9317	35.4935	26.0766	8.20416	10.8582	9.95968	protein
TCONS_00022401	blue	5.51814	3.28893	3.69942	6.4209	6.59279	5.27641	8.98629	10.8548	6.67276	3.79432	4.88456	3.22019	9.98956	9.21558	7.92838	8.24253	8.74301	7.30168	protein
TCONS_00022455	blue	34.3394	29.9053	28.1769	44.6994	46.346	41.3991	41.9471	39.5289	42.5022	29.4201	28.138	30.7124	52.5201	51.2909	46.5907	42.6082	42.3442	40.3768	protein
TCONS_00022490	blue	12.1377	15.9272	20.8592	13.0854	6.94797	11.3054	11.511	14.0308	17.4049	24.6631	20.018	21.0895	5.61527	7.20275	6.79398	18.8026	16.4336	13.6803	protein
TCONS_00022547	blue	80.597	86.0908	77.3398	71.1177	71.8641	70.7444	63.5679	61.6337	65.3243	90.3365	91.1508	90.1276	54.7596	58.789	60.6122	74.486	71.625	74.6084	protein
TCONS_00022584	blue	17.2602	24.0945	20.1505	28.4383	28.3402	24.5105	18.3197	16.607	18.6237	16.5029	12.9635	15.4141	17.7954	25.5903	23.8842	17.9242	18.8192	24.0296	protein
TCONS_00022606	blue	41.8029	40.1695	41.7005	92.0368	86.6971	78.9707	67.0925	67.9186	60.0921	36.5242	34.7293	38.6538	99.4893	105.179	91.1111	56.6534	57.8804	58.1734	protein
TCONS_00022607	blue	9.52954	10.1621	11.7457	28.0153	29.8074	27.6747	27.201	25.1734	25.1736	7.56887	11.6248	9.82194	43.6172	45.4286	35.5699	13.3059	18.284	19.7627	protein
TCONS_00022620	blue	17.7043	16.6039	16.52	19.6689	18.5626	18.0627	15.0576	14.6163	13.417	9.63646	9.40273	13.1922	27.2103	24.4659	25.07	14.8496	13.8258	15.9026	protein
TCONS_00022627	blue	3.72751	3.37657	6.08477	6.19686	6.35129	8.35925	13.4211	11.5712	9.37618	2.68293	3.31604	3.56924	9.57507	10.2466	8.64136	5.07604	5.91109	5.69444	protein
TCONS_00022853	blue	82.4042	109.245	85.201	22.8198	23.8124	25.784	63.4069	86.4401	66.6383	66.7834	72.3321	59.4746	9.96132	9.95804	11.8434	42.1709	49.4351	43.7885	protein
TCONS_00022944	blue	22.3125	20.5501	20.2196	12.5815	14.5904	15.8174	17.649	20.6239	17.1412	18.8575	18.1051	17.642	14.4137	12.5102	12.3193	16.7665	15.5077	16.4877	protein
TCONS_00022969	blue	1.57141	1.34638	1.23265	19.6768	13.347	16.0879	20.8756	13.5655	7.96801	1.12372	1.41665	3.45755	47.9908	20.0206	31.3835	11.7508	13.0783	15.0542	protein
TCONS_00023018	blue	15.4627	14.9512	17.2815	10.1936	12.0171	13.5008	13.452	12.9302	13.5786	15.2868	16.5888	15.1836	11.7105	10.9011	8.81908	6.12717	10.6533	10.9681	protein
TCONS_00023059	blue	552.67	409.615	380.45	60.9682	72.3355	65.605	219.337	254.297	191.83	425.755	453.494	381.096	127.424	85.2656	122.938	307.557	277.643	320.764	protein
TCONS_00023107	blue	8.14429	9.44792	8.54306	18.0098	18.72	13.2716	17.5744	16.5085	15.3011	5.50618	5.4263	7.82601	31.1607	27.0135	19.4514	17.0241	12.7646	14.2228	protein
TCONS_00023150	blue	41.7431	38.1832	40.1093	41.0523	38.8136	40.9786	40.3319	39.5665	46.1414	47.1916	45.0116	42.3613	25.4747	30.1448	30.9846	36.8015	38.6179	43.4453	protein
TCONS_00023187	blue	11.6817	11.5027	13.5975	13.2498	14.475	18.3352	23.7293	23.6558	22.8086	7.74602	9.5557	14.4753	17.0714	20.0536	18.7385	10.8889	17.5061	16.9129	protein
TCONS_00023198	blue	100.984	104.043	105.602	80.9535	73.8326	77.3945	86.4629	85.1126	97.8548	122.012	120.707	114.321	64.9171	76.614	70.7994	82.4847	85.2054	90.6337	protein
TCONS_00023242	blue	153.017	156.971	154.743	125.486	133.93	120.829	121.813	124.439	134.237	174.038	158.749	164.222	84.3711	100.105	93.4107	123.946	123.84	135.338	protein
TCONS_00023279	blue	15.922	9.58417	11.5406	31.9521	39.1545	28.2859	15.5269	16.5819	13.699	7.1204	7.5442	14.0737	64.0666	68.8209	48.299	12.2067	14.7251	13.579	protein
TCONS_00023291	blue	41.5224	43.924	49.375	79.4924	69.0525	68.1243	50.0371	45.043	48.0837	61.6405	55.5381	52.3028	75.1745	84.6347	87.5265	55.1382	52.8165	60.1548	protein
TCONS_00023330	blue	6.15227	4.29679	8.29287	8.25333	11.0787	12.7703	12.4924	13.5674	12.6936	5.25043	7.11958	8.52176	11.9151	11.9548	11.4181	3.80547	5.47175	6.28314	protein
TCONS_00023389	blue	16.1109	15.3015	13.2419	5.46542	6.59325	6.12867	8.47419	9.32584	7.12905	15.3575	15.843	14.5149	6.22887	6.25371	6.06046	9.32879	10.8292	8.48333	protein
TCONS_00023404	blue	60.0474	62.2059	70.764	20.9366	23.821	25.8059	38.297	47.1502	42.4235	55.3904	58.713	76.8447	22.8884	25.2079	23.777	44.2594	45.9613	43.3171	protein
TCONS_00023407	blue	52.1502	43.1397	45.3325	71.4606	80.9376	65.9941	59.6562	61.7946	59.3076	54.9075	53.923	51.9874	57.6939	54.4363	65.6388	71.3478	75.4861	77.2276	protein
TCONS_00023421	blue	13.3617	15.7717	13.348	23.4718	21.4071	20.3883	17.8188	17.9647	21.2273	14.649	15.825	14.5925	23.2095	20.3399	22.3941	23.3068	21.6532	21.3092	protein
TCONS_00023516	blue	72.6138	73.8915	68.5275	20.9728	23.0851	27.2362	46.0844	42.3586	50.0828	57.1512	62.382	72.8688	14.5006	14.98	15.8276	34.8084	33.3017	32.9682	protein
TCONS_00023627	blue	75.4967	83.3917	79.031	99.1551	77.9718	88.8519	104.374	87.152	88.2688	77.7917	77.2516	76.0823	100.323	111.694	91.9035	66.247	59.7993	60.5475	protein
TCONS_00023698	blue	5.42302	4.04495	3.86947	12.3417	12.0248	13.3615	14.2313	12.5529	13.3189	4.42084	4.43146	5.32003	16.7208	16.2022	14.6839	10.7957	12.5093	12.4421	protein
TCONS_00023788	blue	32.6423	29.7947	30.953	44.7187	47.7932	44.1124	34.6831	33.542	31.2725	20.1949	20.518	24.6106	48.5886	51.8362	42.0605	32.2051	32.0357	29.4047	protein
TCONS_00023804	blue	6.48605	7.03515	8.64199	15.5434	15.9591	15.1208	12.473	12.0985	12.5825	7.12972	6.93462	6.80885	22.1373	18.9914	17.2212	5.29913	7.82081	4.62334	protein
TCONS_00023816	blue	10.2694	12.2929	11.0669	14.917	14.5533	13.3588	12.5136	10.1841	10.262	11.549	11.5882	11.1773	16.2681	16.0466	16.795	15.6812	16.2788	13.5323	protein
TCONS_00023844	blue	18.9256	16.5421	20.3826	33.4879	33.19	33.9675	38.8992	36.4355	34.9579	18.5353	18.7695	17.1621	34.0804	34.0526	30.5104	20.3496	22.8293	22.2806	protein
TCONS_00023850	blue	42.9126	47.5208	40.3039	42.7815	42.2372	36.9961	49.3511	46.0016	43.3484	34.3934	31.5256	39.9712	51.1002	48.0721	45.78	39.451	39.3649	40.3002	protein
TCONS_00023854	blue	18.4055	14.1741	21.1	33.3828	30.5085	32.9949	23.8097	23.2612	25.298	19.0802	17.3065	22.8152	47.667	45.4994	38.6047	19.5006	18.3419	20.5169	protein
TCONS_00023873	blue	411.025	376.135	478.473	837.207	809.563	844.001	540.399	548.921	621.743	349.646	350.016	507.456	809.076	861.82	979.991	731.425	773.843	769.759	protein
TCONS_00023887	blue	9.48453	8.56155	9.13825	15.2541	19.1373	15.7631	29.7232	33.5395	23.502	5.79356	6.26919	6.34016	29.2794	24.1458	17.6354	19.5739	23.9713	17.5245	protein
TCONS_00023889	blue	7.23936	5.01467	3.42974	9.56236	8.7574	5.82751	14.2558	15.2467	13.0013	3.2087	2.76254	4.15276	14.7554	11.3775	9.43109	15.4884	10.9244	11.287	protein
TCONS_00023914	blue	2.7975	1.34746	2.71664	5.48491	4.53215	6.82444	7.10602	6.22994	7.04375	1.69586	2.28933	2.75561	12.9625	14.5505	8.98937	2.80314	3.51344	3.21891	protein
TCONS_00023958	blue	23.7756	24.7569	22.9598	27.9167	33.2851	22.6756	36.2868	36.4722	34.171	17.8507	18.0919	17.1329	44.6486	42.0765	34.0256	18.0575	19.3061	27.0478	protein
TCONS_00024038	blue	4.71578	5.53908	6.2274	9.37691	9.16099	9.77574	8.0273	9.54556	9.5818	4.40063	4.74275	6.11547	14.1403	11.0909	11.8662	6.02166	6.70795	6.9582	protein
TCONS_00024047	blue	12.0406	16.1375	18.1077	26.3515	23.2715	25.5596	15.7805	17.5388	17.0454	19.1305	19.9043	20.2801	30.9932	34.0048	30.6795	35.1475	31.9823	25.156	protein
TCONS_00024141	blue	6.41405	5.83651	6.17912	17.2463	16.5925	15.277	10.8695	10.5327	10.0252	6.54697	5.56211	6.78817	16.0474	16.1203	14.1167	9.58987	9.98362	9.59797	protein
TCONS_00024144	blue	18.3707	19.3903	20.8131	51.0704	46.6572	39.8379	33.9821	35.8583	29.2948	16.7804	16.6373	16.3824	70.7601	67.9923	61.3566	36.0925	35.1434	35.9781	protein
TCONS_00024335	blue	14.8086	16.6402	17.7212	15.2639	17.4683	16.0547	10.7428	11.9998	12.1813	11.4685	11.7519	12.8232	18.4281	19.0537	20.2336	14.2227	14.2987	14.6869	protein
TCONS_00024439	blue	29.9534	38.0488	28.5499	23.9692	25.9748	21.0028	26.2984	29.4924	33.1593	48.4214	43.8118	36.9973	23.7628	17.383	23.5997	36.8151	37.0409	37.7582	protein
TCONS_00024461	blue	18.6692	16.2791	21.1296	11.9848	13.8659	16.0169	20.4669	20.2969	19.4723	16.8518	21.0957	19.8276	14.8738	14.7758	13.2148	9.02033	11.9833	12.3396	protein
TCONS_00024579	blue	19.5299	20.3856	23.1594	32.8508	34.8654	25.7432	24.2205	24.3513	20.7883	9.47357	9.29796	15.3392	35.442	34.1043	35.1322	30.0859	26.7472	33.6241	protein
TCONS_00024679	blue	13.2953	2.92411	12.7696	64.4172	83.2118	57.1104	14.4859	15.7083	18.8798	11.708	14.4145	12.6464	102.139	150.531	133.011	13.6653	11.7561	37.2684	protein
TCONS_00024778	blue	9.19835	10.3937	15.9841	21.6764	18.2544	21.9272	9.39939	9.13643	11.0199	9.55003	11.7449	20.0959	18.2453	21.2649	21.729	17.0307	21.0829	18.6178	protein
TCONS_00024795	blue	1.38194	1.36245	34.6654	70.6015	51.4519	78.7856	31.4801	20.6454	39.0939	1.07608	0.784254	19.3642	61.571	56.3186	59.692	39.784	54.8813	15.3283	protein
TCONS_00024904	blue	7.36056	9.0689	13.9167	30.7218	27.0634	30.9433	17.6004	18.5189	18.7703	14.4358	15.4418	13.4523	35.1719	37.8012	38.5905	28.803	23.5907	24.8388	protein
TCONS_00025049	blue	4.29883	2.61767	5.2564	17.0758	15.7678	14.8972	27.2062	25.6379	21.7309	3.1679	3.96954	6.03379	37.9418	39.2236	25.9512	10.4621	15.8781	10.2437	protein
TCONS_00025050	blue	9.98901	8.12375	9.7185	44.2602	35.457	33.7673	40.5473	33.4285	33.3008	5.82815	6.43807	7.67761	58.7254	55.9416	42.1701	30.8117	30.4324	31.7123	protein
TCONS_00025095	blue	34.2986	35.4326	30.7792	43.5723	45.4092	38.2192	32.2934	26.6387	29.8009	34.6586	30.2012	34.8885	44.4904	47.8756	44.7095	38.9967	38.7437	38.6369	protein
TCONS_00025096	blue	78.4031	70.6859	71.5129	95.2107	105.327	99.9465	67.9143	65.9491	70.5205	54.5705	56.5737	73.4972	117.908	133.678	115.991	93.295	91.1978	83.5209	protein
TCONS_00025097	blue	19.0554	30.7994	25.5578	50.5494	43.3418	38.7679	17.6055	19.3439	21.6832	20.1524	15.6661	23.1744	40.546	36.8719	56.1041	42.2795	31.8987	46.7096	protein
TCONS_00025130	blue	13.5264	11.0721	11.1515	18.0834	17.2469	18.1952	20.8077	18.3964	19.0157	10.7548	11.124	11.9149	18.6911	18.193	17.6863	16.3695	16.0415	15.5885	protein
TCONS_00025215	blue	51.1708	36.5723	46.743	94.8972	100.32	100.939	114.431	123.83	130.576	66.9632	75.8352	71.125	127.253	153.334	131.477	87.3192	105.639	112.196	protein
TCONS_00025216	blue	82.5334	69.4605	82.1736	159.464	168.04	161.457	205.344	207.908	230.767	122.188	121.414	137.243	215.666	264.799	224.909	153.704	166.394	208.636	protein
TCONS_00025219	blue	33.6906	23.2147	31.7411	56.9247	68.3755	67.62	89.6458	78.5922	115.67	44.8646	53.0312	52.3134	89.5446	104.562	76.7797	64.8213	58.2935	66.4309	protein
TCONS_00025220	blue	9.63855	6.35775	9.18725	18.0114	20.0009	17.7952	24.7222	25.6454	26.6882	13.9066	17.8942	11.8189	31.2578	30.2265	28.8396	16.8776	18.7772	23.1075	protein
TCONS_00025222	blue	178.262	174.608	222.012	382.205	382.971	355.153	463.791	468.34	557.209	317.588	278.866	343.604	487.479	515.203	522.464	338.414	345.589	463.842	protein
TCONS_00025341	blue	30.0624	29.2884	28.355	25.7884	28.6432	26.0667	21.4057	20.4447	21.3003	31.1607	32.0114	31.5021	19.1249	20.7847	22.8084	22.0115	22.4745	26.9164	protein
TCONS_00025994	blue	29.7369	30.7346	39.0481	30.7008	43.5907	40.0148	19.0011	17.8841	30.7354	52.4513	49.4907	46.8068	14.8634	13.8849	20.6085	29.952	23.6192	38.3068	protein
TCONS_00026074	blue	10.6947	7.97455	8.49008	13.1337	14.9727	14.7328	6.00402	4.20141	8.66681	11.8704	10.3565	11.0108	17.8886	19.0129	18.6098	14.0352	11.2648	13.1388	protein
TCONS_00026082	blue	124.93	109.424	198.129	1081.92	966.874	816.04	429.163	395.711	455.221	128.46	116.013	202.397	1220.15	1182.93	1091.75	533.248	448.811	511.623	protein
TCONS_00026083	blue	90.7726	41.2611	173.299	755.067	710.01	599.34	432.536	377.587	388.682	80.3333	96.7791	148.923	1072.07	1199.66	812.573	341.872	341.068	339.807	protein
TCONS_00026089	blue	6.31643	9.0344	7.29664	3.34223	3.82175	3.45164	3.9447	4.74451	3.49959	9.89233	8.43839	7.3054	4.81902	4.00521	4.27886	8.95603	6.91106	8.19059	protein
TCONS_00026137	blue	7.0665	6.318	15.2101	55.2843	44.2363	43.287	29.9024	24.4678	28.5736	6.86708	7.4179	9.45455	93.2045	95.7293	60.4036	11.0897	14.8517	14.1562	protein
TCONS_00026246	blue	25.7613	25.2787	30.4397	59.9003	44.1874	47.9641	56.1938	50.8719	46.0703	22.248	23.2295	27.2393	69.0112	72.7418	51.0656	35.9953	38.2152	35.9537	protein
TCONS_00026260	blue	33.7025	34.4369	37.8871	49.2578	46.6739	49.2401	32.0537	29.7896	33.3965	34.2649	35.4159	35.8592	51.4817	53.6648	52.6252	36.4924	35.0942	37.3396	protein
TCONS_00026299	blue	1.74843	1.75957	3.26698	5.83537	6.22444	4.86527	5.74064	2.60662	8.35454	4.46129	3.00636	1.65159	11.6564	6.41802	17.7263	8.25962	7.99502	11.7625	protein
TCONS_00026360	blue	13.6852	12.3283	13.5844	24.2087	22.5994	24.7181	32.0865	31.5097	24.9737	12.9364	15.1778	15.9711	32.2555	32.3987	28.7538	19.3214	25.4677	20.609	protein
TCONS_00026369	blue	9.64076	9.62104	11.7676	11.5152	11.4716	14.0615	17.4186	17.0922	14.8961	9.87917	10.8914	12.3163	15.7645	17.6851	14.2032	9.48676	13.4867	12.1277	protein
TCONS_00026398	blue	15.7056	16.7089	17.3312	14.9012	13.9756	13.6012	13.2122	11.8586	14.5025	18.4318	17.5217	15.6749	9.51304	9.7321	11.0057	12.5818	11.417	12.3307	protein
TCONS_00026402	blue	60.6839	59.6173	60.0473	81.9095	84.7775	80.5413	72.6382	72.7402	73.0585	60.2817	60.4106	64.8896	84.7537	82.4711	86.2893	83.4535	81.6186	89.428	protein
TCONS_00026516	blue	27.5366	25.5387	24.0129	26.7835	23.7172	25.3629	20.8514	19.9977	23.6302	27.2842	26.1705	23.7061	18.3681	18.5786	21.4103	22.4128	22.0659	23.358	protein
TCONS_00026541	blue	10.7255	9.05634	10.8785	48.2137	42.9541	45.7817	30.0579	26.65	29.4079	11.4533	10.022	13.2243	39.4916	37.9195	38.3945	42.2893	39.5205	30.7233	protein
TCONS_00026585	blue	2.09016	0.419528	1.79444	6.43604	7.35214	7.7696	3.55335	4.79958	9.50255	1.02444	1.93135	2.87294	7.96032	2.0921	10.9219	8.34968	8.37092	11.5323	protein
TCONS_00026716	blue	11.6782	9.96089	13.2266	35.8815	30.1365	31.674	30.7894	26.8118	24.2174	11.9953	11.4296	12.6879	47.3888	49.7694	39.8065	23.8632	23.1936	24.0107	protein
TCONS_00026782	blue	3.01345	2.31931	3.61312	17.2778	16.8946	16.5306	18.1697	15.7208	11.5086	2.73968	2.69324	3.10324	18.5465	18.9131	19.4112	9.13267	8.52114	11.2805	protein
TCONS_00026872	blue	6.54557	5.24044	5.01546	8.24094	7.58389	8.73046	26.9649	25.1611	19.1661	7.05252	7.72087	6.6306	12.1038	13.6687	12.6898	7.6626	8.24451	11.709	protein
TCONS_00026892	blue	289.558	311.633	290.447	329.664	339.939	293.875	273.952	276.22	254.579	202.283	180.865	232.926	392.087	363.938	369.415	282.62	271.898	290.04	protein
TCONS_00026952	blue	15.4591	11.512	26.6444	23.1285	26.0412	35.1406	48.8536	34.866	30.8554	8.87815	23.1869	24.1843	26.3078	34.5215	30.671	11.0241	19.1336	11.3377	protein
TCONS_00027000	blue	19.1597	15.6998	22.3015	20.1749	19.4284	24.3113	30.0548	29.2587	22.4596	21.2774	25.6669	21.9823	41.7093	43.0233	31.5806	16.6115	19.0875	17.0719	protein
TCONS_00027039	blue	69.2358	64.222	84.3682	195.246	166.866	168.12	105.596	91.0172	110.016	79.8124	84.0535	98.3606	197.216	202.098	189.8	113.613	103.592	104.462	protein
TCONS_00027091	blue	69.3471	75.6758	70.4433	61.5427	65.1808	53.6674	69.5691	68.2934	62.0761	42.976	39.3229	50.6931	83.4213	78.6557	77.6453	81.3794	78.919	80.9573	protein
TCONS_00027112	blue	21.838	24.5742	22.4598	7.14867	11.2402	9.95565	3.92415	5.84217	7.67853	32.0892	30.9603	30.1188	10.2523	9.5925	16.9289	21.6597	17.5832	21.4798	protein
TCONS_00027157	blue	61.1498	61.4447	49.3675	54.0856	49.5164	48.3977	34.4574	37.9033	38.3736	60.1166	61.1983	63.1643	42.4971	42.5835	44.9647	42.8351	48.0067	50.1835	protein
TCONS_00027177	blue	22.6401	20.4455	18.007	16.9202	15.5554	12.9166	13.522	15.5686	14.7466	23.0087	24.5947	22.2499	8.96566	9.42729	11.6399	28.8597	21.2157	20.2892	protein
TCONS_00027247	blue	10.4747	19.4512	17.3029	17.6307	13.1606	18.2787	4.48666	5.34734	8.30218	25.7958	20.3278	23.2417	5.25581	4.75957	5.94409	9.87041	13.0168	9.64616	protein
TCONS_00027315	blue	24.2717	37.3168	22.4579	1.81265	3.03921	3.14653	7.71924	19.1232	14.17	24.9791	19.8597	21.0401	1.43265	1.20471	2.30741	12.7052	14.6478	13.2699	protein
TCONS_00027350	blue	88.05	93.39	86.419	162.665	175.686	198.951	174.321	172.533	199.933	50.8376	57.318	91.8684	301.49	316.748	313.878	227.387	221.666	241.032	protein
TCONS_00027382	blue	10.7685	10.0933	9.97625	24.8773	24.5832	22.8194	28.0557	27.1704	22.2665	8.8267	9.827	8.95397	26.4034	22.7952	20.3194	16.5464	18.0292	14.6901	protein
TCONS_00027479	blue	41.455	48.3368	46.9858	59.8382	63.3593	59.2271	42.914	40.5189	41.7596	36.5859	34.1951	36.9137	49.4048	51.3139	54.3837	38.3734	38.8209	45.2735	protein
TCONS_00027505	blue	16.6735	19.5416	18.5443	27.5797	29.2725	22.2728	30.3559	32.9355	22.8262	16.554	17.0066	15.7952	37.086	34.5333	34.0056	27.2012	27.1825	25.0706	protein
TCONS_00027537	blue	23.4866	23.0162	22.8614	41.0706	40.1086	37.9338	53.1513	47.4628	42.9831	25.9243	27.3225	22.0697	51.8874	49.4323	44.2992	34.9465	34.5845	33.2137	protein
TCONS_00027650	blue	21.0238	17.2782	14.8149	25.3401	27.7817	30.7359	16.4801	18.531	17.5366	16.2865	13.3933	18.0098	21.9543	23.9472	29.2689	29.7658	32.7438	27.9459	protein
TCONS_00027713	blue	35.945	29.3923	39.5013	24.0569	24.8554	24.6048	26.7785	28.3152	26.7255	33.7105	40.796	38.4779	28.7062	27.4017	25.2122	20.4272	25.9994	18.2773	protein
TCONS_00027728	blue	112.269	110.038	105.476	128.762	114.884	118.207	132.025	131.789	120.082	127.398	127.806	120.168	165.072	160.37	146.039	104.167	110.984	107.439	protein
TCONS_00027854	blue	27.3848	27.5287	28.5613	34.2707	32.9567	36.466	22.8623	20.0916	26.0792	33.1158	29.3627	32.7821	37.4735	44.3211	43.3551	42.3412	34.1149	34.1152	protein
TCONS_00027931	blue	27.0573	18.6583	18.5581	14.2997	17.7231	18.5357	18.6538	19.4629	17.0009	18.6365	21.0498	26.8381	4.69648	3.8335	11.4759	19.1948	23.5798	24.673	protein
TCONS_00027939	blue	550.125	614.394	629.854	601.82	600.742	514.306	421.494	437.946	409.7	520.89	458.439	536.902	665.128	674.996	642.81	545.019	538.581	570.996	protein
TCONS_00027949	blue	10.572	10.1862	11.1357	10.2818	12.1362	11.4463	15.5537	14.7096	13.9787	9.56775	10.5888	9.47455	22.929	19.1729	14.4095	11.8579	13.8868	13.7782	protein
TCONS_00027957	blue	8.56953	7.70757	8.1315	12.4109	11.6247	13.3079	17.5659	13.9713	15.5762	5.71541	6.35199	9.19792	21.9595	20.0797	13.7906	12.4094	11.9011	11.4433	protein
TCONS_00027966	blue	10.7877	12.0889	13.8106	23.709	27.2556	26.184	20.2984	18.5226	18.816	18.2348	17.5068	14.2211	30.6148	23.6113	28.9396	23.6994	22.2952	24.2852	protein
TCONS_00028018	blue	78.0897	73.1669	69.7143	58.1881	57.3424	70.5678	59.5423	58.4832	68.2997	78.361	76.0774	78.2504	52.3299	60.2326	54.7192	63.0979	65.55	62.9742	protein
TCONS_00028019	blue	23.303	21.6444	28.2918	48.2648	51.164	41.5624	29.7964	29.4117	29.4675	25.0646	25.9425	25.3774	47.4306	47.16	51.8072	44.2008	41.691	43.0006	protein
TCONS_00028126	blue	25.9079	21.6421	25.7159	53.5547	47.6575	47.4426	37.9095	32.311	34.112	23.3429	22.6431	26.8985	70.1781	70.585	60.7511	31.1877	31.5628	32.6593	protein
TCONS_00028230	blue	5.48701	3.11495	5.64703	10.0366	10.9408	10.7538	14.6317	12.5934	10.7502	3.88661	4.7022	4.66089	22.3135	19.8453	14.5057	8.25068	9.20464	7.11116	protein
TCONS_00028428	blue	65.6077	70.1598	85.772	348.783	391.346	325.628	137.27	131.647	131.112	174.811	178.891	150.052	390.327	349.161	411.884	125.606	114.574	172.161	protein
TCONS_00028506	blue	7.71574	7.07174	8.76392	14.7853	12.6696	18.3601	8.11468	8.4608	9.15383	7.94227	8.95762	9.08673	18.1441	20.553	17.2189	11.9792	10.9723	11.0927	protein
TCONS_00028517	blue	5.50673	4.74366	5.40957	8.44531	8.94236	6.78778	9.59581	10.6722	8.6453	4.71571	4.04268	4.12704	14.9878	13.3802	12.2979	11.016	10.3247	8.1237	protein
TCONS_00028524	blue	6.41192	5.07359	10.3075	24.9092	24.2432	24.0758	21.533	22.4947	24.4161	6.47189	8.63443	10.1253	38.4122	30.784	33.701	20.5976	24.6724	19.3308	protein
TCONS_00028525	blue	4.36552	3.15705	5.15058	12.6893	11.4777	10.6779	9.98262	9.49855	14.0883	6.03492	5.64392	6.41532	19.1368	17.8837	16.3186	11.7111	15.5592	12.5809	protein
TCONS_00028551	blue	44.4738	46.0208	46.8592	35.4244	35.127	36.0929	25.3575	24.8372	30.1082	51.006	48.5359	52.4494	27.7781	35.0212	31.9119	38.7374	32.1793	32.6528	protein
TCONS_00028631	blue	360.998	303.461	490.07	1251.46	1061.53	1124.49	530.046	476.587	620.491	403.302	376.761	571.763	1167.72	1199.55	1380.24	869.275	753.159	984.067	protein
TCONS_00028632	blue	21.0479	21.8676	54.2038	115.587	151.692	167.191	143.542	101.397	126.274	20.9388	53.0462	73.3968	239.441	249.26	230.745	82.5242	89.8984	97.9279	protein
TCONS_00028633	blue	282.947	251.507	352.924	543.364	478.483	561.474	282.731	286.929	309.227	381.669	373.88	480.109	514.486	565.639	656.815	420.301	431.774	473.75	protein
TCONS_00028701	blue	30.0725	30.9684	31.5905	24.7357	22.979	18.8053	20.4571	20.0939	20.1188	27.2031	25.567	28.8309	20.5871	18.8764	21.1766	31.6207	31.7284	28.81	protein
TCONS_00028804	blue	23.8001	20.4071	24.7476	57.2839	56.2225	54.768	44.2885	39.2428	40.2423	22.0691	21.8077	21.6222	51.8211	46.6512	48.7889	43.6142	45.24	40.2684	protein
TCONS_00029101	blue	8.10606	6.1227	7.91724	10.5585	11.9055	12.8358	15.6255	17.2489	13.01	7.11072	9.27131	6.9197	14.1049	13.9127	10.8446	9.89056	11.5315	7.66142	protein
TCONS_00029121	blue	33.0686	28.2081	27.8753	38.1494	38.4177	30.7759	44.6186	49.1059	38.5038	22.9465	20.5538	19.5112	54.7758	48.1434	40.7698	39.1169	42.0925	33.3944	protein
TCONS_00029189	blue	16.9249	17.5734	20.5256	36.2771	26.8784	28.3603	73.0108	60.4976	63.5898	13.4893	14.4044	17.6543	89.8955	83.5258	60.8838	37.8693	44.3405	49.9349	protein
TCONS_00029217	blue	9.7129	6.78111	9.01695	7.03847	8.53513	11.9605	16.4952	14.2125	13.8935	7.22746	7.48538	8.66384	15.305	12.5043	12.1944	10.5366	13.074	9.82143	protein
TCONS_00029340	blue	2291.1	2249.92	2502.54	124.32	152.646	233.617	1126.08	1070.74	1038.62	2195.68	2093.99	2429.49	373.994	498.741	846.684	966.601	695.752	1412.1	protein
TCONS_00029347	blue	15.0348	13.7282	17.542	17.1069	18.6135	16.6031	21.1354	20.5971	19.2522	13.0963	12.6963	12.5735	19.7838	18.3833	16.1607	17.8292	16.17	17.093	protein
TCONS_00029351	blue	14.4908	12.6662	14.8452	30.3332	25.7441	28.1223	35.0045	33.2652	27.3935	11.9061	12.197	12.0442	27.8257	24.6786	23.6408	18.614	26.008	20.9481	protein
TCONS_00029355	blue	3.48759	2.18287	4.20777	8.22921	8.81904	12.8677	17.5602	14.3142	10.941	2.65773	3.97376	3.68907	18.6194	17.0937	12.4048	2.69154	4.04311	3.52396	protein
TCONS_00029358	blue	1.10221	2.73874	4.1267	12.678	12.4251	12.0351	13.1388	11.5098	10.1552	2.78458	4.22704	4.92575	17.011	14.7961	13.3216	4.14124	6.69447	5.61833	protein
TCONS_00029391	blue	64.064	75.4958	67.2997	88.0231	96.8353	80.9834	68.6614	66.3833	70.7429	45.209	40.5439	55.3208	88.9142	80.286	85.0787	69.047	65.8618	71.7225	protein
TCONS_00029392	blue	45.155	51.5205	50.7211	65.2413	61.7549	54.0844	56.9382	56.9276	47.7901	31.3921	28.8097	39.5033	74.6564	71.7442	75.5951	48.5021	51.326	53.4434	protein
TCONS_00029488	blue	213.815	233.427	244.928	432.086	435.758	388.408	257.305	249.705	247.227	173.487	158.324	237.567	562.79	553.694	549.255	261.729	252.433	310.618	protein
TCONS_00029492	blue	77.3873	87.2868	87.4859	90.2737	103.164	90.299	81.5745	82.4077	84.9745	57.0704	57.2876	72.4174	93.6894	97.0816	100.178	74.561	71.9014	84.6309	protein
TCONS_00029528	blue	53.0743	59.9239	52.694	49.127	47.2313	46.8825	39.6221	44.4375	49.3737	69.5759	64.4935	60.9995	47.0368	44.1941	48.7402	70.9278	61.1481	58.9902	protein
TCONS_00029580	blue	43.8891	46.994	41.4112	27.6684	28.5025	28.2659	30.7146	30.5447	33.5685	46.1525	43.4007	48.4825	27.6226	30.4382	33.2436	43.8438	38.7659	40.1972	protein
TCONS_00029591	blue	28.2798	34.9755	35.6192	48.6376	46.0262	41.4012	37.8636	36.3002	31.1652	39.8038	34.2694	32.7056	57.7254	56.8769	52.1322	46.5177	42.1114	48.4276	protein
TCONS_00029592	blue	21.7003	22.2962	23.0098	52.7756	44.6465	45.3342	52.9532	52.1851	49.0139	17.8934	18.8733	18.6782	52.0532	55.1795	49.425	34.5016	33.7615	35.8168	protein
TCONS_00029593	blue	1.28485	1.89514	1.78831	7.76693	11.9715	11.701	15.5053	13.9708	10.728	0.396358	1.14042	1.45681	24.0046	20.826	14.6016	8.13431	10.5348	9.65465	protein
TCONS_00029596	blue	9.02862	5.07107	6.16135	26.0674	21.6047	20.1424	8.38883	12.7034	11.4886	5.53267	13.9622	11.7182	30.5856	12.6331	19.5295	8.36528	9.53571	11.8833	protein
TCONS_00029640	blue	48.6358	49.9376	41.3474	73.9372	71.904	62.9425	50.5788	43.3073	32.2747	13.3998	13.3922	35.0609	91.156	91.1595	99.7752	65.845	54.4722	73.4244	protein
TCONS_00029685	blue	10.5087	7.92624	16.1117	51.8935	46.2478	51.633	14.2389	12.49	17.3472	18.9173	20.6905	21.5586	86.999	88.1015	91.6041	13.4656	12.7379	20.1573	protein
TCONS_00029717	blue	43.7081	36.7375	40.0324	98.3967	91.1991	96.1209	84.3321	76.6449	68.6395	52.9931	56.8078	47.9865	109.488	104.86	106.446	47.8088	57.5331	54.6381	protein
TCONS_00029763	blue	1.52474	1.24281	1.25045	9.65535	9.24152	8.48917	7.76778	7.02371	6.96212	2.98551	2.44017	1.78069	17.0796	15.3325	14.6881	7.69243	6.89093	7.66969	protein
TCONS_00029899	blue	10.4197	8.46396	12.244	32.675	39.0874	36.1659	58.8815	49.3418	49.0922	10.3411	12.1168	11.6336	50.0702	44.4529	36.5478	36.9311	35.3915	28.9859	protein
TCONS_00029905	blue	8.73019	4.70371	5.26931	23.6169	20.2179	24.7388	44.7401	42.6657	34.0025	7.55311	7.06209	9.53124	52.0254	44.0603	32.7068	25.4366	30.0824	20.6643	protein
TCONS_00029943	blue	22.2581	6.70955	12.2725	352.038	215.257	240.304	558.537	458.68	590.768	3.35091	4.65925	16.832	738.684	851.929	609.861	485.582	429.605	440.873	protein
TCONS_00029966	blue	2.34557	1.39888	3.95758	12.746	9.8406	10.7976	9.27461	8.07271	7.12567	1.55874	1.90129	3.12385	12.5486	12.3926	12.3273	4.12345	4.31935	4.79764	protein
TCONS_00030031	blue	10.8141	10.8477	12.1958	14.4412	14.9655	12.2079	12.8076	12.9962	12.1262	9.95622	9.56396	10.6328	16.839	15.1333	14.4585	13.035	14.1068	14.9519	protein
TCONS_00030068	blue	294.772	317.724	478.256	1082	1041.18	1058.74	783.191	758.724	921.698	535.716	609.818	458.053	1549.49	1599.73	1341.28	656.344	647.69	797.27	protein
TCONS_00030070	blue	1166.78	1168.41	1410.22	3829.41	3532.07	3554	3320.21	2782.05	3163.04	1298.17	1194.19	1435.48	4585.66	4924.31	4257.35	1833.84	1879.39	2294.95	protein
TCONS_00030176	blue	13.8853	13.5743	14.6035	17.2964	16.4539	18.1544	19.3102	20.0711	19.7565	14.6428	15.1546	14.5881	22.9484	22.0681	20.3831	15.4429	15.536	15.8602	protein
TCONS_00030212	blue	6.13549	4.08152	4.48007	12.2277	11.6002	10.76	8.22883	8.54819	6.99508	3.97686	3.49233	4.84405	19.1297	19.9192	15.6236	7.44548	9.49776	10.2469	protein
TCONS_00030256	blue	62.8981	64.3494	63.7624	66.828	75.7347	59.2688	52.6441	56.6921	42.8707	30.0766	27.4155	40.3935	104.161	97.2802	93.6363	40.161	41.4592	53.9304	protein
TCONS_00030378	blue	105.613	108.939	102.875	93.9954	89.8276	99.8169	83.9121	76.352	89.8507	106.95	105.842	104.239	88.8047	93.9896	89.2946	99.0504	97.6064	95.3486	protein
TCONS_00030386	blue	15.1966	16.95	14.7252	38.5775	47.6443	29.1444	25.4673	24.6132	17.5392	5.17114	4.47557	9.01166	81.085	52.9731	60.0049	20.0675	26.1506	26.9946	protein
TCONS_00030446	blue	18.2551	18.5397	20.5941	12.6063	13.7185	13.9035	15.7992	14.5558	14.9004	18.9356	19.9301	19.4069	11.9817	11.4579	12.9019	14.3114	13.7601	14.3595	protein
TCONS_00030484	blue	8.93775	9.20365	7.8511	12.5862	13.4083	12.4259	13.6498	17.4024	11.1811	4.78127	5.84223	9.40344	14.4291	11.0941	11.9003	3.53575	6.07715	8.4944	protein
TCONS_00030593	blue	6.07857	3.31752	3.16534	6.70675	6.94782	5.53459	7.19591	6.26974	6.47123	3.00006	4.18789	2.69144	12.5571	9.18453	9.18487	9.17225	9.23458	6.89591	protein
TCONS_00030607	blue	12.1312	12.8386	10.5967	20.6235	20.0571	16.9061	26.2527	26.7258	23.5802	7.56681	7.27533	9.39459	27.3786	22.2818	19.0175	21.4907	24.4588	22.0257	protein
TCONS_00030645	blue	73.1081	72.4539	66.8392	70.7315	67.9108	72.1025	62.8836	60.4387	74.1173	71.2163	71.1417	73.899	57.2752	56.0153	66.7043	65.4192	71.1757	69.4713	protein
TCONS_00030655	blue	14.4574	13.5811	14.7188	38.9827	37.4165	35.1825	33.0512	31.8663	25.5651	15.4202	17.0318	16.0623	43.7232	40.4696	38.9555	20.1056	22.7845	20.5534	protein
TCONS_00030664	blue	4.21596	2.6459	4.60049	4.60424	4.59804	8.11978	13.3517	13.1657	9.3984	2.87196	4.59153	5.48297	10.5724	10.4054	8.57469	2.55104	4.4101	3.51764	protein
TCONS_00030762	blue	14.7632	10.3942	13.0027	54.9793	58.8137	50.1528	21.4486	23.4478	21.3728	17.6416	19.1875	18.6763	76.1967	80.3054	70.6093	23.5739	26.0349	28.2149	protein
TCONS_00030802	blue	27.5968	25.8229	25.5431	35.9199	32.583	34.3367	43.2111	40.9907	38.9222	24.0035	24.5801	24.3341	45.954	46.141	38.7183	30.7544	29.7308	26.9305	protein
TCONS_00030821	blue	14.7675	15.4365	19.0342	17.1866	19.5767	23.1711	22.4705	24.2861	19.004	11.1427	13.7886	16.1544	21.8523	27.5764	22.5313	16.4885	16.3105	17.6513	protein
TCONS_00030847	blue	66.4963	62.0343	62.9006	52.7495	53.1117	52.6167	58.8706	57.9146	64.1041	59.1718	61.8914	65.9554	53.524	61.2317	57.6092	55.9868	56.74	56.9107	protein
TCONS_00030849	blue	48.5058	49.9562	41.7783	33.8522	34.1508	38.2301	35.2366	36.1975	47.902	42.4419	44.6948	40.5085	34.4274	33.4515	28.0732	35.1056	43.0372	47.1971	protein
TCONS_00030906	blue	11.2109	14.0045	14.9564	9.31707	10.657	9.15106	8.72159	9.33491	10.5291	14.6225	12.9374	11.976	8.13163	8.97043	8.66244	14.8963	12.5082	11.9876	protein
TCONS_00030917	blue	24.2986	24.8647	22.6636	9.68501	11.728	11.4776	16.7635	19.415	19.5774	15.9053	17.6948	19.5451	6.99705	7.39398	9.34043	15.0148	14.4481	15.5579	protein
TCONS_00030968	blue	34.7222	32.9948	32.9911	23.768	25.8196	22.8807	27.9755	31.5978	31.9722	32.7689	32.143	31.6616	15.3475	15.522	17.8029	21.4876	24.1229	30.7329	protein
TCONS_00031026	blue	22.2943	31.9458	34.2517	1.91985	1.71666	2.40913	17.4402	19.9274	17.5934	17.407	20.552	26.1094	0.608228	1.43256	3.92734	18.4824	20.404	19.9607	protein
TCONS_00031027	blue	23.0486	33.5859	30.2164	3.84373	3.464	3.13805	11.9983	14.7932	12.8355	20.8172	19.2762	24.7929	0.798067	1.26084	3.70832	27.3873	20.1753	27.7398	protein
TCONS_00031049	blue	74.0727	66.4907	75.0827	156.761	149.577	150.518	100.946	79.9279	91.4243	44.5502	38.5964	53.5599	135.761	106.749	143.251	124.453	125.048	129.093	protein
TCONS_00031162	blue	41.4761	38.8978	252.599	391.496	336.315	430.102	186.416	160.626	207.191	73.2448	51.005	198.095	270.113	353.335	482.59	319.402	289.532	317.622	protein
TCONS_00031173	blue	8.73761	3.78572	6.04883	8.45856	10.0338	7.95128	6.44106	8.17084	5.83508	3.44293	4.05448	5.71423	14.0467	13.9247	11.5619	7.27004	9.00758	7.6054	protein
TCONS_00031203	blue	22.0013	23.4646	23.507	16.4696	17.3504	16.5416	16.2675	18.8136	20.8045	22.525	21.3632	23.312	13.6278	14.1861	16.8763	19.4431	17.2097	18.3718	protein
TCONS_00031205	blue	7.74214	7.02909	7.97782	13.6449	12.8028	13.8627	14.0444	14.2827	12.762	7.9488	7.3006	6.90822	15.0809	14.7574	13.9151	8.08114	7.8952	10.078	protein
TCONS_00031247	blue	79.5484	69.1393	84.4376	112.703	100.659	107.811	131.881	115.145	120.698	62.0718	63.7524	76.5399	121.312	124.391	111.677	86.2683	90.4885	91.0868	protein
TCONS_00031248	blue	72.7359	77.4977	72.5547	111.777	106.097	105.134	105.244	97.1961	94.5494	63.6141	64.361	61.9582	126.601	118.35	118.632	91.3321	94.8074	102.055	protein
TCONS_00031292	blue	4.47773	3.24459	5.90914	3.1895	6.57448	12.1964	11.5682	14.8571	7.39494	2.31066	8.71336	6.51507	17.653	15.6355	12.305	2.56988	11.3505	5.53047	protein
TCONS_00031347	blue	151.095	162.79	145.385	173.334	165.592	153.059	139.125	145.13	148.068	140.714	134.972	136.163	156.131	164.076	156.585	136.178	141.825	156.891	protein
TCONS_00031350	blue	63.9595	46.131	40.4801	130.171	150.926	150.446	93.7926	87.7069	91.7983	72.5658	76.6467	56.7202	161.49	151.513	168.433	160.508	137.713	148.757	protein
TCONS_00031393	blue	18.5648	10.6557	6.866	25.2266	23.2967	23.2974	17.8034	13.965	14.2067	7.1715	6.98776	8.70976	23.654	22.0117	22.4777	16.4858	14.6708	11.987	protein
TCONS_00031450	blue	10.7813	9.44818	10.5189	15.2097	13.4272	15.0994	17.6939	16.618	16.6762	9.34202	10.8351	11.6574	17.9554	17.6603	17.6922	10.6896	15.6939	14.4412	protein
TCONS_00031480	blue	13.9555	14.1102	13.7966	6.56417	7.00878	7.77412	12.5749	11.9619	11.6731	17.7044	19.1271	18.7284	6.69414	6.89822	9.1072	15.7965	15.2185	15.5766	protein
TCONS_00031509	blue	24.959	27.1056	28.6049	37.6569	42.9017	36.0494	22.8496	24.1191	22.6403	28.8831	29.3175	30.2135	44.1954	47.3588	42.9224	32.6872	28.9527	28.4744	protein
TCONS_00031511	blue	5.17934	4.83198	5.2046	16.1976	14.3639	15.066	5.04105	4.96942	4.04093	7.6807	5.05707	6.94569	29.054	27.2518	28.2466	13.1771	15.6423	13.8543	protein
TCONS_00031513	blue	26.748	26.4635	27.1357	30.3228	31.8864	29.7976	27.0592	25.7194	27.0057	18.293	18.4081	21.9785	34.5057	34.1827	33.1993	24.9282	22.3864	24.682	protein
TCONS_00031568	blue	30.4486	29.5318	34.5174	52.6575	49.3986	52.413	53.9817	47.556	45.5525	22.8633	24.694	30.1794	66.5745	66.5804	62.1838	43.022	46.1382	49.3614	protein
TCONS_00031572	blue	7.27503	6.10056	7.15338	12.4348	9.62988	11.2481	9.62248	10.0923	9.20016	6.78082	6.65964	5.60442	10.8211	11.4374	10.6695	10.3301	6.39932	7.06962	protein
TCONS_00031611	blue	34.1604	35.8688	28.4681	21.7077	23.5559	20.9307	24.2629	23.843	21.9975	31.9257	29.1638	28.895	18.3026	19.6172	21.4244	32.4615	31.5983	28.6931	protein
TCONS_00031645	blue	6.36285	5.0487	7.36513	14.3755	9.22765	6.19035	7.6541	11.624	8.43	7.59875	2.84512	8.60099	13.5967	13.0321	15.3362	10.0624	12.0086	9.2567	protein
TCONS_00031657	blue	3.17104	3.02356	2.29319	10.3612	8.45862	7.52634	10.8624	10.0338	10.0784	2.78147	2.32734	2.92409	16.0379	9.99133	6.93966	4.83405	5.35842	2.73833	protein
TCONS_00031699	blue	5.51661	4.89936	5.46222	14.2917	14.0075	15.3265	14.1138	11.2772	11.9388	5.51998	5.78349	6.1477	17.4708	19.2074	18.775	10.7762	11.0509	12.678	protein
TCONS_00031717	blue	29.0711	23.8386	34.0692	79.1319	68.8665	73.5252	46.9625	37.5057	46.3082	29.207	27.473	36.9069	82.1539	69.7541	78.8864	74.0947	72.9102	71.4958	protein
TCONS_00031792	blue	1.70007	2.37158	2.42702	6.87687	8.51075	8.00492	6.51272	5.16401	4.43095	1.43417	2.37348	1.03664	7.75545	7.19769	8.71004	4.83877	3.69404	4.77073	protein
TCONS_00031913	blue	46.0492	53.8596	53.6394	16.986	15.2438	18.8032	29.1907	33.1135	36.5392	40.5174	39.121	43.7108	11.4616	10.2164	11.3344	22.4417	22.4572	22.6447	protein
TCONS_00031918	blue	74.6019	71.0449	77.2591	147.112	129.07	141.987	92.4071	95.5895	100.608	69.7132	70.4878	82.2221	130.131	138.736	133.638	103.177	114.163	104.22	protein
TCONS_00031921	blue	16.7105	14.9526	17.2272	28.6866	32.6403	35.2055	27.3447	22.4273	24.8137	13.432	17.1743	19.812	32.8368	40.6838	31.786	21.5164	26.2369	23.6509	protein
TCONS_00031955	blue	55.636	57.9539	45.605	39.3221	43.1389	36.8546	32.4022	40.2237	36.2919	55.0557	53.3927	47.029	28.6442	28.0871	31.8198	38.1085	43.5328	45.1855	protein
TCONS_00031964	blue	94.4257	95.4413	92.9231	153.671	161.614	140.151	133.137	124.832	117.135	61.3148	58.2048	72.4925	151.561	141.573	143.587	92.4146	95.2769	105.442	protein
TCONS_00031979	blue	19.2701	22.1935	21.6074	17.7351	16.9244	17.5906	17.6533	15.8702	19.9966	21.5613	22.5533	22.4004	11.7557	12.7751	14.1461	17.8501	18.5105	18.7812	protein
TCONS_00031996	blue	5.3172	4.99979	7.65149	27.8256	27.6041	24.399	19.8046	20.0874	17.43	6.30143	7.23105	8.27946	37.313	30.0008	30.0343	8.83209	10.7018	10.2005	protein
TCONS_00032017	blue	7.55919	7.04166	7.68834	19.8125	19.2136	16.1525	8.84577	7.10808	9.22552	11.3221	12.4014	14.5415	23.2388	23.277	19.7154	11.885	8.63326	10.1802	protein
TCONS_00032052	blue	40.0662	51.6505	45.9468	46.7494	65.9044	48.1609	41.3691	35.1888	33.8295	27.4816	30.0883	33.9179	52.8921	61.8809	61.1798	41.0719	31.7006	35.3059	protein
TCONS_00032093	blue	32.762	26.4816	25.52	49.9442	62.1951	39.9411	23.2139	26.1421	21.9626	18.0128	18.1903	30.3067	79.1723	88.6264	64.1679	24.0396	26.949	25.021	protein
TCONS_00032104	blue	60.1948	67.1451	63.8775	81.7218	79.0992	71.3186	64.2451	64.2681	60.1116	41.9523	39.6279	49.5783	88.8509	95.5195	86.5823	73.2878	70.4705	73.1557	protein
TCONS_00032120	blue	6.79318	6.98402	5.59791	2.87443	4.6344	2.05315	1.26125	1.80783	4.86236	6.28585	7.37724	4.8014	3.06411	0.693858	5.12108	5.19388	5.97897	6.75724	protein
TCONS_00032163	blue	16.4928	15.8898	21.1048	12.1097	11.7015	12.5695	14.1353	14.9202	14.0883	17.0088	17.1419	19.2889	11.2366	11.747	10.6979	8.63299	7.15011	8.71361	protein
TCONS_00032231	blue	27.8605	31.6972	35.1192	59.936	71.2432	65.0012	42.7754	48.8152	48.6091	42.2186	43.481	40.367	61.3444	50.321	65.4911	52.7946	53.5484	55.8798	protein
TCONS_00032255	blue	41.5871	41.3612	39.5832	40.2128	37.7246	36.4144	48.2545	45.5577	43.5628	36.8378	37.6678	36.304	58.8312	61.5166	42.2778	33.8439	33.7988	32.2219	protein
TCONS_00032275	blue	5.32519	7.11204	7.46879	11.3027	10.9908	9.71566	6.27329	6.66947	5.48384	4.71303	3.46445	5.19776	13.3457	13.0047	13.6245	8.60398	8.78296	9.25054	protein
TCONS_00032351	blue	13.8808	15.1064	17.0701	15.0806	16.0416	14.0117	12.2355	11.1315	11.6148	9.46928	8.704	10.7522	16.5996	19.1208	18.8735	12.2512	11.2396	13.5974	protein
TCONS_00032401	blue	5.40071	5.60398	5.68065	21.1353	22.5583	18.7338	15.089	18.4706	20.0106	5.40129	5.42976	7.03906	26.485	21.005	23.2933	15.1568	14.273	12.2419	protein
TCONS_00032462	blue	17.0017	15.8153	13.426	15.2153	15.5788	13.1062	10.4085	12.0415	12.192	17.5706	16.955	17.3191	12.2483	12.0862	13.9093	16.2907	13.0632	15.3509	protein
TCONS_00032463	blue	33.8109	34.0861	37.1379	25.7227	25.5351	29.7151	27.1631	29.5403	32.4469	34.5871	33.2318	34.1854	15.8671	18.6435	20.601	25.0622	26.3948	29.4215	protein
TCONS_00032477	blue	22.2953	25.1564	29.103	45.5704	47.1917	47.895	39.6634	40.0815	35.1873	22.4598	20.0246	23.5989	49.4986	52.4812	49.5445	37.2271	35.2084	36.8965	protein
TCONS_00032498	blue	25.9294	24.9213	26.3182	17.8519	16.7081	17.2155	18.4702	18.7535	21.0941	24.6189	24.5873	25.0783	17.3383	16.1528	19.3271	19.8418	20.4487	20.6307	protein
TCONS_00032563	blue	16.0971	16.2629	17.5317	35.7629	29.6192	35.3746	59.635	50.7399	55.1179	17.2916	22.0021	21.4057	86.5762	73.7268	60.7974	35.7682	39.1668	34.6928	protein
TCONS_00032654	blue	35.0588	35.7724	36.4426	44.4107	44.7135	40.426	30.3067	30.9485	27.7896	27.01	27.6404	30.0555	60.0247	57.7049	55.2881	43.9399	40.5076	41.1362	protein
TCONS_00033042	blue	177.785	208.133	229.226	178.324	205.558	173.337	204.685	208.07	162.265	82.5516	108.599	182.872	247.883	240.191	207.975	191.403	179.088	177.526	protein
TCONS_00033043	blue	527.591	670.58	647.026	586.855	616.483	473.898	522.395	517.208	432.373	290.585	330.479	509.344	698.083	639.417	612.628	596.761	549.646	550.826	protein
TCONS_00033098	blue	47.1448	42.1821	35.3827	31.8847	35.0678	32.7876	27.9179	28.9702	31.547	47.2597	40.6859	42.8539	22.521	24.4268	20.4134	29.8262	27.5291	36.8549	protein
TCONS_00033381	blue	2.33054	3.531	2.06006	11.5838	10.6188	5.6891	3.74433	4.8633	2.05782	2.17795	2.35486	3.12941	6.79914	5.18647	10.045	8.22785	5.40161	9.39081	protein
TCONS_00033443	blue	26.2791	25.4543	24.8781	27.6051	30.4899	28.5528	25.092	24.8169	26.0618	26.164	27.7357	26.6665	30.095	29.6687	30.0621	30.127	29.7142	29.3021	protein
TCONS_00033522	blue	19.1982	17.9174	22.1788	29.0654	29.9603	30.4466	35.5626	32.5551	30.4164	14.6297	18.6531	22.4569	36.2089	32.7692	28.6892	17.7851	22.0172	17.8151	protein
TCONS_00033540	blue	8.14311	7.76226	7.9367	19.1293	16.3821	19.2013	14.5223	13.3698	13.8858	9.01728	6.99502	6.3813	17.3883	16.451	16.8206	15.9925	13.7007	13.269	protein
TCONS_00033553	blue	18.5976	15.8253	18.1404	34.3708	38.7169	37.5061	36.0073	33.1645	29.08	15.8393	19.0904	17.868	48.6232	45.0985	41.0749	28.2112	31.7094	29.3759	protein
TCONS_00033572	blue	14.5329	13.8773	16.2963	16.8395	15.6904	17.5292	17.9281	18.0833	18.9116	12.2809	12.9336	13.9666	19.0958	19.8321	15.2504	13.0559	12.669	13.5643	protein
TCONS_00033599	blue	13.6864	15.0255	16.9612	37.8407	39.0214	32.4215	23.3782	24.2994	21.6549	10.4416	10.8908	13.3238	46.5588	46.677	43.3306	34.2589	29.2884	32.3994	protein
TCONS_00033622	blue	22.1081	19.3304	33.5295	89.1949	69.34	82.7528	21.2168	22.4491	31.3977	34.0686	37.2241	39.8687	117.29	124.152	103.604	38.9318	32.1321	35.3795	protein
TCONS_00033627	blue	30.6381	27.9486	25.684	28.0613	25.1025	23.1815	23.7898	25.616	24.4155	30.3834	27.5086	26.8344	18.6624	19.0622	19.8646	26.1854	26.8807	24.125	protein
TCONS_00033704	blue	18.0557	18.4909	23.6392	152.976	110.928	115.465	51.5257	50.3738	44.0723	12.8733	12.2293	13.7327	185.278	199.086	174.794	36.8991	37.5399	46.4701	protein
TCONS_00033916	blue	4.82687	6.90952	7.83123	2.60938	2.29206	2.53951	4.4328	7.60476	8.15947	7.37403	6.95286	6.22292	2.38762	2.25944	2.58393	8.79789	5.42667	6.28724	protein
TCONS_00034028	blue	42.6028	31.8776	38.3298	77.5363	70.3153	69.9669	60.0879	57.2442	58.3997	31.2197	31.0068	41.326	73.7886	63.5412	69.589	70.8535	66.279	66.6937	protein
TCONS_00034039	blue	38.2549	35.7979	46.9363	85.9357	81.4803	83.0329	65.0599	66.2941	62.8266	35.8916	37.5154	47.5612	93.401	95.4002	98.0147	63.1119	67.7927	74.8984	protein
TCONS_00034104	blue	50.5053	54.1553	50.063	35.8547	34.2959	33.7177	28.1343	29.5025	32.3692	48.1698	45.5283	48.9514	31.4316	33.1096	33.0472	39.7205	35.5603	43.2279	protein
TCONS_00034135	blue	47.6861	51.7395	52.9019	74.5816	79.8894	62.8133	71.9993	66.9324	79.9199	23.1065	24.3915	36.6895	90.159	79.312	62.3128	34.0628	36.6799	36.2939	protein
TCONS_00034165	blue	31.9505	37.3773	36.4883	46.8048	44.4403	42.2789	46.0778	44.7648	41.0667	19.0227	19.0954	30.8263	55.7024	52.6768	53.7987	28.4661	28.558	33.728	protein
TCONS_00034188	blue	7.94372	9.57342	11.6351	12.7972	14.8766	13.4313	12.307	11.1687	9.883	4.28574	2.96751	6.94643	14.3105	15.2518	14.1967	10.4134	10.0977	10.0177	protein
TCONS_00034279	blue	5.0064	4.39077	3.68222	19.6613	14.8859	17.8203	8.70928	8.14091	9.064	3.69163	4.01512	4.67665	23.7901	25.0939	26.9872	10.9335	8.96389	11.1819	protein
TCONS_00034287	blue	5.88963	4.52553	6.92543	13.1851	9.12566	10.1498	61.6995	64.9547	39.8321	2.09447	2.5266	4.43493	46.5659	45.1631	26.9526	22.211	21.0971	20.4116	protein
TCONS_00034288	blue	3.89151	4.74612	5.36756	13.289	13.5157	9.18514	8.19174	9.27157	7.01249	7.1792	4.93371	6.10576	10.0495	10.6881	8.48116	12.9734	13.0309	13.8601	protein
TCONS_00034290	blue	10.5154	9.9333	8.85255	14.9354	12.743	16.2116	16.1178	13.9798	14.975	5.3682	7.21714	8.38383	14.1697	15.2486	13.9745	7.54967	8.43993	10.1126	protein
TCONS_00034304	blue	98.8954	91.1314	109.486	147.674	124.819	153.182	108.278	95.9801	112.094	111.496	120.539	121.071	171.762	178.229	177.177	154.576	135.005	144.909	protein
TCONS_00034310	blue	18.4343	17.2249	14.6021	14.0442	13.5355	14.2831	19.1895	19.2808	20.2545	18.8351	17.4807	15.3728	11.1476	12.2906	12.8946	11.2478	12.4283	13.3367	protein
TCONS_00034312	blue	11.4396	10.1668	15.922	45.9379	33.7965	45.2887	24.5308	20.4196	28.4945	18.0953	15.8029	15.0304	63.6639	54.2053	53.7185	19.1964	21.8059	21.8037	protein
TCONS_00034313	blue	43.9255	27.8502	32.4503	179.07	194.322	119.507	78.3319	87.2377	63.4618	23.7281	20.8368	38.6684	285.544	315.386	228.73	56.5421	65.0226	62.2747	protein
TCONS_00034456	blue	17.1766	17.6385	17.9422	27.7649	32.7873	27.7172	30.5271	29.8102	26.1531	12.6529	14.4102	14.3723	40.2343	37.6231	32.6499	32.3856	31.5735	28.3679	protein
TCONS_00034488	blue	28.9878	24.2582	22.4374	33.6978	34.6779	31.9749	53.899	55.6239	45.9438	27.3255	24.674	22.6121	38.6999	40.7956	32.2691	31.6067	32.1141	29.3357	protein
TCONS_00034858	blue	49.0377	53.121	52.8302	77.7613	73.1298	70.1596	65.8566	66.6473	68.3577	52.5028	49.9524	50.6225	72.4795	76.6839	74.2356	64.7763	65.6382	63.9515	protein
TCONS_00034862	blue	5.7517	5.46466	5.9757	22.3246	14.0944	14.562	12.7327	11.2946	10.6881	4.55178	5.09342	3.71342	25.4717	19.9785	21.948	8.66629	9.32249	5.04434	protein
TCONS_00034863	blue	3.35872	2.45512	2.08425	13.0524	13.3378	15.0094	10.3263	7.38824	9.63939	3.70182	3.69232	4.9303	13.1493	18.9475	7.45993	2.7066	2.68371	7.63543	protein
TCONS_00034929	blue	40.7459	39.0599	37.4463	33.7013	32.0796	30.4895	42.5608	40.453	42.7399	48.6926	43.7093	41.1199	30.2569	32.1453	27.5915	31.4387	32.4339	31.1359	protein
TCONS_00034974	blue	25.3418	20.2437	27.4056	29.7941	31.2021	35.7888	44.7943	44.1897	40.3108	19.8022	24.1694	26.7048	41.5994	41.1845	35.4678	25.2687	29.5234	24.59	protein
TCONS_00035092	blue	8.16986	5.80075	6.66171	8.43092	9.89037	9.35124	14.3184	11.9908	12.1789	7.22919	9.21354	6.2253	11.8201	11.833	9.70067	9.04962	11.1737	7.62627	protein
TCONS_00035204	blue	27.204	25.3747	26.2554	41.5633	39.3604	36.9215	25.388	22.0029	23.304	36.9754	35.4055	31.3293	53.3058	41.0299	47.5169	42.6539	39.3221	40.4107	protein
TCONS_00035229	blue	10.0784	7.86024	11.0438	4.93649	5.35671	5.06955	7.61393	11.4815	7.87446	9.93251	10.6379	9.4212	6.9935	6.31813	6.66609	4.87216	6.96815	3.37116	protein
TCONS_00035284	blue	77.6402	77.4392	87.8223	94.0474	97.4694	99.5302	105.717	101.732	101.327	59.1518	59.3473	81.1836	122.811	120.813	116.36	77.7548	77.9537	84.2956	protein
TCONS_00035315	blue	5.45625	5.24653	5.01847	10.0405	13.7326	10.6389	8.08813	9.7314	8.82467	5.02278	5.59654	6.40687	14.2843	11.7205	15.4432	8.97042	8.22739	10.334	protein
TCONS_00035377	blue	4.41638	5.09197	5.75973	10.1693	7.32281	9.59433	17.2465	14.2364	11.5701	3.83277	4.34955	5.06811	19.1079	19.4738	14.6204	8.88009	9.39681	8.24425	protein
TCONS_00035379	blue	5.82561	5.48396	5.60928	9.27323	10.4666	6.76298	14.4953	14.6103	11.8611	2.46064	2.7772	4.45069	15.8605	15.4383	11.8224	11.4163	9.26475	9.24997	protein
TCONS_00035432	blue	6.83244	5.91756	6.38408	10.0416	9.75777	10.7608	15.28	11.3811	13.4553	4.809	6.0565	6.10236	14.2236	11.4791	12.4059	8.80112	6.58054	8.22408	protein
TCONS_00035531	blue	22.0162	25.1493	72.293	212.614	201.694	209.804	123.193	114.987	138.036	18.6909	20.4845	43.9765	210.857	188.068	176.085	104.697	128.098	109.473	protein
TCONS_00035616	blue	9.62537	9.81066	15.291	16.0093	19.7452	23.1346	32.6767	33.0582	27.2098	11.1352	14.3998	16.5075	24.8465	31.3275	27.8016	11.2372	12.3327	11.9257	protein
TCONS_00035721	blue	118.075	121.419	143.199	268.788	226.64	234.896	308.144	320.814	317.734	94.6642	112.327	152.658	375.878	359.452	308.321	196.08	246.842	231.623	protein
TCONS_00035806	blue	48.7531	45.9321	53.8291	98.4257	96.3357	91.3515	51.9035	46.7014	51.719	39.5736	38.8548	58.419	124.823	131.318	134.389	81.9273	67.5599	81.749	protein
TCONS_00035876	blue	70.0406	66.6316	68.2508	100.844	111.033	96.6059	106.626	111.137	96.0932	53.8499	54.2258	64.6853	132.162	124.269	115.232	94.2533	101.181	89.7144	protein
TCONS_00036073	blue	50.4301	47.8936	42.2014	30.4849	32.6166	31.0195	36.693	37.8926	36.133	43.1687	42.6967	42.5754	32.4947	30.4664	32.1681	42.8545	43.0425	41.5153	protein
TCONS_00036074	blue	28.625	33.1584	31.2652	20.9138	24.0558	20.7083	26.9017	27.3769	25.5552	31.3095	30.9377	28.6782	21.8211	20.991	21.4768	27.7445	27.3155	25.8939	protein
TCONS_00036135	blue	38.62	36.474	36.8081	108.02	107.34	95.7823	74.6232	73.5179	68.1417	31.8458	27.9317	28.8059	90.7751	84.3905	92.9003	75.2266	77.0095	68.7575	protein
TCONS_00036146	blue	20.3827	21.5371	24.1059	20.8075	20.2224	18.5375	20.5825	17.0067	15.4331	13.6645	11.4631	18.5345	25.7398	24.9204	24.4272	18.5035	18.4217	20.8688	protein
TCONS_00036151	blue	44.9422	45.5888	44.0823	49.1417	48.5741	50.0709	52.8456	54.3969	52.8121	55.2178	57.7661	56.0827	42.3478	44.3636	49.854	53.003	56.9667	56.925	protein
TCONS_00036156	blue	5.52954	6.57427	5.52808	11.2098	11.0025	8.43275	11.6954	10.4887	10.3621	2.26017	1.71315	3.25742	17.8565	15.0193	15.0787	6.36341	6.0281	6.53303	protein
TCONS_00036157	blue	1.63285	1.47914	1.88105	5.6014	6.76202	4.59136	4.35431	5.03215	3.66546	0.943453	1.08032	2.18599	6.00228	7.42461	5.88898	3.30291	4.18833	3.37958	protein
TCONS_00036170	blue	13.5988	14.6684	15.2578	21.97	21.322	18.425	15.4138	18.5095	17.9022	12.8902	13.3654	14.3645	21.1274	20.6191	19.5659	14.1945	16.4451	16.0391	protein
TCONS_00036177	blue	15.5041	15.6628	14.9588	18.8662	19.0276	20.1283	21.9374	21.1069	20.492	12.7921	14.5298	16.603	20.5239	21.8467	22.0898	13.5577	14.9209	14.3275	protein
TCONS_00036360	blue	51.0935	50.5651	48.1634	41.0342	40.7524	41.667	53.4064	55.1389	48.581	57.7883	56.0858	51.7296	43.113	47.5301	46.239	42.268	44.1213	48.7505	protein
TCONS_00036376	blue	7.23195	5.85613	12.1608	15.6135	15.9949	21.119	24.542	18.2579	15.9398	6.36536	8.00093	11.3774	31.6337	34.4397	26.0902	11.5471	11.6589	11.9496	protein
TCONS_00036542	blue	15.1237	10.7502	14.2488	30.9512	24.1426	29.7903	23.271	22.8574	20.6223	9.40758	9.87953	10.2471	35.1103	31.9346	33.9961	30.997	28.5966	27.305	protein
TCONS_00036585	blue	14.0061	12.4794	12.2674	10.4824	12.7114	12.8309	14.7332	15.6323	12.7768	10.2762	10.6083	11.7368	16.608	14.1389	14.875	10.9478	10.7365	10.2335	protein
TCONS_00036700	blue	20.7321	21.2618	25.2937	31.2603	33.6224	28.3268	19.4991	20.5586	18.9492	16.4274	19.1244	20.7137	31.1717	31.2129	29.7369	23.6604	25.3018	24.1287	protein
TCONS_00036780	blue	29.5988	28.6797	25.7251	22.286	24.9691	23.768	28.0372	29.5024	30.1654	33.5528	36.8072	26.53	18.6983	25.3374	23.5099	34.5989	33.3742	27.6915	protein
TCONS_00036796	blue	12.0332	12.9871	12.4794	5.11914	6.00512	4.97799	4.74368	6.6359	6.53845	12.7945	11.3642	13.2819	4.15176	4.40923	6.37516	10.3316	10.34	9.45642	protein
TCONS_00036809	blue	37.7952	38.9631	35.5707	31.0148	31.4445	27.5994	24.0795	27.0885	27.6212	36.9582	37.3766	40.1447	26.5484	28.7834	32.6623	28.6415	29.7321	32.941	protein
TCONS_00036839	blue	16.8899	17.9185	19.0618	41.1616	44.7792	37.4513	29.959	29.5757	25.908	14.2448	16.68	16.8919	52.4456	57.4084	41.489	22.6662	25.826	22.2093	protein
TCONS_00036925	blue	3.62979	3.28539	6.05652	25.7323	33.4528	21.6087	11.5476	14.8887	19.2422	3.55024	5.13955	5.09558	22.0114	18.1535	19.7139	14.193	15.1051	12.0026	protein
TCONS_00036953	blue	22.5118	20.6449	19.1997	42.7696	44.5024	38.3841	43.7553	35.6005	37.9973	11.4017	12.4859	16.0323	54.4164	47.2778	45.7371	23.1296	23.2185	26.4017	protein
TCONS_00036959	blue	19.221	23.9176	15.3554	36.1361	30.0657	27.8154	46.165	47.7386	32.0746	9.44959	9.61079	12.9945	66.2566	59.6406	53.3646	39.4017	42.5461	39.2587	protein
TCONS_00036975	blue	21.1682	14.7078	24.9798	86.7663	84.973	93.6815	117.818	117.268	95.7586	14.6714	22.4143	30.0623	167.786	155.301	120.076	39.7435	56.8346	53.2111	protein
TCONS_00036983	blue	48.2955	49.1381	48.8266	37.1865	37.7031	37.6623	25.2111	26.6944	29.5199	55.1887	52.7718	55.7252	30.9036	36.0419	36.7043	33.3897	35.0174	32.6245	protein
TCONS_00037046	blue	23.7734	24.0822	24.9141	19.5529	17.8476	20.4364	20.4359	21.53	22.112	32.8507	32.66	28.3779	17.2149	18.4919	18.3744	22.4345	20.7103	21.02	protein
TCONS_00037105	blue	11.6898	6.33192	7.347	17.7455	16.7641	18.79	37.5954	32.0821	26.1074	9.48017	13.9357	10.8681	29.5916	26.0418	28.5159	22.0626	22.3234	19.1557	protein
TCONS_00037161	blue	5.87367	6.74018	6.04398	10.8241	13.1981	10.6085	9.37662	8.53853	8.68043	4.03531	4.36162	6.12288	10.275	10.9618	9.92728	5.06259	5.34612	6.23258	protein
TCONS_00037258	blue	12.0825	8.44591	19.8504	35.3978	29.4769	42.5653	30.7528	26.7473	26.9285	15.6198	17.2836	20.4022	25.1968	36.0103	33.4277	23.1359	22.0228	24.9554	protein
TCONS_00037270	blue	6.12133	3.09441	7.02517	11.9973	14.6958	18.016	16.7893	16.4193	21.1701	3.92795	11.5026	10.5967	15.8941	14.8816	13.3149	9.08655	11.1848	11.747	protein
TCONS_00037357	blue	2.40469	1.74792	2.17095	7.79856	5.19393	7.24409	12.9703	10.4554	12.7507	2.47466	2.08322	2.05917	9.57435	12.3756	8.53359	7.62574	7.53612	6.60207	protein
TCONS_00037460	blue	2.90361	2.09656	5.28848	16.9841	15.8955	13.2997	14.2437	12.9083	11.897	2.94151	3.2684	5.42606	18.4062	18.7212	18.5158	14.2792	12.5527	11.1432	protein
TCONS_00037461	blue	28.139	26.4928	28.9947	31.9247	29.6429	28.5545	34.0601	32.2953	30.7302	21.0178	22.4925	23.2567	36.5249	36.6009	30.7626	23.8102	25.9366	25.5065	protein
TCONS_00037464	blue	29.6189	16.9052	13.0071	82.2789	84.0828	74.1699	100.072	113.464	93.0144	9.90688	11.9025	11.1096	86.3835	62.8539	63.6093	47.775	51.4476	38.7026	protein
TCONS_00037474	blue	8.92306	7.04707	16.1394	181.674	115.562	157.886	458.402	419.574	356.96	7.87563	8.47737	11.8877	625.933	600.35	463.611	72.7081	100.448	145.105	protein
TCONS_00037476	blue	1.08005	2.36769	1.73362	36.3243	28.2272	29.7475	38.7508	35.2009	34.8862	1.78105	2.51234	2.81954	61.1815	52.5542	61.8526	19.7402	19.4046	29.7419	protein
TCONS_00037538	blue	7.32506	4.61679	25.7205	207.266	215.159	197.25	3.42672	4.17245	12.5562	66.5455	65.8931	57.9909	221.821	226.157	251.989	20.8209	14.871	35.5153	protein
TCONS_00037575	blue	16.1646	16.2599	14.8091	12.2014	9.06229	9.78989	14.2077	12.937	14.644	17.7596	15.8877	19.3608	12.0731	9.46083	9.55653	9.71233	9.93063	10.4452	protein
TCONS_00037591	blue	3.3154	1.96785	2.07587	13.4433	15.3068	9.69429	6.4962	8.02255	6.60017	1.33353	1.78243	2.78443	17.0593	18.8852	13.6278	5.01453	6.58197	6.39119	protein
TCONS_00037601	blue	18.1782	15.3163	14.9342	57.87	49.1893	56.5297	42.2945	33.0046	37.44	15.203	13.6799	16.8661	65.4	63.7069	64.5243	19.3726	19.5078	22.5697	protein
TCONS_00037666	blue	39.8828	39.4645	40.3172	72.4914	75.3849	64.7624	56.1926	62.1351	60.2534	38.1022	37.8011	40.8893	97.5871	92.6148	80.0653	59.6726	61.8093	57.6305	protein
TCONS_00037850	blue	12.7888	11.9189	15.7518	12.2525	13.1841	16.0064	22.5278	23.7178	19.9189	10.6926	13.2716	16.1497	24.3345	24.4761	18.1964	12.7065	15.0583	12.8216	protein
TCONS_00037851	blue	7.5619	8.37315	6.77888	15.9974	14.775	16.7601	16.4458	13.9011	16.9068	6.96628	5.88957	7.38879	22.565	28.2768	23.2075	13.7684	14.4884	16.7964	protein
TCONS_00037899	blue	14.2154	16.2906	17.5086	11.2722	11.7613	11.9492	15.4331	16.1714	16.0807	14.0551	15.2723	14.375	10.9795	10.3037	10.7553	12.3891	11.9847	12.8371	protein
TCONS_00037962	blue	15.4024	18.3531	15.1578	5.93445	4.82307	5.90482	8.2745	9.49847	9.88633	10.1457	10.7194	12.3307	2.18298	2.3585	2.43714	5.23063	5.56327	6.24019	protein
TCONS_00038007	blue	9.37786	10.0995	13.6432	19.5844	21.0984	20.3118	32.2817	30.5917	25.6729	6.60092	10.5561	9.64012	38.7401	30.0342	26.7143	18.5045	24.9583	21.9218	protein
TCONS_00038009	blue	2.37943	2.58702	3.12813	6.01084	13.3957	14.3789	17.1302	13.1708	9.05696	2.72671	2.48492	4.86633	15.3063	13.3793	15.6053	5.75993	8.14289	5.93456	protein
TCONS_00038062	blue	43.8833	43.6405	44.192	33.0579	34.0803	37.5706	38.3202	36.5321	38.2559	35.4684	36.8857	39.6346	32.0626	29.9066	31.2802	27.2651	29.9932	28.4017	protein
TCONS_00038119	blue	5.39192	4.73424	5.02791	10.9953	7.08352	8.59305	14.3611	13.0416	11.5804	4.60287	4.52268	4.9925	9.33787	10.8156	7.9673	5.71658	6.97519	5.73598	protein
TCONS_00038131	blue	17.5745	16.9066	16.3799	39.5031	32.9003	36.0984	27.9886	33.1399	26.376	27.6849	23.9359	23.843	52.7497	36.1926	48.4076	27.0017	26.713	37.8111	protein
TCONS_00038226	blue	162.354	167.355	164.566	121.148	132.222	128.55	177.01	178.141	158.419	164.847	162.675	154.577	134.175	131.248	137.961	126.783	129.804	135.316	protein
TCONS_00038303	blue	5.4157	4.15122	7.11037	5.68912	8.56468	9.96161	9.83017	11.8003	10.6868	2.74996	4.50689	5.50172	12.9876	13.8861	11.1225	7.85716	5.27183	4.88324	protein
TCONS_00038362	blue	12.1187	10.0645	9.02394	42.4688	33.4028	32.2281	28.1394	26.1325	25.5497	19.118	17.2727	12.9858	51.8362	51.7486	46.5348	20.4169	23.2583	21.7846	protein
TCONS_00038401	blue	8.33269	8.7191	7.96036	2.51658	3.1137	2.90306	5.02881	5.74765	5.62006	8.59072	7.49215	7.80525	1.66336	2.02042	1.98486	4.70593	5.04556	5.72819	protein
TCONS_00038454	blue	13.8707	15.2244	16.2754	26.0904	23.9018	23.0978	27.5322	27.5273	26.6959	15.7245	16.5366	15.0906	31.8192	31.8704	24.3624	22.7525	22.391	18.8127	protein
TCONS_00038566	blue	10.1154	6.67333	5.04405	15.7737	19.6612	15.1139	5.41729	5.85657	8.66068	5.91586	7.10075	8.04725	15.5365	10.7411	16.4843	16.4621	12.4107	14.6486	protein
TCONS_00038679	blue	36.6551	56.2053	42.712	8.48242	10.525	17.1101	17.9882	19.2133	19.6256	31.9454	39.149	34.5057	7.85034	8.3936	12.7372	28.4451	34.9985	41.7972	protein
TCONS_00038680	blue	14.7641	8.28742	8.21115	11.5975	13.7509	13.9739	30.2717	28.3226	23.7982	4.75996	6.16788	7.99627	24.9458	18.8009	16.0711	18.413	20.7752	13.5008	protein
TCONS_00038716	blue	3.98459	4.13787	6.81466	10.2088	8.8082	11.7109	7.97309	8.23219	9.73955	4.89984	4.9662	5.72674	9.48725	11.517	12.5046	6.5195	6.27489	7.10369	protein
TCONS_00038893	blue	25.3063	21.5976	28.3215	50.9042	53.4279	57.471	48.4816	44.5109	45.6822	25.2487	28.5971	32.4403	59.4591	61.1541	62.9926	28.8223	27.8574	35.2343	protein
TCONS_00038903	blue	16.9972	18.6685	22.5558	26.4889	22.3833	25.5266	27.6651	27.5187	25.9268	19.9893	19.7116	21.9071	30.6086	34.7803	30.0986	26.1795	25.9785	24.392	protein
TCONS_00038936	blue	12.2667	13.4827	13.52	11.3131	10.4967	6.21044	4.96905	6.24957	6.99026	15.2434	11.9961	12.5388	4.79549	6.48546	6.50145	9.56581	6.89244	9.2719	protein
TCONS_00039084	blue	86.967	86.2978	82.7731	68.2052	77.9046	66.1264	74.8603	73.8899	66.9899	36.1475	34.2058	60.0666	82.1417	79.3621	82.9572	66.1563	64.3092	70.2884	protein
TCONS_00039097	blue	18.3362	18.5996	19.5173	21.365	18.9887	17.9285	24.2894	23.7864	22.721	18.0388	18.2072	17.4694	27.2651	26.0438	23.1326	19.4666	21.475	19.6556	protein
TCONS_00039115	blue	4.70178	4.21321	3.53923	12.195	12.9086	10.8765	5.32258	6.26951	5.19501	3.60767	4.65635	4.15092	16.6685	15.7947	17.0175	9.82818	8.02712	8.8244	protein
TCONS_00039119	blue	20.0865	15.95	18.0652	13.1686	11.9127	13.5482	17.2269	16.0354	16.668	15.6437	15.588	16.3871	14.7658	12.7865	13.1349	12.1453	11.7673	11.7485	protein
TCONS_00039129	blue	35.551	35.6264	33.0532	32.4758	27.4409	21.8923	24.2091	25.3132	26.5985	38.056	33.6678	34.6052	28.5868	30.1178	29.0511	33.1021	34.4937	34.3443	protein
TCONS_00039145	blue	13.9944	12.5104	11.1736	10.0106	10.482	10.802	6.87891	7.38924	8.4724	11.9095	12.6706	12.0871	8.00375	7.76787	8.4396	11.7696	9.08246	11.9422	protein
TCONS_00039179	blue	10.2982	10.4718	11.4449	21.3574	20.3362	17.8059	26.5594	23.9869	18.777	9.83296	9.53155	9.96206	27.5708	26.2932	22.66	18.4586	17.5635	17.1859	protein
TCONS_00039216	blue	19.0416	17.7494	15.506	19.8041	17.98	19.4484	14.1943	16.6672	15.9231	17.2997	16.1917	14.7094	25.776	24.101	25.9648	20.9362	16.5005	22.6238	protein
TCONS_00039247	blue	16.6028	13.2994	13.5859	19.8493	18.534	18.9563	22.2533	22.528	22.3292	13.859	14.2235	15.3689	19.1168	18.7103	17.6835	18.225	15.8592	15.0173	protein
TCONS_00039260	blue	25.1925	22.5971	17.5843	19.5256	19.7633	21.3308	16.4549	15.5607	17.1636	19.9095	18.7391	20.2767	14.7441	15.2299	16.7128	18.4707	16.4552	18.4744	protein
TCONS_00039263	blue	34.9837	28.1751	39.3028	58.4253	54.4226	65.97	77.7368	66.5658	66.8598	33.248	38.5235	41.1965	84.4103	82.7153	67.1289	41.3151	55.6316	44.9164	protein
TCONS_00039312	blue	2.25229	2.12142	3.82984	6.73037	6.47827	6.42851	4.60629	5.80893	5.58625	2.59939	1.43896	3.61981	7.38657	6.36237	7.14469	3.58948	2.51814	3.62554	protein
TCONS_00039331	blue	47.7681	44.7927	42.0363	43.3225	40.9782	47.1746	32.0557	27.4154	34.8049	41.9155	41.3063	47.7998	31.695	35.7448	39.3973	41.9659	36.5473	42.7074	protein
TCONS_00039337	blue	43.9683	50.8139	46.3057	56.9958	65.0419	54.0994	41.5936	49.0095	36.7842	50.8865	46.8143	38.6047	62.796	61.7759	62.1446	43.8106	43.7919	38.5909	protein
TCONS_00039348	blue	36.4064	43.7866	40.1136	26.5363	27.7188	26.6995	22.6199	29.5649	32.4842	36.8991	34.5921	35.2194	22.7278	24.7846	26.7589	36.3374	34.7039	35.2257	protein
TCONS_00039438	blue	4.98319	4.81594	7.69858	14.3123	11.686	14.5985	8.93954	6.07927	7.48725	3.37918	3.39282	6.24009	14.4814	13.9184	15.3166	16.3443	13.4178	12.9457	protein
TCONS_00039485	blue	16.3946	16.4944	14.365	9.014	8.63781	8.43565	13.8576	12.5773	12.656	16.5345	16.9897	15.1152	12.0423	11.5986	12.1203	8.10697	9.11905	7.85081	protein
TCONS_00039511	blue	11.1633	10.7628	16.9409	34.3785	32.855	33.6738	24.5674	22.0302	24.3635	10.0454	11.3961	15.873	35.3325	36.2342	33.7194	21.379	22.014	20.0754	protein
TCONS_00039708	blue	234.907	238.594	216.825	437.76	467.649	347.41	248.873	253.916	211.676	129.861	119.209	170.857	355.102	341.265	351.962	186.358	201.725	231.145	protein
TCONS_00039727	blue	20.3822	19.2761	24.4587	35.2737	42.6134	32.3882	37.7094	41.5988	33.6179	18.9691	17.6894	18.8356	57.6752	55.8281	50.8485	24.3868	36.3576	30.5639	protein
TCONS_00039728	blue	11.8338	10.09	13.2978	21.7431	14.4824	15.6376	15.6154	13.1541	8.53532	6.05933	7.7807	8.57734	23.5116	22.6796	14.7859	19.3548	14.8528	15.7411	protein
TCONS_00039737	blue	13.4172	15.4485	14.7983	14.2277	9.32403	9.05715	4.34428	4.65289	7.77088	14.966	12.5099	13.086	6.01571	6.7713	9.69415	7.77274	9.8338	9.08876	protein
TCONS_00039775	blue	16.1601	16.5974	18.6472	14.5247	13.7235	13.2223	14.3968	16.4624	14.8927	18.2374	16.5675	16.3395	11.914	12.6234	10.7733	14.279	13.9917	14.5537	protein
TCONS_00039950	blue	24.3283	22.7244	20.8471	28.1549	36.2661	35.296	47.0702	46.2905	40.5569	19.8242	23.3048	23.5474	50.3142	40.8677	42.0457	32.7481	35.8075	28.6093	protein
TCONS_00040036	blue	28.3074	34.9645	33.81	16.0579	16.9892	15.9146	29.3234	29.8114	27.5906	24.7751	23.2113	26.5386	12.5647	11.9793	13.4062	22.9918	24.9596	25.312	protein
TCONS_00040038	blue	6.32916	6.39804	12.2999	12.8573	13.3301	16.2888	21.751	18.8167	23.7835	6.56955	8.18229	9.66107	18.0891	18.0976	17.8944	7.69121	8.20197	8.65752	protein
TCONS_00040042	blue	10.0275	12.8227	14.338	39.1913	36.3495	31.0021	44.986	44.501	35.3793	11.439	11.2946	12.1218	52.4045	48.1701	42.3763	34.1997	40.5406	35.2583	protein
TCONS_00040044	blue	13.891	9.84211	11.7244	26.032	31.6132	26.6573	35.1413	33.5294	24.6519	11.4306	11.7994	12.4818	52.1042	43.8562	40.2014	32.0935	28.4989	25.2544	protein
TCONS_00040138	blue	26.1325	27.1022	27.3997	34.0631	33.1673	34.7255	28.9715	30.1881	30.0285	26.3965	27.2263	28.9989	34.1569	35.2103	35.1603	33.9211	31.5975	34.4853	protein
TCONS_00040169	blue	36.5951	32.5912	47.7536	140.2	117.095	135.172	95.4773	82.6682	99.2104	29.8835	35.041	48.4675	135.138	130.978	133.048	81.0125	80.766	91.4847	protein
TCONS_00040222	blue	15.7341	17.3059	16.7313	26.7542	27.3402	22.5586	16.4417	17.3499	16.2958	13.8646	13.5443	14.2753	29.8502	30.3814	29.3045	16.576	17.1788	18.7352	protein
TCONS_00040301	blue	61.6287	64.0865	63.4843	86.5495	88.9764	76.8852	55.6555	57.3537	52.8424	49.1329	47.8073	53.9324	91.2947	93.2723	89.118	73.6922	65.8493	70.9184	protein
TCONS_00040319	blue	16.1313	15.2013	14.6759	23.6241	19.802	21.2437	22.4751	19.8422	21.6275	15.3723	15.3666	16.2936	27.4045	29.662	24.2919	16.6285	17.6972	18.3489	protein
TCONS_00040340	blue	7.14195	6.18904	6.08409	13.5646	10.9061	11.7994	9.04939	8.84276	9.31464	5.72007	7.69703	6.47725	13.4552	12.0198	14.5226	13.6665	13.43	12.01	protein
TCONS_00040361	blue	66.1011	65.8291	66.6953	41.4963	37.7852	42.428	57.4338	53.352	50.5575	60.75	65.0332	62.8774	47.3548	47.2499	39.1502	36.7706	41.694	39.4515	protein
TCONS_00040413	blue	10.2076	12.9959	12.3911	21.7136	26.2531	22.9813	14.5159	14.3276	15.9848	10.2552	9.31386	10.4291	21.7463	20.2648	24.0902	20.355	18.4328	20.11	protein
TCONS_00040430	blue	20.8139	20.1888	17.1256	37.7375	37.7134	37.1699	29.4574	26.3424	30.0275	18.3256	16.3664	19.2731	39.2629	40.7193	42.1319	32.2617	29.2672	31.8567	protein
TCONS_00040503	blue	6.48002	5.9581	6.59534	13.3931	13.6179	11.8345	11.1304	11.8533	10.864	6.51246	6.00198	5.91314	13.4433	14.3837	13.005	10.3646	9.25974	8.88568	protein
TCONS_00040522	blue	21.2265	18.4299	18.1045	32.5937	29.8847	32.2628	35.0616	32.9072	31.873	18.793	19.8577	19.8557	30.3334	32.6223	29.314	22.9887	26.5747	28.512	protein
TCONS_00040564	blue	8.27285	8.84587	10.3168	5.36783	7.34117	6.27889	3.24351	3.42179	5.18157	13.6888	14.2738	12.71	3.8835	3.44033	4.56033	15.2949	12.3528	14.1016	protein
TCONS_00040591	blue	30.2232	31.8215	29.9663	32.3424	33.3993	30.4155	34.2734	33.2857	33.3128	24.8815	25.0269	27.3222	34.815	35.3157	32.7162	28.7191	28.1425	28.9969	protein
TCONS_00040594	blue	14.8131	12.8341	17.4976	20.2678	18.3453	25.35	26.6579	23.1933	24.4011	9.59783	12.7771	16.3864	23.0559	24.4656	20.1027	15.7027	19.0922	15.7122	protein
TCONS_00040650	blue	29.9792	33.0115	31.7472	38.7882	30.9139	31.6919	32.7528	28.3823	29.4194	25.6068	25.7456	28.7455	38.0407	41.6939	37.826	32.3325	30.5147	31.9821	protein
TCONS_00040738	blue	27.8861	27.8785	25.0141	39.7257	36.2424	36.8233	30.7997	34.6541	29.4507	27.7268	28.1056	27.1535	43.8795	44.3101	39.1216	38.646	34.1147	33.3119	protein
TCONS_00040745	blue	4.38983	2.67439	2.90333	11.1847	14.3594	9.77166	6.91167	9.52714	6.71071	1.90355	2.27046	3.44016	18.2457	19.6994	15.0957	4.67744	6.95624	5.92134	protein
TCONS_00040832	blue	15.0477	11.5741	12.5293	16.7086	16.268	17.4215	24.1554	22.7014	22.8379	10.007	12.8667	10.4054	21.3517	21.0399	17.6227	9.72461	13.0333	9.8628	protein
TCONS_00040882	blue	114.075	112.832	110.412	104.049	106.402	106.979	94.0159	92.6106	96.543	124.443	126.109	131.928	89.0873	94.0496	99.4711	123.546	116.772	115.508	protein
TCONS_00040926	blue	9.21992	6.26392	9.22577	21.9731	19.513	24.9607	17.7799	19.893	16.151	8.69212	9.56268	11.1133	25.3018	27.358	23.9953	11.6129	16.1007	16.4881	protein
TCONS_00041131	blue	5.12951	5.50419	5.01656	1.81911	3.31765	1.37365	1.40461	1.86963	3.65219	5.13294	5.51354	5.6761	1.25462	1.78735	2.13239	4.11799	5.98314	4.00375	protein
TCONS_00041168	blue	86.295	93.0198	95.6208	74.8403	76.3103	69.3497	64.0449	70.382	74.8327	96.8889	91.6906	90.8545	47.6361	55.0119	59.6919	72.1815	72.0174	82.2461	protein
TCONS_00041173	blue	50.4751	40.1359	45.5763	67.7411	74.4087	72.3367	79.9762	75.0879	71.3413	37.3885	47.3486	46.9818	71.5573	71.0415	68.13	53.6998	62.3375	61.4625	protein
TCONS_00041239	blue	495.176	569.719	581.989	466.149	451.088	411.405	500.357	536.343	410.616	275.889	295.358	366.377	642.209	606.203	522.789	538.2	541.76	490.077	protein
TCONS_00041243	blue	24.8028	11.687	6.424	47.8681	56.095	45.7346	34.5581	40.8033	32.2021	11.0516	11.4334	8.73385	62.6184	49.3334	59.8179	42.4755	46.6652	29.1184	protein
TCONS_00041291	blue	44.6671	39.6273	38.5309	58.586	64.5942	54.3026	52.8682	52.745	47.5319	39.1245	41.5719	36.8512	60.9025	60.0666	65.0862	51.6959	47.6725	47.1615	protein
TCONS_00041302	blue	32.5629	34.3328	36.3825	71.7133	77.1674	62.9907	60.4416	61.1163	57.7771	35.306	36.5043	36.7663	116.422	110.261	95.5924	69.8978	68.4646	63.3614	protein
TCONS_00041396	blue	10.8735	8.78325	8.32508	21.3628	22.887	20.0519	19.4798	19.1594	17.0391	8.63083	9.31182	9.52581	27.2598	25.8906	24.1953	16.4045	16.9907	13.8843	protein
TCONS_00041405	blue	9.78776	10.5818	10.9446	17.9821	15.6077	16.3719	20.2057	19.7307	19.9947	10.3452	10.656	10.8699	18.4776	18.7435	17.8627	13.7794	14.5918	14.1836	protein
TCONS_00041410	blue	25.3515	25.3069	32.7702	47.7997	38.8706	46.2806	35.4954	31.8456	37.0603	24.6506	21.8623	24.3951	52.0409	57.3583	52.2628	41.924	39.2349	39.1765	protein
TCONS_00041423	blue	29.853	29.7018	29.494	18.4529	17.0368	20.3785	23.1386	23.2098	24.8636	32.9369	32.8719	29.9767	21.2731	21.6076	19.3646	28.4777	24.8109	26.4441	protein
TCONS_00041427	blue	3.40981	4.40937	4.65392	15.7604	9.71776	10.5825	14.7794	10.8496	13.9842	4.69225	4.76533	4.69848	18.9305	23.577	15.9929	8.88645	10.0771	10.8457	protein
TCONS_00041448	blue	297.944	308.051	289.581	446.316	432.992	385.741	319.491	301.937	295.902	144.288	131.31	259.027	393.253	405.376	430.569	396.07	348.473	385.391	protein
TCONS_00041511	blue	101.07	91.6739	117.971	161.503	159.546	167.446	152.396	141.667	140.196	96.4782	104.96	115.076	192.658	192.055	169.873	111.722	117.139	114.931	protein
TCONS_00041528	blue	7.88579	10.5511	8.81305	13.0555	9.41039	7.79644	27.2851	21.4054	17.7402	11.2726	9.2057	10.609	24.5448	28.0418	17.7816	12.8926	9.98624	15.5414	protein
TCONS_00041530	blue	2.32187	1.72875	3.46617	6.43022	6.43379	6.90781	15.2776	14.2816	14.638	1.6761	2.19558	2.65807	15.5503	17.4196	13.1009	7.92499	9.65014	10.8366	protein
TCONS_00041550	blue	5.02266	4.83246	4.55567	17.478	16.1342	15.4277	16.7758	12.3984	13.4932	4.10749	4.31207	4.36329	18.8048	14.3066	16.819	12.0806	11.6437	12.2859	protein
TCONS_00041573	blue	10.9925	8.32828	12.7589	17.7353	16.4654	21.1178	23.0753	20.5026	19.7684	8.96168	10.6278	10.6537	19.7374	22.8672	18.7165	7.88469	9.27305	10.173	protein
TCONS_00041646	blue	6.43315	3.29673	2.78049	9.04427	10.7158	7.90111	6.75171	5.5226	5.56252	3.52122	3.0235	3.84641	8.86355	9.45805	10.3157	5.47387	5.36332	4.94276	protein
TCONS_00041649	blue	4.84009	3.60651	3.51976	28.6324	26.5168	25.5411	14.9035	14.8987	15.0666	3.79164	3.95326	2.41843	42.0373	33.2465	40.3937	22.4655	16.6042	24.495	protein
TCONS_00041650	blue	2.83906	0.812484	2.04149	8.34901	9.07259	5.62255	5.45123	2.90414	3.19626	2.95841	1.23982	1.92722	10.4607	11.8058	11.1141	6.11964	6.71328	6.33507	protein
TCONS_00041691	blue	232.708	233.451	227.731	170.864	191.005	159.855	111.234	162.569	128.862	237.297	206.393	243.242	124.147	104.438	199.777	177.94	166.046	193.594	protein
TCONS_00041740	blue	19.8694	20.6501	21.1052	16.5384	15.4975	15.8128	17.8355	18.7064	16.6971	19.1915	20.5616	19.8109	16.0895	17.4524	16.3592	13.1874	14.0522	15.0324	protein
TCONS_00041742	blue	38.2399	36.0547	41.81	12.4002	10.3624	15.6754	27.9276	28.051	26.3571	37.906	44.7976	37.9975	16.6886	19.438	15.9044	23.2781	20.6286	20.6066	protein
TCONS_00041785	blue	25.5724	35.0287	32.3739	20.61	20.1487	19.0819	22.301	20.8814	25.0728	33.0302	30.6504	28.785	18.8099	17.42	18.0766	17.9329	18.8918	20.748	protein
TCONS_00041786	blue	20.4397	17.4694	24.5646	15.05	13.9086	17.9068	19.5381	20.2781	18.0517	17.981	21.6758	23.0305	14.0743	14.975	12.9802	12.221	10.5007	13.5819	protein
TCONS_00041832	blue	31.8406	31.0751	30.4621	26.1604	24.9401	24.8006	20.4417	21.2359	23.4758	29.9277	31.9852	32.9895	19.9382	23.3152	27.6216	27.6431	27.2075	28.0584	protein
TCONS_00041873	blue	3.93065	1.63798	1.7842	14.3431	18.8083	11.7177	17.4092	18.3472	16.8102	1.534	1.54449	1.48834	17.1954	13.3072	13.1751	8.66174	11.2808	10.6358	protein
TCONS_00041944	blue	6.22543	5.43184	6.36608	90.1975	85.7476	60.4192	47.9368	43.8706	35.4698	23.3604	15.9388	10.2939	139.61	88.7381	105.304	83.2511	75.873	64.4694	protein
TCONS_00041981	blue	12.5768	11.6845	8.95955	10.0988	8.10382	7.10498	5.41581	3.07989	5.13576	11.6852	9.9337	7.00524	4.01031	4.80469	6.62626	6.79304	6.70183	8.32639	protein
TCONS_00042098	blue	14.1677	11.5916	11.2951	22.0687	21.0598	20.9403	19.2112	16.6843	17.9076	11.6099	11.9665	13.2749	20.7455	21.3307	21.6784	24.1447	23.8174	19.3864	protein
TCONS_00042125	blue	23.3186	26.5729	27.09	18.4015	19.4225	20.2637	21.1262	21.5385	21.0595	26.4902	26.0585	26.0143	18.4251	18.7613	18.3532	19.3801	19.214	19.1188	protein
TCONS_00042145	blue	6.71854	8.60202	6.96574	1.54455	1.6112	1.73822	3.92254	6.11998	3.47955	6.32393	7.15125	9.01883	1.44753	1.33867	1.69873	5.38515	4.49067	5.94977	protein
TCONS_00042199	blue	17.7972	18.1354	22.3322	5.99711	6.36202	7.6498	15.1317	14.9975	14.8196	14.97	16.8408	16.8945	7.10928	6.78413	6.84808	14.0816	13.4727	12.6397	protein
TCONS_00042264	blue	3.37157	4.49806	5.04325	9.26202	9.01653	8.02482	10.8944	11.5181	9.15808	4.61445	6.18444	5.05588	10.5065	11.118	8.36659	4.45195	4.24241	4.60675	protein
TCONS_00042268	blue	12.8461	12.368	11.3912	8.55804	8.72727	9.59874	7.41336	6.35562	7.06975	12.5975	13.1791	12.7372	7.66124	8.61092	8.67218	11.5746	8.3497	10.8237	protein
TCONS_00042281	blue	35.7026	26.9687	32.7385	79.4099	92.9377	74.6522	86.6895	105.77	85.0575	20.2816	23.2365	25.8706	86.6455	68.1086	72.684	49.7983	59.7006	63.9737	protein
TCONS_00042372	blue	1.7061	0.79729	4.76895	3.17789	1.64954	6.52359	8.09722	7.76313	5.98507	1.17127	3.13005	5.03002	7.78086	10.1507	9.77276	2.94808	2.79172	4.265	protein
TCONS_00042500	blue	95.4847	78.3913	96.1958	107.364	121.354	105.559	68.0346	71.3231	63.4978	74.1483	65.2837	100.643	169.335	156.608	165.57	113.847	108.242	129.934	protein
TCONS_00042649	blue	9.66857	10.8088	9.86538	13.6633	10.6744	8.63828	13.9188	15.7985	10.0842	5.84133	8.89874	7.14323	16.5586	16.4635	12.4234	11.1703	13.7892	9.79677	protein
TCONS_00042673	blue	10.0532	6.41097	7.98117	55.3822	59.889	52.4845	38.4955	29.1157	28.4867	5.90209	6.39287	7.20694	61.793	58.3672	49.0508	18.028	20.0035	19.1587	protein
TCONS_00042674	blue	34.6443	27.493	31.616	85.9029	92.8708	71.3744	62.2243	64.1604	61.3671	32.9425	32.9643	35.9421	117.553	109.937	99.1359	85.6557	80.8497	65.6114	protein
TCONS_00042676	blue	3.32793	2.51538	3.65051	7.19917	7.62769	7.42292	5.86445	4.44218	6.24478	2.71443	2.98388	3.29487	9.9463	9.29124	9.79654	4.62865	6.0552	5.16109	protein
TCONS_00042682	blue	10.4351	7.88727	12.9354	67.8782	65.686	63.6469	35.5966	35.4393	34.3203	13.9556	14.0865	12.4356	74.1235	76.0638	71.1889	25.0588	27.1923	24.5644	protein
TCONS_00042749	blue	4.87062	5.51716	6.0565	12.0277	14.1344	11.0476	7.51827	8.51907	7.76222	6.17297	5.413	4.06726	14.6581	14.5328	15.9064	7.81072	7.66517	8.78476	protein
TCONS_00042829	blue	85.5558	60.3089	74.8941	166.542	168.7	123.542	87.9204	97.62	81.2283	29.6052	32.652	58.9929	181.338	200.323	155.781	113.675	160.743	120.809	protein
TCONS_00042853	blue	72.7058	65.8319	67.5594	87.7122	78.5126	87.6558	75.8882	68.0953	80.1317	63.673	66.8729	68.3877	98.0221	108.969	99.1344	84.2383	91.2728	89.5818	protein
TCONS_00042873	blue	36.4748	37.6488	40.0979	27.4338	32.1214	33.3572	36.067	39.8907	45.369	42.3288	42.8406	40.8822	24.1229	22.2398	25.549	31.4464	31.5647	45.929	protein
TCONS_00042878	blue	59.5418	54.9275	52.842	81.2644	64.1565	69.6465	156.859	144.13	127.657	49.4636	51.5253	43.1556	83.8406	97.4068	80.7428	60.6344	67.2285	63.814	protein
TCONS_00042890	blue	8.11887	6.90022	8.61913	9.72129	11.9853	12.1793	11.5126	10.3657	9.5419	5.76332	6.81092	7.52805	12.5194	12.4865	11.436	7.38013	6.94894	7.44831	protein
TCONS_00042974	blue	3.39504	2.65835	3.04512	5.28634	5.40346	7.2162	19.6741	17.3699	15.6355	1.63071	2.02176	3.34535	8.14587	8.52019	6.40823	8.21414	7.59428	5.93389	protein
TCONS_00042999	blue	14.0127	15.3588	18.9568	19.8949	22.3551	23.2879	24.1234	26.1513	23.8515	11.1238	11.8455	12.9997	26.0231	23.82	22.2771	11.7856	14.1763	15.0999	protein
TCONS_00043035	blue	14.1091	12.1644	14.4384	6.19876	6.57306	6.73607	12.6345	12.4649	10.0396	14.0609	17.3406	16.5616	9.66841	10.3167	8.58658	8.81691	10.6295	9.5642	protein
TCONS_00043051	blue	24.7771	26.8998	29.2596	17.6408	17.6103	20.869	23.2303	24.3514	24.4994	26.0018	26.6139	27.6676	17.2575	17.7172	16.4722	16.873	17.2824	17.7443	protein
TCONS_00043073	blue	3.06607	3.33698	5.42146	10.3003	8.29598	11.0615	12.5533	13.0688	13.5582	2.65656	3.08029	4.28002	12.2052	13.8525	12.9171	7.6387	7.90944	8.21725	protein
TCONS_00043090	blue	10.8551	9.76102	23.794	47.5747	34.6012	42.3604	108.282	94.1774	87.1768	8.79671	10.8902	12.3645	204.373	168.699	113.049	49.4095	66.8805	47.6729	protein
TCONS_00043109	blue	150.561	146.653	138.973	202.986	186.437	174.237	191.235	177.562	166.965	144.6	134.056	143.748	200.509	197.49	186.644	168.845	166.69	161.446	protein
TCONS_00043110	blue	9.4392	9.28618	11.9275	29.3756	23.3078	26.7313	43.2641	41.6425	27.37	7.88481	8.42329	8.21904	64.149	57.6125	42.8472	18.444	19.4952	19.0642	protein
TCONS_00043163	blue	32.363	30.2182	32.8759	46.1496	50.269	47.1757	40.3633	39.3659	41.9325	22.6142	22.1124	28.1741	39.944	47.7956	43.391	37.1022	36.2182	36.3364	protein
TCONS_00043193	blue	4.4099	4.8824	3.64694	14.6039	12.6059	11.0297	6.14967	7.0682	7.44072	6.27766	6.58271	8.07865	18.9879	20.5085	17.513	8.75487	7.24921	7.98007	protein
TCONS_00043194	blue	3.94774	2.64663	4.01688	6.52368	6.66225	5.44916	4.31067	2.11933	2.83724	6.29489	4.19358	3.45431	14.5693	11.372	10.5809	7.21443	6.76859	4.17476	protein
TCONS_00043276	blue	12.5749	13.6019	15.1642	9.60538	9.95704	9.97998	9.51319	12.0729	11.0453	15.2416	16.1707	14.7705	9.24793	8.91125	9.69992	14.578	14.7692	13.7784	protein
TCONS_00043288	blue	64.9039	58.7459	60.9972	83.6637	77.3211	78.087	69.4011	63.115	71.2439	57.9953	56.0845	68.7357	73.1427	82.47	76.3517	75.389	72.281	81.3424	protein
TCONS_00043389	blue	2.21741	2.29529	2.4293	6.28427	7.27047	6.45729	5.26594	4.48566	4.40143	1.28762	1.76633	1.83304	7.10086	5.9519	7.04867	4.44962	6.48126	5.41187	protein
TCONS_00043400	blue	19.4788	19.6569	26.1515	29.231	34.7195	38.1718	34.0418	39.7914	25.2476	17.6453	20.6363	25.8309	55.377	57.5158	49.3065	23.9856	25.7433	22.2791	protein
TCONS_00043416	blue	8.07588	7.12802	5.96721	11.9539	12.1077	9.89009	10.4219	11.1463	9.15926	3.03105	4.90197	5.70948	17.4859	13.3368	13.2374	13.6459	10.7882	11.7154	protein
TCONS_00043467	blue	30.0653	31.9371	29.4105	18.8067	21.915	22.1988	28.0425	28.839	27.2796	27.6378	27.3629	30.8903	21.9742	19.3754	17.6332	20.994	21.6852	22.4171	protein
TCONS_00043475	blue	230.786	238.133	237.521	363.659	384.84	341.551	309.119	283.06	279.299	130.961	123.256	202.212	396.134	368.041	379.795	196.948	193.707	238.143	protein
TCONS_00043476	blue	49.2868	48.2518	44.6731	70.2708	81.4463	59.3265	55.2891	47.6682	46.8207	27.5032	25.2534	39.0086	70.6812	65.4641	73.4018	36.8767	39.647	45.9028	protein
TCONS_00043481	blue	9.23723	6.79824	7.33013	15.7437	15.258	13.6585	11.4188	10.9363	10.9546	5.55897	7.33793	6.4126	18.8422	22.6335	18.9658	13.8822	13.6471	14.0555	protein
TCONS_00043488	blue	14.7461	13.3065	10.5906	24.4951	26.063	19.8402	15.7366	19.0354	16.6797	12.257	10.9585	9.64262	24.7549	20.9443	18.5138	15.4141	16.607	16.7452	protein
TCONS_00043529	blue	11.4755	10.3436	9.94812	12.7617	12.527	12.6248	16.0141	15.9345	14.7113	9.84375	10.3521	9.91952	17.4136	18.1706	16.9647	14.7893	13.5884	14.3663	protein
TCONS_00043556	blue	4.84482	5.12958	1.97577	7.32279	11.4537	11.8784	8.16285	4.11229	4.37042	3.7066	6.88541	3.57366	19.2211	14.5338	19.8122	14.4501	14.9439	13.1025	protein
TCONS_00043572	blue	54.1609	50.2988	51.1582	82.8986	88.1894	72.5856	149.223	151.394	112.34	21.9971	22.8364	28.2036	96.3989	82.8401	68.825	74.9965	85.9191	71.496	protein
TCONS_00043611	blue	24.4151	23.1062	21.8974	12.3101	14.0242	13.6085	19.1888	19.8033	17.594	22.0905	23.4599	22.2046	13.6795	14.3224	12.6726	14.1077	14.5249	13.6235	protein
TCONS_00043622	blue	32.3484	31.8013	28.1331	32.0265	33.0521	31.2525	32.0437	32.257	31.1159	28.9491	29.8444	28.9316	35.8915	34.0328	35.1511	28.6055	27.591	27.7935	protein
TCONS_00043714	blue	4.31387	5.83087	4.00016	19.4693	17.5583	13.2717	10.806	10.5466	10.761	4.87627	4.53955	5.90976	22.0178	22.2159	16.8856	8.14476	9.69891	8.58744	protein
TCONS_00043735	blue	26.1898	25.5784	23.2592	16.028	17.1005	15.8569	18.8717	18.2484	17.9748	28.5159	23.641	27.1246	15.8882	16.9076	17.9952	24.3576	23.8858	25.1562	protein
TCONS_00043826	blue	463.617	531.393	488.506	605.856	632.933	507.334	382.894	386.674	361.551	394.862	356.36	380.517	444.355	469.429	477.83	330.896	340.027	372.054	protein
TCONS_00043841	blue	7.39849	7.23463	7.54956	12.8494	11.9014	14.4499	7.4425	6.91285	9.23787	7.06509	7.5033	8.1801	16.0801	17.1873	16.4012	11.7023	11.5557	10.331	protein
TCONS_00043918	blue	34.0798	35.434	41.4723	16.8983	16.1416	23.0952	36.6613	33.0484	38.6127	28.2143	31.5139	35.7051	11.8771	12.3093	12.418	12.2187	13.3609	15.6447	protein
TCONS_00043923	blue	85.5125	95.6054	80.0985	48.2671	50.3378	48.0627	62.5169	68.6291	81.6458	67.4768	69.6475	66.671	37.8818	35.4833	37.7885	45.6302	52.3354	45.9475	protein
TCONS_00044000	blue	32.9641	33.588	33.0097	28.5453	28.8382	29.734	30.8182	32.6789	31.5782	34.2559	34.9714	33.5723	24.9874	26.9181	26.9683	28.9545	28.8197	29.2391	protein
TCONS_00044431	blue	9.2028	8.85804	10.909	21.7195	21.9745	16.6706	14.5854	15.2968	12.1005	10.7174	8.56746	8.43981	24.8848	25.0896	24.9222	20.5947	19.1805	19.9646	protein
TCONS_00044501	blue	5.25117	2.65471	2.79382	16.242	17.7152	14.6923	12.7573	13.6287	11.4365	2.10302	2.30851	4.53861	23.9493	26.7747	21.0365	7.51512	8.66327	9.31341	protein
TCONS_00044712	blue	47.0589	45.0553	40.4674	63.9998	63.536	63.2518	39.4836	43.5212	43.8148	47.4896	41.736	44.8418	56.1814	60.9962	54.074	53.4227	53.5457	70.1144	protein
TCONS_00044777	blue	127.312	123.23	117.897	151.749	157.721	143.583	130.862	132.612	146.439	122.012	114.378	118.134	131.397	151.535	159.747	144.925	141.144	166.059	protein
TCONS_00044807	blue	10.7257	13.921	12.517	24.4144	20.7473	17.2506	13.5622	16.1737	12.2581	15.0441	16.0152	12.9025	27.4762	30.154	25.7476	21.399	19.0369	20.0521	protein
TCONS_00044964	blue	184.994	206.623	188.125	237.38	256.477	215.844	201.68	190.613	204.707	130.007	116.56	146.855	191.027	183.76	202.09	120.799	124.1	143.449	protein
TCONS_00045135	blue	4.86207	3.6104	6.90119	30.001	22.5846	25.035	16.5738	14.297	16.6562	2.70393	2.10703	5.67901	43.742	42.9043	37.008	14.0611	14.3107	14.5808	protein
TCONS_00045148	blue	83.3073	86.3944	86.6929	92.7122	97.6333	86.5987	92.5398	87.9883	78.8588	18.8296	18.1535	54.3396	128.698	112.189	119.708	87.8763	93.3881	92.7582	protein
TCONS_00045160	blue	8.09067	7.75566	15.6601	47.9216	31.4687	36.8863	51.8361	42.1753	38.8842	6.68523	6.5455	9.89554	70.4708	61.2152	40.5429	23.7915	25.4611	19.7777	protein
TCONS_00045206	blue	23.4135	18.7166	21.9467	20.4421	18.1506	22.6361	26.9184	27.0414	25.8238	21.9625	23.4829	23.5756	31.3815	29	25.8278	21.1041	23.0611	20.607	protein
TCONS_00045285	blue	81.186	72.2628	69.9982	68.3	51.9535	58.6239	77.0906	72.4769	74.5464	73.9674	72.8036	63.8983	127.793	129.826	74.4681	35.8727	41.914	44.7462	protein
TCONS_00045424	blue	5.21864	2.1435	3.31335	22.9628	26.1704	18.6824	10.418	13.5688	9.83892	2.30285	2.09393	4.39649	34.1019	37.5706	28.6193	6.85806	10.9593	9.93822	protein
TCONS_00045438	blue	21.0369	18.891	22.6787	11.6522	12.5751	17.2093	24.5991	33.7265	25.6867	32.7647	40.7714	48.4279	6.72351	6.01515	13.1704	32.4341	36.9378	30.2359	protein
TCONS_00045439	blue	73.8558	70.4598	73.3198	41.8818	46.7557	59.5704	83.3762	110.283	94.4079	120.18	143.681	161.389	24.5043	21.9155	43.9484	100.784	112.417	96.4199	protein
TCONS_00045459	blue	2.25479	2.39012	3.23009	12.473	10.0349	9.23978	9.47247	8.20247	9.09592	2.37195	2.34243	3.21323	17.0879	16.3931	17.084	5.24345	5.61798	7.40598	protein
TCONS_00045485	blue	16.6228	11.2374	30.7767	235.1	236.488	219.94	98.0854	87.644	116.36	11.2579	9.89037	29.8827	351.748	397.105	348.144	107.766	81.6633	106.221	protein
TCONS_00045554	blue	28.3652	32.592	33.7615	42.9921	45.3133	36.0736	29.7101	35.4595	31.2347	35.6003	32.5953	31.777	46.805	45.3424	44.0749	46.7579	42.198	37.9527	protein
TCONS_00045579	blue	105.418	127.924	101.892	125.753	124.742	107.635	101.56	95.7683	95.66	81.6179	70.7283	86.6709	117.212	120.371	120.586	110.692	104.333	115.708	protein
TCONS_00045611	blue	48.1444	44.8867	42.7765	38.5107	41.8151	41.0753	46.0608	45.4905	47.3275	42.8541	42.7956	46.0458	36.3603	34.5409	36.4504	41.6148	41.8983	42.108	protein
TCONS_00045643	blue	6.54553	5.392	7.33065	24.5043	24.1374	17.7725	54.4408	52.2114	53.6282	8.9	8.67278	9.21818	36.3893	34.6356	28.4972	27.7361	35.4831	29.4227	protein
TCONS_00045691	blue	20.5667	20.1254	22.4118	22.1678	23.1643	21.2281	29.8968	28.7711	26.7449	20.2263	22.4277	22.0196	26.3491	25.357	23.2793	24.1023	24.9896	23.6363	protein
TCONS_00045759	blue	40.1011	38.4462	43.2693	153.382	137.565	128.309	82.3422	78.2693	69.8002	50.1198	47.4138	44.8731	231.727	220.386	181.663	81.0744	86.0833	77.8117	protein
TCONS_00045810	blue	9.71917	9.42073	9.76885	14.7024	13.947	14.6711	9.98453	9.35147	9.3224	12.6344	12.8308	10.5884	16.63	16.031	19.1761	14.5363	14.0884	13.99	protein
TCONS_00045837	blue	8.62907	7.08181	5.91189	22.1767	20.1535	20.5063	14.1966	14.0282	13.1363	8.01672	7.66647	8.01824	27.1904	27.3142	21.967	10.1311	11.0362	12.3471	protein
TCONS_00045841	blue	7.29365	3.81146	5.47491	7.89305	9.1752	8.9838	11.4406	10.809	10.2218	4.82356	4.82426	6.15104	10.7814	10.8544	10.4965	5.6647	5.78442	5.1521	protein
TCONS_00045845	blue	179.485	194.521	164.84	224.473	229.062	202.354	170.525	173.621	174.851	122.306	106.507	134.623	198.86	192.001	218.12	151.132	157.653	186.402	protein
TCONS_00045939	blue	8.22009	4.60874	10.0167	13.9187	12.6774	16.9456	18.9156	17.4922	14.8157	10.9983	15.8107	14.7494	21.077	21.0883	18.8816	9.82525	14.3679	10.1642	protein
TCONS_00046039	blue	185.238	194.322	211.909	208.846	230.846	193.798	205.868	213.07	179.01	74.3614	68.2108	133.376	274.099	244.435	252.927	178.313	189.85	199.556	protein
TCONS_00046077	blue	8.01048	6.78014	6.20499	16.8312	14.5381	15.948	12.0842	14.0384	12.454	7.49835	7.79669	7.96412	17.4307	15.19	15.3407	12.9582	13.8073	11.093	protein
TCONS_00046102	blue	7.4274	4.84969	4.42406	18.7906	23.6269	28.3219	16.7671	13.4148	13.9579	4.60445	5.00777	5.28346	24.8841	19.1322	16.4389	15.7217	18.4113	20.2463	protein
TCONS_00046116	blue	15.4115	16.7411	14.0701	34.8139	30.7139	29.5103	29.5838	30.3585	26.3508	14.9038	16.4992	14.6419	42.9254	41.5405	36.6692	28.7111	31.3333	28.4039	protein
TCONS_00046145	blue	5.67376	6.06549	7.73944	25.6878	20.2687	22.0098	16.8242	16.5539	18.0306	5.19926	4.95751	6.2395	23.2355	27.4712	23.1669	9.31707	10.5458	11.4079	protein
TCONS_00046146	blue	19.0319	19.8539	23.7651	28.9643	25.2661	27.0417	22.2542	24.2052	25.1215	19.7173	18.0632	20.8541	29.8159	33.2376	32.2805	33.4167	33.4082	34.471	protein
TCONS_00046206	blue	1.30825	1.25224	1.78325	6.88843	5.3053	5.87434	5.45958	5.94805	5.10407	1.03566	0.852979	1.20882	7.41545	7.43881	8.93031	6.10078	4.74353	5.78014	protein
TCONS_00046222	blue	26.8883	16.4816	33.9979	38.4604	33.0003	57.24	52.7853	46.013	51.2326	23.6465	26.9039	36.2497	47.5518	48.1481	43.9705	19.2071	25.8052	18.3033	protein
TCONS_00046226	blue	374.094	338.699	394.002	494.273	510.842	485.719	475.888	478.233	446.292	339.754	335.815	380.333	515.012	515.611	500.986	378.63	417.165	425.546	protein
TCONS_00046285	blue	1.77035	3.30114	2.83068	7.65573	11.2649	5.18709	4.67687	6.59988	5.04312	2.66466	4.28456	2.21948	9.81704	12.3625	12.6317	2.32524	3.03994	2.81108	protein
TCONS_00046323	blue	2.47722	1.5873	2.85206	7.8411	6.6147	7.16493	4.91005	4.26623	4.5907	1.84871	1.98189	3.17487	7.05295	8.68937	9.32659	3.68464	2.4817	5.70677	protein
TCONS_00046346	blue	363.085	376.995	371.182	410.863	440.483	334.606	317.207	325.265	256.596	141.488	136.595	231.824	505.38	451.851	437.464	293.325	306.568	341.042	protein
TCONS_00046368	blue	39.6528	43.0827	39.6993	77.5069	90.9718	73.5111	59.9585	61.324	58.083	38.4162	32.6428	35.2047	66.6503	66.5508	73.5785	51.7964	49.3858	57.361	protein
TCONS_00046407	blue	3.89537	2.93786	3.04526	9.91601	7.35808	8.61727	6.77033	6.52481	5.99457	3.33485	2.95307	2.37732	13.6497	13.9277	11.695	4.36016	4.09674	3.5061	protein
TCONS_00046513	blue	32.4834	38.8952	49.9534	73.2302	49.8001	75.405	55.4856	53.3294	63.1238	41.6117	40.2427	38.2825	68.5216	70.6559	73.099	50.5109	53.3862	56.3468	protein
TCONS_00046545	blue	10.8323	10.1667	7.7912	31.87	25.7272	27.3844	14.4327	16.6707	20.2078	8.98173	8.05408	9.12116	24.8018	26.5136	26.2245	17.5203	15.1095	17.5693	protein
TCONS_00046590	blue	9.00367	12.1109	13.9239	7.13081	5.44824	8.11114	12.8644	11.9628	11.6982	11.0475	15.6456	13.5831	8.39706	9.04818	6.21976	7.30093	10.6582	8.72921	protein
TCONS_00046779	blue	251.807	260.285	242.092	198.077	210.615	176.262	210.972	225.842	219.649	246.562	234.028	218.73	144.627	149.783	161.885	179.067	193.591	215.682	protein
TCONS_00046780	blue	12.8496	15.8038	16.5291	5.6052	6.76772	7.53051	8.66196	9.95524	10.6731	13.0431	13.5108	12.9189	6.07831	6.17394	7.01164	12.5608	12.4737	11.0595	protein
TCONS_00046960	blue	49.8405	57.428	54.452	44.5936	44.6639	42.4331	39.3169	43.5633	42.738	56.9868	51.7234	52.7484	43.522	45.3914	44.9259	55.6478	52.2559	56.0367	protein
TCONS_00046997	blue	19.9482	19.5911	20.3631	28.3675	26.8664	25.1857	22.3062	21.6747	24.0671	22.3716	20.1555	21.7189	28.4674	27.9005	27.5193	26.1206	24.1099	27.7039	protein
TCONS_00047026	blue	23.6228	21.7299	18.3275	23.2745	21.5458	20.1085	31.4075	31.3708	28.5301	16.2837	16.2284	14.6868	31.1326	25.6814	24.1074	26.3413	28.0462	22.6011	protein
TCONS_00047038	blue	20.9056	19.7296	20.7658	5.95062	9.06329	10.4927	16.4099	15.0589	14.9423	20.2689	27.0238	25.2261	11.5584	12.7085	12.4623	19.4837	21.0041	17.5228	protein
TCONS_00047114	blue	1.47213	1.7647	3.2302	18.4799	11.8303	15.2246	37.0171	29.8649	25.7752	1.21656	1.07915	3.42167	17.5782	21.2996	20.9877	13.926	19.0489	21.5505	protein
TCONS_00047172	blue	146.043	149.978	155.07	302.907	320.215	281.094	224.559	228.812	204.576	126.359	124.447	145.286	348.162	335.265	328.885	175.04	187.025	203.643	protein
TCONS_00047175	blue	136.708	132.277	177.23	232.096	288.954	275.566	294.304	287.495	208.556	90.5302	127.506	144.356	400.447	424.246	349.201	116.268	147.26	156.849	protein
TCONS_00047301	blue	77.4233	99.4038	62.1113	35.0986	40.8681	23.5636	33.3848	51.855	45.1524	98.8931	73.8292	71.4076	18.8246	16.6987	26.1777	83.3827	82.3295	86.1342	protein
TCONS_00047329	blue	23.4806	23.5292	23.8174	16.5403	18.2688	17.4574	20.5919	20.199	18.0551	21.7119	21.4432	22.3167	15.8383	16.6409	16.9918	20.5118	20.139	22.0804	protein
TCONS_00047392	blue	144.251	147.756	148.084	178.618	170.732	164.686	225.403	216.058	185.851	51.5279	47.6781	97.601	214.23	195.766	195.965	152.804	169.683	174.823	protein
TCONS_00047393	blue	5.90784	4.27161	6.54946	15.4395	14.85	12.9669	12.2065	8.54809	9.58795	3.94444	6.08864	5.24603	21.1974	16.6155	22.1722	12.202	11.5527	15.7878	protein
TCONS_00047464	blue	44.9781	41.7662	48.9288	270.743	278.868	206.437	75.1531	96.5369	75.6055	32.9948	24.4791	36.6919	341.824	344.838	328.695	157.336	139.836	155.693	protein
TCONS_00047493	blue	18.2686	22.8727	32.8188	66.8567	81.4809	73.6413	6.83544	12.1182	28.5916	26.061	21.8459	45.3409	116.509	108.866	141.392	122.525	72.0403	122.482	protein
TCONS_00047502	blue	25.8045	29.4359	25.8906	49.8583	41.8706	39.5216	38.1818	37.7843	34.3614	26.3503	28.0197	30.838	49.5864	45.7493	51.7117	53.2894	49.8216	55.9036	protein
TCONS_00047545	blue	9.14324	12.5818	10.2657	4.12962	4.80312	8.06058	7.20465	8.06058	10.1504	9.2484	8.65837	10.4276	3.06077	2.8118	3.30408	5.25805	5.17842	7.27349	protein
TCONS_00047582	blue	8.15499	9.59839	10.4255	15.5846	15.4983	14.0643	14.0208	14.333	14.0843	9.56687	10.8886	12.2556	20.9154	19.905	20.4858	18.664	17.7953	15.4466	protein
TCONS_00047668	blue	7.60958	9.37889	10.6641	11.4446	12.082	11.3085	8.6293	8.78154	7.74689	6.04164	5.75409	8.5437	16.1192	15.1113	14.48	5.60612	6.49495	7.64589	protein
TCONS_00047777	blue	94.7753	94.1318	98.3206	125.588	137.909	142.482	117.262	114.391	125.891	89.6774	89.7499	100.711	151.002	146.617	150.219	123.342	121.119	131.164	protein
TCONS_00047802	blue	721.126	756.703	753.197	590.041	663.464	482.23	455.97	517.77	357.635	80.9498	82.0982	375.616	868.98	701.524	789.993	467.867	550.26	603.618	protein
TCONS_00047803	blue	699.209	751.168	659.548	459.789	591.997	429.471	418.029	453.908	335.892	83.8888	80.2503	375.017	724.517	476.039	684.376	429.971	496.846	588.362	protein
TCONS_00047833	blue	28.489	36.118	23.0365	25.8123	25.0038	23.0996	21.4337	22.6697	28.0868	38.8121	30.788	24.5317	15.5985	14.1949	16.5825	21.9613	21.7825	24.2196	protein
TCONS_00047870	blue	16.5813	14.6306	11.3323	14.4724	10.0886	9.74876	3.4371	5.55019	8.49887	17.0762	12.0181	10.6861	7.929	5.91718	9.91907	18.2847	11.9745	15.8767	protein
TCONS_00047888	blue	4.12398	4.11675	4.54413	10.3887	8.68749	8.31555	4.88504	4.95204	5.8233	4.00626	2.57904	3.05515	15.1886	13.2439	14.7322	15.1286	14.6395	14.6209	protein
TCONS_00048049	blue	190.971	200.507	185.03	187.257	183.436	165.144	159.827	160.331	165.083	199.435	180.436	191.622	170.497	174.348	179.792	196.045	190.552	203.408	protein
TCONS_00048075	blue	22.6821	19.004	17.02	41.3658	35.5608	31.4289	31.6186	28.7555	29.8166	17.2013	20.4288	17.6638	57.0458	64.0148	49.9403	34.369	34.0937	36.15	protein
TCONS_00048171	blue	14.2773	15.6794	16.2805	17.3263	17.2954	16.7811	22.023	21.323	18.2146	13.1119	14.598	16.3833	23.234	22.7953	19.9776	18.6134	21.5649	16.0414	protein
TCONS_00048208	blue	4.69724	4.44458	4.40618	9.02187	7.54634	8.19373	11.1516	9.65603	9.29651	4.78234	5.01592	5.39133	15.0463	17.6382	13.0579	6.89137	7.38396	7.47929	protein
TCONS_00048281	blue	13.9398	11.3082	16.6276	21.847	18.7043	23.9936	40.7316	37.5325	31.3891	11.9903	15.8339	16.4853	37.4024	37.9195	26.4296	11.7397	14.6655	12.7284	protein
TCONS_00048409	blue	1.03672	1.64058	1.53597	6.63424	6.50023	6.93964	10.0955	8.53167	7.58805	1.43556	1.51642	0.779551	6.67301	9.43519	3.66354	4.82458	5.71442	3.97384	protein
TCONS_00048463	blue	9.56435	8.46376	10.5709	40.482	45.4043	33.2702	30.7896	29.8652	27.3174	8.67793	7.41004	7.36132	43.1963	38.368	39.6082	21.1281	22.9061	19.2581	protein
TCONS_00048500	blue	23.8259	20.3842	23.8084	19.468	20.2725	22.7195	27.0207	24.1598	23.5932	17.4436	17.3835	21.8769	31.6167	30.8841	29.4135	19.3635	21.5062	19.8773	protein
TCONS_00048535	blue	1.47615	1.4178	8.12981	12.6734	8.69344	10.0135	10.0054	8.27065	11.8381	1.22501	1.48392	3.09804	18.2285	20.0677	18.0445	3.61729	3.85683	5.71695	protein
TCONS_00048537	blue	3.87661	2.92259	12.8626	26.8589	14.3947	24.2001	24.1165	18.3768	25.7541	3.37581	2.87137	7.81617	43.4204	50.0864	40.866	12.0319	11.4603	10.4217	protein
TCONS_00048589	blue	9.08686	7.39894	106.846	301.604	289.178	325.952	5.88684	2.78035	50.0841	106.124	139.033	235.676	434.01	422.692	472.795	23.0087	8.53271	38.6732	protein
TCONS_00048765	blue	36.1432	36.9735	36.2859	32.482	33.0535	36.2926	33.3225	33.0399	34.395	34.991	36.8265	39.7558	31.7977	31.3541	32.6989	37.0458	36.8938	33.5413	protein
TCONS_00048999	blue	49.1834	56.4036	56.7756	45.0129	37.045	44.7103	35.2098	32.0255	37.6751	48.1285	58.2901	61.6298	20.7716	18.8915	26.7113	33.6548	29.0901	27.6137	protein
TCONS_00049002	blue	77.3271	85.9509	81.3155	58.7912	58.3384	62.1055	49.3705	50.0091	57.8647	85.6381	81.9771	82.6009	31.5231	33.429	38.419	61.6519	59.0168	53.8773	protein
TCONS_00049087	blue	2.74737	2.94309	3.16389	6.9688	7.35725	6.82818	6.32312	6.13235	5.4232	2.96109	3.37699	2.86006	11.3612	9.58673	9.68653	5.25931	5.11419	4.92078	protein
TCONS_00049101	blue	53.4573	44.7789	57.1856	103.51	98.7087	91.5831	101.419	92.6363	92.1411	44.5434	47.2428	45.2668	132.837	130.468	114.47	79.9628	86.6293	85.5159	protein
TCONS_00049241	blue	39.6516	41.0802	38.1829	41.9738	49.6034	42.1474	36.1668	37.0598	39.5567	33.9946	30.7804	33.6564	40.852	38.1179	39.8864	39.868	40.3312	42.1391	protein
TCONS_00049252	blue	25.2543	21.3601	23.0634	41.5508	49.0528	47.3874	29.8973	34.4844	36.9628	22.2814	24.1998	33.2194	42.9391	42.6027	51.2956	33.4071	36.2104	45.6485	protein
TCONS_00049273	blue	17.9572	21.0255	38.5062	163.575	163.849	158.764	46.6037	46.3225	53.3824	60.8997	67.9477	67.0034	200.331	193.053	223.509	85.8088	71.8137	87.3918	protein
TCONS_00049426	blue	7.33139	7.67974	8.55928	14.9064	19.239	16.1003	18.3106	16.7732	13.2244	6.10745	8.60512	8.02956	17.134	16.2978	15.4459	7.20912	9.74825	7.87959	protein
TCONS_00049447	blue	22.8492	20.3323	25.3707	18.8636	25.7733	20.3411	30.4082	36.5833	27.4615	16.9704	17.9748	17.846	41.0337	37.2369	32.6548	31.6528	35.151	28.1194	protein
TCONS_00049491	blue	6.3096	0.556021	18.5357	124.708	109.448	111.748	34.9623	25.6324	44.1099	43.7749	46.1525	41.2284	135.476	146.061	134.388	40.9456	33.8455	38.4629	protein
TCONS_00049501	blue	18.6252	23.7825	20.2833	60.526	61.1642	57.5043	46.1718	45.0934	42.6788	20.1691	17.7789	22.0323	49.6264	43.789	58.6655	53.9426	54.9045	61.9662	protein
TCONS_00049583	blue	18.5026	16.9531	17.839	45.5316	35.8618	41.7658	33.4763	26.863	28.6095	10.9803	11.518	15.1652	62.2948	58.6295	55.3036	49.8565	41.8057	43.4799	protein
TCONS_00049585	blue	15.9782	18.0386	17.9208	28.6533	28.4235	20.893	16.8269	16.1317	18.19	11.1685	12.9328	12.5907	22.7469	29.9451	25.1317	31.0645	24.2807	26.8679	protein
TCONS_00049586	blue	9.86707	8.46421	11.0856	14.7146	17.3213	17.5583	18.1754	17.7818	16.7809	9.674	9.33985	10.7064	25.9697	21.5476	18.527	11.298	16.1253	9.52495	protein
TCONS_00049587	blue	23.0186	28.6327	28.1676	41.2852	42.3177	43.5479	28.527	34.6115	31.7099	26.4564	23.5137	25.3061	44.5936	40.5683	42.157	39.1845	40.6094	34.5238	protein
TCONS_00049624	blue	10.872	13.4762	12.407	20.6752	20.5899	18.6322	11.4373	11.0714	13.0493	13.5974	13.9935	10.749	25.4009	25.038	23.0126	10.3798	11.3987	12.415	protein
TCONS_00049717	blue	8.91263	9.97171	11.9132	17.1856	14.5503	16.0981	26.3808	26.1537	18.5917	8.54892	8.81461	8.30367	23.7404	18.4201	18.5018	21.3688	21.5611	21.0639	protein
TCONS_00049733	blue	41.9061	40.8432	41.7711	34.5785	35.9815	34.7687	32.0043	32.6566	35.4685	42.7963	41.816	44.0214	32.5953	33.6598	34.2596	39.6777	40.0577	39.4278	protein
TCONS_00049769	blue	48.2845	51.4402	46.5516	53.8041	54.0667	47.4893	54.0351	52.7016	44.4194	30.7245	27.8255	37.9279	58.0495	56.2775	54.7746	32.6256	36.6568	39.6439	protein
TCONS_00049944	blue	16.4517	15.5359	16.9749	16.4974	18.8233	21.9216	21.67	22.0808	20.9509	14.7645	15.3639	18.8032	21.7345	17.3662	19.0391	15.2194	16.847	14.0636	protein
TCONS_00049978	blue	593.715	593.789	575.606	657.062	685.451	598.899	585.796	573.026	476.255	362.984	332.877	491.249	772.842	712.389	713.991	395.902	412.396	487.243	protein
TCONS_00050055	blue	10.1115	10.6186	9.65164	13.6665	17.1941	13.4361	12.8422	14.0464	11.6675	7.32889	6.46513	8.35858	14.3351	14.7048	12.6819	8.64768	9.7553	10.7519	protein
TCONS_00050160	blue	5.0817	3.32129	4.20176	10.3468	9.18652	6.94339	8.18954	7.97993	7.34492	2.63857	2.48836	4.45752	11.1014	12.4513	9.02947	7.96572	8.11667	8.59868	protein
TCONS_00050306	blue	4.62706	4.55085	5.29475	6.90032	7.95649	9.76067	10.8872	9.03606	8.81112	4.77006	5.83356	7.3767	10.9767	11.0884	8.66631	5.46938	6.60492	5.00473	protein
TCONS_00050314	blue	71.3694	83.1833	59.8482	25.9563	29.9764	31.2392	35.3358	39.9259	42.3706	74.4125	73.446	66.5295	27.854	23.7698	25.2841	49.7444	48.9731	46.6954	protein
TCONS_00050390	blue	3.7605	2.82052	4.02363	6.49675	5.67375	5.7381	11.2852	9.94347	8.40155	1.1312	1.7253	2.43418	10.0349	9.65409	7.39248	9.2795	9.92552	6.8829	protein
TCONS_00050550	blue	127.994	128.77	117.293	228.019	209.856	207.741	107.834	108.099	130.662	107.144	102.584	152.496	264.52	275.274	309.761	305.446	239.322	297.518	protein
TCONS_00050560	blue	16.9688	15.4583	15.6175	26.2006	25.402	25.3257	31.9361	31.6376	28.5549	13.1807	14.1879	13.8184	28.767	28.4499	24.3954	22.692	24.7023	21.5363	protein
TCONS_00050572	blue	7.33363	4.80864	9.00971	11.4899	8.34203	11.1735	17.299	14.1612	11.9218	4.96046	9.40595	8.56945	14.0078	16.4322	13.1431	8.2556	8.58938	6.96802	protein
TCONS_00050582	blue	29.0019	38.958	33.2603	19.6135	23.3743	14.0647	14.0717	8.9609	17.0878	36.2517	40.8998	36.7456	10.4456	10.4414	25.5708	39.3996	36.9912	40.764	protein
TCONS_00050636	blue	60.7569	45.9073	102.859	117.082	104.333	133.078	101.127	94.7617	96.6494	47.6895	45.024	80.4286	222.923	214.069	189.265	152.731	134.637	125.648	protein
TCONS_00050638	blue	27.6372	20.9765	35.5327	50.5894	40.7441	50.3611	37.7699	35.5004	36.1806	20.9203	20.0446	29.8954	82.426	76.0469	70.1875	69.7594	55.0533	53.0839	protein
TCONS_00050655	blue	6.67664	5.1439	4.18985	10.9262	12.0901	10.436	8.19555	7.96493	10.0626	4.7501	5.12111	3.79416	10.2009	9.29958	12.5405	12.2165	9.72227	11.932	protein
TCONS_00050657	blue	3.60724	3.32776	3.73674	4.78874	6.85301	6.67237	7.9288	12.3243	9.25652	2.85992	4.21885	5.85301	9.57173	9.21233	6.46212	3.0197	4.52788	6.15149	protein
TCONS_00050721	blue	22.2593	20.691	22.0117	52.8024	54.8309	43.5396	32.8963	35.4015	27.5847	20.6783	21.8548	20.545	57.767	53.2268	49.2241	32.3201	33.8733	29.1985	protein
TCONS_00050772	blue	7.92792	2.0168	10.3361	8.80884	10.8541	12.0794	17.7403	16.1052	14.1877	3.41274	8.74162	8.07863	14.5525	14.2197	8.83469	2.3272	5.41974	5.62543	protein
TCONS_00050859	blue	7.59911	8.27966	10.4396	8.95168	9.88409	11.7973	15.3532	21.1051	19.1754	8.28923	10.6055	10.8219	20.9433	20.6832	16.7207	12.0391	14.0425	10.9207	protein
TCONS_00050991	blue	2.0442	1.62959	3.35816	4.13955	3.73812	3.85273	8.04864	9.2686	8.03702	2.33555	1.78599	1.55865	5.84623	4.88523	4.56708	5.91356	5.44936	4.20048	protein
TCONS_00051062	blue	28.1065	28.3178	36.587	30.4817	29.2145	34.2406	61.8051	57.6878	47.303	12.7794	15.0887	26.7269	60.7093	53.606	42.8659	23.7678	32.9094	25.6855	protein
TCONS_00051093	blue	27.898	27.6356	27.8908	35.9806	35.0493	33.5283	31.177	29.0011	25.7324	24.8838	24.9714	26.0531	46.369	45.7434	41.4971	27.6765	26.7932	26.2375	protein
TCONS_00051099	blue	28.6634	25.1867	30.4596	51.6216	50.8361	49.356	37.612	36.6898	36.1514	24.5462	29.1328	33.5709	48.9679	51.4928	48.7893	29.0192	27.664	30.4324	protein
TCONS_00051411	blue	6.05291	5.10686	4.38161	13.7303	9.21803	11.684	14.0498	10.9922	12.06	1.49401	6.70838	6.83064	25.8522	24.0696	19.0189	6.23187	7.97856	10.4295	protein
TCONS_00051429	blue	5.69549	6.07129	4.26911	10.5572	11.0046	8.92371	13.0524	11.1655	9.2729	4.8049	7.86673	6.01205	19.144	16.5421	14.8257	13.2552	12.5625	10.7366	protein
TCONS_00051512	blue	8.50429	3.75061	4.48645	29.2316	27.7458	19.2482	67.3012	66.2182	60.9194	0.734957	1.11431	2.51571	60.0004	53.8975	33.6547	70.3798	61.4419	35.1899	protein
TCONS_00051548	blue	103.332	107.682	102.133	122.16	112.71	107.13	104.513	102.521	101.348	89.1138	84.4284	94.9201	104.116	110.186	105.824	96.2124	98.7689	104.365	protein
TCONS_00051583	blue	41.3056	40.4578	40.5449	69.9389	74.9103	55.3639	41.4574	41.9503	43.9141	35.7757	34.5461	39.3251	76.0536	66.0546	79.9298	69.673	59.5922	63.3423	protein
TCONS_00051624	blue	58.1108	39.4662	50.6576	121.266	110.101	90.0547	72.5124	73.5952	62.1014	27.6765	35.9788	47.7975	115.878	122.087	98.9531	79.194	112.915	91.5096	protein
TCONS_00051641	blue	17.0413	17.4696	11.9839	7.53858	9.55719	6.48319	10.5137	13.2337	12.0647	11.4919	13.1101	11.4956	4.98497	4.42703	5.22891	6.48342	8.63556	7.44282	protein
TCONS_00051658	blue	1.71633	1.85001	1.03863	5.07524	6.87751	4.89327	4.45876	2.93167	4.85005	3.45285	2.09647	1.78155	7.80803	8.97261	9.52471	4.31159	4.06224	5.14392	protein
TCONS_00051698	blue	11.6862	11.781	10.6831	36.0416	33.7135	36.1182	15.356	11.8573	20.9861	7.28189	7.98239	8.96498	40.0884	34.6694	34.3465	28.6734	25.1663	21.2197	protein
TCONS_00051724	blue	35.7647	32.03	31.0543	10.7521	10.7649	11.0619	25.4304	21.7517	19.4602	27.7973	27.4552	27.949	9.9894	9.50976	8.90329	11.2093	12.424	12.6447	protein
TCONS_00051762	blue	71.0795	80.0464	83.7193	64.6062	80.2237	64.1835	63.3548	71.7086	64.6905	45.2602	44.5046	60.5023	75.7834	71.293	74.2157	58.5701	55.3939	63.1132	protein
TCONS_00051774	blue	27.2302	26.5619	25.9472	22.4061	23.2447	20.6016	23.6465	24.1081	29.0261	28.4514	26.2453	23.344	14.3495	13.6885	17.4775	20.4356	22.3341	29.8959	protein
TCONS_00051804	blue	16.8086	14.6511	19.0604	23.3109	21.3042	22.6171	19.1997	19.4635	17.2525	16.0843	12.0909	13.3222	29.9304	27.4451	25.5259	21.1726	18.4691	18.4358	protein
TCONS_00051828	blue	11.8363	9.01622	10.6053	29.556	28.2406	27.925	87.9246	82.8645	65.0743	6.25181	6.79562	9.77841	53.9661	46.6179	36.2068	20.279	28.614	25.5035	protein
TCONS_00051833	blue	41.4934	37.1822	38.4559	99.9629	89.4475	79.2558	155.619	158.201	133.506	26.1684	26.6301	29.4849	117.89	102.262	87.3055	75.745	86.8279	85.2631	protein
TCONS_00051874	blue	35.9595	38.0711	42.5457	47.7015	47.0728	44.9301	39.453	41.2986	35.5347	22.2296	21.6758	31.2436	62.8512	58.9193	51.9423	35.188	35.7689	38.4659	protein
TCONS_00051982	blue	12.3943	10.7029	11.0534	22.6686	22.9309	20.9425	22.399	18.9854	18.7551	9.65241	10.2237	12.3061	23.5575	25.2969	22.953	15.748	16.7208	18.1915	protein
TCONS_00051999	blue	14.3211	13.2277	12.2964	37.8153	44.8653	33.4149	26.0809	28.9173	27.2349	12.0877	13.2696	12.8387	31.1559	31.6627	29.8483	24.1882	25.2218	23.2201	protein
TCONS_00052023	blue	21.3227	23.3571	25.5094	35.3513	37.1674	33.7712	28.7362	26.669	21.5249	19.8136	19.1239	17.6954	49.0274	46.714	42.3	21.9112	26.3836	25.6143	protein
TCONS_00052067	blue	33.8936	32.1353	34.7111	34.3774	34.9602	38.3603	41.4561	43.3544	37.1784	28.2609	35.0088	33.2707	44.2548	43.3204	38.5336	30.1138	34.2972	29.4014	protein
TCONS_00052130	blue	22.9253	21.1024	19.324	11.8195	13.7356	14.0751	22.0899	25.9037	20.2995	27.6181	34.6778	29.6526	15.9028	8.49298	20.3764	26.003	28.9423	29.5273	protein
TCONS_00052131	blue	9.54706	13.0367	10.9169	2.36443	4.74647	3.11129	3.81992	7.96925	5.54669	15.7126	18.4436	14.5567	4.29321	3.28741	4.14413	13.1596	12.9191	12.4771	protein
TCONS_00052163	blue	15.1833	5.73984	8.14458	36.6398	34.2867	41.5168	28.671	25.6985	34.2857	3.58407	4.05387	13.7219	66.6127	64.8156	69.8013	60.4409	49.3573	46.7859	protein
TCONS_00052198	blue	5.37616	4.92716	5.52774	11.3574	15.4451	13.8834	21.7607	21.4418	17.7437	5.31866	6.49841	6.62216	17.9101	15.8485	14.8927	15.0564	15.0806	13.6286	protein
TCONS_00052200	blue	10.8645	10.6823	9.6256	17.624	16.6608	16.0872	17.5804	17.5626	17.8746	9.98695	9.59913	9.38114	16.9063	16.8617	15.427	14.1049	14.7171	12.2604	protein
TCONS_00052208	blue	16.8696	15.5615	17.1381	11.2503	10.9013	13.8263	15.4159	15.1637	18.0716	18.7326	20.5556	21.2604	13.5579	13.227	14.6393	21.7862	21.3995	17.3313	protein
TCONS_00052355	blue	5.2323	2.76598	5.94079	18.2704	21.5835	23.2783	13.1514	10.6975	16.4407	6.39453	9.08332	6.96116	20.433	21.1748	25.0428	12.8623	6.43295	7.39638	protein
TCONS_00052360	blue	5.35949	8.89169	7.40981	11.9923	10.9621	14.7236	7.12961	5.8506	8.03671	8.87981	8.70024	9.78884	17.0325	18.7817	14.4647	10.05	6.49899	11.7355	protein
TCONS_00052420	blue	13.4827	9.1225	11.6237	23.2341	22.9847	27.915	27.948	25.9081	26.2845	10.5649	11.1318	10.2867	26	23.1262	25.7346	17.6097	20.9036	18.1488	protein
TCONS_00052613	blue	33.8289	32.0704	39.5224	15.9556	18.8948	20.6367	26.8336	28.3125	27.2716	34.9126	41.914	36.2624	17.6852	18.0664	16.0849	15.1052	17.0041	17.4258	protein
TCONS_00052709	blue	13.0722	14.2978	12.1002	36.0474	33.0394	28.9087	22.7138	22.624	21.8279	13.0923	12.4417	12.3315	43.9348	41.3	35.3604	24.6178	24.301	20.9225	protein
TCONS_00052736	blue	2.28707	1.42893	4.36868	7.7367	4.37499	6.12039	8.7221	8.42342	8.9392	3.4546	3.70769	5.49062	15.1466	16.6364	11.4815	4.41791	5.48914	4.44848	protein
TCONS_00052825	blue	14.9741	13.0423	15.775	17.3281	17.2452	16.8631	19.4959	20.1025	19.1924	13.0049	14.3556	14.5348	20.8331	20.2805	19.3915	15.2131	16.2618	15.4282	protein
TCONS_00053003	blue	14.146	14.9585	16.6947	8.04839	9.09158	8.30978	9.21411	8.21453	8.53907	15.2081	15.2729	14.9395	6.99789	6.87542	7.54357	11.5377	11.3709	10.2794	protein
TCONS_00053067	blue	12.3637	11.6403	12.7043	6.69179	6.73692	5.52691	10.4561	12.9872	8.58401	11.8683	15.062	10.7995	8.68335	7.00692	7.21286	5.06481	5.81217	8.08285	protein
TCONS_00053076	blue	14.3142	12.4855	13.4531	18.9087	18.8639	20.5495	16.7397	15.6221	18.3197	14.8116	14.4354	15.5913	21.2105	21.8286	19.9547	22.8512	22.4585	21.2999	protein
TCONS_00053162	blue	34.7714	25.3089	25.534	52.0944	33.4443	39.6068	63.8465	58.1876	67.4979	34.5487	29.1286	27.7417	78.8075	69.0884	63.2793	40.1581	36.5276	45.4978	protein
TCONS_00053431	blue	11.6483	10.2942	9.95793	24.6361	16.9776	21.6777	35.9793	27.3999	27.1503	8.30919	8.58296	10.7507	45.3195	43.0367	29.7405	22.4511	23.1253	18.1212	protein
TCONS_00053453	blue	7.66684	7.9958	4.91605	13.6766	14.9681	14.0481	10.3751	10.3146	11.3002	9.50324	4.92204	4.06556	10.6453	11.8632	12.9811	12.575	12.071	13.3451	protein
TCONS_00053471	blue	38.4221	38.4813	40.9994	26.2401	25.9136	26.1537	21.7981	21.7218	23.0259	38.7782	39.6391	45.0245	20.5077	23.9261	32.6708	34.8619	31.1935	36.2852	protein
TCONS_00053529	blue	3.15886	2.90884	4.15769	9.45331	9.56307	6.96243	6.11632	5.00088	5.07889	3.01134	4.13625	3.33294	10.3967	10.8754	11.5284	6.4665	4.63497	5.85153	protein
TCONS_00053536	blue	19.7037	21.0823	22.813	12.845	13.3236	14.4059	16.8739	18.1886	17.7558	21.1997	21.0481	20.4606	14.8631	15.9311	14.2043	15.8601	17.2035	16.2568	protein
TCONS_00053555	blue	102.082	138.355	112.337	148.574	170.504	133.032	93.8323	105.709	87.0675	57.5167	52.1106	78.5719	173.232	150.019	165.474	152.204	143.955	157.153	protein
TCONS_00053556	blue	6.68997	6.73568	7.89018	21.0528	16.436	18.5749	19.2533	16.5191	17.7352	6.69999	6.7285	7.17522	31.0861	33.0482	26.4658	13.1885	13.7382	15.1702	protein
TCONS_00053615	blue	19.5356	21.1366	23.6208	9.70675	12.0698	10.952	15.3522	20.4029	17.1555	19.0092	17.3311	19.5448	10.6572	10.5581	13.216	17.2735	18.2732	19.8803	protein
TCONS_00053623	blue	7.46603	7.93412	8.11735	13.3607	12.3484	16.6315	19.8345	14.4853	14.8053	5.36597	8.54921	10.6573	19.5804	18.2002	16.2798	9.71369	11.1211	12.0099	protein
TCONS_00053639	blue	26.3355	25.4795	24.4538	23.6642	24.1079	22.1288	26.9046	27.1619	28.1803	26.8179	25.5577	26.0906	20.3912	21.5293	19.6124	23.2035	22.467	21.5905	protein
TCONS_00053664	blue	100.753	100.778	89.1635	132.816	119.93	125.942	117.781	112.875	118.174	106.884	103.061	107.687	116.076	124.82	124.479	133.04	127.207	130.15	protein
TCONS_00053667	blue	61.8408	63.44	60.5891	65.5514	59.1198	51.2949	45.4687	41.6752	53.6155	76.2425	63.8248	76.82	51.2372	51.5533	54.3181	63.8702	56.3661	64.1955	protein
TCONS_00053687	blue	8.4238	5.76129	18.9741	54.3132	48.2478	61.0427	47.0387	45.4706	49.4465	8.81409	8.20886	15.2946	61.6023	70.2609	72.4529	50.3239	48.9909	40.2767	protein
TCONS_00053701	blue	77.4876	74.6498	91.5376	98.8133	98.4738	116.218	173.185	169.733	171.719	66.5155	82.9277	106.745	140.932	138.414	138.749	125.11	142.262	129.436	protein
TCONS_00053807	blue	76.8255	89.5444	91.4491	191.517	166.689	139.514	169.963	165.512	153.041	107.24	101.196	91.2508	243.005	216.916	207.05	197.85	206.189	164.307	protein
TCONS_00054194	blue	22.1499	22.8941	19.9358	12.6693	15.2157	13.9222	20.079	17.8268	18.7213	21.6692	23.555	24.3967	13.634	14.5117	16.8767	17.8684	18.8599	16.9309	protein
TCONS_00054335	blue	14.3015	14.1025	10.9837	11.2991	10.5891	12.2046	14.6392	16.3512	12.6921	20.1791	22.795	20.915	12.5045	10.8627	13.0453	14.8863	15.2895	15.998	protein
TCONS_00054370	blue	52.2845	52.4151	66.2388	29.3749	33.1924	41.8939	55.348	52.129	50.6193	46.1888	53.2423	62.1743	39.6763	40.8487	33.2421	29.2557	33.1875	31.0857	protein
TCONS_00054494	blue	34.7173	30.4214	33.4514	39.6465	40.0296	40.1612	36.2142	34.8755	37.6945	31.2599	30.0111	31.7729	47.2864	42.9914	43.2853	42.4165	41.7065	40.0341	protein
TCONS_00054515	blue	16.0065	14.3059	15.2214	11.8989	11.2078	14.6765	13.6637	14.1294	17.2415	17.1283	22.3533	20.214	11.5311	10.7689	12.8902	17.6497	20.3128	22.6218	protein
TCONS_00054544	blue	15.2592	13.7431	14.4493	18.59	18.2151	20.0591	20.1045	17.2352	18.0621	13.8884	13.1855	14.7666	18.0928	17.9848	17.7901	15.1102	14.8228	14.942	protein
TCONS_00054558	blue	3.63444	2.04298	1.97345	17.3757	15.2187	13.6675	16.5107	14.6503	15.414	1.68506	2.09296	2.01462	26.3027	26.0848	22.1132	14.6233	15.3601	14.3596	protein
TCONS_00054563	blue	16.8786	18.0214	16.8152	31.7821	30.9916	30.6943	22.1871	20.5772	20.3486	11.3096	11.3519	12.6182	27.0673	24.2782	26.6999	19.1605	18.1117	22.2271	protein
TCONS_00054564	blue	3.51305	2.68826	5.57662	8.49763	8.15985	8.33021	5.682	5.53768	6.17566	3.55771	2.85151	5.32925	12.0569	12.6058	9.54084	5.8429	8.44984	5.38423	protein
TCONS_00054577	blue	26.6991	26.1551	24.6554	17.25	18.0388	17.9681	20.5941	21.8052	23.3639	22.9367	25.2805	25.4891	14.4678	14.282	16.9653	22.4228	21.5467	22.1591	protein
TCONS_00054580	blue	22.5355	22.5494	29.8945	33.7031	34.5142	31.0442	42.4463	49.8014	41.9054	18.452	22.586	23.9598	48.3989	48.8376	43.4496	29.8045	34.694	32.9701	protein
TCONS_00054729	blue	44.8045	47.4992	48.3234	66.351	76.0544	71.4989	47.1583	51.1172	55.154	44.1147	40.4673	48.96	68.9506	72.5348	75.64	60.7779	57.2366	72.7398	protein
TCONS_00054730	blue	269.477	290.369	281.227	238.52	239.6	238.637	230.115	231.678	257.972	300.249	283.831	292.439	183.697	202.26	208.343	194.019	219.558	246.949	protein
TCONS_00054741	blue	11.9207	11.2645	9.85732	14.5145	15.8925	13.5317	16.7168	16.8877	15.5826	10.0768	11.6802	11.4375	25.2066	21.807	20.6551	16.8547	19.6744	16.1649	protein
TCONS_00054848	blue	2.823	2.64811	3.13363	8.86112	8.10491	7.69067	8.48791	6.48818	6.75414	2.63659	2.05614	2.50162	13.4848	11.0335	10.2768	4.84038	4.71406	4.67526	protein
TCONS_00054856	blue	15.8187	12.3254	15.8952	17.8425	18.1055	21.4037	30.8339	28.4679	24.4952	10.1719	12.2124	14.7759	35.4882	33.9658	29.8453	16.4739	16.9902	18.0986	protein
TCONS_00054868	blue	25.8299	28.7499	27.6696	20.3579	18.3709	19.0338	24.9245	22.6758	22.5556	28.144	31.8161	28.6031	21.7267	19.0797	19.3283	27.1651	25.0656	22.6486	protein
TCONS_00054921	blue	15.7768	14.329	12.4742	4.25806	4.6344	4.60739	8.81806	9.02517	10.1028	13.2417	12.2382	11.6292	3.01746	3.36608	3.53209	7.00727	6.27812	7.30558	protein
TCONS_00055010	blue	35.8985	37.5808	38.2653	48.5012	48.9051	41.384	42.1316	40.3163	38.3753	20.6622	19.203	31.9912	54.2474	52.33	53.0851	41.9568	43.9453	45.59	protein
TCONS_00055035	blue	13.7154	12.263	12.4044	140.49	131.617	108.213	90.9883	77.5274	63.9321	11.7792	11.8063	12.786	196.376	192.248	151.69	37.0248	43.4723	47.7581	protein
TCONS_00055045	blue	41.7445	42.0458	40.2077	28.5054	29.3509	28.6757	22.7208	24.8309	29.9015	45.1659	42.9436	42.1489	25.4215	24.4525	25.984	32.1309	30.9458	37.7053	protein
TCONS_00055057	blue	88.5331	105.669	93.2297	117.417	129.463	104.361	91.9637	94.9801	82.1143	39.3463	34.7819	64.8335	109.133	102.236	116.918	60.9527	69.938	82.6505	protein
TCONS_00055062	blue	40.2028	40.1154	40.858	55.4954	63.9718	56.3599	49.029	43.097	46.4128	37.8477	39.5683	38.6988	60.7851	59.737	52.6341	37.7966	42.8322	37.8994	protein
TCONS_00055086	blue	14.1483	14.3906	9.19989	4.39138	5.81347	5.33484	5.69201	6.56451	6.48803	11.3024	11.0286	10.2174	3.61377	4.83039	5.39408	9.32288	9.81591	10.1354	protein
TCONS_00055179	blue	43.0465	40.7222	36.819	44.1181	40.8933	36.4569	31.0475	27.6625	31.211	42.6531	39.4281	40.2344	28.5236	28.2327	35.4794	36.1886	29.0989	32.4431	protein
TCONS_00055187	blue	9.47306	10.685	13.0375	16.2072	15.6928	12.5445	11.8117	10.5281	5.64514	5.70732	9.84777	10.7403	16.7059	16.0482	13.4363	8.80455	7.72461	10.9234	protein
TCONS_00055231	blue	3.06057	3.16085	3.37512	19.7681	14.6866	15.2899	12.9281	10.7554	11.6152	2.94884	3.13723	2.64155	33.3824	28.3594	25.5981	7.71805	7.49134	6.29998	protein
TCONS_00055233	blue	13.6075	11.3184	12.704	33.3392	34.7466	22.7636	71.5564	73.702	58.5432	2.15858	2.60328	4.976	59.5207	49.281	33.9649	46.5831	47.6798	40.5692	protein
TCONS_00055292	blue	19.0924	21.9376	23.7343	13.5817	12.6618	13.5765	16.2226	16.2893	15.0086	23.8006	25.7115	20.9753	14.3805	14.9809	11.4042	11.1726	10.3831	11.5541	protein
TCONS_00055321	blue	13.1634	17.3102	15.0122	11.762	10.5824	12.1217	14.7722	14.7347	13.2096	16.4508	18.6078	16.6301	12.5439	12.9353	10.9972	9.44849	10.7814	11.5431	protein
TCONS_00055336	blue	5.27277	5.99733	6.1677	11.3084	11.1311	12.8852	14.2369	12.0839	15.6162	3.38476	5.85411	6.3522	13.5368	14.0444	12.4743	3.66162	5.63373	7.37521	protein
TCONS_00055346	blue	33.7567	29.987	27.828	46.2438	45.3944	41.1625	35.196	36.4276	33.9052	31.5483	28.6573	29.5868	45.5235	45.3574	48.4333	45.1036	43.2507	43.9827	protein
TCONS_00055352	blue	17.952	13.5877	14.1324	100.298	99.8876	78.8141	75.1326	69.7576	63.595	13.9986	16.0671	16.7157	156.718	157.414	109.155	60.6916	69.8733	64.338	protein
TCONS_00055353	blue	1.59812	2.39705	1.42879	12.5732	10.6249	9.90442	25.3086	17.0992	13.9424	1.86925	1.05067	1.32394	37.7939	30.3451	21.5427	21.4647	19.5427	20.2653	protein
TCONS_00055354	blue	14.057	9.55667	11.4569	58.0449	56.7783	43.9753	91.2372	92.1087	76.4957	4.86082	5.75191	10.7242	140.105	116.943	80.8186	63.684	76.5013	64.3769	protein
TCONS_00055359	blue	8.68961	10.1447	8.36237	5.11325	10.0786	7.65729	2.28505	3.16706	3.56726	14.6705	10.0889	8.69905	3.70688	2.11059	6.24321	11.2921	7.19576	11.8996	protein
TCONS_00055430	blue	9.31055	8.03913	9.41775	2.4078	4.72902	3.2576	7.82165	5.94707	6.67674	8.43093	10.0738	9.972	3.10416	4.43691	3.59785	4.70305	3.76539	4.62696	protein
TCONS_00055508	blue	3.17441	3.0042	2.22967	9.17594	7.33	8.70874	6.16125	6.07727	5.27014	3.36389	3.8782	2.92577	10.2232	9.34386	8.38804	5.55667	7.09651	5.29558	protein
TCONS_00055534	blue	140.838	142.126	143.274	102.84	109.041	104.678	100.407	118.357	121.596	139.377	142.59	149.141	86.6505	91.89	97.7253	134.5	134.087	127.874	protein
TCONS_00055556	blue	21.3587	20.36	18.1859	23.3935	22.7293	22.0735	22.5958	20.2249	22.3635	15.711	15.6722	19.9667	28.8895	29.0251	27.7868	21.5658	19.5539	25.3097	protein
TCONS_00055657	blue	15.7418	16.3333	19.0015	8.88089	10.1182	10.1251	15.9555	17.6083	14.195	15.1284	19.2963	20.4117	14.6079	12.5857	13.161	10.6805	11.9553	10.9883	protein
TCONS_00055681	blue	136.842	131.595	132.468	138.008	134.416	143.326	162.655	156.776	161.341	131.324	126.539	149.385	162.801	163.916	153.61	144.548	152.877	139.667	protein
TCONS_00055729	blue	28.9368	25.4311	32.0801	95.1843	81.8031	81.8622	41.3383	31.9133	36.4037	32.4189	25.0871	31.97	105.701	74.8137	112.346	76.4057	67.0813	67.0002	protein
TCONS_00055744	blue	25.5389	28.4723	19.6976	2.02743	2.63401	1.81671	12.8214	12.5019	7.6979	13.4681	19.0643	14.5696	1.38578	1.24492	2.06693	16.0289	14.3653	20.6228	protein
TCONS_00055746	blue	24.4196	34.1113	37.3977	2.11563	2.46256	2.45676	31.011	35.5087	27.0464	22.1466	23.5112	26.7604	1.73756	2.4451	3.55158	27.768	27.9926	30.2341	protein
TCONS_00055885	blue	12.6474	11.6166	18.1294	19.121	19.9562	29.3756	26.0416	22.8006	22.0673	9.80174	14.337	18.7284	26.3943	25.3776	25.6873	17.2723	13.7249	19.682	protein
TCONS_00055925	blue	14.5999	13.1732	14.3159	19.5143	17.617	17.5431	25.9948	25.0301	22.1745	13.6696	12.6847	12.7266	20.6479	19.2182	17.7473	18.3128	19.1826	17.0397	protein
TCONS_00055946	blue	23.5361	27.7635	26.0796	14.5499	15.435	16.1807	20.2003	22.0684	20.4302	22.7889	25.7273	25.9624	19.5303	18.8919	15.774	18.7404	19.3675	16.3087	protein
TCONS_00056081	blue	17.3875	16.0049	15.5076	9.71424	8.58416	9.37487	10.2312	10.6979	11.825	14.1749	13.9863	15.6409	8.33026	8.59988	7.29815	15.9414	14.6107	11.9032	protein
TCONS_00056304	blue	26.2796	19.682	24.1166	84.5088	75.6439	82.3205	58.2363	47.646	55.4777	21.9136	21.3669	23.5045	67.4924	70.9356	65.423	49.8685	45.5104	51.4533	protein
TCONS_00056309	blue	35.786	35.8119	34.1974	26.8151	24.6976	24.1267	29.4577	31.2921	29.687	43.2518	39.9769	36.7924	24.9843	27.5166	26.2743	37.7666	38.2677	35.5619	protein
TCONS_00056420	blue	35.4932	33.6195	40.5654	58.8349	53.5576	62.8359	37.5296	40.1262	40.8369	30.457	31.6761	42.2731	49.1659	55.0518	57.2296	49.7342	61.1757	48.7108	protein
TCONS_00056430	blue	20.6922	15.7125	20.3815	31.1744	32.811	30.1339	35.5849	35.6767	32.551	18.6607	17.8726	22.1094	50.6717	53.9796	47.0243	25.7479	31.2053	27.1182	protein
TCONS_00056462	blue	16.1926	17.6822	17.4197	21.6116	21.3907	20.9303	16.2106	16.2174	13.8578	10.1406	8.87348	14.225	26.2541	23.8865	23.4675	14.6381	15.1639	16.8993	protein
TCONS_00056490	blue	37.151	39.7149	37.6387	52.8091	44.4461	45.946	53.4798	47.4363	44.7066	37.3617	35.2492	33.6382	60.8029	59.9015	49.043	37.1303	34.9127	36.4822	protein
TCONS_00056495	blue	226.448	232.528	233.227	188.673	207.929	198.761	207.764	208.848	175.109	86.7016	86.8825	158.918	245.142	230.238	247.633	215.568	222.058	225.402	protein
TCONS_00056574	blue	24.8449	25.2258	25.2484	19.1302	20.594	17.275	17.8356	19.0592	19.4265	27.1995	25.4772	28.8283	14.8132	16.465	15.5616	19.0885	19.1427	18.8019	protein
TCONS_00056612	blue	38.1802	37.9912	38.708	38.3042	41.1555	50.3376	45.9186	44.3465	46.2976	33.4341	35.6198	35.5798	43.4397	44.8839	39.3573	35.4162	37.612	37.8787	protein
TCONS_00056652	blue	9.2727	10.3446	7.00042	6.86231	4.6704	3.15304	0.646192	1.52347	2.91631	11.1539	8.78818	7.35762	2.22547	1.16273	3.07983	8.07267	5.19972	6.27882	protein
TCONS_00056655	blue	6.25151	3.96724	4.76185	12.6844	14.0979	10.7178	22.7776	26.285	17.9174	3.03215	3.0697	2.42898	22.3749	17.2944	11.964	12.9649	14.4327	9.7803	protein
TCONS_00056700	blue	42.6733	42.9792	49.5875	28.3318	23.9758	28.678	32.9948	31.6572	33.4772	40.4317	41.9271	45.8212	22.413	24.3128	25.189	28.5787	32.8833	26.6969	protein
TCONS_00056742	blue	6.12325	6.84555	6.52989	11.9009	9.59974	10.3586	9.8541	8.49468	9.75517	6.56567	7.17887	6.0824	12.6231	11.5874	11.2265	8.97045	9.17547	8.61966	protein
TCONS_00056754	blue	7.96063	5.36622	7.4988	15.5051	13.6914	14.9623	13.8174	13.0045	10.3968	6.99664	7.29791	7.53181	20.1103	18.2935	19.2598	14.0132	12.0456	12.3759	protein
TCONS_00056786	blue	20.4392	20.6654	17.3051	17.7658	19.1421	18.11	12.2084	7.58879	16.1767	21.6603	21.6013	14.8389	13.313	16.0897	16.4218	18.6846	19.4913	20.0364	protein
TCONS_00056818	blue	14.4201	13.8597	12.0101	6.90133	7.25757	6.94695	8.97515	10.2288	8.7886	12.6368	13.0933	12.3145	7.47991	6.94543	7.69916	9.61339	9.52076	9.00318	protein
TCONS_00056833	blue	39.2744	39.9637	41.8047	77.4613	85.3321	69.7234	42.6264	43.8641	45.2498	44.2145	36.4413	42.085	74.347	68.8362	72.4868	70.8833	68.9841	60.8513	protein
TCONS_00056931	blue	11.8782	7.71064	8.1304	1.46102	2.96887	1.70354	10.1918	10.4478	10.2821	7.42656	8.41088	9.58166	1.93134	1.34055	1.76283	3.4728	4.74496	4.71909	protein
TCONS_00057030	blue	26.0625	30.5481	27.6473	42.1363	43.1508	37.3038	35.2938	34.9217	33.2744	20.6711	18.7512	21.1255	41.3285	37.8832	36.7621	32.8277	32.2127	29.0569	protein
TCONS_00057119	blue	25.7043	26.3674	33.1328	52.8433	49.2218	51.6146	30.7837	27.1297	35.3091	29.1383	29.4841	37.5195	42.6511	48.2712	53.1254	47.3978	39.3738	46.1144	protein
TCONS_00057168	blue	43.0755	47.4565	41.3322	44.1636	43.1467	34.3451	33.2044	29.584	30.2792	45.803	42.2415	43.0098	35.1531	33.31	34.8731	41.8948	39.1661	40.23	protein
TCONS_00057230	blue	22.3532	17.4421	21.8492	51.4802	45.4423	48.5098	42.2144	34.949	36.6655	21.3916	21.5448	21.8919	62.1349	56.1478	56.2208	27.2667	34.3189	31.8617	protein
TCONS_00057298	blue	29.2305	27.347	27.1897	34.9141	38.028	41.6422	58.5585	58.3725	47.0748	25.0779	30.4607	25.4068	52.2288	42.7058	40.1506	33.3936	38.0991	28.601	protein
TCONS_00057305	blue	907.326	967.539	978.124	745.862	779.167	742.085	778.469	794.232	719.048	483.824	472.162	762.304	909.006	879.174	894.512	772.715	762.664	848.763	protein
TCONS_00057334	blue	72.952	69.6574	74.0846	39.3426	43.3356	41.8145	54.9831	58.3479	53.4079	63.5514	62.6711	70.2865	42.6043	41.7579	41.3817	46.3162	48.3167	51.7337	protein
TCONS_00057359	blue	5.86994	6.24389	7.105	17.1992	14.8637	16.4371	11.8206	11.5073	10.4564	14.2378	11.4112	9.60785	23.8922	17.9066	19.4108	16.4904	16.3292	17.2865	protein
TCONS_00057361	blue	65.9005	83.262	102.971	382.434	289.437	290.019	234.152	218.972	203.384	18.5488	19.5949	55.075	346.48	408.06	303.628	213.253	248.728	216.014	protein
TCONS_00057405	blue	10.0269	8.68733	9.85986	11.2478	13.1672	14.4166	14.0593	14.0886	12.7215	9.41335	9.5385	9.1878	14.8259	16.6498	15.134	13.5462	14.9593	10.5985	protein
TCONS_00057414	blue	2.53819	4.49704	2.8417	5.16666	7.45256	7.73101	5.13707	6.45817	4.2379	3.80588	6.37959	3.26338	11.2862	8.51179	10.327	8.48922	3.46044	9.30883	protein
TCONS_00057421	blue	11.8609	12.2809	12.1723	15.1653	18.5296	15.7314	15.1604	13.6117	14.1386	7.56067	8.27883	9.55422	16.152	14.5909	15.4981	8.05323	8.29688	8.6891	protein
TCONS_00057490	blue	2.02756	1.5814	2.53838	19.0967	12.5832	15.1453	20.7201	17.5002	12.0778	1.41558	1.49626	2.25052	23.9285	21.9581	19.9816	6.92444	6.52754	9.14946	protein
TCONS_00057773	blue	69.128	76.2453	71.2315	56.2048	57.5515	51.8579	44.3102	46.079	48.0337	66.0672	60.123	64.8668	57.9461	54.8202	59.6676	57.5613	58.463	59.6217	protein
TCONS_00057938	blue	3.40415	2.15238	3.77236	29.1841	22.7819	23.4686	17.9286	14.4746	15.6382	3.2842	3.52044	3.73652	36.4566	38.1203	35.5867	14.3949	14.0752	12.1042	protein
TCONS_00058061	blue	10.5634	13.6478	19.0976	17.1876	22.1099	20.8986	23.3416	28.0382	21.7523	10.234	8.8769	12.2137	29.3806	29.1584	28.0245	14.2251	15.8397	17.8082	protein
TCONS_00058078	blue	2.47461	2.3233	4.28319	13.4241	20.0159	15.4295	12.6541	12.0308	5.90202	1.92404	2.61126	2.98891	26.3591	19.3502	22.6346	5.63646	6.32347	6.13701	protein
TCONS_00058102	blue	45.5131	52.5169	54.4244	92.4953	95.2994	80.3022	50.4218	50.284	51.2882	36.8453	34.9025	46.4884	106.43	110.733	109.983	64.5562	62.5107	68.3601	protein
TCONS_00058224	blue	21.5576	23.8274	18.0527	6.32209	6.87118	8.44222	12.3558	13.9945	13.0244	23.7705	20.967	20.3819	4.91981	5.08197	5.76516	13.8938	18.2107	19.9596	protein
TCONS_00058240	blue	10.193	9.63389	13.5346	11.596	13.3338	14.6445	18.3171	18.0894	16.4937	7.7539	11.826	12.8217	15.5561	16.1323	14.7619	8.61233	11.3078	10.141	protein
TCONS_00058357	blue	10.3632	8.92131	10.9139	24.3476	23.4986	22.7884	13.6631	10.4711	11.508	8.98448	6.51394	11.0958	26.0283	24.127	27.3342	17.3123	14.63	16.983	protein
TCONS_00058361	blue	10.4222	9.46575	7.04398	16.2417	15.1285	12.52	7.16053	5.35478	5.84708	9.81481	6.0778	5.84315	19.4032	13.9695	22.8926	16.6846	14.976	18.2272	protein
TCONS_00058370	blue	13.0595	17.8196	10.5619	5.75695	4.67783	3.60813	6.49829	6.52401	8.71842	15.7264	12.0345	11.3665	5.9085	4.1891	3.99336	11.48	12.5728	8.90231	protein
TCONS_00058384	blue	1.4467	0.903812	3.35345	13.6879	13.2631	14.3554	9.9254	6.94181	11.2007	2.51767	2.31812	4.78851	13.4069	13.8209	14.9516	2.64932	2.83111	3.96844	protein
TCONS_00058386	blue	0.964459	1.01661	2.63258	10.1525	8.42032	9.09583	4.57856	5.39826	6.36335	1.96859	3.62802	4.53212	7.61101	7.30591	6.93661	4.86787	4.68926	4.36122	protein
TCONS_00058602	blue	122.538	122.447	109.27	101.606	99.3968	96.6865	74.8404	89.8794	96.5975	127.453	116.962	116.449	94.0765	89.8747	101.925	129.21	111.304	120.864	protein
TCONS_00058624	blue	12.573	12.0186	13.5731	17.9694	19.5703	13.5572	13.4276	15.2874	11.3818	8.56426	6.83453	11.2541	18.8574	16.9085	20.5615	15.5708	17.3264	14.5648	protein
TCONS_00058625	blue	11.014	14.8838	14.5077	17.1228	16.8181	18.4964	17.9305	15.4943	16.5965	11.0599	12.8268	12.6307	24.2121	25.8634	19.6378	19.7139	18.6832	17.3926	protein
TCONS_00058674	blue	20.4357	20.7765	23.9017	30.1041	25.6383	23.6306	21.9685	23.6735	23.4824	21.0529	21.1747	22.3279	33.2834	31.3743	31.8672	21.9179	19.7605	20.8043	protein
TCONS_00058828	blue	7.18632	7.90571	7.25597	2.9053	3.61437	3.33837	6.04666	6.38152	5.70915	8.94001	7.9613	7.05733	2.32848	2.08909	2.08282	4.32479	5.41887	5.05249	protein
TCONS_00059087	blue	6.49037	6.66132	12.671	54.634	48.7676	51.4134	40.2457	40.0631	34.0589	4.37544	3.6176	8.30739	51.9494	49.9605	53.4781	31.4909	29.0791	28.6802	protein
TCONS_00059139	blue	27.5212	27.0225	27.6696	33.4239	34.4438	34.8355	27.5394	26.6029	29.3654	24.1993	25.9921	26.6798	40.2318	42.4562	37.293	37.419	33.1534	33.916	protein
TCONS_00059156	blue	20.7113	20.4684	22.3336	39.2067	29.9288	35.1905	20.4949	18.6882	20.2947	24.6696	22.5279	23.9729	32.6384	37.3652	34.9553	31.9071	27.058	30.6848	protein
TCONS_00059211	blue	8.43081	7.55881	10.0304	16.814	17.6845	15.325	12.6098	12.5344	12.5374	12.8305	10.4255	9.61729	18.3449	18.2213	18.0056	14.0291	14.5052	15.8357	protein
[truncated: 8,001 more rows]
