# Supplementary material for: Cytosolic and Nucleosolic Calcium-Regulated Long Non-Coding RNAs and Their Target Protein-Coding Genes in Response to Hyperosmolarity and Salt Stresses in Arabidopsis thaliana
Source: Int J Mol Sci. 2025 Feb 27;26(5):2086. doi: 10.3390/ijms26052086 (PMC11900983; doi:10.3390/ijms26052086)
Supplement: Supplementary file 1 [file ijms-26-02086-s001.zip › Supplementary Tables and Figure/Table S8. Calcium-regulated osmotic respnsive lncRNAs and their cis-regulated target PCGs.xlsx]

## Sheet: Group 6h
[Ca2+]cyt -regulated lncRNA-PCG pairs
ID	WT_0h_NaCL_FPKM	WT_0h_Sorbitol_FPKM	WT_6h_NaCL_FPKM	WT_6h_Sorbitol_FPKM	NES_0h_NaCl_FPKM	NES_0h_Sorbitol_FPKM	NES_6h_NaCl_FPKM	NES_6h_Sorbitol_FPKM
TCONS_00029381	26.0106	28.3367	45.4199	48.6872	17.2375	24.7535	45.5821	49.9592
AT2G34660.3	4.1267	4.92575	12.0351	13.3216	1.10221	2.78458	12.678	17.011
[Ca2+]nuc -regulated lncRNA-PCG pairs
ID	WT_0h_NaCL_FPKM	WT_0h_Sorbitol_FPKM	WT_6h_NaCL_FPKM	WT_6h_Sorbitol_FPKM	NLS_0h_NaCl_FPKM	NLS_0h_Sorbitol_FPKM	NLS_6h_NaCl_FPKM	NLS_6h_Sorbitol_FPKM
TCONS_00028555	0.739968	0.269598	4.03979	1.14924	0.775057	0.274159	2.5823	0.281019
AT2G30320.1	6.73769	5.71175	10.3144	6.73026	5.8334	5.25505	10.6916	6.50182
AT2G30540.1	4.10491	4.01853	13.8824	6.22262	3.10146	3.96764	15.094	3.61475
TCONS_00030032	3.8051	1.93902	25.331	9.17448	1.51274	2.77503	8.71191	10.3338
AT2G38250.1	1.09987	1.34376	4.77032	3.7757	0.684835	1.11012	2.63009	3.22305
AT2G38340.1	0.268638	0.337222	1.61246	0.686527	0.0310588	0.121197	0.548127	0.817908
TCONS_00056615	8.01352	14.3138	4.09833	7.68423	10.5168	14.9263	4.67227	6.08043
AT3G63400.4	2.91092	3.83962	1.68054	2.66763	2.79822	5.40785	1.39979	1.50218
AT3G63470.1	2.82979	4.06296	1.86237	2.34336	3.06751	4.46427	1.45214	2.1338
TCONS_00016211	0.549485	0.458033	0.0627825	4.35e-06	0.752976	1.2147	0.102101	0.0279878
AT1G22540.1	8.41245	8.05992	10.0259	10.6257	8.36782	7.2067	9.5474	10.9696
TCONS_00028555	0.739968	0.269598	4.03979	1.14924	0.775057	0.274159	2.5823	0.281019
AT2G30320.1	6.73769	5.71175	10.3144	6.73026	5.8334	5.25505	10.6916	6.50182
AT2G30540.1	4.10491	4.01853	13.8824	6.22262	3.10146	3.96764	15.094	3.61475
[Ca2+]cyt and [Ca2+]nuc co-regulated lncRNA-PCG pairs
ID	WT_0h_NaCL_FPKM	WT_0h_Sorbitol_FPKM	WT_6h_NaCL_FPKM	WT_6h_Sorbitol_FPKM	NES_0h_NaCl_FPKM	NES_0h_Sorbitol_FPKM	NES_6h_NaCl_FPKM	NES_6h_Sorbitol_FPKM	NLS_0h_NaCl_FPKM	NLS_0h_Sorbitol_FPKM	NLS_6h_NaCl_FPKM	NLS_6h_Sorbitol_FPKM
TCONS_00000076	6.08919	5.40762	2.56314	2.64149	5.48203	5.70157	3.05929	3.28107	6.8738	6.30062	2.92109	3.10751
AT1G01180.1	14.8043	15.6818	4.89095	7.77075	11.6253	18.424	5.39545	8.28104	14.4734	19.44	6.85058	7.97734
AT1G01230.1	50.313	48.4169	36.663	40.1863	50.2719	49.7602	39.4396	36.1915	53.9118	50.4105	35.1847	38.585
AT1G01510.1	28.6464	25.0655	19.8371	17.7249	26.1735	26.7477	20.5956	17.1554	27.338	27.635	19.0074	17.9753
AT1G01540.2	38.4734	34.605	24.8196	23.1429	33.4897	42.1063	24.4088	25.9656	39.6805	40.3391	23.3702	25.7014
AT1G01170.1	143.325	161.674	76.902	82.504	139.708	164.728	72.9179	81.3353	144.249	168.086	89.4689	85.26
AT1G01430.1	62.1004	57.1971	36.9612	21.1969	62.8529	62.5446	35.2321	19.4377	65.5217	59.9214	35.931	19.4163
AT1G01440.1	7.90355	7.0835	5.57641	4.97925	7.57603	7.47796	5.35194	5.53863	7.23391	7.37774	5.36024	6.17049
AT1G01450.1	7.60885	6.70345	2.82607	2.94371	7.50783	7.08885	2.89973	3.57083	8.01461	7.77491	3.3868	3.24132
AT1G01490.1	35.3575	33.4143	18.0876	19.788	30.8535	31.4207	11.9831	21.3798	33.4522	36.8548	16.5938	21.0911
AT1G01610.1	49.5142	43.1309	77.8089	78.4579	44.8192	47.5744	87.4838	100.006	40.6542	45.8098	96.1262	98.1464
AT1G01620.2	29.0567	20.3805	8.75528	5.73754	21.7437	22.081	7.62578	10.5951	24.9301	21.8391	6.68121	8.30269
TCONS_00000078	1.28153	1.13105	0.326869	0.172301	1.10443	1.65334	0.394243	0.371446	1.27331	1.24354	0.288642	0.557312
AT1G01160.1	29.7594	32.3066	22.6657	24.8199	28.1786	37.3869	21.0008	23.3665	31.5656	36.2761	22.2126	26.0339
AT1G01180.1	14.8043	15.6818	4.89095	7.77075	11.6253	18.424	5.39545	8.28104	14.4734	19.44	6.85058	7.97734
AT1G01230.1	50.313	48.4169	36.663	40.1863	50.2719	49.7602	39.4396	36.1915	53.9118	50.4105	35.1847	38.585
AT1G01510.1	28.6464	25.0655	19.8371	17.7249	26.1735	26.7477	20.5956	17.1554	27.338	27.635	19.0074	17.9753
AT1G01540.2	38.4734	34.605	24.8196	23.1429	33.4897	42.1063	24.4088	25.9656	39.6805	40.3391	23.3702	25.7014
AT1G01630.1	23.3082	25.202	40.6996	37.9333	30.4622	25.8179	38.2659	39.0648	29.0271	26.4746	44.0633	31.452
AT1G01170.2	9.35152	9.22517	4.45397	5.05228	10.3676	14.5861	3.97468	5.35162	9.37065	8.89413	4.0531	7.28631
AT1G01170.1	143.325	161.674	76.902	82.504	139.708	164.728	72.9179	81.3353	144.249	168.086	89.4689	85.26
AT1G01440.1	7.90355	7.0835	5.57641	4.97925	7.57603	7.47796	5.35194	5.53863	7.23391	7.37774	5.36024	6.17049
AT1G01450.1	7.60885	6.70345	2.82607	2.94371	7.50783	7.08885	2.89973	3.57083	8.01461	7.77491	3.3868	3.24132
AT1G01620.2	29.0567	20.3805	8.75528	5.73754	21.7437	22.081	7.62578	10.5951	24.9301	21.8391	6.68121	8.30269
TCONS_00000083	2.30684	2.29956	1.08701	0.901731	2.13849	2.82778	0.514109	0.583265	2.9451	2.88551	1.05938	0.740027
AT1G01160.1	29.7594	32.3066	22.6657	24.8199	28.1786	37.3869	21.0008	23.3665	31.5656	36.2761	22.2126	26.0339
AT1G01180.1	14.8043	15.6818	4.89095	7.77075	11.6253	18.424	5.39545	8.28104	14.4734	19.44	6.85058	7.97734
AT1G01230.1	50.313	48.4169	36.663	40.1863	50.2719	49.7602	39.4396	36.1915	53.9118	50.4105	35.1847	38.585
AT1G01510.1	28.6464	25.0655	19.8371	17.7249	26.1735	26.7477	20.5956	17.1554	27.338	27.635	19.0074	17.9753
AT1G01540.2	38.4734	34.605	24.8196	23.1429	33.4897	42.1063	24.4088	25.9656	39.6805	40.3391	23.3702	25.7014
AT1G01550.2	9.30053	12.0048	19.839	17.0066	13.9364	10.1504	17.6709	22.1762	10.842	9.47953	15.5701	18.1184
AT1G01600.1	3.28442	3.37349	12.2034	12.5652	4.09463	2.52463	12.8438	19.3224	2.93353	2.23087	13.3433	20.1661
AT1G01715.2	2.07984	2.29207	1.33484	1.06205	2.39244	3.44637	0.859599	1.48987	2.72873	2.27797	1.08398	0.421404
AT1G01170.1	143.325	161.674	76.902	82.504	139.708	164.728	72.9179	81.3353	144.249	168.086	89.4689	85.26
AT1G01250.1	0.990104	1.21511	8.09206	11.3503	0.360461	0.674293	10.6939	12.8499	0.743883	0.649286	7.5985	14.7811
AT1G01420.1	6.03604	5.86969	10.4043	14.6758	5.81344	5.39298	11.6814	16.522	6.11697	5.18765	12.032	13.84
AT1G01430.1	62.1004	57.1971	36.9612	21.1969	62.8529	62.5446	35.2321	19.4377	65.5217	59.9214	35.931	19.4163
AT1G01450.1	7.60885	6.70345	2.82607	2.94371	7.50783	7.08885	2.89973	3.57083	8.01461	7.77491	3.3868	3.24132
AT1G01490.1	35.3575	33.4143	18.0876	19.788	30.8535	31.4207	11.9831	21.3798	33.4522	36.8548	16.5938	21.0911
AT1G01610.1	49.5142	43.1309	77.8089	78.4579	44.8192	47.5744	87.4838	100.006	40.6542	45.8098	96.1262	98.1464
AT1G01620.2	29.0567	20.3805	8.75528	5.73754	21.7437	22.081	7.62578	10.5951	24.9301	21.8391	6.68121	8.30269
TCONS_00000300	0.887387	1.85981	0.0186653	0.0516267	0.454901	1.15328	7.19e-07	0.0528261	1.02498	0.857212	0.0487833	0.0300573
AT1G02860.1	13.5492	16.6368	6.36813	7.09433	14.3938	15.1226	5.70367	7.63331	14.8052	13.1896	5.98835	5.7119
TCONS_00000508	8.77269	12.8966	0.0408558	0.000523529	6.92098	14.8603	0.133437	0.0808643	9.92814	14.1654	0.341836	0.180307
AT1G03310.1	5.64094	4.58494	17.3397	21.1474	5.73007	3.028	20.0468	18.5971	4.24793	3.94989	12.7237	19.0947
AT1G03310.2	3.60893	3.77567	21.2516	17.7714	3.728	1.93012	19.2164	19.8435	3.18302	4.20171	16.0312	21.8579
AT1G03630.1	31.4828	17.7603	54.3942	54.8848	23.6624	10.1922	57.2935	55.092	25.9785	9.30881	57.6957	61.6289
AT1G03630.2	27.8884	18.2593	57.6641	51.4306	27.3034	9.84138	63.4307	51.8031	27.3438	9.45028	66.4404	49.2295
AT1G03770.1	1.94355	2.59463	1.12291	1.58493	2.48358	3.40867	1.57008	1.71804	2.03601	2.81253	1.07927	1.45972
AT1G03900.1	78.5835	88.0282	69.0102	71.9553	82.4101	98.2828	66.1258	71.0994	80.5235	95.1043	63.3176	73.4911
AT1G03250.1	18.1969	19.0188	29.0317	28.8707	19.3208	17.6151	30.0824	31.088	17.7674	15.1863	26.5031	26.5465
AT1G03470.2	3.30571	5.82495	1.90582	1.58458	3.78561	6.96198	2.48002	1.63082	5.70469	6.98677	2.26333	2.58526
AT1G03760.1	7.94329	11.62	6.39906	4.68938	8.77298	13.9255	6.48234	4.35258	9.27641	12.3463	6.25274	4.23843
AT1G03850.2	25.2117	28.6306	2.20648	5.42477	20.1579	21.5225	1.96047	5.20222	18.5584	23.8801	3.37635	5.45072
AT1G03870.1	415.48	410.401	34.4855	23.3721	427.334	472.975	31.7092	24.5906	482.126	448.491	40.4228	24.5948
TCONS_00000654	0.487005	0.687204	2.41796	7.43584	0.689162	0.224194	1.8695	10.7381	0.419481	0.356693	1.94293	8.20559
AT1G04230.2	0	0	0.446046	1.96122	0	0	0.546226	2.02337	0	0	0.872068	1.77372
AT1G04480.1	302.333	286.313	268.953	198.793	284.106	308.103	293.303	162.54	278.869	277.038	290.391	185.896
AT1G04220.1	10.6529	10.2795	40.7021	95.3917	10.1966	3.92646	50.8383	153.208	6.72025	4.79087	47.0467	145.228
TCONS_00002341	7.56463	5.798	1.34423	2.34426	5.44221	4.23083	0.428534	1.90307	9.76115	4.68075	0.704881	2.25867
AT1G13700.2	1.26966	0.482544	0	0.209765	0.58273	0.515171	0.0711165	0.111881	0.999374	0.782148	0.107667	0.181928
AT1G13700.3	14.3629	12.7358	2.30635	3.04533	8.68577	7.27569	1.19725	2.21909	12.9894	9.74527	2.10501	2.30032
TCONS_00002698	34.852	20.4601	13.7049	9.12549	36.2244	13.4196	12.4176	9.5599	45.843	13.2813	10.1357	9.04029
AT1G15830.2	1.83218	1.27348	0.218562	0.236809	2.27663	1.10943	0.174883	0.14699	1.80746	0.429378	0.159735	0.273096
AT1G15830.1	4.93938	2.25101	0.2143	0.19772	2.79116	1.34174	0.140667	0.190911	4.43924	1.8966	0.126801	0.191684
AT1G15730.1	38.7075	32.3528	22.1699	22.857	38.2712	30.5472	24.6916	20.8489	40.8051	28.7694	27.5759	21.9242
AT1G15820.1	2928.32	1395.35	921.768	843.034	3101.36	764.015	790.522	571.505	3244.82	704.888	835.774	644.514
TCONS_00003548	13.4189	7.28273	38.9235	33.4871	11.4451	4.11145	36.4188	37.406	5.72593	4.43062	38.1193	34.7819
AT1G20020.1	219.34	244.015	465.4	533.522	181.124	125.41	483.568	456.31	183.259	119.686	540.869	463.036
AT1G20260.1	78.5336	85.2582	116.716	111.73	67.6672	67.822	113.879	121.733	60.411	73.643	113.269	126.927
AT1G19900.1	4.26587	5.64765	0.194149	0.87354	5.73643	4.96985	0.223475	1.08314	6.39005	6.04419	0.25276	1.27548
AT1G19920.1	34.2167	33.0832	72.3765	67.7963	44.8554	39.598	81.4793	75.0957	36.8385	41.6454	85.4927	69.9812
AT1G20010.1	100.149	117.768	61.9111	46.3644	87.6818	102.084	46.7524	36.9945	90.996	107.859	55.2864	43.3166
TCONS_00004038	0.110466	0.614682	1.87839	4.81531	0.127895	0.0560515	3.92731	6.94325	0.210555	0.161363	2.90659	0.998626
AT1G23110.6	0.442699	0.347893	1.00719	4.4509	0.266181	0.0775589	3.38924	7.37835	0.189138	0.110035	1.81004	0.704461
AT1G23110.4	0.0404986	0.232528	0.299576	0.647883	0.03193	0	1.05871	1.71719	0.0694233	0.162475	0.137052	0.349483
TCONS_00004971	2.01e-05	0.000393163	4.29e-05	3.92e-05	7.23e-06	7.77e-05	0.262206	3.39e-05	0.000245722	0.000296667	0.000241852	4.97e-05
AT1G29450.1	0	0	0	0	0	0	0.000291948	0	0	0	0	0
TCONS_00007183	14.4283	18.0475	3.84914	9.79573	16.2805	17.7578	4.81167	8.29936	18.5793	17.5662	3.3642	8.23837
AT1G51200.1	146.649	177.793	75.1175	114.901	152.058	200.47	85.1829	126.951	147.444	207.922	77.5614	124.479
AT1G51350.1	9.48463	10.1263	12.5056	11.695	10.7356	10.5268	14.7169	12.8862	9.65618	9.25725	14.2297	12.2332
TCONS_00008709	72.8507	72.2037	359.729	245.519	105.046	94.5306	438.238	276.635	79.5159	91.3527	404.479	220.34
AT1G61930.1	0.878556	0.728739	4.15781	3.84275	0.901365	0.757247	3.99249	3.26693	0.78503	1.17031	3.61484	3.47375
AT1G62040.1	46.6564	49.7414	27.7613	39.6483	45.963	50.117	26.4011	42.5236	49.2209	50.5436	26.5991	46.3114
AT1G62180.1	6.74464	8.23602	42.3394	25.658	10.5795	7.90112	38.3882	32.3148	7.04155	11.1421	39.7104	24.5528
AT1G62180.2	4.41996	5.13076	24.4489	18.9892	5.3115	6.08125	26.3131	20.275	5.30364	5.80578	24.0621	17.7961
TCONS_00009264	1.85785	3.74797	9.14534	3.22988	3.20717	7.93933	7.04343	1.63052	1.64662	8.57271	11.9288	2.49241
AT1G65390.1	7.22765	7.99305	12.4302	6.73258	8.24556	13.4764	10.3692	4.15019	3.17531	12.0437	13.6741	4.82726
TCONS_00009326	620.122	1199.75	66.5979	141.637	678.552	1414.81	67.9767	168.626	764.195	2010.27	87.0445	197.241
AT1G65970.1	67.3861	123.671	7.7057	15.5214	65.7786	160.46	6.56937	18.4217	88.9501	205.493	9.7391	16.2776
TCONS_00009506	0.146517	0.15981	0.749829	0.622049	0.541818	0.427951	1.08759	0.602125	0.339041	0.0415175	1.07366	0.111031
AT1G66970.2	21.0493	14.8187	26.6372	22.5343	26.3442	20.6063	32.1549	20.2325	22.1438	18.3342	32.6014	18.3584
TCONS_00010026	0.41769	1.01466	0.110777	0.112922	0.270109	1.20708	0.364673	0.228398	0.557901	1.05004	0.128913	0.17282
AT1G69520.2	0.377341	1.62043	0	0	0.296462	2.2046	0	0	0.0692545	1.29101	0.0662162	0.136198
TCONS_00010028	3.04771	4.01784	0.724994	0.996468	1.91117	3.76585	0.827339	0.736336	1.42841	4.24969	0.699579	0.427745
AT1G69750.5	18.0253	20.9479	10.4457	12.4536	16.8966	20.454	11.7261	10.8151	17.9244	20.6893	9.95629	13.2074
TCONS_00011003	3.45917	3.10368	0.544809	0.665442	3.53468	1.89383	0.633328	0.93005	4.21788	2.38648	0.838248	0.674236
AT1G74910.2	67.4997	55.7903	29.901	24.2788	58.6049	53.5585	35.1116	18.037	73.0025	48.4532	29.9583	17.6807
AT1G75090.1	3.1838	3.08758	5.02915	5.21903	2.70383	2.93119	5.33231	4.45249	2.64101	2.77364	5.24409	5.19459
AT1G75180.1	18.9871	16.2277	5.85288	4.83383	25.865	16.5027	6.07568	9.2325	25.0509	16.5456	6.25621	7.0037
AT1G75180.3	22.208	18.2424	3.4546	3.61868	16.0043	16.5486	2.60007	3.17222	20.67	16.2562	4.70016	2.37545
AT1G75220.1	70.764	76.8447	25.8059	23.777	60.0474	55.3904	20.9366	22.8884	62.2059	58.713	23.821	25.2079
AT1G75450.1	4.06039	3.5899	0.730727	1.52879	5.54783	2.67773	0.889893	0.918912	4.29575	2.56002	0.788603	1.14372
TCONS_00011020	12.2714	7.64192	26.3121	18.3268	8.2715	3.37637	22.4191	28.3063	2.44817	6.41083	23.4497	20.4693
AT1G75190.1	8.96266	10.6773	3.58351	4.24099	10.2321	10.5171	3.02816	3.74533	10.2791	10.2424	5.45071	3.6042
AT1G75210.1	17.696	14.8468	25.591	21.4761	16.4302	12.3414	27.9271	24.694	15.3154	11.5109	27.2989	23.2388
AT1G75240.1	28.661	27.5313	9.94225	5.92516	23.3666	29.758	8.93888	4.41135	28.2908	30.3705	11.6375	4.93006
AT1G75010.1	2.57548	2.26927	5.97301	5.30394	2.66948	1.67439	4.67723	5.20766	1.37564	2.81968	5.30236	5.69848
AT1G75130.1	13.2419	14.5149	6.12867	6.06046	16.1109	15.3575	5.46542	6.22887	15.3015	15.843	6.59325	6.25371
AT1G75520.1	1.93347	2.13195	1.27612	1.37633	1.95881	2.18052	1.01888	1.06806	1.9036	1.77377	1.2636	1.17939
TCONS_00022743	1.77694	1.28156	0.921415	0.262613	2.30256	2.15372	0.601862	0.586955	1.33964	1.87346	0.420597	0.47722
AT1G71692.1	3.7244	3.98549	2.37847	1.94452	4.2921	4.99047	1.84012	2.70567	3.57582	5.29069	2.368	2.62836
TCONS_00023413	4.96725	4.51845	1.55513	1.92577	4.33111	4.29895	1.21085	2.38257	5.07686	4.65442	2.17354	1.8724
AT1G75000.1	2.28905	1.73665	4.64353	4.83845	2.45376	1.89939	5.04226	5.33921	2.30823	2.7607	4.87841	5.97084
AT1G75190.1	8.96266	10.6773	3.58351	4.24099	10.2321	10.5171	3.02816	3.74533	10.2791	10.2424	5.45071	3.6042
AT1G75240.1	28.661	27.5313	9.94225	5.92516	23.3666	29.758	8.93888	4.41135	28.2908	30.3705	11.6375	4.93006
AT1G75280.1	28.6598	25.7042	84.587	73.7324	34.4826	26.6271	105.858	70.6344	31.1412	22.3434	102.02	60.2692
AT1G75310.2	5.39019	5.0326	3.81139	3.89185	5.41413	4.1905	2.76382	3.48187	5.1634	5.29768	3.00433	3.06879
AT1G75010.1	2.57548	2.26927	5.97301	5.30394	2.66948	1.67439	4.67723	5.20766	1.37564	2.81968	5.30236	5.69848
AT1G75090.1	3.1838	3.08758	5.02915	5.21903	2.70383	2.93119	5.33231	4.45249	2.64101	2.77364	5.24409	5.19459
AT1G75130.1	13.2419	14.5149	6.12867	6.06046	16.1109	15.3575	5.46542	6.22887	15.3015	15.843	6.59325	6.25371
AT1G75180.1	18.9871	16.2277	5.85288	4.83383	25.865	16.5027	6.07568	9.2325	25.0509	16.5456	6.25621	7.0037
AT1G75180.3	22.208	18.2424	3.4546	3.61868	16.0043	16.5486	2.60007	3.17222	20.67	16.2562	4.70016	2.37545
AT1G75220.1	70.764	76.8447	25.8059	23.777	60.0474	55.3904	20.9366	22.8884	62.2059	58.713	23.821	25.2079
AT1G75370.1	13.348	14.5925	20.3883	22.3941	13.3617	14.649	23.4718	23.2095	15.7717	15.825	21.4071	20.3399
AT1G75510.1	18.0247	18.5617	21.2916	21.5643	20.1933	19.1066	21.2935	20.5987	18.1946	17.9022	19.8898	20.9932
AT1G75520.1	1.93347	2.13195	1.27612	1.37633	1.95881	2.18052	1.01888	1.06806	1.9036	1.77377	1.2636	1.17939
TCONS_00023490	0.324352	0.317572	1.12402	1.28735	0.107879	0.344768	1.09061	1.65692	0.414467	0.407034	1.07906	1.28283
AT1G75710.1	11.7294	11.116	24.555	26.9205	10.7222	12.4313	24.5559	23.7771	10.7968	12.0084	23.1864	26.4814
AT1G75900.1	7.77336	7.7639	34.3932	34.0141	3.22478	7.01746	33.731	33.8297	2.75527	7.89809	30.6458	32.3077
AT1G75960.1	5.7594	6.24954	2.38719	1.66048	6.22993	5.25988	2.05369	1.07417	5.58256	4.33569	2.86028	1.20699
AT1G76130.1	9.73366	6.96129	14.268	15.4392	8.6672	7.44088	16.0683	18.1106	8.68457	9.80059	12.3567	15.2718
AT1G76010.1	123.656	129.735	96.264	86.8267	120.61	141.528	95.9195	87.1941	124.469	141.952	97.5405	92.4812
AT1G76090.1	68.5275	72.8688	27.2362	15.8276	72.6138	57.1512	20.9728	14.5006	73.8915	62.382	23.0851	14.98
AT1G76160.1	153.669	155.16	68.9442	42.7978	115.573	166.462	69.6618	44.4797	137.005	152.868	69.5411	48.2163
TCONS_00023809	4.06792	3.48425	1.21657	1.0778	4.95346	3.22772	1.15282	1.06479	3.3264	3.28871	1.1345	1.18709
AT1G77885.1	19.994	20.1172	7.74725	6.13537	17.0473	17.0418	6.21899	6.31114	16.4396	15.8005	6.98116	5.53866
AT1G77920.1	12.0294	14.7935	19.8402	27.0217	12.3285	13.8293	20.4749	25.2793	12.4136	15.5321	21.8897	20.8015
AT1G77680.1	8.64199	6.80885	15.1208	17.2212	6.48605	7.12972	15.5434	22.1373	7.03515	6.93462	15.9591	18.9914
AT1G77770.2	11.0669	11.1773	13.3588	16.795	10.2694	11.549	14.917	16.2681	12.2929	11.5882	14.5533	16.0466
TCONS_00024559	2.28441	2.39019	5.80559	4.50748	2.90414	1.3806	8.24654	2.12543	2.57428	1.33944	7.36728	3.25577
AT2G01340.1	6.41218	6.18291	4.02447	4.99527	5.41807	8.10113	3.086	5.05402	5.42835	7.80299	2.34563	5.35145
AT2G01590.1	5.33632	3.96118	14.3769	11.4231	4.94712	3.54533	15.8772	9.69911	4.77498	1.96246	16.6099	9.05781
TCONS_00024619	57.8945	51.9604	17.3427	17.8242	43.8175	48.4975	25.6492	23.7994	59.4795	41.3922	22.8217	16.7995
AT2G01680.1	11.7274	12.9324	20.1311	24.1093	14.048	14.9705	20.8245	24.5996	14.3077	15.7296	21.0929	21.6061
AT2G01850.1	86.7163	84.2101	36.8399	32.9985	61.7525	54.8075	29.3945	42.217	77.7952	63.8679	31.4232	40.5116
AT2G01860.1	8.27971	7.83905	2.60049	2.0716	10.9091	8.65158	2.50693	2.12878	11.4104	8.42154	2.70325	1.72765
AT2G01900.3	2.36761	2.54186	0.120738	0.237687	2.45686	2.6906	0.171807	0.218803	3.93003	2.27098	0.362825	0.249213
AT2G01940.2	2.95114	2.5265	0.955536	1.11327	3.25349	3.49003	1.84183	0.985584	3.60932	2.42125	1.69793	1.26297
AT2G01930.1	20.3192	17.938	6.21597	7.14891	16.4236	18.8968	7.21646	8.75725	20.6681	16.8916	7.49814	8.16437
TCONS_00025081	12.4976	11.0877	27.4434	45.6436	9.51643	11.3782	29.2435	43.5456	5.46187	8.68227	35.244	48.9075
AT2G04350.1	5.2564	6.03379	14.8972	25.9512	4.29883	3.1679	17.0758	37.9418	2.61767	3.96954	15.7678	39.2236
AT2G04350.2	9.7185	7.67761	33.7673	42.1701	9.98901	5.82815	44.2602	58.7254	8.12375	6.43807	35.457	55.9416
AT2G04700.2	30.7792	34.8885	38.2192	44.7095	34.2986	34.6586	43.5723	44.4904	35.4326	30.2012	45.4092	47.8756
AT2G04700.3	71.5129	73.4972	99.9465	115.991	78.4031	54.5705	95.2107	117.908	70.6859	56.5737	105.327	133.678
AT2G04790.1	1.37139	1.49298	3.50234	6.05243	2.31195	2.24927	3.68378	6.27063	2.22763	1.91076	5.04309	4.59327
AT2G04378.1	61.7497	56.7549	37.4828	36.0445	57.7609	68.2167	43.1215	31.4108	64.223	64.2003	39.8923	32.8149
AT2G04842.2	36.4426	30.0555	40.426	55.2881	35.0588	27.01	44.4107	60.0247	35.7724	27.6404	44.7135	57.7049
TCONS_00026830	2.64318	2.52411	1.52038	1.71434	2.55909	3.40016	0.973288	1.25161	4.22101	4.11583	1.49725	1.48254
AT2G20520.1	2.98781	2.99053	0.0276004	0.27591	4.91228	4.84178	0.0182883	0.627231	6.33502	4.10216	0	0.51775
AT2G20580.1	44.187	43.0845	56.4199	51.8848	43.0908	37.0601	54.9046	51.7323	41.5089	38.4776	53.3583	55.4841
AT2G20610.1	38.3298	41.326	69.9669	69.589	42.6028	31.2197	77.5363	73.7886	31.8776	31.0068	70.3153	63.5412
TCONS_00027246	11.3284	8.12421	5.80995	3.38724	9.51083	9.15418	3.68892	3.05134	10.5099	8.49331	3.2778	3.96322
AT2G22980.5	6.28553	6.40555	1.27598	0.849409	4.47416	3.79205	1.29054	1.18558	5.61247	3.64608	1.14448	1.44174
AT2G22980.4	11.3095	9.6681	1.21589	2.54216	7.89743	6.89021	0.278156	1.59812	9.61304	5.54877	0.230889	1.11243
AT2G22990.6	22.4579	21.0401	3.14653	2.30741	24.2717	24.9791	1.81265	1.43265	37.3168	19.8597	3.03921	1.20471
AT2G22990.1	174.878	121.09	36.846	33.0861	150.351	87.3804	37.3688	40.8566	166.79	80.7553	53.4689	36.3177
TCONS_00028993	102.631	95.7531	263.952	252.736	108.088	73.2498	245.401	257.811	81.9604	77.9855	268.309	260.88
AT2G32295.2	1.40334	0.946446	4.29286	2.97055	1.39631	1.58601	3.06064	4.58185	1.40228	1.13877	4.03751	3.62109
AT2G32450.1	8.59517	7.48878	5.52567	5.30971	8.22444	7.45021	5.18493	6.01627	8.64054	7.8709	5.8414	5.46857
AT2G32540.1	10.1921	9.73098	19.9582	20.9736	16.3283	10.4581	18.0284	26.6538	11.347	11.0457	23.9561	22.3753
AT2G32480.1	36.8081	28.8059	95.7823	92.9003	38.62	31.8458	108.02	90.7751	36.474	27.9317	107.34	84.3905
AT2G32480.2	1.90609	1.41238	2.50401	3.02236	0.705506	0.601174	3.0064	3.43386	0.951344	0.737274	2.69579	4.28697
AT2G32510.1	1.32154	1.58085	9.61243	12.3518	1.29213	0.874379	11.2864	15.9729	0.839005	0.929297	9.79415	18.1054
AT2G32590.1	2.54112	2.69867	3.38002	3.25531	2.80178	2.2658	2.89021	3.5012	1.94397	2.43497	3.70408	3.60916
AT2G32600.1	34.3373	37.2295	29.3468	26.9339	36.5048	41.2535	29.9949	26.4092	36.32	36.2269	30.8963	28.235
AT2G32640.2	1.88105	2.18599	4.59136	5.88898	1.63285	0.943453	5.6014	6.00228	1.47914	1.08032	6.76202	7.42461
AT2G32720.1	15.2578	14.3645	18.425	19.5659	13.5988	12.8902	21.97	21.1274	14.6684	13.3654	21.322	20.6191
TCONS_00029711	0.156498	0.149903	0.219239	0.380073	0.302969	0.335244	0.131463	0.707777	0.710175	0.164534	0.324412	0.443983
AT2G36355.2	0.308416	0.216042	0.388134	0.637753	0.568045	0.416451	0.271221	0.775335	0.765453	0.357911	0.610886	0.554626
TCONS_00029739	0.941932	0.802889	2.9632	3.90652	0.485008	0.440509	3.86513	4.0092	0.823288	0.997613	5.04748	2.93247
AT2G36750.1	1.15112	0.732775	8.75185	13.4608	0.694799	0.11949	13.0177	16.9966	0.444982	0.135882	14.6064	13.3013
AT2G36800.1	6.05652	5.09558	21.6087	19.7139	3.62979	3.55024	25.7323	22.0114	3.28539	5.13955	33.4528	18.1535
AT2G36835.1	55.6337	55.1985	88.3684	103.456	50.9873	54.191	103.057	100.219	54.363	48.7905	126.513	99.473
AT2G36870.1	24.0622	10.8108	80.8026	50.5489	21.4125	13.3799	88.7662	64.7153	20.9417	13.678	91.4846	55.2932
AT2G36880.1	123.996	133.65	345.156	263.821	146.463	122.577	379.588	279.092	121.794	128.03	368.205	264.026
AT2G36885.1	19.1997	16.0323	38.3841	45.7371	22.5118	11.4017	42.7696	54.4164	20.6449	12.4859	44.5024	47.2778
TCONS_00030918	10.3155	11.96	2.73411	4.89195	9.63436	9.76808	2.84638	6.41181	11.2345	13.9541	2.72612	7.49812
AT2G42150.1	0.199063	0.126634	0.358782	0.356373	0.152616	0.0522806	0.312663	0.327275	0.105982	0.0496149	0.48744	0.230731
AT2G42170.3	8.64487	12.8152	1.52154	1.63879	9.47275	10.6494	0.743533	1.68697	11.6341	11.3565	0.714353	0.865083
AT2G42200.1	1.00938	1.19588	4.29955	3.97834	1.81988	1.09287	3.97968	2.58976	1.16345	1.72222	4.20996	2.57627
AT2G42430.1	1.61996	1.96633	3.34938	2.52349	1.38467	1.72971	3.40176	2.59233	1.56933	1.42015	2.83639	2.01858
AT2G42330.2	7.52405	7.76424	1.97666	2.99815	7.92432	8.17003	2.0817	3.479	8.97624	8.74259	1.8786	2.99851
AT2G42400.1	15.2248	13.8134	7.97901	8.40503	12.0096	14.784	7.57261	8.27306	14.7161	15.4184	8.06578	9.52149
AT2G42440.1	0.201316	0.375068	1.37561	0.974944	0.167126	0.309251	1.11999	0.765488	0.338494	0.169698	0.855857	0.850081
TCONS_00031062	21.5936	19.1478	1.08348	0.577986	38.5944	19.2152	0.739704	0.482464	43.2138	19.3492	1.08296	0.287145
AT2G42850.1	1.94962	2.18395	0.678879	0.410873	1.98162	1.88349	0.524454	0.770864	3.39602	1.9091	0.385445	0.613287
AT2G43010.4	0.807685	0.748379	0.423639	0.138116	1.57187	0.319255	0.304953	0.0601941	1.49493	0.383459	0.154627	0.211521
AT2G43010.5	30.2164	24.7929	3.13805	3.70832	23.0486	20.8172	3.84373	0.798067	33.5859	19.2762	3.464	1.26084
AT2G43050.1	11.822	6.07632	0.84729	1.01313	9.11058	5.3753	0.697542	1.39819	12.8445	5.3823	0.830287	0.89766
AT2G43160.2	39.7777	37.4984	24.5181	27.6391	41.5375	42.1839	28.3479	26.647	44.9197	39.8448	30.4551	23.9168
AT2G43140.1	0.816079	0.916514	0	0.0664313	2.49726	0.635047	0.0163087	0.0221511	2.3255	0.649388	0.0256971	0
AT2G43140.2	9.77463	9.32909	0.401922	0.428718	10.6916	7.78855	0.236096	0.265345	12.9026	8.27851	0.824505	0.227784
TCONS_00031161	18.206	14.3934	29.4242	33.8628	3.24319	7.58811	27.4515	24.4694	5.51984	4.61613	21.0926	31.4431
AT2G43510.1	17.4496	30.2455	42.162	53.5758	12.0379	12.2653	33.5035	36.2744	9.3872	16.6048	29.3381	44.9835
AT2G43530.1	252.599	198.095	430.102	482.59	41.4761	73.2448	391.496	270.113	38.8978	51.005	336.315	353.335
AT2G43550.1	292.857	245.091	777.892	989.653	110.665	113.21	927.006	602.496	92.0918	103.186	718.373	702.904
TCONS_00031163	3.43169	9.98402	30.209	24.8418	1.6571	1.98849	18.0988	12.3853	0.716803	1.36486	23.59	8.85978
AT2G43620.1	128.192	293.962	491.956	667.926	95.491	95.1352	471.795	355.499	79.1155	149.556	440.684	243.586
TCONS_00031167	32.7269	33.8129	112.028	141.81	13.0823	15.0578	132.267	85.1973	10.5542	10.7052	103.447	93.4265
AT2G43340.1	24.2816	23.4978	35.7771	31.1597	21.785	21.7546	36.8636	32.1553	23.42	23.2516	36.4106	35.9688
AT2G43400.1	16.2427	15.266	6.60715	4.95073	12.8184	16.2796	5.14116	6.2027	17.6333	15.7289	6.59399	6.96686
AT2G43530.1	252.599	198.095	430.102	482.59	41.4761	73.2448	391.496	270.113	38.8978	51.005	336.315	353.335
AT2G43550.1	292.857	245.091	777.892	989.653	110.665	113.21	927.006	602.496	92.0918	103.186	718.373	702.904
AT2G43680.4	48.2303	47.5031	27.8564	34.623	51.9928	59.2054	31.2939	34.7329	54.5708	58.3073	30.6278	37.1118
AT2G43790.1	57.8678	55.7492	37.222	39.0075	52.8365	56.8214	38.507	39.4574	59.1246	56.0752	36.2756	39.4699
AT2G43800.1	7.97782	6.90822	13.8627	13.9151	7.74214	7.9488	13.6449	15.0809	7.02909	7.3006	12.8028	14.7574
AT2G43620.1	128.192	293.962	491.956	667.926	95.491	95.1352	471.795	355.499	79.1155	149.556	440.684	243.586
AT2G43750.2	164.566	154.577	128.55	137.961	162.354	164.847	121.148	134.175	167.355	162.675	132.222	131.248
TCONS_00032264	19.893	17.8416	6.9079	6.11303	32.7853	32.3613	3.77414	4.83192	38.7349	27.367	7.99156	7.64963
AT2G01860.1	8.27971	7.83905	2.60049	2.0716	10.9091	8.65158	2.50693	2.12878	11.4104	8.42154	2.70325	1.72765
AT2G01900.1	0.677699	0.806075	0.39444	0.347443	1.69493	0.904791	0.0483394	0.655156	1.68763	1.2902	0.333711	0.249202
AT2G01900.3	2.36761	2.54186	0.120738	0.237687	2.45686	2.6906	0.171807	0.218803	3.93003	2.27098	0.362825	0.249213
AT2G01940.2	2.95114	2.5265	0.955536	1.11327	3.25349	3.49003	1.84183	0.985584	3.60932	2.42125	1.69793	1.26297
AT2G02020.1	5.13701	4.6054	3.58114	2.18728	6.72646	6.63106	3.49351	1.91835	7.23701	6.21377	4.27156	1.18597
AT2G01930.2	15.8764	14.7054	3.34458	4.95505	21.2831	14.2393	3.16554	5.55101	21.298	16.2912	3.90456	5.02273
AT2G01950.1	12.0941	11.8546	5.22411	6.06555	13.726	13.518	4.70326	6.03295	12.6269	13.9751	5.67088	5.56395
TCONS_00033667	61.2789	43.4691	100.602	100.024	54.7934	41.8721	113.628	88.0534	56.3178	36.9793	130.543	85.6699
AT2G17787.1	8.10134	7.75171	2.98036	5.57112	6.29839	9.1217	2.46953	6.36881	7.27843	9.71974	3.00574	6.09229
AT2G17972.1	1.70315	1.30238	3.82467	2.90448	1.78032	1.56438	3.15395	2.54732	1.973	1.07123	3.80585	2.40577
AT2G18150.1	1.06014	1.0813	16.8552	12.0757	1.51544	0.933729	15.9233	13.1495	1.00355	1.04849	12.6024	11.982
AT2G18196.1	7.6812	8.27483	1.87958	1.58617	6.94665	10.3055	1.62793	2.08991	6.85975	8.12681	2.41678	2.47059
TCONS_00034643	0.286588	0.413058	0.121815	0.11561	0.433322	0.444707	0.0695291	0.0854122	0.448718	0.587084	0.0335364	0.179565
AT2G24560.1	0.196685	0.0428486	0.944665	1.01936	0.0153397	0.056091	1.56533	1.06756	0.0683696	0	1.37555	1.22211
TCONS_00034752	48.4995	47.5644	132.715	172.209	59.9945	58.2242	144.231	181.126	61.4111	56.001	164.888	170.353
AT2G24765.1	68.0631	81.6016	53.6825	54.3573	75.3592	89.2367	55.6325	50.6147	77.3527	80.249	52.2872	57.4467
AT2G24790.1	178.738	161.667	90.9694	94.0786	136.168	193.428	95.3716	92.6762	175.664	183.708	90.7995	97.1631
AT2G24820.1	26.219	23.6501	64.0467	87.8626	30.8589	26.7569	70.8309	103.888	27.6611	25.3442	77.3567	96.0265
TCONS_00035990	188.234	174.785	385.537	397.677	210.282	206.311	499.327	358.076	189.325	158.486	434.286	299.727
AT2G31560.3	6.54637	4.94365	42.157	28.8905	10.2242	7.73641	43.0868	30.8448	6.43628	9.09654	44.6382	29.9542
AT2G31790.1	24.7476	21.6222	54.768	48.7889	23.8001	22.0691	57.2839	51.8211	20.4071	21.8077	56.2225	46.6512
AT2G31800.1	38.0057	43.376	19.9665	27.7483	35.0218	37.1531	19.3473	25.4428	39.478	38.6854	19.2535	25.6571
TCONS_00037290	5.23547	5.5543	0.840427	3.06825	5.17764	8.73029	1.88748	2.1264	6.50614	5.63729	1.07746	2.39873
AT2G38830.1	4.99628	6.11171	1.69921	2.47932	3.01584	7.90921	1.61165	2.05781	4.76648	7.46609	1.27322	2.45043
AT2G39010.1	352.577	291.91	148.514	161.313	305.599	292.455	151.119	183.005	334.303	291.35	118.408	186.818
AT2G39100.1	7.65774	8.54651	4.25075	4.13271	6.56576	8.64715	4.11793	4.72704	7.17888	8.57926	3.86826	4.71423
AT2G39040.1	5.90307	8.24592	0.554952	1.5365	7.47297	7.30556	0.850929	1.89996	9.28573	7.04964	1.15825	2.21493
TCONS_00037709	4.97693	5.74334	15.8596	26.2583	5.28142	8.16305	19.5278	21.6756	4.79085	7.5179	16.4222	28.3643
AT2G41140.1	14.7188	16.0623	35.1825	38.9555	14.4574	15.4202	38.9827	43.7232	13.5811	17.0318	37.4165	40.4696
AT2G41190.1	2.88757	3.69718	28.9106	172.016	3.21155	3.02099	40.2936	303.719	3.64528	3.42435	23.7222	282.434
TCONS_00037916	0.839644	0.550457	2.14798	1.32494	1.39803	0.158395	2.41684	1.80762	0.852378	0.215146	3.33033	1.73928
AT2G42150.1	0.199063	0.126634	0.358782	0.356373	0.152616	0.0522806	0.312663	0.327275	0.105982	0.0496149	0.48744	0.230731
AT2G42230.2	18.9315	18.4717	29.1912	22.195	24.5096	18.0294	31.1271	21.2686	21.2658	17.8288	30.4912	22.4374
TCONS_00037918	1.00278	0.786525	2.48915	2.17144	1.07627	0.153658	1.9723	1.85876	0.340974	0.395123	1.75318	0.91223
AT2G42150.1	0.199063	0.126634	0.358782	0.356373	0.152616	0.0522806	0.312663	0.327275	0.105982	0.0496149	0.48744	0.230731
TCONS_00038205	3.34033	2.2707	1.04684	0.872944	3.14369	3.47823	0.786385	1.9291	3.57306	3.42899	1.35653	1.9197
AT2G43400.1	16.2427	15.266	6.60715	4.95073	12.8184	16.2796	5.14116	6.2027	17.6333	15.7289	6.59399	6.96686
AT2G43680.4	48.2303	47.5031	27.8564	34.623	51.9928	59.2054	31.2939	34.7329	54.5708	58.3073	30.6278	37.1118
AT2G43750.2	164.566	154.577	128.55	137.961	162.354	164.847	121.148	134.175	167.355	162.675	132.222	131.248
TCONS_00038209	1.37327	2.7096	5.6381	17.0829	2.32668	2.4624	7.18053	24.6749	1.8486	3.34709	5.04064	17.9048
AT2G43500.6	3.07e-05	0.292144	0.513935	1.22822	0.482537	0.2368	0.804774	1.73067	0.201174	0.349659	0.694744	1.26802
AT2G43290.1	16.3799	23.843	36.0984	48.4076	17.5745	27.6849	39.5031	52.7497	16.9066	23.9359	32.9003	36.1926
AT2G43390.1	1.32821	3.4353	4.82188	7.55977	1.86416	1.79688	5.16773	8.71703	1.65623	1.48955	5.83738	9.1604
AT2G43580.1	0.0395635	0.130147	0.651596	1.65508	0.219581	0.0866472	0.932016	2.02947	0.0830257	0.134371	0.563559	1.27971
TCONS_00038478	4.59569	5.82378	1.58432	2.2948	7.51138	6.99383	1.50227	1.66177	6.89744	6.88796	2.19786	1.78717
AT2G45050.1	28.9422	25.2681	9.06295	8.26968	19.4747	24.1778	7.10793	6.40047	29.325	26.6399	7.9888	6.59343
AT2G45180.1	3030.83	2917.65	368.205	225.018	2978.1	2929.39	308.124	155.361	3538.82	2715.84	456.64	171.342
AT2G45430.1	12.2052	13.13	6.4233	8.29504	14.8585	14.2257	6.00639	9.35388	13.8655	12.9469	7.11805	8.51578
AT2G44980.3	5.43538	5.47525	3.44008	4.04631	5.35003	5.38477	2.96299	3.62494	5.07376	5.60602	2.97916	3.88083
AT2G44993.1	7.31839	7.53861	4.29823	3.60688	6.49383	7.97116	4.13264	3.26635	6.63479	8.79742	5.15129	3.80563
TCONS_00038506	2.64488	3.75826	4.64687	7.13544	0.460402	0.315336	4.71971	6.92306	0.715085	1.10256	5.17368	12.5644
AT2G45290.2	10.5189	11.6574	15.0994	17.6922	10.7813	9.34202	15.2097	17.9554	9.44818	10.8351	13.4272	17.6603
AT2G45360.1	0.455635	0.470235	1.20695	0.968394	0.282197	0.255352	0.814222	1.29627	0.18302	0.316671	0.78994	1.50985
TCONS_00039765	3.59829	4.57213	26.3497	25.9928	4.87879	2.75264	25.8719	24.9854	5.8592	4.31675	21.4755	21.3776
AT3G05190.3	1.4894	1.99592	2.86096	2.81701	1.65763	1.22651	2.81598	3.06551	1.72894	1.61705	1.95996	3.27214
AT3G04760.1	15.5173	14.1967	27.6064	27.9045	17.1636	13.3019	32.7771	27.4329	14.1321	14.7051	36.3812	29.4029
AT3G04780.1	34.1358	36.1558	39.6173	40.3858	34.6342	35.5269	42.3907	41.3827	36.955	34.7484	43.4651	40.4086
AT3G05030.1	1.53597	0.779551	6.93964	3.66354	1.03672	1.43556	6.63424	6.67301	1.64058	1.51642	6.50023	9.43519
AT3G05030.3	0.74655	1.24762	4.43307	4.44064	0.994482	0.280599	5.35417	3.20776	0.399594	0.566062	4.18047	2.16696
AT3G05030.2	0.720834	0.114297	3.44026	2.87258	0.472734	0.387759	3.10873	2.73728	1.1432	0.428332	2.62106	1.81166
AT3G05180.1	10.5709	7.36132	33.2702	39.6082	9.56435	8.67793	40.482	43.1963	8.46376	7.41004	45.4043	38.368
TCONS_00039969	122.961	107.283	20.2366	15.4856	95.2731	110.725	18.7423	20.4086	122.737	104.408	20.9047	20.7114
AT3G05760.1	43.95	46.9451	31.4783	33.0896	48.7049	50.9656	31.6832	28.6299	49.6239	49.8002	32.8556	33.5328
AT3G05680.1	10.3596	9.90877	6.80694	7.45677	11.9901	10.5549	6.30593	8.11271	11.3113	11.0985	7.21197	7.46536
AT3G05770.2	0.781504	1.13866	0.0596439	0.0403952	0.73784	2.34527	0.0818245	0.0599824	1.07512	1.75861	0.0281758	0.0452807
AT3G05900.1	3.10983	2.89759	0.525825	0.348216	2.32046	1.96062	0.262355	0.559851	1.96188	2.63979	0.447787	0.60187
AT3G06060.1	32.8054	29.1998	22.997	17.7635	31.8769	30.5671	21.8933	18.4788	31.561	29.2414	22.4899	17.9047
AT3G06070.1	35.3457	33.8381	3.54241	4.53352	35.6109	29.256	2.46271	4.90031	42.0602	28.6433	4.92991	3.74895
TCONS_00041765	0.91252	2.38765	0.347726	1.10137	0.987192	1.58766	0.452824	0.394172	1.33718	2.60374	0.559048	0.6707
AT3G17020.1	304.881	444.699	268.516	308.24	310.761	433.523	267.314	235.058	318.443	428.421	266.742	262.06
TCONS_00042200	5.01697	4.51946	12.7252	9.93823	5.2824	4.34635	13.1145	10.6243	4.69558	4.38245	14.3883	10.7478
AT3G18950.1	1.79402	1.55325	6.50571	5.64855	1.49587	0.92923	5.74138	9.78985	1.269	1.2504	4.54788	7.85016
AT3G19000.2	2.80371	1.96682	8.55485	8.95456	3.61263	2.49884	9.91169	6.8711	3.41938	2.997	9.70127	6.20018
AT3G19000.1	12.935	13.6555	35.1028	25.4059	14.3919	13.2237	35.5428	24.3201	14.7352	11.3046	40.4116	21.8114
TCONS_00044408	1.20837	1.69967	0.243174	0.422116	2.42947	1.75094	0.108512	0.189834	2.95103	1.53481	0.293829	0.389143
AT3G43850.2	7.73833	6.85097	0.0298094	0.430499	3.17564	5.07881	0.0103083	0.0938199	5.90216	4.72536	0.0102607	0.251667
AT3G43890.1	0.290093	0.337057	0.12915	0.17982	0.53265	0.497138	0.163545	0.163878	0.672487	0.419343	0.140885	0.182035
AT3G43930.2	0.036499	0.0931416	0	0	0.0794355	0.0339651	0.00042912	0.0189182	0.101059	0.0549668	0	0
TCONS_00044648	2.9303	6.34566	0.159682	0.285424	2.33731	5.38498	0.089727	0.328138	3.16932	8.41545	0.126982	0.249067
AT3G45300.1	96.4039	128.292	22.9315	39.7698	63.1516	98.3217	22.7006	46.6155	83.2816	105.39	22.4292	47.0947
AT3G45330.1	0.254366	0.388537	0.0565079	0.0867663	0.208983	0.425139	0.17913	0.0969582	0.189585	0.470494	0.0951973	0.034806
AT3G45410.1	3.70749	4.64259	1.83817	1.701	3.82134	4.14582	1.32141	2.26008	4.30727	4.7443	1.67005	2.26874
TCONS_00044759	31.44	21.8542	38.6069	55.7717	9.81141	2.26472	31.2262	105.866	2.19607	3.86704	20.6055	107.306
AT3G46100.1	1.21953	0.399253	2.01849	1.15438	0.238406	0.221704	0.832576	5.0817	0.578275	0.483314	0.421769	5.99494
AT3G46230.1	1.84564	1.38664	2.7101	3.25347	0.623547	0.306418	2.37872	6.35171	0.190759	0.501616	1.53399	5.98559
TCONS_00044779	0.585066	0.554589	0.00432934	1.47055	0.129932	0.0457894	0.116798	1.53112	0.0160515	0.325405	0.241306	2.47867
AT3G46590.3	5.1935	5.98222	7.26848	12.6406	5.7355	4.5804	5.5775	16.4068	3.91817	5.53215	7.70134	16.1064
TCONS_00044820	5.98353	2.5221	4.51901	6.80931	1.04488	0.889193	4.86184	7.3557	1.24962	1.17235	3.63744	7.44816
AT3G46660.1	0.478545	0.121889	0.393621	0.557705	0.00726647	0	0.280829	0.749559	0	0.00862182	0.235472	0.578682
TCONS_00044827	3.92341	2.90749	16.2381	17.9876	2.64093	1.33843	17.228	16.7698	1.81362	1.51555	16.8861	15.0028
AT3G46590.4	1.93881	2.47317	4.02796	4.01043	1.8817	2.76295	3.06631	3.87748	1.84397	1.54518	4.05811	3.77973
AT3G46870.1	2.63113	3.16273	7.73555	6.36369	3.04994	3.45991	8.13444	6.06191	1.86973	3.22171	7.78449	6.72372
AT3G46880.2	2.50574	2.97653	0.132394	0.0677852	3.85348	1.64705	0.0669044	0	3.2757	3.49559	0.233366	0.0993637
AT3G46440.2	2.3525	2.11294	5.27811	3.64847	2.40538	2.07799	4.33834	5.03857	2.66161	2.39177	4.59932	4.3096
AT3G46540.1	11.2611	11.2292	27.7658	27.587	12.6159	8.89928	26.1251	29.4464	10.0992	10.871	25.8756	27.8909
AT3G46690.1	3.24673	4.43901	1.69614	1.82353	3.57415	4.02027	1.34083	1.9496	3.70607	4.21524	1.8237	1.99299
AT3G46790.1	5.82821	6.17054	9.66117	9.55684	6.59635	5.84029	9.5427	8.38265	5.65468	6.10193	10.4433	8.68128
AT3G46810.1	0.280041	0.362504	0.0777652	0.0845599	0.630588	0.569494	0.0838847	0.186533	0.670397	0.449308	0.058059	0.140492
TCONS_00045039	56.8137	51.4243	198.94	225.148	23.9233	33.8793	222.072	182.919	20.759	31.1474	163.281	199.186
AT3G47780.1	2.40909	3.08571	8.73037	5.74544	1.24105	1.52714	5.89439	6.1458	1.41854	1.93803	5.78161	6.33476
AT3G47820.1	3.99281	4.43704	5.84667	5.75151	4.25601	4.39239	5.95856	6.2545	4.32407	4.39798	5.96153	5.69479
AT3G48040.2	1.68456	1.42135	1.27684	0.791302	2.36645	2.46728	0.794131	0.974166	2.11834	1.94656	0.755894	0.779697
AT3G48140.1	929.558	1036.11	404.208	428.365	948.161	1105.15	427.03	402.46	1053.6	1064.55	422.717	423.222
AT3G47860.1	25.4702	45.6734	81.7433	77.2554	21.7121	44.0252	88.0287	70.1565	18.8622	44.2967	81.3425	76.4634
AT3G47960.1	18.9741	15.2946	61.0427	72.4529	8.4238	8.81409	54.3132	61.6023	5.76129	8.20886	48.2478	70.2609
TCONS_00046372	1.63783	1.42505	3.31816	6.28222	2.1442	1.40122	3.1163	3.63783	1.82284	1.59809	2.21637	3.24509
AT3G56320.3	0.59468	0.396669	1.17652	1.69894	0.186789	0.200182	0.887354	1.28518	0.149559	0.326845	0.623725	0.810635
TCONS_00046434	9.71529	9.28612	4.66376	4.39067	10.6172	11.7591	3.70583	5.16744	9.93288	12.2388	4.61948	5.08452
AT3G56130.1	85.8907	90.7914	61.4481	58.2567	88.5637	102.972	65.9631	59.2918	96.0195	98.1249	66.2938	64.8699
AT3G56690.1	5.31712	5.12782	3.25107	3.02985	5.47686	5.34224	2.7732	2.08413	5.57112	5.7702	3.81847	3.29766
AT3G56750.1	23.7343	20.9753	13.5765	11.4042	19.0924	23.8006	13.5817	14.3805	21.9376	25.7115	12.6618	14.9809
TCONS_00047900	16.6992	17.4137	3.9077	4.26017	10.7099	15.0298	4.20745	4.00927	16.6191	15.5293	5.32985	3.58052
AT3G02050.1	11.4449	9.96206	17.8059	22.66	10.2982	9.83296	21.3574	27.5708	10.4718	9.53155	20.3362	26.2932
AT3G02070.2	27.5593	31.5268	15.8003	12.6601	23.0099	29.9218	15.3552	12.4351	27.6196	30.9039	14.3598	13.0711
AT3G02200.2	84.1103	87.669	67.3535	54.0247	76.9648	95.2569	66.6355	51.6901	84.2999	97.355	67.0201	56.6032
AT3G02300.1	13.5859	15.3689	18.9563	17.6835	16.6028	13.859	19.8493	19.1168	13.2994	14.2235	18.534	18.7103
AT3G02340.1	17.1265	18.6754	7.38153	9.2264	12.4739	16.8647	6.54664	10.7476	14.113	18.4061	6.40947	10.6293
AT3G01850.1	27.808	29.0485	10.35	11.2263	29.6234	36.2265	11.2276	10.4185	30.7471	35.8253	12.8329	10.6376
AT3G02080.1	356.744	356.577	266.851	222.833	323.121	373.79	277.486	184.936	351.773	358.651	290.502	218.535
AT3G02170.1	13.2628	12.2892	2.41336	2.72928	6.34136	9.36042	2.57858	1.792	9.82613	11.0463	3.43778	2.89842
TCONS_00048025	27.3642	29.2786	84.3059	95.1072	39.1205	29.8923	91.881	114.23	30.8821	31.202	94.6449	106.645
AT3G02600.5	3.82984	3.61981	6.42851	7.14469	2.25229	2.59939	6.73037	7.38657	2.12142	1.43896	6.47827	6.36237
AT3G02790.1	40.1136	35.2194	26.6995	26.7589	36.4064	36.8991	26.5363	22.7278	43.7866	34.5921	27.7188	24.7846
AT3G02830.1	18.9273	9.43731	71.8259	71.7725	14.7271	10.2194	82.7148	84.7381	15.7716	10.4791	79.0383	70.0172
AT3G02830.2	1.26737	0.873865	4.99335	4.19021	2.03691	0.577433	4.65198	3.94743	1.54764	0.900453	4.07399	5.06956
AT3G02940.1	0.985804	0.835379	1.56802	3.43603	0.828429	0.373058	2.3316	3.27107	0.606677	0.741311	3.10758	3.47724
AT3G02990.1	1.51622	1.77575	3.70563	4.99662	1.2561	2.27452	4.28137	5.9687	1.3117	1.98915	3.42363	6.47151
AT3G03000.1	13.7991	13.4693	5.84386	6.35702	15.4116	15.7417	5.37652	5.61732	12.8126	15.0942	5.0907	5.99333
AT3G03020.1	15.5331	16.5802	5.58068	7.19056	15.2986	15.2441	6.58661	4.54131	19.1174	17.2554	5.25084	6.11899
AT3G03040.1	18.5725	17.9164	9.31596	8.41276	21.1987	19.9173	8.34337	7.86115	23.3125	18.6546	10.2876	7.69529
AT3G03190.1	7.69858	6.24009	14.5985	15.3166	4.98319	3.37918	14.3123	14.4814	4.81594	3.39282	11.686	13.9184
AT3G02660.1	14.3726	13.3018	20.7246	21.65	13.8915	12.9064	21.2437	21.0856	14.2926	12.5024	21.0324	23.0726
AT3G02700.1	63.0961	75.7624	30.5928	38.5657	56.3861	82.073	28.2112	32.4129	65.7209	81.424	30.1082	37.4901
AT3G02730.1	109.014	73.1521	183.611	231.067	109.22	42.5535	217.275	233.538	118.177	32.3406	214.294	202.257
AT3G02870.1	18.3992	17.9446	51.625	50.2783	17.1436	19.1091	54.1485	50.1514	16.7749	17.0156	57.4192	43.2006
AT3G03010.1	12.5079	14.448	8.22604	6.37685	12.8195	15.8266	7.40425	4.9409	13.5626	15.188	8.83121	5.36395
TCONS_00048325	4.27663	3.19297	0.607804	1.92358	3.77321	6.08789	1.20882	1.86865	5.15202	4.69024	0.805023	2.00702
AT3G04740.1	12.6504	11.7129	5.79149	5.80386	10.7459	12.2815	5.82835	6.11489	11.9063	13.1177	6.20096	6.15601
AT3G04760.1	15.5173	14.1967	27.6064	27.9045	17.1636	13.3019	32.7771	27.4329	14.1321	14.7051	36.3812	29.4029
TCONS_00048331	187.277	197.609	497.949	463.224	134.776	209.028	600.427	324.165	129	184.988	659.43	361.167
AT3G04550.1	37.0633	42.9139	107.829	97.4005	30.1895	41.4747	119.234	61.8382	28.1533	38.2307	128.932	68.9598
AT3G04500.1	18.7898	18.7652	28.6026	23.6762	19.8666	21.4284	31.0002	20.8644	18.9284	19.3622	29.678	23.9803
AT3G04760.1	15.5173	14.1967	27.6064	27.9045	17.1636	13.3019	32.7771	27.4329	14.1321	14.7051	36.3812	29.4029
TCONS_00049272	617.194	1321.23	3064.11	4770.02	349.912	1130.06	2967.01	4007.39	361.1	1244.7	3046.8	3793.55
AT3G09250.1	17.1256	19.2731	37.1699	42.1319	20.8139	18.3256	37.7375	39.2629	20.1888	16.3664	37.7134	40.7193
AT3G09650.1	6.59534	5.91314	11.8345	13.005	6.48002	6.51246	13.3931	13.4433	5.9581	6.00198	13.6179	14.3837
AT3G09740.1	84.5969	88.2204	57.3154	57.4593	85.9294	80.2184	58.9605	59.0989	89.5238	80.2521	57.014	59.1983
AT3G09270.1	23.0634	33.2194	47.3874	51.2956	25.2543	22.2814	41.5508	42.9391	21.3601	24.1998	49.0528	42.6027
AT3G09390.1	38.5062	67.0034	158.764	223.509	17.9572	60.8997	163.575	200.331	21.0255	67.9477	163.849	193.053
AT3G09390.2	1.26492	1.9108	2.68496	4.06413	0.236479	1.70615	4.03759	4.42041	0.500267	1.57564	3.93235	3.44202
AT3G09480.1	2.3781	2.35634	3.97925	4.17606	2.2265	2.7936	3.09397	3.84863	2.58579	2.03949	3.56657	3.89293
TCONS_00049906	8.05283	6.08565	13.7248	14.517	5.62699	6.36933	15.0699	19.8124	6.14119	5.77584	12.9843	18.3455
AT3G12600.1	49.0268	48.9815	28.0545	25.7248	50.3666	48.2856	25.303	25.5883	52.4789	46.6682	27.7173	24.6825
AT3G12700.1	9.22577	11.1133	24.9607	23.9953	9.21992	8.69212	21.9731	25.3018	6.26392	9.56268	19.513	27.358
AT3G12140.1	10.9987	11.8425	8.20017	8.01232	12.2531	11.4729	9.57112	6.23443	10.8656	12.2822	9.92056	5.51056
AT3G12580.1	47.4758	23.9388	82.8192	121.001	25.3272	13.6053	96.6719	201.071	24.44	17.8209	80.2883	191.921
AT3G12610.1	75.0719	84.0785	36.4258	30.6775	80.5994	88.9574	36.5797	26.4038	84.0542	93.3056	39.1108	29.7629
AT3G12650.1	12.6394	12.6803	9.82741	8.84229	11.7681	13.6184	9.50126	7.40392	11.5566	13.0346	9.32888	8.35921
AT3G12800.1	59.3893	65.0353	116.312	116.248	63.2004	60.8144	127.855	126.907	58.7611	59.2315	117.71	119.961
TCONS_00050622	56.6007	50.5147	6.66356	5.21074	36.6991	42.1248	4.52666	6.53296	73.3493	36.001	5.96772	5.20076
AT3G15990.1	4.55567	4.36329	15.4277	16.819	5.02266	4.10749	17.478	18.8048	4.83246	4.31207	16.1342	14.3066
AT3G16240.1	2830.57	2152.23	179.518	113.19	2528.56	2235.94	179.351	161.025	3089.61	2060.93	206.695	139.484
AT3G16340.2	2.78049	3.84641	7.90111	10.3157	6.43315	3.52122	9.04427	8.86355	3.29673	3.0235	10.7158	9.45805
AT3G16410.1	10.5212	9.68185	4.26742	5.01481	10.6199	8.65876	3.30588	4.73513	9.74552	9.62215	3.46922	4.12647
AT3G16450.3	76.3616	56.3628	21.5554	22.6192	75.6634	46.9351	18.4094	23.4477	77.0311	49.3099	25.3172	20.1542
AT3G16110.1	15.3197	14.8656	16.8374	16.744	15.5951	13.9566	17.7222	16.8152	13.447	15.3022	16.5407	17.5629
TCONS_00051087	0.68631	1.0238	1.52673	4.84825	0.920107	0.644363	1.05248	5.56105	0.85548	0.958481	1.50662	8.09601
AT3G19100.1	33.3616	38.6756	38.6322	80.4049	30.2218	42.6138	39.8538	110.518	32.6915	45.1363	37.7447	106.061
AT3G19180.1	6.65757	6.11698	6.66565	8.10872	6.48063	5.51214	6.53147	8.33411	6.25692	6.61723	6.42755	8.6891
AT3G19290.1	15.6127	16.8016	13.1549	21.2976	14.915	15.2132	15.7689	25.4332	16.462	15.9	13.5502	25.5925
AT3G19290.5	0.220333	0.212563	0.690269	2.22253	0.130577	0.163984	0.525252	2.33123	0.410064	0.155807	0.6604	2.71076
AT3G19130.1	33.0409	36.9131	35.6451	24.5495	36.6156	37.6769	35.8371	20.9746	33.5619	37.5425	37.5757	21.1431
TCONS_00051088	3.06028	2.59004	6.7019	10.4066	5.7143	6.07368	10.281	16.0708	5.41203	5.34228	8.08228	18.7458
AT3G19290.5	0.220333	0.212563	0.690269	2.22253	0.130577	0.163984	0.525252	2.33123	0.410064	0.155807	0.6604	2.71076
AT3G19540.1	17.1396	16.8635	14.3031	10.6884	14.3515	18.3471	13.1814	8.84178	14.9808	17.4859	13.2472	8.56302
AT3G19340.1	27.8908	26.0531	33.5283	41.4971	27.898	24.8838	35.9806	46.369	27.6356	24.9714	35.0493	45.7434
TCONS_00051526	6.38333	5.83242	28.8588	37.8327	8.3337	7.73105	36.4111	48.1436	5.64688	7.21598	34.4701	44.2388
AT3G21560.1	7.98117	7.20694	52.4845	49.0508	10.0532	5.90209	55.3822	61.793	6.41097	6.39287	59.889	58.3672
AT3G21690.1	31.616	35.9421	71.3744	99.1359	34.6443	32.9425	85.9029	117.553	27.493	32.9643	92.8708	109.937
AT3G21700.3	3.65051	3.29487	7.42292	9.79654	3.32793	2.71443	7.19917	9.9463	2.51538	2.98388	7.62769	9.29124
AT3G21700.1	2.15121	1.84525	6.40887	7.75968	2.24917	2.11642	5.39231	8.33208	2.35995	2.52417	4.13797	8.72818
AT3G21750.1	12.9354	12.4356	63.6469	71.1889	10.4351	13.9556	67.8782	74.1235	7.88727	14.0865	65.686	76.0638
AT3G21640.1	12.8766	13.3494	11.7659	8.90064	12.0305	14.6548	10.2512	9.2159	12.9693	14.8657	10.1693	9.24959
AT3G21670.1	4.48645	2.51571	19.2482	33.6547	8.50429	0.734957	29.2316	60.0004	3.75061	1.11431	27.7458	53.8975
TCONS_00051593	0.0239903	0.275203	1.0698	3.96333	0.516025	0.0637388	1.64046	0.961849	0.161484	0.0390927	0.194161	1.67149
AT3G22104.3	0.323864	0.37859	0.635836	0.973992	0.428857	0.291509	0.526059	0.29251	0.3621	0.283945	0.317334	0.539881
AT3G22235.2	0.911492	1.67524	2.72286	6.78856	2.4232	0.558115	3.45677	2.22141	0.302744	0.430762	0.308898	3.34988
TCONS_00052511	1.39023	0.863828	0.293021	0.402551	2.03353	1.86504	0.000630593	0.545602	1.63163	1.2928	0.211785	0.071759
AT3G28140.2	6.53222	6.1499	10.7764	9.8384	5.26794	4.09522	11.3773	8.94172	2.908	5.13409	11.8965	10.5368
AT3G27906.1	2.88096	2.53875	1.49733	1.36473	4.5051	3.90719	1.23926	1.43153	4.82406	3.4096	1.67595	1.39781
TCONS_00055929	162.42	155.261	43.2294	63.9549	100.63	84.9295	38.3277	76.5313	114.792	92.0458	43.0297	68.097
AT3G60190.1	28.9297	31.0388	23.0361	25.5369	27.6505	24.675	23.5656	24.8713	27.4943	26.5516	21.5685	25.6899
TCONS_00061184	33.3169	40.0857	7.7624	6.8689	31.4317	23.3211	6.81816	9.43132	24.2467	40.4078	11.374	2.36077
AT4G27520.1	152.121	109.735	447.171	509.843	158.791	123.564	649.945	676.309	134.828	106.383	433.772	710.681
AT4G27730.1	16.1611	18.5189	5.37438	3.81589	13.8731	14.8654	4.76822	3.73443	14.1935	16.006	5.22334	4.03475
AT4G27820.3	2.68072	3.38207	12.3442	14.8163	4.9388	3.87861	15.207	14.5314	2.81583	2.96342	14.0246	12.8215
TCONS_00061252	29.5356	31.4166	10.186	8.53923	24.79	34.7847	10.8157	6.16951	33.5868	32.7051	9.49744	7.44871
AT4G27880.1	16.9782	14.7903	10.0446	11.0428	13.392	16.3284	9.35658	10.5014	16.5569	16.0008	10.1096	10.7581
AT4G27940.1	6.24125	5.01702	9.13863	9.40087	5.47584	4.98865	10.0614	13.2128	5.55484	4.7899	8.26889	11.9258
AT4G28070.2	4.60359	4.71755	3.15234	3.45403	5.21948	5.09689	3.79295	3.01201	5.72194	4.93054	3.1651	3.50813
AT4G28190.1	11.2964	11.3498	4.58399	3.74827	11.9212	9.69094	3.82642	3.39005	12.6254	10.9814	4.32465	3.30285
AT4G28260.2	11.1095	11.097	6.21292	5.00354	10.9278	12.4287	7.18943	5.60728	13.5943	17.5822	4.94301	7.15551
AT4G28410.1	3.08799	4.06243	1.14927	2.02728	2.83397	4.90735	1.31908	1.47572	3.91156	4.69619	1.08512	2.03502
AT4G28110.2	0	0.0535539	0.575561	0.472771	0	0.126501	0.502465	0.826189	0.0306008	0	0.436082	0.400393
AT4G28110.1	0.5172	0.528776	4.99344	4.8938	0.429089	0.0739536	5.78884	5.74851	0.255862	0.274016	5.83421	6.02296
AT4G28180.1	10.3926	10.0783	3.91365	3.13816	7.76	12.71	4.03598	2.91572	10.1048	12.0134	4.21586	3.14938
AT4G28250.1	12.7029	9.59618	38.3739	46.5813	15.2715	8.80723	46.277	56.8007	12.6598	12.1577	45.7405	61.6148
AT4G28250.2	11.805	12.1693	37.3351	48.5315	17.4235	10.5541	46.5229	63.5591	14.4917	10.7179	41.1868	56.2095
AT4G28250.3	0.566886	0.304467	2.68019	2.45527	0.787936	0.824002	1.92755	3.58954	0.347777	0.562834	2.25059	2.73027
AT4G28330.1	0.816456	0.965942	3.49705	2.54978	1.27402	1.00269	3.3962	2.24567	0.589355	0.883654	2.75606	2.49666
TCONS_00061335	13.19	13.4987	5.48421	7.10439	12.1707	14.532	4.71494	7.25922	13.4706	16.4792	4.99928	7.48922
AT4G28410.1	3.08799	4.06243	1.14927	2.02728	2.83397	4.90735	1.31908	1.47572	3.91156	4.69619	1.08512	2.03502
AT4G28480.1	17.5271	16.3706	26.6877	21.9591	17.8124	14.9078	23.7932	22.3979	16.7614	15.7705	25.8546	20.4145
AT4G28550.1	3.29451	3.36333	5.23474	4.45835	3.28022	2.76781	5.69842	4.38256	2.78024	2.7894	5.30851	4.87419
AT4G28600.3	1.29523	1.08252	2.95738	2.11296	1.57125	1.24179	2.46467	2.13458	1.12168	1.11137	2.48649	2.48353
AT4G28660.1	93.456	60.2857	158.453	172.067	89.1173	37.5661	192.664	171.385	93.0716	32.9415	197.563	169.931
AT4G28740.1	6.80031	5.47915	34.72	41.3813	7.63176	4.96132	44.0969	53.5481	8.43562	5.35135	40.2929	49.5545
AT4G28860.1	29.9932	27.548	12.1612	16.4143	28.3951	26.0539	10.1857	17.249	30.1104	26.4306	10.9635	16.5913
AT4G28590.1	4.77501	5.58809	11.8556	10.6942	3.3915	6.09974	13.2782	10.2515	5.25412	5.89123	13.1929	10.0734
TCONS_00061576	1.3385	0.661818	6.98804	5.84926	1.63838	0.315216	4.84001	7.8862	2.08584	2.22716	4.56929	9.33349
AT4G29930.1	1.97994	1.7866	7.9573	8.22174	1.26258	0.791651	7.7477	10.7494	0.465665	1.24763	7.93692	12.0954
AT4G29930.6	0.346208	0.720313	2.21117	2.72167	0.537096	0.648592	2.19411	2.87445	0.37645	0.290186	1.79124	3.32506
AT4G29930.2	0.311151	0.270158	0.909252	0.591342	0.0925821	0.283807	0.331105	0.846704	0.150284	0.310342	0.747097	1.24487
AT4G29735.1	81.5851	94.5306	64.5507	62.8092	81.2933	98.7052	72.3117	60.9073	90.2925	86.1892	64.7179	62.1501
TCONS_00062406	129.345	214.244	283.845	354.661	114.044	182.312	328.705	391.167	107.134	174.054	279.149	384.263
AT4G33920.1	15.2194	14.484	23.2881	22.0714	13.721	12.5155	21.1873	22.7026	13.2129	12.8046	18.4222	22.7779
AT4G33950.1	6.43771	7.63802	13.2941	16.8623	3.76753	6.42692	11.4195	19.0465	4.62887	8.21346	11.9679	20.8476
AT4G34050.1	227.286	227.432	526.159	539.717	241.383	193.184	587.806	579.526	237.997	206.612	552.439	562.213
AT4G34160.1	20.6287	17.809	18.5752	12.2001	22.3948	21.8875	16.1055	11.7241	20.9179	22.1182	18.2555	11.5572
AT4G34260.1	22.2621	22.0486	15.1985	13.6961	26.8067	21.6214	14.3993	13.1074	26.7841	22.4976	15.7991	9.25507
AT4G34265.2	44.9151	37.1623	33.245	26.1854	46.0683	43.3714	39.9165	23.4404	51.3461	39.5222	40.0149	24.4595
AT4G34131.1	12.3634	16.5921	29.4113	32.6217	11.9594	14.9382	24.7092	33.692	10.8599	15.531	25.6575	30.7739
AT4G34220.1	16.2789	13.6539	12.7994	12.3376	20.241	15.4297	12.0324	10.8895	18.167	14.9701	12.8148	11.9394
AT4G34230.1	53.2531	44.8245	103.628	123.092	34.0196	28.6218	124.039	143.043	26.655	34.323	96.1045	136.507
TCONS_00062839	3.03585	4.19993	0.774971	1.07276	1.87301	3.1945	0.930129	0.662066	3.29887	3.03989	0.349952	0.904475
AT4G36410.1	67.4043	61.9224	9.61303	15.2237	41.2416	45.3106	7.39177	16.3611	63.5386	43.6337	11.5595	14.1366
AT4G36240.1	4.36674	4.63285	16.9535	15.6757	5.87522	5.73524	17.2683	17.8208	4.74982	5.90699	14.3684	19.0074
AT4G36660.1	12.2751	12.373	27.8533	23.8138	16.1978	12.2718	31.5196	26.3398	12.6598	13.2666	25.865	28.3051
AT4G36670.1	85.5956	134.268	29.0617	30.2596	97.4427	91.0909	18.4654	20.1729	84.953	100.048	30.039	12.5676
AT4G36690.2	28.0201	32.2605	12.8212	15.2981	29.4552	35.0187	11.384	15.3905	29.5461	34.2882	11.8806	12.1583
AT4G36690.3	46.085	46.598	12.8317	20.5731	47.3476	48.2002	12.524	20.1249	51.766	54.2093	12.4227	21.9911
TCONS_00062851	2.38761	1.99145	0.788519	0.0975598	1.3734	2.67451	1.1095	0.0738698	1.98994	3.22226	1.28293	0.32179
AT4G36530.2	16.6206	12.1425	19.9605	26.6077	14.0301	7.80919	22.3023	32.3122	15.327	9.20389	22.2725	29.7161
TCONS_00062866	3.43067	3.94178	0.769406	1.28372	2.52454	4.56763	0.33841	1.22862	3.87963	4.8218	0.7545	1.44894
AT4G36820.1	0.246567	0.250362	0.712942	0.740645	0.168651	0.0827654	0.853073	0.53731	0.179077	0.0827958	0.912444	0.446742
AT4G36830.1	1.92859	1.88709	12.1878	11.2688	1.83258	0.628225	14.8639	8.35445	1.41839	0.850626	13.0817	8.5555
AT4G36640.1	7.54429	10.2215	20.2425	16.9194	8.87077	7.34471	20.098	19.9057	6.89977	9.78466	20.1399	18.6108
AT4G36660.1	12.2751	12.373	27.8533	23.8138	16.1978	12.2718	31.5196	26.3398	12.6598	13.2666	25.865	28.3051
AT4G36690.2	28.0201	32.2605	12.8212	15.2981	29.4552	35.0187	11.384	15.3905	29.5461	34.2882	11.8806	12.1583
AT4G36690.3	46.085	46.598	12.8317	20.5731	47.3476	48.2002	12.524	20.1249	51.766	54.2093	12.4227	21.9911
AT4G36730.1	69.631	67.2353	10.0555	13.6024	47.5994	65.6005	11.0702	15.1402	59.4338	70.4045	11.0552	17.0739
AT4G36730.2	25.7581	25.5777	3.94132	2.93441	16.7101	27.4967	3.05369	3.85073	20.7826	26.891	2.42227	3.3759
AT4G36780.1	64.2238	57.4414	26.965	31.4326	40.7833	54.0294	28.0084	30.6723	65.507	53.9234	24.4124	31.8577
TCONS_00063443	207.022	189.104	285.15	434.184	158.888	249.375	373.996	576.76	164.768	223.897	341.133	538.295
AT4G00360.1	42.8242	40.2513	65.3526	96.5117	30.4678	44.5288	68.4919	138.732	27.9264	48.431	68.7118	130.391
AT4G00440.2	1.24948	0.998098	2.26916	2.18955	1.20866	0.770973	1.94102	3.0921	0.815795	0.996741	1.71538	3.00276
AT4G00440.5	6.52989	6.0824	10.3586	11.2265	6.12325	6.56567	11.9009	12.6231	6.84555	7.17887	9.59974	11.5874
AT4G00520.2	7.4988	7.53181	14.9623	19.2598	7.96063	6.99664	15.5051	20.1103	5.36622	7.29791	13.6914	18.2935
AT4G00270.1	14.0905	14.4475	21.8641	24.949	15.0515	15.6727	21.4655	24.6716	14.4178	16.4684	21.8624	26.033
AT4G00430.2	81.4728	59.8776	128.567	139.072	58.4613	49.7295	137.802	176.922	61.6741	49.9056	118.117	198.552
AT4G00550.1	6.89	6.8437	7.76201	9.0085	7.26007	6.83939	8.77406	12.0615	7.05033	7.40215	8.31116	10.2567
TCONS_00063458	32.2476	27.3612	51.0271	57.2216	19.5908	14.8107	42.1703	85.5855	9.71737	20.6298	41.6097	111.559
AT4G00360.1	42.8242	40.2513	65.3526	96.5117	30.4678	44.5288	68.4919	138.732	27.9264	48.431	68.7118	130.391
AT4G00440.2	1.24948	0.998098	2.26916	2.18955	1.20866	0.770973	1.94102	3.0921	0.815795	0.996741	1.71538	3.00276
AT4G00430.2	81.4728	59.8776	128.567	139.072	58.4613	49.7295	137.802	176.922	61.6741	49.9056	118.117	198.552
TCONS_00064271	0.260469	0.270264	0.868436	0.357553	0.128083	0.118726	0.599207	0.505464	0.134453	0.107049	0.587855	0.108299
AT4G04860.1	21.8613	22.276	19.6085	21.2568	23.4862	23.7016	20.9614	19.8598	24.0113	23.5222	20.7577	22.4832
TCONS_00064658	0.253548	0.0150973	0.909021	0.124164	0.249841	0.0134502	0.300199	0.00521956	0.0313661	0.0432777	0.367264	0.155191
AT4G09435.1	0	0	0.000520856	0	0	7.36e-06	0	0	0	0	0.000235841	0
TCONS_00064728	2.2891	1.75838	0.331571	0.556117	1.08662	1.38615	0.531092	0.182991	1.64947	0.3785	0.17331	0.552364
AT4G10080.1	64.6471	54.5639	36.4104	43.9165	52.4334	55.7528	41.464	44.8026	62.0606	46.7369	42.106	43.7527
TCONS_00064752	7.89906	6.80051	2.19325	4.41017	9.52517	10.8162	2.63037	3.48649	10.4713	10.8493	2.1335	4.46022
AT4G10310.1	2.53533	2.69014	0.516876	1.09442	4.37983	4.25265	0.498423	1.81177	3.48276	3.7119	0.346464	1.3139
AT4G10420.1	2.96463	3.06667	1.90165	2.64057	3.50763	3.73109	2.51695	2.13236	4.29356	3.26172	2.1918	2.78098
AT4G10430.1	11.3084	12.641	21.8866	22.8608	13.1365	11.4428	21.1861	26.3257	11.2145	10.7613	23.6689	23.2965
TCONS_00065078	3.03495	3.3922	0.848385	1.43589	3.61148	4.6204	1.43216	1.58884	2.29354	2.97863	1.46498	1.17393
AT4G11980.1	10.976	9.74453	15.5783	15.508	10.3041	7.37261	15.5892	14.6828	12.0916	9.51649	15.3751	13.957
TCONS_00065362	0.579432	0.13325	0.514702	0.557421	0.212252	0.207636	0.488333	1.07853	0.197453	0.14181	0.695915	0.973089
AT4G13670.1	14.5077	12.6307	18.4964	19.6378	11.014	11.0599	17.1228	24.2121	14.8838	12.8268	16.8181	25.8634
TCONS_00065516	1.08059	1.25665	0.412186	0.0966143	1.54349	1.9496	0.631273	0.458329	2.99549	2.45015	0.356208	0.363359
AT4G14140.3	0.484309	0.477606	0.0643142	0.0442601	0.396793	0.415594	0.0569211	0.0820856	1.23923	0.61094	0.101774	0.039389
TCONS_00066729	0.0975576	0.0871232	0.481553	0.974995	0.0653476	0.314286	0.388371	1.60612	0.196682	0.478314	0.524764	1.00935
AT4G19960.2	0.466234	0.668907	1.93902	3.74701	0.366438	0.0436017	1.24592	6.11293	0.253278	0.363894	3.05708	4.97054
TCONS_00067083	2.28126	2.93154	1.52917	1.75867	3.85409	3.45877	0.708004	1.22827	2.48663	3.26683	1.13998	1.34939
AT4G22230.1	6.62526	8.70784	5.19955	3.7271	12.0941	11.1714	2.99893	3.59971	10.0955	11.1195	5.08707	3.71331
AT4G22235.1	4.52587	5.42585	1.64376	2.80548	5.20124	4.54107	1.13256	2.12309	3.50396	5.39703	1.58416	2.05119
AT4G22463.1	4.0341	4.52684	0.454303	1.08253	7.01723	4.91725	0.56609	1.64657	4.012	4.41959	0.539482	2.17573
AT4G22460.1	1.37842	1.42532	0.182988	0.0617522	2.85628	1.6759	0.0607349	0.256712	1.49501	1.4502	0.0771801	0.308335
TCONS_00067961	2.41395	3.02216	5.31108	7.76887	1.78409	2.6491	4.63784	9.03687	1.16151	1.87187	5.54855	8.69407
AT4G26530.1	45.5338	26.658	57.1836	126.836	22.6307	5.95212	72.481	131.433	38.5549	5.7719	100.808	126.322
AT4G26790.2	0.41507	0.219459	2.06444	1.88998	0.697467	0.405109	2.3815	3.90118	0.164443	0.440832	2.10944	3.24395
AT4G26840.1	105.843	100.214	89.7008	86.0456	103.341	110.081	91.3656	75.7528	101.31	101.029	89.4477	84.6218
AT4G26970.1	43.0714	47.1596	53.2819	66.072	36.5042	37.0676	47.5718	71.3221	31.5745	44.7979	49.0032	66.7227
AT4G27030.1	11.0807	3.38459	16.2953	28.2606	10.3564	1.99294	26.7615	49.376	10.744	1.99129	31.3265	45.3972
AT4G27070.1	6.0944	7.14091	11.1175	11.6709	5.28185	4.25044	10.2756	12.6274	3.81853	4.10462	8.4945	12.2539
AT4G26540.1	7.51864	6.40638	5.32345	2.95548	9.42339	6.09179	5.59874	2.53801	9.3599	5.83894	6.13733	2.45693
AT4G26690.1	32.2923	30.684	20.3738	11.5422	38.1151	33.6973	21.0607	11.2751	41.6638	31.4285	17.2985	10.6896
AT4G26850.1	28.7662	25.5276	137.229	166.653	46.185	25.1971	174.237	237.723	35.1333	25.2365	154.508	170.87
AT4G26950.2	0.197186	0.223148	3.10567	5.64764	0.171651	0.137474	3.46431	8.2248	0.227757	0.0843781	3.09301	9.46576
TCONS_00068731	1.65332	1.67523	3.33801	3.8777	1.69301	1.95177	3.01356	4.38641	1.79757	2.22973	3.18107	4.14894
AT4G31360.1	11.8305	10.9438	6.92953	4.91774	12.7861	11.2271	6.91003	4.56945	12.9798	10.6852	6.66078	4.82708
AT4G31390.1	13.0942	9.97458	24.8321	33.6329	13.3346	12.3105	29.3661	44.8697	11.7908	12.5923	30.9527	40.6313
AT4G31400.1	0.57764	1.17075	2.52546	3.05351	0.73301	0.993785	2.77224	4.14642	0.612647	0.831709	2.15497	3.09231
AT4G31170.1	21.8452	22.0743	14.4796	15.9632	21.9819	21.6211	15.0644	13.7307	22.5156	21.4506	15.5991	15.1608
AT4G31550.1	17.7084	22.3796	33.2487	46.4306	22.3531	27.6379	30.8502	55.8722	18.9577	27.5267	27.149	43.1125
AT4G31620.1	0.716793	0.690535	0.326515	0.345228	0.670654	0.810571	0.407006	0.255233	0.706815	0.858512	0.316713	0.181441
TCONS_00069470	87.8654	102.57	218.491	156.276	61.0163	71.9212	190.208	152.036	44.4951	71.5293	181.393	157.956
AT4G35630.1	39.8962	47.8605	95.6652	71.1892	32.1141	37.5259	93.5975	63.9876	27.0342	36.7528	80.9765	61.8271
AT4G35360.2	22.8304	23.9675	36.6966	29.4828	22.3472	18.2089	37.3135	30.1349	21.0823	21.6041	33.4775	31.5319
AT4G35640.1	0.698493	0.486062	8.513	4.37332	0.487683	0.821395	7.46258	4.62371	0.405939	0.831896	8.99381	3.08372
AT4G35780.1	26.7629	23.4433	8.41553	15.0018	26.2935	25.6211	8.84167	18.2879	29.6233	26.8214	9.22062	17.8709
TCONS_00069708	26.233	26.6233	58.949	55.9984	23.5302	15.9075	51.886	50.4022	21.6115	20.4841	55.5282	49.6376
AT4G36540.1	40.4805	34.6328	9.2298	10.1224	38.4851	30.3234	8.90112	10.6878	36.1505	29.8719	12.515	9.2
AT4G36540.2	3.9341	3.55275	1.129	1.17216	4.61124	3.22431	0.717768	1.20184	4.13162	3.51829	1.48285	1.38733
AT4G36820.1	0.246567	0.250362	0.712942	0.740645	0.168651	0.0827654	0.853073	0.53731	0.179077	0.0827958	0.912444	0.446742
AT4G36830.1	1.92859	1.88709	12.1878	11.2688	1.83258	0.628225	14.8639	8.35445	1.41839	0.850626	13.0817	8.5555
AT4G36960.1	18.4663	19.405	13.3028	13.5707	18.2803	19.1376	13.3486	15.5081	20.9087	18.9318	12.4143	16.9016
AT4G37000.1	22.3382	21.5129	50.8256	65.3906	23.2497	20.2499	60.6792	78.3662	21.2135	17.8802	55.9213	65.0513
AT4G36640.1	7.54429	10.2215	20.2425	16.9194	8.87077	7.34471	20.098	19.9057	6.89977	9.78466	20.1399	18.6108
AT4G36660.1	12.2751	12.373	27.8533	23.8138	16.1978	12.2718	31.5196	26.3398	12.6598	13.2666	25.865	28.3051
AT4G36690.2	28.0201	32.2605	12.8212	15.2981	29.4552	35.0187	11.384	15.3905	29.5461	34.2882	11.8806	12.1583
AT4G36690.3	46.085	46.598	12.8317	20.5731	47.3476	48.2002	12.524	20.1249	51.766	54.2093	12.4227	21.9911
AT4G36730.1	69.631	67.2353	10.0555	13.6024	47.5994	65.6005	11.0702	15.1402	59.4338	70.4045	11.0552	17.0739
AT4G36730.2	25.7581	25.5777	3.94132	2.93441	16.7101	27.4967	3.05369	3.85073	20.7826	26.891	2.42227	3.3759
AT4G36945.1	8.90526	9.30373	14.7224	15.8633	7.76347	8.17519	15.683	17.0173	9.27922	8.40306	14.7755	14.1151
AT4G36980.2	16.5942	18.3093	10.7768	14.1434	17.8174	19.4	10.4283	15.1851	18.748	21.7512	9.75138	12.7999
TCONS_00069780	0.39376	1.11522	1.08188	5.2275	1.3719	0.688767	1.62699	7.96645	0.817655	0.431826	1.87026	7.78409
AT4G37150.1	6.37142	4.64137	8.36632	19.0701	5.53208	3.15775	7.1567	21.1492	6.52832	3.28543	8.30107	23.6685
AT4G37200.1	51.5336	42.9058	64.5236	93.9431	52.6091	39.708	67.5941	105.504	55.7858	35.5981	74.3556	96.5704
AT4G37270.1	18.094	16.2321	25.5948	31.178	15.9241	13.4147	25.2057	37.5132	16.3172	15.5601	26.3455	36.8156
AT4G37310.1	7.54892	8.38251	16.9903	26.0677	8.02275	5.32391	18.6963	33.4969	7.77769	5.94933	18.9001	26.9276
AT4G37450.1	96.0207	109.628	91.3165	52.2424	98.7639	120.794	91.1448	55.4794	103.466	113.904	81.6465	53.3103
TCONS_00069989	8.58335	10.5119	3.26558	6.14415	11.644	12.7775	3.19659	6.25026	9.41873	10.9393	3.56221	5.36253
AT4G38280.1	29.6914	28.8972	14.2737	18.347	26.7449	30.7093	14.7684	15.6989	28.7202	30.7677	14.6761	18.3141
AT4G38825.1	21.5177	22.9581	0.135929	0.054529	23.8133	21.9318	0.156611	0.0601167	18.0085	21.1164	0	0.0843214
AT4G38830.1	0.654804	0.821335	0.213039	0.145135	0.990737	1.1861	0.166799	0.296931	0.689032	1.16035	0.211593	0.24841
AT4G38495.1	40.2764	49.6299	21.7096	24.7622	51.3427	64.2127	23.5061	22.4252	49.3899	59.8133	22.1091	23.1302
AT4G38510.2	20.6528	20.0689	46.4357	37.0663	20.6372	20.92	44.0329	33.9001	18.2787	20.8922	39.4558	36.5003
AT4G38570.1	18.729	21.1627	8.64132	11.5175	20.892	21.1947	9.70427	11.402	23.3491	22.5344	10.956	13.8092
AT4G38630.1	53.8634	55.3202	80.6556	66.0788	56.4988	51.1894	80.7814	62.3397	52.432	53.0456	78.2984	66.0288
AT4G38770.1	356.439	383.919	636.211	593.896	319.098	398.771	759.816	638.587	365.648	363.619	750.517	553.726
AT4G38800.1	179.251	204.663	109.113	135.839	199.31	251.103	114.726	137.056	200.393	253.689	111.292	138.046
TCONS_00070070	59.9502	78.4854	23.5157	39.3241	54.8832	88.8603	21.4389	40.9898	69.5421	84.2745	23.3721	40.5266
AT4G38830.1	0.654804	0.821335	0.213039	0.145135	0.990737	1.1861	0.166799	0.296931	0.689032	1.16035	0.211593	0.24841
AT4G39080.1	80.9084	85.5761	111.068	96.4523	80.4427	73.5517	105.912	104.802	76.7753	78.0475	107.059	101.817
AT4G38630.1	53.8634	55.3202	80.6556	66.0788	56.4988	51.1894	80.7814	62.3397	52.432	53.0456	78.2984	66.0288
AT4G38800.1	179.251	204.663	109.113	135.839	199.31	251.103	114.726	137.056	200.393	253.689	111.292	138.046
TCONS_00070246	0.797646	0.917247	2.05471	2.50104	0.508945	0.455861	1.66754	3.16668	0.103081	1.12245	2.32083	2.13932
AT4G39850.1	12.7331	13.1012	17.0124	16.9287	12.2251	11.1065	16.6742	19.291	12.1519	11.9521	15.9751	17.5257
AT4G39940.1	50.769	64.4373	111.329	135.136	39.7314	33.051	113.846	133.416	30.7064	41.5346	91.8123	118.815
AT4G39950.1	32.8769	48.6635	72.9818	65.5576	35.4116	24.4099	75.9682	79.1931	23.7003	33.3294	70.8691	78.8726
TCONS_00070392	2.64894	3.21787	5.75869	7.39636	3.21439	3.49128	6.26042	7.32767	2.73111	3.52319	5.12355	5.26117
AT5G01610.1	7.00629	8.1012	3.28866	2.80636	6.34	6.21859	3.07716	3.60048	7.62757	6.84427	3.36174	3.4595
TCONS_00070505	64.8416	100.666	27.6045	32.5768	62.067	107.759	32.458	29.0114	77.8264	98.0422	32.6422	31.011
AT5G01840.1	4.44754	3.48926	8.49807	6.73213	5.37022	3.52542	9.37031	6.45336	4.65874	3.4817	9.04997	8.06325
AT5G01850.1	3.62788	3.17074	7.47214	9.25003	3.5134	2.57344	8.26966	7.98677	2.29364	2.82677	7.32491	8.12752
AT5G02100.3	6.45211	9.94254	4.04054	5.39247	8.7546	10.7925	4.6925	4.87934	9.00778	10.2977	6.04874	4.81657
AT5G02090.1	7.64696	9.38857	3.20855	4.79529	6.77499	9.20414	2.26575	4.34035	8.24507	10.5301	2.01321	3.90102
AT5G02150.1	14.6752	17.0342	5.39892	7.92903	11.8838	20.2474	4.55442	5.19431	14.4804	22.98	4.82424	5.16538
AT5G02270.2	5.63168	5.29902	16.532	20.1638	6.89658	4.52703	20.6247	25.0849	4.32692	3.6321	20.623	23.6326
TCONS_00070646	5.13305	4.89268	16.9919	18.2426	6.11312	3.22535	14.8151	21.5184	3.74112	4.47301	18.6281	20.8715
AT5G02540.1	57.5046	50.3062	2.46703	2.64996	48.7191	36.6028	3.11134	2.68539	64.6633	37.8851	2.882	2.73794
AT5G02560.1	7.82464	7.03132	10.5	16.4933	9.20146	6.09915	13.1262	16.361	9.19717	6.38402	11.851	16.027
AT5G02790.1	104.832	116.492	146.648	200.522	110.377	97.4338	139.654	213.751	113.972	95.6326	148.123	196.26
AT5G02820.1	6.75459	8.3496	5.53436	5.45649	6.09573	8.69132	5.14499	4.49996	7.488	7.83729	5.40666	4.41411
AT5G03080.1	29.9846	29.3194	43.1577	51.4304	27.809	25.6043	47.829	54.5455	25.8703	26.0007	37.1434	60.4721
AT5G03120.1	22.2431	26.7834	7.45422	3.11737	19.0777	23.1133	6.43525	3.41349	23.4723	23.4419	6.1462	2.48359
AT5G03120.2	1.59786	1.0088	0.574467	0.122125	1.39794	1.21302	0.344695	0.149267	1.35535	1.11188	0.448912	0.237169
AT5G03150.1	8.8449	9.02322	3.1116	2.88542	7.51789	9.51498	2.6065	2.91766	8.8358	10.4221	3.33916	2.70693
AT5G02530.1	62.7543	64.934	52.1755	40.2718	68.3028	64.4675	53.3162	34.9764	68.222	62.3796	55.4748	39.8269
AT5G02770.1	92.7066	98.4482	67.7025	73.4281	99.7088	99.2381	63.146	71.2597	104.129	108.154	69.2998	69.7401
AT5G02830.1	4.19916	3.66388	16.4535	15.3964	4.51468	3.63766	15.8363	18.5164	4.38807	4.47144	21.4064	17.0554
AT5G02940.1	8.74036	7.34491	19.1334	27.7097	3.66915	1.02525	13.5081	30.1208	1.83747	1.39195	11.4026	26.5653
TCONS_00071143	0.651974	0.881058	0.0873053	0.0756531	0.668082	0.93412	0.133988	0.0647842	0.558324	0.50202	0.0969081	0.444031
AT5G05690.2	26.1595	23.1326	4.43049	5.41397	19.8854	29.5024	3.45366	6.81455	22.4544	27.4505	4.2102	9.21841
TCONS_00071145	7.51092	5.33894	0.488118	1.23158	3.59954	7.12167	1.6392	1.52214	8.94214	4.22218	1.601	1.65432
AT5G05130.1	2.80986	2.48191	1.44331	1.51316	2.46155	2.62418	1.4841	1.59141	2.73369	2.7396	1.67489	1.70541
AT5G05360.1	13.3036	13.28	9.3606	10.4277	12.5973	15.623	11.4037	10.294	16.7817	14.3	8.81801	9.61124
AT5G05440.1	85.8781	74.313	13.2189	9.08203	61.147	71.5269	9.89175	7.22569	92.4905	70.9178	16.6251	6.518
AT5G05100.1	74.854	65.3605	29.3194	33.6053	54.1196	76.403	29.6129	35.0217	70.601	75.8729	27.6146	34.4699
AT5G05430.2	1.13473	0.914835	0.0981946	0.246129	0.000138568	1.11198	0	0.0676223	1.49377	0.85208	0.401161	0.249938
AT5G05550.3	4.72594	4.85078	2.41133	2.12583	4.78562	5.27737	2.00448	2.26913	5.89909	4.72707	2.5971	2.40216
AT5G05690.3	60.9171	60.5845	11.9958	15.8337	49.0255	87.3665	12.982	9.61432	87.6609	71.7567	13.105	8.879
TCONS_00071147	0.32995	0.46012	0.342972	0.26181	1.47175	1.47622	0.21177	0.342692	1.53743	1.01728	0.689289	0.280534
AT5G05420.1	1.31796	0.702565	0.288384	0.841009	2.51831	2.89381	0.698261	0.459722	3.23707	1.04302	1.26885	0.793347
TCONS_00073172	10.1374	10.5856	4.46088	5.9853	10.4778	10.0074	6.02798	4.58766	12.4966	10.0978	4.70845	5.04205
AT5G17980.1	1.09269	1.16529	2.27725	2.10864	1.48703	0.927511	2.27903	2.10448	0.755022	1.23831	2.02135	1.90989
AT5G17990.1	32.819	38.1196	61.7357	61.3588	25.9294	21.3308	61.8801	59.8645	23.9744	24.3009	54.2766	59.7087
AT5G18060.1	10.3372	9.60233	0.43903	1.04939	12.9613	8.69904	0.440614	0.389194	8.41983	8.40302	0.523019	0.886757
AT5G18080.1	12.8089	11.0422	1.05133	0.647847	14.4645	9.88922	1.1072	0.522521	14.8628	8.80606	0.835899	0.517346
AT5G18170.1	85.882	101.027	15.3598	24.8501	76.2155	85.4986	12.5448	20.0753	69.2222	85.6523	12.5159	20.963
AT5G18010.1	6.76208	9.00101	0.0637243	0.171467	9.72941	7.44255	0.118223	0	6.27374	8.55711	0	0.101046
AT5G18050.1	14.0906	15.6724	0.0873408	0.440078	17.704	12.6079	0.274194	0.349304	12.191	13.1046	0.749824	0.0368582
AT5G18480.1	28.2259	30.3388	21.5582	18.3785	32.8429	28.7506	20.0207	17.5286	30.9701	27.5019	21.0662	17.3459
TCONS_00076326	0.223213	0.0938779	1.25635	1.82596	0.314195	0.205463	0.393665	2.72927	0.238692	0.104496	1.04735	1.92993
AT5G43150.1	31.7378	21.9873	28.8088	78.7777	31.5584	14.6944	42.2023	101.195	31.5312	15.0151	28.7294	80.2968
AT5G43260.1	20.9765	23.117	32.9845	56.7067	18.9842	18.4473	40.8577	76.7974	18.2338	16.8436	36.011	70.5213
AT5G43300.2	0.196396	0.297584	0.700836	1.48029	0.455497	0.473141	0.945347	1.68685	0.327489	0.351793	0.995834	1.22546
TCONS_00076694	3.53571	3.07522	9.76732	6.276	4.16726	3.13188	7.83745	7.24053	3.16104	3.4538	8.44347	7.23172
AT5G44920.1	2.96808	2.84436	0.711457	1.05256	3.37035	4.21549	0.880783	1.17515	3.45582	3.77912	1.04611	1.58527
AT5G45070.1	2.04507	2.07793	9.74324	8.56148	1.78314	2.00611	10.1504	8.88993	1.71776	2.74951	9.70056	9.949
TCONS_00078183	0.434307	1.78087	4.96491	8.5719	0.924468	1.93469	6.1428	7.28243	0.626893	1.09971	6.18647	4.13704
AT5G53280.1	6.01618	6.38612	13.6646	14.3187	6.72347	6.60006	14.2334	16.6497	5.81607	6.18753	14.1288	16.2795
AT5G52882.1	33.3239	35.1068	15.1586	9.17824	40.1231	30.7473	12.1692	8.13946	37.511	33.5919	14.3211	7.50283
AT5G53050.3	1.66138	1.76175	3.25757	8.51048	1.37616	1.993	4.60672	9.10207	1.3235	1.26561	4.35446	6.00163
TCONS_00078185	0.754074	1.00294	4.59209	7.67755	1.04398	1.37426	5.96589	9.21506	0.993821	1.09151	6.27703	5.35989
AT5G53120.1	16.9685	17.913	55.3365	58.511	16.673	13.1738	63.0715	86.6592	13.1297	13.1626	51.9025	74.6877
AT5G53280.1	6.01618	6.38612	13.6646	14.3187	6.72347	6.60006	14.2334	16.6497	5.81607	6.18753	14.1288	16.2795
AT5G52882.1	33.3239	35.1068	15.1586	9.17824	40.1231	30.7473	12.1692	8.13946	37.511	33.5919	14.3211	7.50283
AT5G53050.3	1.66138	1.76175	3.25757	8.51048	1.37616	1.993	4.60672	9.10207	1.3235	1.26561	4.35446	6.00163
TCONS_00078465	3.01814	2.43301	0.531195	0.420645	2.47397	1.63281	0.0941879	0.0936617	2.41264	2.73079	0.434495	0.50961
AT5G54390.1	52.5744	53.5166	95.9579	92.6659	46.3273	62.9019	103.721	106.866	45.32	58.666	92.9998	95.0534
AT5G54400.1	0.595532	0.7795	1.82893	1.53451	0.689044	0.459417	1.99402	2.30792	0.141514	0.601567	1.86781	1.9747
AT5G54770.1	1295.05	1461.55	3341.12	3810.69	1200.72	928.455	4030.07	3693.41	1244.5	921.262	3791.52	3619.94
AT5G54380.1	27.4917	28.7908	12.1057	6.7131	21.545	26.212	11.1609	8.84858	23.4628	28.2358	9.2458	9.93551
AT5G54630.1	15.1262	12.48	6.17363	5.72615	12.234	11.2108	5.21817	5.09603	12.9661	11.1166	6.98339	5.39272

## Sheet: Group 24h
[Ca2+]cyt -regulated lncRNA-PCG pairs
ID	WT_0h_NaCL_FPKM	WT_0h_Sorbitol_FPKM	WT_24h_NaCL_FPKM	WT_24h_Sorbitol_FPKM	NES_0h_NaCl_FPKM	NES_0h_Sorbitol_FPKM	NES_24h_NaCl_FPKM	NES_24h_Sorbitol_FPKM
TCONS_00028704	7.39118	6.97277	4.72782	5.09552	7.63083	8.55255	3.48782	3.9759
AT2G30970.1	13.1961	16.0517	21.5868	16.8554	9.44598	11.8742	22.3418	18.8565
AT2G30960.1	4.91984	4.36889	3.26521	3.42166	4.85521	5.45833	2.71063	3.01061
AT2G30990.1	7.69481	7.94999	3.64374	3.22306	6.97387	8.98408	3.12964	4.18259
AT2G31130.1	3.2284	3.66216	5.33596	4.9313	3.07085	3.31155	5.40414	4.89393
TCONS_00031171	0.259868	0.280694	0.351445	0.50058	0.271809	0.462394	0.561002	1.3767
AT2G43450.1	0.106533	0	0	0.0999437	0	0.103748	0	0.627404
TCONS_00046434	9.71529	9.28612	4.87458	6.14925	10.6172	11.7591	4.86052	4.49704
AT3G56130.1	85.8907	90.7914	54.4105	52.7503	88.5637	102.972	53.1851	43.9575
AT3G56200.1	8.35305	10.0133	36.311	26.9312	7.72107	9.5715	50.5566	44.4627
AT3G56290.1	12.704	4.976	58.5432	40.5692	13.6075	2.15858	71.5564	46.5831
TCONS_00083201	8.4083	7.65472	5.12366	4.84955	11.318	8.6322	4.96013	3.75438
AT5G14540.1	39.7041	35.2196	30.2354	27.0649	39.029	37.1921	29.5334	26.3716
TCONS_00089378	7.15658	8.25959	5.00406	5.97566	9.81225	9.29798	4.85915	4.39696
AT5G58540.3	10.6541	8.75517	5.95241	6.61888	11.9742	12.0949	6.71148	5.38483
AT5G58670.1	2.13163	2.11036	4.57872	5.1152	2.12464	1.16709	5.33953	4.99705
[Ca2+]nuc -regulated lncRNA-PCG pairs
lnc	WT_0h_NaCL_FPKM	WT_0h_Sorbitol_FPKM	WT_24h_NaCL_FPKM	WT_24h_Sorbitol_FPKM	NLS_0h_NaCl_FPKM	NLS_0h_Sorbitol_FPKM	NLS_24h_Sorbitol_FPKM	NLS_24h_NaCl_FPKM
TCONS_00030032	3.8051	1.93902	13.0822	7.22233	1.51274	2.77503	10.795	10.3649
AT2G38250.1	1.09987	1.34376	4.33398	2.51023	0.684835	1.11012	3.18634	2.71115
AT2G38310.1	197.48	178.491	59.994	89.5811	266.747	216.655	98.0884	67.7331
AT2G38470.1	11.3447	11.9738	29.3262	21.3494	7.99748	14.6628	20.6651	19.9291
AT2G38340.1	0.268638	0.337222	1.21687	0.765744	0.0310588	0.121197	1.16964	1.0359
AT2G38640.1	4.58509	3.98693	15.6624	10.2282	4.23061	3.14885	12.3072	15.9832
TCONS_00052339	1.38942	2.13685	3.85913	0.000183171	0.00112685	1.69806	0.569926	4.00671
AT3G27325.1	7.73944	8.06864	10.8915	6.38033	7.33601	8.04414	7.06699	11.6001
AT3G27310.1	27.7999	25.7156	23.6153	28.8739	27.797	26.0772	26.6515	22.1193
TCONS_00052372	35.3464	37.5795	65.3581	56.3636	32.6821	30.8182	67.6435	65.5096
AT3G27250.1	0.250661	0.332276	10.9736	10.6516	8.91e-05	0.0604234	9.81936	15.1379
AT3G27270.1	4.00016	5.90976	10.761	8.58744	5.83087	4.53955	9.69891	10.5466
AT3G27415.1	0.0996938	0.0997916	0.177703	0.244648	0	0.0256202	0.348082	0.276086
AT3G27420.1	11.6753	12.8194	7.49196	8.85205	12.7144	12.9692	8.83638	7.00551
AT3G27540.1	1.57109	1.42808	4.34489	2.99123	1.95404	1.58028	4.85281	5.99084
AT3G27240.1	90.9709	87.6554	125.799	120.924	93.3399	77.6676	118.639	129.168
AT3G27380.1	0.000580291	0.000558059	0.000237979	0.000291332	0.000806483	0.000735703	0.000256537	0.000114287
AT3G27500.1	1.30943	1.20981	0.205874	0.269887	1.5777	1.67176	0.275325	0.263363
AT3G27570.1	11.6237	10.2867	26.2845	18.1488	9.1225	11.1318	20.9036	25.9081
AT3G27570.2	12.8648	13.7162	22.6593	26.8509	16.274	9.87968	26.2975	22.8098
TCONS_00088582	10.1995	13.4401	6.34722	7.90807	14.0277	17.4541	8.21958	6.86645
AT5G53160.2	90.7247	123.866	25.7278	40.714	104.33	193.157	39.1124	26.3288
AT5G53160.1	33.3798	45.8489	10.2983	12.4431	30.6699	55.7168	15.9016	9.09565
AT5G53360.3	6.32557	9.19338	3.51115	4.3646	7.32349	10.3699	5.44048	3.888
AT5G53300.4	956.789	1028.46	539.112	737.451	1071.21	1169.95	744.112	554.028
[Ca2+]cyt and [Ca2+]nuc co-regulated lncRNA-PCG pairs
ID	WT_0h_NaCL_FPKM	WT_0h_Sorbitol_FPKM	WT_24h_NaCL_FPKM	WT_24h_Sorbitol_FPKM	NES_0h_NaCl_FPKM	NES_0h_Sorbitol_FPKM	NES_24h_NaCl_FPKM	NES_24h_Sorbitol_FPKM	NLS_0h_NaCl_FPKM	NLS_0h_Sorbitol_FPKM	NLS_24h_NaCl_FPKM	NLS_24h_Sorbitol_FPKM
TCONS_00000078	1.28153	1.13105	0.626698	0.530295	1.10443	1.65334	0.609383	0.54866	1.27331	1.24354	0.646303	0.464299
AT1G01300.1	49.814	54.2156	35.3556	34.0261	61.9144	57.685	32.9095	28.8185	52.2226	57.5047	31.2568	29.9328
AT1G01540.2	38.4734	34.605	26.8117	22.5364	33.4897	42.1063	27.2464	20.8383	39.6805	40.3391	27.4377	22.2464
AT1G01550.2	9.30053	12.0048	22.161	17.7978	13.9364	10.1504	19.3267	24.0538	10.842	9.47953	18.4555	25.1274
AT1G01170.1	143.325	161.674	101.365	103.793	139.708	164.728	86.3752	102.578	144.249	168.086	98.3803	95.5904
AT1G01450.1	7.60885	6.70345	3.41832	2.97993	7.50783	7.08885	3.86116	3.69656	8.01461	7.77491	4.30839	3.43638
AT1G01680.1	0.0406181	0.264885	2.216	2.78358	0.0850308	0	2.30609	3.47798	0.0817132	0.0928302	1.68778	4.28796
TCONS_00000083	2.30684	2.29956	0.998957	0.795438	2.13849	2.82778	0.328917	0.558843	2.9451	2.88551	1.5479	1.53643
AT1G01520.1	0	0	4.57052	4.04313	0.400292	0	7.73489	4.60624	0	0.0187474	5.17514	4.03006
AT1G01520.2	0	0	0.59028	0.293504	0	0	0.492579	0.504041	0	0	0.249978	0.246693
AT1G01250.1	0.990104	1.21511	9.46737	7.23438	0.360461	0.674293	13.3272	8.85462	0.743883	0.649286	9.99132	7.72964
AT1G01450.1	7.60885	6.70345	3.41832	2.97993	7.50783	7.08885	3.86116	3.69656	8.01461	7.77491	4.30839	3.43638
TCONS_00000340	49.9339	45.7815	22.9729	22.0679	38.1673	58.935	23.6942	19.7924	38.0702	60.3414	25.4518	20.1711
AT1G02650.1	1.52381	1.50361	0.494037	0.489511	1.57684	2.35408	0.26807	0.842535	1.52897	1.87256	0.537675	0.647079
AT1G02840.1	50.4582	64.5172	29.3675	30.5159	46.21	78.1299	26.1985	30.6234	51.3664	75.5448	27.3575	29.5871
AT1G02960.2	2.74687	3.24675	1.37135	1.94921	3.24417	3.31668	0.970287	1.44644	2.6767	4.39665	1.24502	1.24723
TCONS_00000479	0.221038	0.347078	0.534858	0.394964	0.325462	0.397027	0.567032	0.167036	0.37596	0.0400364	0.497915	0.3301
AT1G03620.12	0.362792	0.206455	0.0358135	0.0978474	0.297337	0.199396	0.0734112	0.310531	0.32294	0.564636	0.00748215	0.14976
TCONS_00000508	8.77269	12.8966	0.109456	0.975169	6.92098	14.8603	0.284061	0.922871	9.92814	14.1654	0.512477	0.562604
AT1G03310.1	5.64094	4.58494	17.094	11.4851	5.73007	3.028	19.4687	13.5703	4.24793	3.94989	16.0207	11.4954
AT1G03630.1	31.4828	17.7603	62.0127	59.1384	23.6624	10.1922	68.9422	52.4384	25.9785	9.30881	63.5251	54.9274
AT1G03630.2	27.8884	18.2593	55.845	66.8581	27.3034	9.84138	65.2947	61.8078	27.3438	9.45028	57.1142	60.6594
AT1G03900.1	78.5835	88.0282	64.1083	69.4946	82.4101	98.2828	59.2417	74.3219	80.5235	95.1043	55.754	68.0285
AT1G03250.1	18.1969	19.0188	23.8126	23.6525	19.3208	17.6151	27.6415	22.9919	17.7674	15.1863	23.5183	23.8362
AT1G03260.1	9.72686	10.8361	7.9932	6.53568	9.30467	11.2608	8.28828	6.80342	10.0698	10.5204	7.68401	5.93598
AT1G03470.2	3.30571	5.82495	2.7987	1.46701	3.78561	6.96198	0.899793	2.0713	5.70469	6.98677	1.73278	3.00482
AT1G03760.1	7.94329	11.62	7.8113	6.04961	8.77298	13.9255	6.52299	5.33623	9.27641	12.3463	6.34784	5.52014
AT1G03870.1	415.48	410.401	80.65	122.878	427.334	472.975	80.6593	117.317	482.126	448.491	92.7437	138.567
TCONS_00000654	0.487005	0.687204	2.57565	1.99454	0.689162	0.224194	2.31251	2.86261	0.419481	0.356693	2.48416	3.79197
AT1G04350.1	13.2377	5.91818	26.9167	37.467	10.4525	5.6576	31.2406	44.9951	13.3005	5.12804	31.5071	41.7023
AT1G04040.1	184.043	191.839	85.1909	97.3976	195.427	263.158	73.4745	71.3114	209.64	230.148	76.2675	83.5152
AT1G04220.1	10.6529	10.2795	47.1544	34.2102	10.1966	3.92646	47.2797	43.2025	6.72025	4.79087	54.6317	53.2999
AT1G04240.1	23.4093	20.8575	11.4563	8.20802	27.6928	20.7431	11.8021	3.71766	26.5751	18.7683	10.9347	4.03784
AT1G04290.1	4.94615	5.58965	12.4945	16.0985	4.10207	5.1132	12.8307	15.9763	3.8182	5.00489	9.83919	16.2914
TCONS_00001812	0.0816267	0.306176	1.56724	1.07315	0.890458	0.458054	2.845	1.80159	0.396353	0.605713	2.30464	0.752863
AT1G10657.3	0.557173	0.747893	5.51623	2.7794	0.898855	1.43438	5.72464	3.65965	0.752668	0.736149	4.79157	1.9591
TCONS_00003969	0.426358	0.327403	3.98955	0.158094	0.134409	0.946985	2.36649	0.227606	0.040421	0.172058	1.31873	0.247587
AT1G22660.5	0.350634	0.474836	1.63353	0.122433	0.00125069	0.172104	1.18118	0.329316	0.175056	0.430788	0.480226	0.000124952
AT1G22810.1	0.154929	0.0139392	0.399996	0	0.0218785	0.0271141	0.386662	0	0.09084	0.0500373	0.174289	0
TCONS_00004038	0.110466	0.614682	0.945716	1.59144	0.127895	0.0560515	4.4147	0.456536	0.210555	0.161363	2.74216	0.478635
AT1G23110.1	0.0429551	0	0.158021	0.590794	0	0.147098	1.70965	0.323071	0	0.031019	0.484865	0.274254
AT1G23110.6	0.442699	0.347893	0.4774	0.641498	0.266181	0.0775589	2.86579	0.74967	0.189138	0.110035	1.63026	0.426209
TCONS_00004971	2.01e-05	0.000393163	2.35e-05	7.47e-05	7.23e-06	7.77e-05	0.248349	5.08e-05	0.000245722	0.000296667	2.58e-05	0.0550385
AT1G29730.4	0	0.020335	0	0	0	0	0.0624416	0	0	0	0	0
TCONS_00005256	0.411777	0.000290268	0.0024401	0.000189545	0.0010841	0.000825014	1.97e-05	0.00833002	0.535356	0.0265228	0.000135773	0.0181553
AT1G31050.5	0.0804835	0.0162482	0.00629514	0	0	8.03e-06	2.45e-05	0.000236802	0.0923527	0.0138884	0.0202487	0.0390233
TCONS_00007423	0.0430817	0.0184788	0.314917	0.333504	0.0838034	0.0763827	0.574743	0.229786	0.0990583	0.0453717	0.503063	0.118756
AT1G53240.1	161.993	158.528	278.954	204.52	184.237	151.948	319.054	173.614	160.909	162.587	293.183	202.893
AT1G53310.2	24.0847	27.5328	71.9679	41.9317	19.4012	21.2057	93.1487	35.2391	18.087	25.0953	75.3236	39.2165
TCONS_00008709	72.8507	72.2037	430.415	306.068	105.046	94.5306	512.55	351.227	79.5159	91.3527	489.354	355.936
AT1G61930.1	0.878556	0.728739	2.36993	2.67343	0.901365	0.757247	3.08981	2.80848	0.78503	1.17031	2.64908	3.29814
AT1G62120.1	1.50663	1.71394	0.565964	1.16681	1.52003	1.92616	0.692152	1.2104	1.36628	1.72377	0.520514	1.11218
AT1G62180.1	6.74464	8.23602	51.7867	29.2019	10.5795	7.90112	63.0095	35.3112	7.04155	11.1421	55.9143	32.9225
AT1G62180.2	4.41996	5.13076	32.449	20.1374	5.3115	6.08125	40.5931	16.9373	5.30364	5.80578	40.5397	23.8829
AT1G62290.1	5.25774	4.03027	18.8312	14.113	8.22679	4.03722	18.5316	9.97828	2.73546	4.73737	18.7963	10.894
AT1G62300.1	10.0282	11.6835	22.1197	22.0471	9.5738	11.4233	19.8408	19.7589	8.37063	11.0079	20.0345	22.2113
AT1G62310.1	5.47692	5.82726	1.74899	3.72206	6.22471	5.99789	1.91446	4.09932	6.68337	7.25651	1.7625	3.58149
TCONS_00009326	620.122	1199.75	341.008	593.424	678.552	1414.81	188.152	777.944	764.195	2010.27	296.688	934.712
AT1G65970.1	67.3861	123.671	30.3788	61.572	65.7786	160.46	17.3237	85.6867	88.9501	205.493	28.3509	94.8322
TCONS_00010026	0.41769	1.01466	0.0699591	0.131358	0.270109	1.20708	0.114877	0.093317	0.557901	1.05004	0.0314399	0.111854
AT1G69520.1	8.75979	12.9098	6.90613	6.14658	10.1036	14.8555	4.30245	6.69403	8.09757	16.8821	5.73563	8.31057
TCONS_00010028	3.04771	4.01784	0.103567	1.57298	1.91117	3.76585	0.03305	1.03827	1.42841	4.24969	0.291575	1.20755
AT1G69430.1	0.788927	0.535225	1.71587	1.25123	0.669778	0.369553	2.05193	1.4386	1.05174	0.47	2.11344	1.1806
AT1G69520.1	8.75979	12.9098	6.90613	6.14658	10.1036	14.8555	4.30245	6.69403	8.09757	16.8821	5.73563	8.31057
TCONS_00010046	0.842934	0.935575	0.210037	0.0890871	0.918872	1.2539	0.0660694	0.0140781	0.740018	1.05993	0.0667553	0.0278767
AT1G69640.1	28.1769	30.7124	42.5022	40.3768	34.3394	29.4201	41.9471	42.6082	29.9053	28.138	39.5289	42.3442
AT1G69730.1	1.55433	1.50452	5.90031	7.43952	3.05952	1.2314	9.13104	11.1526	1.61955	1.09583	9.07902	11.806
AT1G69840.1	7.6775	7.77612	10.7885	9.44942	7.66792	7.1752	10.0074	10.3119	8.73615	8.50211	10.6684	10.468
TCONS_00011003	3.45917	3.10368	1.32414	1.32433	3.53468	1.89383	1.50853	1.80237	4.21788	2.38648	1.55965	1.47416
AT1G74910.2	67.4997	55.7903	31.8862	34.2592	58.6049	53.5585	28.1367	31.0979	73.0025	48.4532	26.523	25.3778
AT1G74970.1	337.221	276.768	209.609	199.641	319.381	238.703	208.263	177.017	337.271	222.217	207.339	171.666
AT1G75450.1	4.06039	3.5899	1.31945	1.6571	5.54783	2.67773	0.904821	1.72208	4.29575	2.56002	1.15677	2.00949
TCONS_00011020	12.2714	7.64192	48.1372	12.13	8.2715	3.37637	84.8042	13.9451	2.44817	6.41083	78.1307	19.3828
AT1G75280.1	28.6598	25.7042	143.118	97.3904	34.4826	26.6271	219.707	87.3045	31.1412	22.3434	198.384	78.3407
TCONS_00011311	3.10578	2.49452	0.196811	0.794844	1.7886	2.62521	0.311933	1.8599	3.69254	2.75046	0.181554	0.862604
AT1G76980.2	3.86947	5.32003	13.3189	12.4421	5.42302	4.42084	14.2313	10.7957	4.04495	4.43146	12.5529	12.5093
TCONS_00011315	1.18893	1.82069	0.556038	0.782713	1.06503	1.8196	0.566412	0.80209	0.875331	2.66143	0.735828	0.829904
AT1G76860.1	76.4059	89.4816	54.9366	60.8728	63.9065	90.8717	43.4366	62.7528	66.7821	95.7041	46.2102	61.924
AT1G77020.1	7.26722	10.3268	5.16598	6.41654	6.8684	10.7933	4.96839	7.04747	6.5557	11.0177	4.90463	7.05839
TCONS_00013239	3.19042	3.10118	1.59528	2.49591	3.24207	4.65772	1.13051	1.51169	3.94987	3.18779	1.7314	1.09088
AT1G06210.1	14.7422	15.2589	21.8994	20.6664	14.162	13.9725	22.2306	20.7989	13.9551	13.6852	21.2415	20.8149
AT1G06390.1	52.8084	51.068	39.915	34.3589	50.1494	59.7491	35.3744	31.988	57.744	57.4042	38.154	33.9592
AT1G06430.1	15.6546	10.4162	30.6021	19.0069	11.7923	6.05398	36.7322	24.9711	10.4895	8.30643	35.871	29.5948
TCONS_00014175	22.3921	21.0355	38.9	28.3296	16.2972	11.11	49.1531	35.4269	15.9221	13.2644	37.4934	37.8701
AT1G10350.1	6.95488	8.69785	10.4003	9.73377	7.49427	7.49971	10.8488	10.2309	7.082	7.58398	9.91216	9.5022
AT1G10370.1	47.2574	18.018	108.138	75.3322	2.04341	4.5e-05	121.245	69.6654	5.94298	0	117.046	82.7426
TCONS_00015026	0.0870431	0.0195935	0.329975	0.163059	0.0313675	0.0296399	0.270688	0.195394	0.0160688	0.0564008	0.136985	0.210809
AT1G14820.1	1.39293	1.77211	3.59452	3.11809	1.50672	1.79205	3.58501	2.44279	1.43503	1.22069	2.13893	2.56025
TCONS_00016147	45.2444	51.7764	11.0691	16.1838	48.0894	47.5834	7.3377	10.1194	51.3863	44.0901	12.6914	14.45
AT1G21710.1	16.0363	15.628	12.5656	12.2494	14.7084	15.9756	12.2722	10.4336	16.3101	15.5351	12.3077	11.1126
AT1G21840.2	3.31437	5.12411	1.43128	2.44747	6.09227	3.85439	0.276103	1.77834	5.16621	3.1092	0.90428	1.1505
AT1G21930.1	46.9619	43.8985	22.7381	35.1299	42.3293	50.3336	19.4685	34.2015	46.9072	42.9492	20.686	28.6961
AT1G21590.1	12.1877	12.3815	22.8376	19.3938	14.3497	10.3445	28.0623	18.5192	11.3428	11.7608	24.4355	19.0207
AT1G21830.1	41.1492	48.7821	9.76404	13.9929	45.1847	42.1548	7.78504	15.0809	51.7315	42.5389	10.1373	12.5558
TCONS_00016208	1.16532	2.21269	0.2433	0.341084	2.04165	1.41267	0.0943664	0.0227735	2.05944	1.15155	0.197507	0.107299
AT1G22330.1	21.6412	19.7185	4.33929	6.45961	21.8477	20.5653	4.50121	5.64518	23.1123	17.6474	5.39906	5.34598
TCONS_00016528	4.86858	2.90005	1.05405	1.19398	6.15964	3.6981	0.985845	0.974315	4.52969	3.4308	1.90572	0.930115
AT1G24150.1	3.39758	4.20793	6.29712	5.16112	3.29406	4.24894	5.77756	5.10857	3.3981	3.80892	5.25241	5.26976
AT1G24260.1	3.62202	2.99439	1.05189	1.18659	4.95169	4.45819	0.530989	1.5523	3.81067	2.97591	0.0266254	1.13621
AT1G24260.2	7.99016	4.72943	3.36997	3.21777	11.0756	5.18217	2.63459	1.49968	9.45172	5.85877	3.18373	2.0114
TCONS_00017004	10.4006	12.1413	2.77138	4.74359	12.3492	13.8984	2.72711	7.22256	13.8866	16.4254	2.92213	6.24909
AT1G27760.3	22.9881	24.8987	55.2658	46.4885	23.3029	21.8805	60.0826	46.684	20.715	22.4944	56.1042	55.2772
TCONS_00017049	0.354145	4.78e-05	1.98178	2.35335	0.240109	0.00873896	2.22724	2.02631	5.14e-05	0.128403	0.689458	1.72029
AT1G28370.2	1.28158	0.8387	4.2547	5.0571	1.5519	1.21135	3.53076	5.42718	1.18997	0.609696	2.65344	4.87112
TCONS_00018944	7.4438	8.46891	3.25958	3.945	8.20667	10.0939	2.18168	5.58451	11.1786	11.3878	4.55959	4.76268
AT1G49450.1	1.43205	1.38645	5.82986	5.46665	0.928545	0.494506	6.81969	3.65184	0.163241	0.558347	4.98896	4.45505
AT1G49520.1	1.4	1.83016	0.414735	0.768621	1.6264	1.45531	0.402193	0.590252	1.63847	2.17206	0.23274	0.890223
TCONS_00019539	0.0783372	0.0976121	0.0179282	0.152219	0.277756	0.32157	0.0176784	0.0432141	0.124577	0.389697	0.0416094	0.0950428
AT1G52710.1	0.541932	1.21766	0.140015	0.757863	1.7783	1.79481	0.268961	0.501925	0.652364	1.87399	0	0.484955
TCONS_00020249	7.21301	8.72387	1.94068	4.85802	4.10973	9.98015	1.88654	3.68554	6.11585	10.2941	1.19096	3.86028
AT1G56680.1	3.31312	5.37561	1.79406	3.76822	3.58049	6.29044	2.36583	2.66416	3.48204	5.64032	1.1757	2.35162
TCONS_00020308	1.32354	0.909582	3.31978	1.19209	0.203383	0.935409	3.14997	0.456286	0.487228	0.261548	2.53267	0.679239
AT1G58007.3	3.77e-05	0.0820935	0.284925	0.0223307	0	0.106982	0.19079	0	0.000107867	0	0.22595	0.040484
AT1G58025.1	4.45982	5.24492	7.62795	5.22237	3.79748	5.06484	7.09557	5.02318	4.49472	5.11985	7.3587	5.0695
TCONS_00020663	0.0435272	0.182774	0.409523	0.389786	0.000208919	0.000340375	0.619979	0.50255	0.00303949	0.17048	0.80302	0.230138
AT1G60670.3	0.351158	0.525885	1.20529	0.979813	0.510994	0.69443	1.29021	1.25129	0.72081	0.432637	1.70402	0.880248
AT1G60470.1	1.36273	1.68583	23.3153	12.3196	2.42638	1.03725	32.4646	11.9599	1.04729	0.958382	33.6429	11.672
AT1G60590.1	0.787742	0.860355	13.7769	4.79989	0.259977	0.227956	16.1363	4.84881	0.49925	0.344015	20.8439	5.36603
TCONS_00022733	33.9857	30.5964	77.6668	113.202	39.5744	27.1278	102.495	163.937	35.8811	22.2462	92.9132	136.553
AT1G71480.1	9.33376	6.08555	19.1283	34.7309	10.1105	6.85913	23.6584	50.0434	10.6615	5.47444	24.8456	41.559
AT1G71340.1	10.8352	7.83294	12.7849	14.1989	9.56777	8.65675	12.9059	16.3128	11.5729	8.44628	14.02	15.2318
AT1G71490.1	1.76322	1.54511	3.79478	6.23021	1.86493	1.85774	4.74639	8.51935	2.43471	1.76986	4.24363	7.24966
TCONS_00023397	1.2298	0.617618	2.2452	1.02521	1.0424	0.776991	2.35096	2.04985	0.590229	0.933135	1.84376	1.89082
AT1G75190.1	8.96266	10.6773	3.2915	5.45814	10.2321	10.5171	2.2243	5.04293	10.2791	10.2424	2.68119	3.97784
TCONS_00023450	3.35481	3.87448	1.81411	2.51423	3.80015	7.88721	1.02971	2.73836	4.78843	7.61691	0.766311	2.15709
AT1G75800.1	95.4033	130.566	38.8296	48.6142	66.3071	157.993	34.8016	49.1557	88.6256	160.367	29.6274	41.3435
TCONS_00023809	4.06792	3.48425	1.15699	1.37801	4.95346	3.22772	0.718291	1.08768	3.3264	3.28871	1.12815	1.29589
AT1G77690.1	23.8301	25.4616	13.8166	18.2262	31.9239	30.367	14.2073	15.1785	29.5681	31.4006	12.5434	15.3671
TCONS_00024559	2.28441	2.39019	9.60071	5.50424	2.90414	1.3806	7.49265	4.12215	2.57428	1.33944	6.71544	3.77949
AT2G01530.1	168.548	192.8	30.7556	81.4767	223.117	199.498	24.1058	119.445	203.831	194.921	31.0317	116.524
AT2G01590.1	5.33632	3.96118	20.9377	13.0103	4.94712	3.54533	20.7486	10.7006	4.77498	1.96246	21.9169	11.7704
TCONS_00025081	12.4976	11.0877	33.9218	48.2828	9.51643	11.3782	31.6148	63.2673	5.46187	8.68227	31.4838	62.005
AT2G04430.1	1.45329	0.919036	1.75955	2.60924	0.563389	0.936251	2.48544	3.02467	1.00616	0.91867	1.37028	2.46462
AT2G04520.1	87.1052	89.554	100.538	111.294	86.2002	88.4375	92.2631	107.333	84.3416	88.2531	91.8059	107.541
TCONS_00025191	1163.53	1550.37	2548.34	2746.46	1817.36	1095.03	1999.22	3211.09	1595.99	1137.08	2990.06	2961.05
AT2G05440.9	5.76897	9.54565	14.0363	12.1233	10.73	5.8421	11.9103	15.6531	7.21941	6.98385	15.494	14.3999
AT2G05510.1	25.9667	60.8965	264.473	366.673	26.851	56.975	176.692	568.777	68.9201	49.9572	235.643	446.091
TCONS_00026955	1.8637	1.4146	3.84328	10.0844	2.05547	1.00368	3.00406	13.5195	1.93204	1.36106	4.85695	13.6329
AT2G20920.1	55.5536	55.572	46.058	83.8348	58.9189	47.9437	46.8531	117.996	66.2858	51.3398	49.4766	103.96
AT2G21070.1	5.4764	5.9676	4.7305	2.57941	5.15227	6.51357	5.08724	2.68186	5.28733	6.07276	4.0321	3.12492
AT2G21270.1	43.9735	42.7323	51.2224	57.8852	43.7882	44.2546	51.4237	64.2997	43.3697	45.8079	50.7702	63.3632
AT2G21180.1	14.5385	17.1021	21.0426	32.6959	14.7204	15.924	18.4848	38.9041	16.3474	16.4811	21.9525	39.014
TCONS_00026956	0.366853	3.12816	6.69355	6.55044	1.83096	0.731158	2.85012	9.58165	0.167325	1.74616	1.77869	9.62339
AT2G21270.1	43.9735	42.7323	51.2224	57.8852	43.7882	44.2546	51.4237	64.2997	43.3697	45.8079	50.7702	63.3632
AT2G21180.1	14.5385	17.1021	21.0426	32.6959	14.7204	15.924	18.4848	38.9041	16.3474	16.4811	21.9525	39.014
TCONS_00027400	66.4151	58.8096	175.895	163.497	82.0911	62.7882	166.342	164.303	79.7852	57.1031	166.618	168.622
AT2G23390.1	17.9422	14.3723	26.1531	28.3679	17.1766	12.6529	30.5271	32.3856	17.6385	14.4102	29.8102	31.5735
TCONS_00028623	6.81e-05	0.155512	0.60468	0.0080111	3.31e-05	0.000104562	1.22843	0.181017	0.050705	0.000101477	0.596017	0.0609179
AT2G30600.1	0.171572	0.117592	0.730457	0.397927	0	0	1.47001	0	0	0.0252059	0.653631	0
AT2G30700.1	10.4145	10.6914	13.6816	11.1909	12.5282	11.6718	17.7327	11.5744	10.6076	11.2834	15.1265	10.6569
TCONS_00028624	0.158025	0.25861	2.20816	2.8012	0.721299	0.377375	1.72668	2.68563	1.03559	0.384525	2.5185	1.88525
AT2G30990.1	7.69481	7.94999	3.64374	3.22306	6.97387	8.98408	3.12964	4.18259	7.5163	7.01714	2.57514	4.03384
TCONS_00028993	102.631	95.7531	233.787	148.633	108.088	73.2498	229.996	169.473	81.9604	77.9855	234.418	170.57
AT2G32295.1	5.97785	6.88261	10.9316	7.66066	6.6573	7.8175	10.5106	9.85896	5.75216	6.8755	12.2765	9.16308
AT2G32540.1	10.1921	9.73098	28.5826	24.8262	16.3283	10.4581	28.4127	29.3216	11.347	11.0457	40.5868	30.8456
AT2G32400.1	2.65782	2.93977	4.23804	3.43685	2.96525	2.88408	4.63532	3.28149	2.58352	2.6803	4.07598	3.50315
AT2G32510.1	1.32154	1.58085	5.17431	3.69356	1.29213	0.874379	6.75888	4.057	0.839005	0.929297	6.94778	4.0931
AT2G32600.1	34.3373	37.2295	28.5813	31.9378	36.5048	41.2535	28.6693	31.862	36.32	36.2269	30.717	30.8085
AT2G32640.1	5.52808	3.25742	10.3621	6.53303	5.52954	2.26017	11.6954	6.36341	6.57427	1.71315	10.4887	6.0281
AT2G32640.2	1.88105	2.18599	3.66546	3.37958	1.63285	0.943453	4.35431	3.30291	1.47914	1.08032	5.03215	4.18833
TCONS_00029277	1.70657	2.04167	3.97692	4.2179	2.25978	2.05584	2.83235	5.00434	2.52338	1.78088	3.26284	5.13004
AT2G34180.1	0.479265	0.260443	0.957371	0.913093	0.436379	0.344421	0.392942	1.49801	0.101205	0.392888	0.867814	1.54344
TCONS_00029739	0.941932	0.802889	7.95628	3.20275	0.485008	0.440509	2.44266	3.1306	0.823288	0.997613	3.76683	3.04902
AT2G36800.1	6.05652	5.09558	19.2422	12.0026	3.62979	3.55024	11.5476	14.193	3.28539	5.13955	14.8887	15.1051
TCONS_00029758	4.50529	7.14415	8.04746	18.6365	6.26796	7.31192	3.28239	26.8124	8.07394	5.4621	3.92508	22.5444
AT2G36950.1	20.1928	22.2416	27.4323	43.8716	19.7855	20.8153	21.9755	57.8276	19.3069	25.5044	29.1645	64.2153
TCONS_00030649	25.823	14.7309	39.5601	57.3539	22.9499	12.3802	48.6421	59.8179	15.7712	11.789	53.0029	60.4255
AT2G40830.1	20.3585	19.3312	25.842	27.6199	22.8036	18.4245	29.6436	30.83	21.0041	18.8462	28.0718	33.1714
AT2G40830.3	1.69454	1.22512	2.52192	2.9016	1.13355	0.520387	3.27502	2.35533	0.804279	0.998686	2.47021	2.83048
AT2G40840.1	22.5982	22.5917	55.3646	56.6759	20.0479	15.8098	57.3479	52.7007	17.2544	18.0586	39.494	49.5017
AT2G41040.1	10.5967	9.39459	23.5802	22.0257	12.1312	7.56681	26.2527	21.4907	12.8386	7.27533	26.7258	24.4588
AT2G41090.1	24.2309	16.631	67.7841	140.577	21.8554	10.0565	149.646	130.548	19.3166	10.7613	139.773	150.505
AT2G41340.1	6.46525	6.73483	1.3743	3.31017	6.37473	8.01353	1.59095	2.13148	6.12194	6.74803	2.29337	1.82159
AT2G40890.1	40.3172	40.8893	60.2534	57.6305	39.8828	38.1022	56.1926	59.6726	39.4645	37.8011	62.1351	61.8093
AT2G40940.1	74.3735	77.3542	37.4247	36.3145	67.7272	68.9375	34.6013	40.0805	78.6744	73.4613	37.4399	41.7939
AT2G41010.1	8.40526	7.6557	10.6142	13.45	6.8307	7.03516	13.2683	14.0172	9.64787	7.45958	13.3763	19.3361
AT2G41120.1	7.79439	5.4351	12.032	16.976	6.77033	4.65351	16.059	21.7535	7.36867	4.63374	16.566	20.6866
AT2G41190.1	2.88757	3.69718	55.785	89.4478	3.21155	3.02099	63.0586	61.5225	3.64528	3.42435	51.7979	69.3435
AT2G41190.2	0.27118	0.230106	2.55006	6.53989	0.196928	0.494854	5.4239	4.96885	0.425904	0.198778	2.84411	5.76331
TCONS_00031062	21.5936	19.1478	2.3871	4.46981	38.5944	19.2152	1.14973	4.92325	43.2138	19.3492	2.56522	4.732
AT2G43160.2	39.7777	37.4984	23.9018	27.0359	41.5375	42.1839	28.471	27.4211	44.9197	39.8448	25.0365	26.8049
AT2G43140.1	0.816079	0.916514	0.114607	0.333905	2.49726	0.635047	0.0492281	0.126696	2.3255	0.649388	0.0788096	0.139453
AT2G43140.2	9.77463	9.32909	0.643432	1.08056	10.6916	7.78855	0.240226	1.7806	12.9026	8.27851	1.53161	2.63055
TCONS_00031163	3.43169	9.98402	16.0467	28.7041	1.6571	1.98849	14.1983	35.0518	0.716803	1.36486	14.853	29.3466
AT2G43510.1	17.4496	30.2455	72.4277	148.644	12.0379	12.2653	40.7527	195.83	9.3872	16.6048	52.3693	197.262
AT2G43840.1	1.82789	1.83508	2.8223	3.28758	1.87029	1.49725	3.23487	3.54598	1.7393	1.72252	2.96119	3.02121
AT2G43570.1	4.59952	9.38752	52.0156	69.1405	3.69847	2.58469	67.0213	66.5173	4.75795	10.3989	49.1725	84.3906
AT2G43580.1	0.0395635	0.130147	0.391536	0.675396	0.219581	0.0866472	0.335736	1.09075	0.0830257	0.134371	0.492451	1.2803
AT2G43660.2	0.588112	0.370856	1.07872	1.96588	0.694035	0.41794	1.30564	1.68975	0.367967	0.401556	1.35028	1.55423
AT2G43770.1	31.4083	32.1637	25.5406	21.6438	29.9788	35.3147	26.2394	20.8617	30.5536	31.5353	24.7329	20.5404
TCONS_00033126	0.643439	1.04141	0.111307	0.110842	0.725104	0.8306	0.0757368	0.0779103	0.767383	0.672767	0.0379496	0.0740819
AT2G14170.3	12.7989	15.4803	4.38138	3.96431	7.42725	11.988	4.0911	5.1826	10.2817	10.6802	2.80642	4.13904
AT2G14170.2	48.6951	65.8325	24.2341	33.7427	46.2286	56.915	20.4199	36.4399	50.9666	56.7973	20.2312	29.9241
TCONS_00033222	0.18608	0.217369	0.0930041	0.557975	0.170238	0.0661003	0.140683	0.248934	0.110135	0.161265	0.0920715	0.235266
AT2G15042.1	0.227896	0.885956	0.419804	2.44915	0.408174	0.19367	0.285673	1.10135	0.288476	0.273326	0.218454	1.30301
TCONS_00034643	0.286588	0.413058	0.115934	0.22398	0.433322	0.444707	0.137167	0.0763311	0.448718	0.587084	0.180186	0.189176
AT2G24520.4	6.48213	7.31402	4.93907	5.38051	7.11548	7.64196	5.12054	5.64214	7.28615	7.70185	5.4216	6.13681
AT2G24270.1	58.7879	49.4048	76.4856	71.0908	45.976	38.1672	92.7871	85.3052	54.415	41.6558	88.6581	78.8242
AT2G24270.4	92.3577	61.1216	102.759	125.369	64.2949	51.9906	127.694	132.028	82.3077	55.9405	128.598	121.57
TCONS_00034646	3.23533	3.20319	16.8287	11.8996	4.46693	2.45435	21.1607	19.0247	4.11352	1.88631	21.4908	20.0859
AT2G24280.1	18.5443	15.7952	22.8262	25.0706	16.6735	16.554	30.3559	27.2012	19.5416	17.0066	32.9355	27.1825
AT2G24290.1	22.7934	24.2184	14.7728	18.0113	22.5278	30.1847	12.0868	17.7688	25.8067	27.1432	10.8497	15.1064
AT2G24270.1	58.7879	49.4048	76.4856	71.0908	45.976	38.1672	92.7871	85.3052	54.415	41.6558	88.6581	78.8242
AT2G24270.4	92.3577	61.1216	102.759	125.369	64.2949	51.9906	127.694	132.028	82.3077	55.9405	128.598	121.57
TCONS_00034752	48.4995	47.5644	132.493	150.563	59.9945	58.2242	142.716	206.069	61.4111	56.001	144.23	186.776
AT2G24820.1	26.219	23.6501	68.3524	70.6912	30.8589	26.7569	78.7422	89.0087	27.6611	25.3442	81.7731	88.3902
AT2G24940.1	227.798	255.057	311.327	347.707	256.524	234.856	286.967	344.957	243.819	222.003	285.849	315.829
AT2G25060.1	57.4026	56.5922	42.8681	40.6165	66.9395	52.5049	44.1849	29.64	58.0708	50.7704	48.3441	29.2503
AT2G25090.1	2.03508	1.55503	4.24371	4.81443	1.87133	0.928503	4.88822	5.36562	1.99629	1.6168	5.81803	5.23697
TCONS_00036402	2.60272	5.20352	0.32878	0.773089	2.84554	6.48154	0.597187	0.483524	2.17582	5.71967	0.335157	0.208146
AT2G33830.1	26.0613	54.4409	0.726251	6.09202	10.7548	51.3354	0.319771	3.69718	14.839	47.7343	0.317065	2.54313
AT2G33830.2	526.36	1141.44	20.5032	141.723	224.839	1020.57	4.22486	86.6491	263.452	1019.39	8.06995	42.8356
TCONS_00036403	2.20564	2.2098	0.086682	0.0190425	0.136021	3.36198	4.96e-05	0.000221264	1.0907	4.54225	0.130804	0.129489
AT2G33830.1	26.0613	54.4409	0.726251	6.09202	10.7548	51.3354	0.319771	3.69718	14.839	47.7343	0.317065	2.54313
AT2G33830.2	526.36	1141.44	20.5032	141.723	224.839	1020.57	4.22486	86.6491	263.452	1019.39	8.06995	42.8356
TCONS_00037695	0.170164	0.271398	0.643962	0.967796	0.514598	0.282101	0.662992	1.22958	0.257738	0.171734	0.773086	0.724267
AT2G41120.1	7.79439	5.4351	12.032	16.976	6.77033	4.65351	16.059	21.7535	7.36867	4.63374	16.566	20.6866
TCONS_00037709	4.97693	5.74334	7.63079	16.1021	5.28142	8.16305	15.561	15.3102	4.79085	7.5179	14.4212	12.2731
AT2G41090.1	24.2309	16.631	67.7841	140.577	21.8554	10.0565	149.646	130.548	19.3166	10.7613	139.773	150.505
AT2G41190.2	0.27118	0.230106	2.55006	6.53989	0.196928	0.494854	5.4239	4.96885	0.425904	0.198778	2.84411	5.76331
TCONS_00037916	0.839644	0.550457	2.4873	1.55513	1.39803	0.158395	2.949	1.3104	0.852378	0.215146	3.15664	1.31846
AT2G41900.1	25.5431	24.3341	38.9222	26.9305	27.5968	24.0035	43.2111	30.7544	25.8229	24.5801	40.9907	29.7308
AT2G42150.1	0.199063	0.126634	0.354298	0.25833	0.152616	0.0522806	0.372721	0.225631	0.105982	0.0496149	0.384089	0.174147
AT2G42190.1	10.6503	9.87315	18.4812	16.4953	13.99	10.7347	21.6745	13.6814	11.0466	11.2712	19.9887	12.2918
AT2G42310.1	109.563	129.83	90.1931	113.481	105.979	132.089	81.8271	109.009	105.336	131.669	79.2288	106.725
AT2G42230.2	18.9315	18.4717	27.1465	22.1615	24.5096	18.0294	27.2699	21.8026	21.2658	17.8288	26.1765	22.8237
TCONS_00038209	1.37327	2.7096	24.9634	24.8916	2.32668	2.4624	35.971	19.4733	1.8486	3.34709	22.9509	30.0508
AT2G43340.1	24.2816	23.4978	40.8893	35.338	21.785	21.7546	40.5615	38.8285	23.42	23.2516	39.3031	42.5136
AT2G43370.1	8.12422	9.15078	3.91842	4.50593	6.96917	8.18056	2.61514	5.79881	7.07582	8.0077	3.33831	4.92528
AT2G43400.1	16.2427	15.266	5.38874	8.05073	12.8184	16.2796	6.26786	9.00889	17.6333	15.7289	7.62179	8.70661
AT2G43680.4	48.2303	47.5031	33.8914	35.6734	51.9928	59.2054	29.9296	41.5429	54.5708	58.3073	38.5354	36.55
AT2G43760.3	23.507	23.312	20.8045	18.3718	22.0013	22.525	16.2675	19.4431	23.4646	21.3632	18.8136	17.2097
AT2G43790.1	57.8678	55.7492	40.1461	43.0711	52.8365	56.8214	38.2091	46.8368	59.1246	56.0752	38.5702	45.9941
AT2G43840.1	1.82789	1.83508	2.8223	3.28758	1.87029	1.49725	3.23487	3.54598	1.7393	1.72252	2.96119	3.02121
AT2G43570.1	4.59952	9.38752	52.0156	69.1405	3.69847	2.58469	67.0213	66.5173	4.75795	10.3989	49.1725	84.3906
TCONS_00038506	2.64488	3.75826	25.1569	13.1348	0.460402	0.315336	10.2138	17.021	0.715085	1.10256	9.65826	15.0567
AT2G45360.1	0.455635	0.470235	2.97603	2.70992	0.282197	0.255352	2.3704	2.43466	0.18302	0.316671	2.47378	2.37009
TCONS_00038991	0.117637	0.105819	0.556622	0.7942	0.232301	0.16357	1.31962	0.608051	0.0547447	0.109877	0.766271	0.77241
AT2G04039.2	0.555768	0.498146	2.83519	3.25339	1.50365	0.995153	4.10558	3.36572	1.0882	0.881889	2.14264	3.38595
TCONS_00039765	3.59829	4.57213	27.6528	12.8466	4.87879	2.75264	42.6453	15.7567	5.8592	4.31675	34.2692	19.7724
AT3G04910.2	14.7983	13.086	7.77088	9.08876	13.4172	14.966	4.34428	7.77274	15.4485	12.5099	4.65289	9.8338
AT3G05200.1	12.8876	10.5812	5.10553	9.93428	8.32892	13.4918	3.46585	10.6783	12.8197	11.1986	5.63526	8.36203
AT3G05250.1	11.8348	11.3892	4.49134	7.98501	8.37269	12.0515	3.76708	9.63406	10.2338	11.2558	4.60025	8.17414
AT3G04760.1	15.5173	14.1967	22.523	20.5613	17.1636	13.3019	26.3665	19.4587	14.1321	14.7051	26.8997	20.4566
AT3G05030.1	1.53597	0.779551	7.58805	3.97384	1.03672	1.43556	10.0955	4.82458	1.64058	1.51642	8.53167	5.71442
AT3G05165.5	0.0306107	0	0.106826	0	0	0	0.156705	0.071142	0	0.0205046	0.133399	0.0148784
AT3G05180.1	10.5709	7.36132	27.3174	19.2581	9.56435	8.67793	30.7896	21.1281	8.46376	7.41004	29.8652	22.9061
TCONS_00039969	122.961	107.283	50.7138	41.3284	95.2731	110.725	51.3947	48.0466	122.737	104.408	51.3595	43.1903
AT3G05730.1	624.425	671.101	187.71	301.288	591.943	748.108	164.285	261.933	617.059	677.463	207.664	241.598
AT3G05760.1	43.95	46.9451	31.1656	32.7487	48.7049	50.9656	25.0557	30.3344	49.6239	49.8002	28.4311	29.3329
AT3G05840.2	3.93067	3.53277	6.61653	9.6166	4.71267	3.80822	11.5802	11.5484	3.71955	4.65022	8.73823	9.13242
AT3G06110.3	17.9115	17.0575	12.6442	10.887	15.2906	15.2894	9.51561	11.8476	15.7619	15.8014	10.7976	10.3894
AT3G05680.1	10.3596	9.90877	7.38771	6.1715	11.9901	10.5549	5.90876	5.2574	11.3113	11.0985	7.11292	6.10817
AT3G06050.1	96.9579	102.053	125.864	154.241	104.556	90.2279	129.905	143.086	102.368	84.6541	127.718	146.813
AT3G06060.1	32.8054	29.1998	24.4897	22.1096	31.8769	30.5671	21.9738	20.4681	31.561	29.2414	23.91	20.3089
AT3G06140.1	8.20465	6.71548	5.29668	4.6721	5.60691	7.30333	5.91824	4.56577	7.4412	6.62345	5.5567	4.27221
TCONS_00040149	1.07173	1.16451	5.12165	4.8352	0.409277	0.257285	3.20217	1.78548	1.27872	0.865495	2.54046	3.00473
AT3G07255.1	0.00699663	0.0994974	0.62586	0.52679	0.0823999	4.98e-05	0.497274	0.000121931	9.86e-05	0.134425	0.308664	0.257468
TCONS_00040896	15.0671	18.8358	47.3358	72.2574	20.7944	12.9472	50.3143	84.9263	14.5165	15.463	53.1081	89.5683
AT3G12130.2	3.89216	3.71647	2.92159	2.79736	3.62602	3.67747	3.3571	2.40085	4.16669	3.85609	2.35207	2.14574
AT3G12500.1	12.8498	17.6902	34.807	63.8464	18.5502	10.9201	34.9139	73.575	15.4844	13.6884	39.9048	68.6652
AT3G12580.1	47.4758	23.9388	117.255	191.198	25.3272	13.6053	99.7598	174.256	24.44	17.8209	92.8254	236.865
AT3G12610.1	75.0719	84.0785	40.9587	38.7924	80.5994	88.9574	39.5069	32.6843	84.0542	93.3056	40.9333	36.4607
AT3G12750.1	4.37105	3.15439	9.07146	7.4187	6.45822	5.17296	8.60387	12.0178	5.1099	4.54708	8.11495	11.4267
TCONS_00042200	5.01697	4.51946	13.7854	8.90198	5.2824	4.34635	15.4185	10.5266	4.69558	4.38245	14.0838	9.45203
AT3G18750.3	3.35816	1.55865	8.03702	4.20048	2.0442	2.33555	8.04864	5.91356	1.62959	1.78599	9.2686	5.44936
AT3G19000.2	2.80371	1.96682	8.08037	5.05596	3.61263	2.49884	6.9478	6.4284	3.41938	2.997	6.74603	5.6191
AT3G19000.1	12.935	13.6555	36.6614	26.6172	14.3919	13.2237	38.0793	30.6971	14.7352	11.3046	35.7268	25.6667
AT3G19150.1	3.14564	3.55032	5.73694	3.35062	1.19802	2.45218	7.13509	5.07427	3.1297	2.83724	6.25864	4.88677
TCONS_00043042	0.00119046	0.000373645	0.387332	0.000251076	0.0014751	0.000346463	0.00177733	0.000142237	0.000779808	0.000583715	0.00132616	0.000715987
AT3G23680.1	0	0	0.0355288	0	0	0	0	0	0	0	0	0
TCONS_00043227	0.000123396	0.000201584	0.408619	0.0318661	0.0010009	0.0225967	0.187373	0.0760033	0.062922	0.000150544	0.000347844	0.0167119
AT3G24929.1	0.0219302	0.129037	0.809653	0.0422345	0	0	0.507546	0.229479	0.0601016	0.0485644	0.0620419	0.0822574
AT3G25250.1	1.90765	1.88959	10.3575	3.38039	1.97309	2.18421	5.65019	2.83731	1.81121	2.26059	4.82153	2.93909
TCONS_00044648	2.9303	6.34566	0.200677	0.831425	2.33731	5.38498	0.217395	1.07312	3.16932	8.41545	0.389966	1.04943
AT3G45330.1	0.254366	0.388537	0.101082	0.168359	0.208983	0.425139	0.157743	0.0912173	0.189585	0.470494	0.113203	0.168129
TCONS_00044759	31.44	21.8542	209.711	232.786	9.81141	2.26472	80.6598	284.494	2.19607	3.86704	89.7765	295.969
AT3G46090.1	0.785998	0.380748	2.5277	2.17878	0.2835	0.205893	1.79698	3.0772	0.204085	0.152855	2.23331	2.95083
AT3G46230.1	1.84564	1.38664	13.8759	13.9815	0.623547	0.306418	5.39577	18.5169	0.190759	0.501616	5.85679	18.9592
TCONS_00044820	5.98353	2.5221	4.26483	2.83571	1.04488	0.889193	2.10987	2.37291	1.24962	1.17235	1.45409	4.32823
AT3G46660.1	0.478545	0.121889	0.272967	0.150822	0.00726647	0	0.204896	0.154566	0	0.00862182	0.10909	0.357428
TCONS_00044827	3.92341	2.90749	13.2999	9.76669	2.64093	1.33843	9.97483	9.5294	1.81362	1.51555	11.6175	10.0755
AT3G46490.1	7.04752	4.92631	2.20469	3.78057	6.30393	8.81799	2.22453	3.28696	6.30832	6.74151	2.62449	3.74081
AT3G46870.1	2.63113	3.16273	7.27006	5.16128	3.04994	3.45991	6.63017	4.91392	1.86973	3.22171	6.5746	4.84971
AT3G46540.1	11.2611	11.2292	27.0402	22.6604	12.6159	8.89928	28.7532	21.1058	10.0992	10.871	26.8361	22.1936
TCONS_00045039	56.8137	51.4243	153.112	152.259	23.9233	33.8793	139.905	173.797	20.759	31.1474	142.575	161.552
AT3G47790.1	0.265111	0.171519	1.60727	1.3718	0.273926	0.474724	1.39291	1.72157	0.393357	0.28294	1.76374	1.7229
AT3G47790.3	0.795244	0.262541	1.33357	1.11578	0.655086	0.304259	1.43683	1.37794	0.0708269	0.498365	1.17351	1.0686
AT3G48020.1	3.492	4.71286	9.9874	18.2869	3.26084	2.44392	10.6064	19.8442	3.38211	3.66934	12.5669	19.7442
AT3G47960.1	18.9741	15.2946	49.4465	40.2767	8.4238	8.81409	47.0387	50.3239	5.76129	8.20886	45.4706	48.9909
TCONS_00048025	27.3642	29.2786	70.5447	74.6506	39.1205	29.8923	66.0781	90.0801	30.8821	31.202	68.3831	89.737
AT3G02600.2	12.7095	14.5514	7.24307	6.32137	11.2185	15.7415	9.75825	5.77323	14.2002	19.3207	8.15203	5.52686
AT3G03020.1	15.5331	16.5802	9.68051	7.01975	15.2986	15.2441	7.06616	8.28831	19.1174	17.2554	7.71561	8.28634
AT3G02640.1	69.057	67.3965	35.3328	42.6937	76.0066	61.2146	34.9009	27.5391	71.7793	62.1368	39.0228	29.6196
AT3G02780.1	34.9125	34.8134	40.8515	43.456	34.818	29.5814	41.3651	40.7896	32.6311	30.528	39.4049	45.7295
AT3G02780.2	9.9931	11.5594	23.8089	24.4088	11.5173	6.9573	19.8714	25.0001	13.5904	10.2249	18.0746	21.5127
AT3G03010.1	12.5079	14.448	8.29554	8.12283	12.8195	15.8266	6.66334	7.23738	13.5626	15.188	9.1965	8.50633
TCONS_00048993	12.0422	10.2617	4.44486	4.76492	11.3416	11.643	5.51828	7.97608	10.0879	8.6133	6.68644	6.45699
AT3G07390.1	47.7536	48.4675	99.2104	91.4847	36.5951	29.8835	95.4773	81.0125	32.5912	35.041	82.6682	80.766
TCONS_00050622	56.6007	50.5147	13.7551	16.055	36.6991	42.1248	10.7293	10.1568	73.3493	36.001	14.0959	11.3409
AT3G16240.1	2830.57	2152.23	430.835	385.745	2528.56	2235.94	361.672	356.239	3089.61	2060.93	394.282	383.213
TCONS_00051087	0.68631	1.0238	4.4977	3.41441	0.920107	0.644363	5.11089	3.23264	0.85548	0.958481	4.26217	3.86721
AT3G19290.5	0.220333	0.212563	1.55232	1.30783	0.130577	0.163984	1.54195	1.09469	0.410064	0.155807	1.49992	1.7029
AT3G19450.1	32.7385	25.8706	85.0575	63.9737	35.7026	20.2816	86.6895	49.7983	26.9687	23.2365	105.77	59.7006
AT3G19270.2	0.911085	0.270775	2.72193	1.60332	0.330462	0.00140091	2.87257	2.30299	0.11349	0.0420088	1.89745	2.44491
AT3G19515.2	11.8284	11.9718	7.51014	7.48971	11.3865	11.0915	6.67883	8.2223	11.5548	12.0753	7.09373	7.17241
TCONS_00051526	6.38333	5.83242	14.4708	12.3799	8.3337	7.73105	14.2972	17.7817	5.64688	7.21598	15.4544	16.4917
AT3G21520.1	0.455972	1.4011	2.8923	2.52609	0.386797	0.546712	1.89215	6.70949	0.349279	0.577956	4.56783	5.48029
AT3G21690.1	31.616	35.9421	61.3671	65.6114	34.6443	32.9425	62.2243	85.6557	27.493	32.9643	64.1604	80.8497
AT3G21700.1	2.15121	1.84525	4.03532	3.92649	2.24917	2.11642	4.76897	4.84932	2.35995	2.52417	4.34082	3.50516
AT3G21650.1	8.54603	10.1447	4.88638	6.68254	9.13093	10.1669	5.98458	5.42108	9.556	8.6514	6.25201	5.25109
AT3G21670.1	4.48645	2.51571	60.9194	35.1899	8.50429	0.734957	67.3012	70.3798	3.75061	1.11431	66.2182	61.4419
AT3G21890.1	0.486648	0.128735	5.27341	3.31806	0.875691	0.102754	6.01773	6.01705	0.394623	0.109049	5.02447	5.99125
TCONS_00051593	0.0239903	0.275203	2.83959	25.0009	0.516025	0.0637388	17.1561	10.1263	0.161484	0.0390927	23.9346	11.0905
AT3G22231.1	0.092094	0.251233	0.434957	4.22661	0.149587	0	3.8755	2.7516	0	0	4.88447	4.16405
AT3G22235.1	0.166312	0.302226	2.115	16.9348	0.405549	0.0403903	12.5768	9.80063	0.335832	0.181299	15.0895	17.4947
AT3G22235.2	0.911492	1.67524	6.53582	67.2012	2.4232	0.558115	37.9917	29.6446	0.302744	0.430762	50.5975	43.8315
TCONS_00052206	4.23901	5.48544	1.41315	2.5232	4.91621	5.45776	1.57278	2.70865	6.71858	5.48146	1.49351	2.28753
AT3G26600.1	5.06831	4.81989	9.61351	8.02359	5.75101	4.6102	10.2431	9.09263	4.79563	5.3228	9.25722	10.0399
AT3G26610.1	3.46495	3.5554	0.544565	1.52554	3.78156	3.9083	0.378474	1.80948	3.76159	3.35682	0.704004	1.00377
AT3G26618.1	20.691	20.3092	14.3314	17.2883	20.8262	23.5312	13.7909	16.5389	21.3756	22.3604	15.2835	17.7129
AT3G26640.1	15.7371	15.9689	9.84791	9.70756	14.6118	15.304	8.98867	10.4519	14.5841	16.1119	9.47459	9.25987
AT3G26680.2	2.31571	3.12556	1.65251	1.59943	3.19306	4.3506	0.988275	2.01899	3.76931	3.35837	0.581487	1.60643
AT3G26720.5	1.94229	2.03349	0.447204	0.932191	2.52221	2.18816	0.233041	1.24575	2.2603	2.20686	0.240376	1.44131
AT3G26770.1	7.66207	7.61799	4.07582	4.3183	6.78459	7.44835	3.61082	5.46534	8.02259	8.48061	4.57957	5.14857
AT3G26520.1	3560.32	3254.88	1125.19	1236.38	3363.71	3553.76	989.895	1475.44	3970.05	3333.31	1140.1	1357.93
AT3G26590.1	5.52774	6.62216	17.7437	13.6286	5.37616	5.31866	21.7607	15.0564	4.92716	6.49841	21.4418	15.0806
TCONS_00052322	24.6474	20.7711	62.2196	45.612	31.2009	16.7413	74.7088	43.9736	29.3632	16.9351	79.3212	47.8798
AT3G27170.1	6.01411	5.01566	15.9284	10.3634	8.20201	3.56543	16.524	9.87766	6.76172	4.74667	21.433	12.0609
AT3G27250.1	0.250661	0.332276	10.9736	10.6516	0.232075	0.0626045	19.6217	12.0237	8.91e-05	0.0604234	15.1379	9.81936
AT3G27270.1	4.00016	5.90976	10.761	8.58744	4.31387	4.87627	10.806	8.14476	5.83087	4.53955	10.5466	9.69891
AT3G26960.1	1.24373	0.442175	10.4102	5.77572	1.6298	0.587697	11.7763	8.37572	1.49728	0.715405	10.4404	5.81831
AT3G27240.1	90.9709	87.6554	125.799	120.924	101.494	78.7686	135.017	107.66	93.3399	77.6676	129.168	118.639
TCONS_00052511	1.39023	0.863828	0.26046	0.229725	2.03353	1.86504	0.113948	0.783396	1.63163	1.2928	0.286298	0.2829
AT3G27906.1	2.88096	2.53875	1.80573	2.01472	4.5051	3.90719	1.04092	2.50931	4.82406	3.4096	1.12456	1.96281
TCONS_00053642	4.62675	6.9473	0.344713	1.48173	5.71631	6.97225	2.62528	1.66421	9.07816	4.53084	2.20981	0.929396
AT3G47790.3	0.795244	0.262541	1.33357	1.11578	0.655086	0.304259	1.43683	1.37794	0.0708269	0.498365	1.17351	1.0686
TCONS_00053762	4.87157	5.11475	15.157	16.2704	7.15284	3.04564	18.3703	22.4708	3.40611	3.97138	18.5612	21.1799
AT3G48240.1	0.553669	0.285342	3.24913	4.88373	0.684905	0.230289	5.25155	5.6888	0.352481	0.126408	3.19478	5.23285
AT3G48310.1	8.26618	7.54881	20.7616	21.6986	11.4914	6.32826	20.738	23.7256	7.85617	6.18494	22.5711	24.9674
AT3G48320.1	2.61212	2.95939	10.6987	12.5667	4.16103	2.16722	12.036	13.7884	2.87965	2.9291	11.982	14.2567
AT3G48350.1	6.90119	5.67901	16.6562	14.5808	4.86207	2.70393	16.5738	14.0611	3.6104	2.10703	14.297	14.3107
AT3G48380.1	24.0896	22.244	16.0217	12.8786	19.2518	22.6255	16.756	12.6758	22.5415	23.1745	17.5454	10.9307
AT3G48510.1	0.810331	0.434034	6.52706	5.91955	0.42668	0.426159	8.67154	5.94359	0.182144	0.410246	6.70898	5.66293
TCONS_00054325	3.85086	2.86508	61.4623	45.238	4.35766	1.22764	111.674	28.3381	3.38651	1.20097	84.9985	36.6323
AT3G51240.2	5.5e-05	0.258991	4.61348	2.62007	0.695286	0.0476746	11.2744	1.60371	0.253008	8.71e-05	8.10581	3.03166
AT3G51390.1	20.5599	25.0102	12.5164	16.4915	23.9096	25.5192	10.9674	17.2413	24.8096	23.6457	11.9966	14.2829
AT3G51040.1	21.7589	21.8942	13.989	17.5619	17.9926	20.1205	12.6671	17.7561	20.9111	21.0919	14.2674	17.7138
TCONS_00055379	0.263605	0.705876	1.66008	1.40104	0.32297	0.687942	1.3197	1.46573	0.19772	0.340052	1.21592	1.19167
AT3G57062.1	7.7912	9.12116	20.2078	17.5693	10.8323	8.98173	14.4327	17.5203	10.1667	8.05408	16.6707	15.1095
AT3G57010.1	14.1324	16.7157	63.595	64.338	17.952	13.9986	75.1326	60.6916	13.5877	16.0671	69.7576	69.8733
AT3G57410.1	33.7504	32.6823	16.8689	12.0601	32.3916	30.3206	16.4544	16.5938	34.0373	34.406	20.6155	17.1734
TCONS_00055666	2.65597	2.37264	0.316058	0.961367	2.01947	2.84413	0.78322	0.494314	2.01145	2.75264	0.629445	1.27358
AT3G58500.1	165.831	173.761	112.641	111.15	157.742	185.382	108.382	109.161	176.221	185.219	105.271	113.422
TCONS_00056338	11.0945	13.8755	5.37262	3.18524	18.5174	13.1901	4.13105	3.4608	15.2035	19.5948	2.65929	3.39229
AT3G61890.1	9.91616	8.68292	47.3728	68.6719	6.89124	4.29468	62.3857	79.5803	6.09285	5.4426	54.0225	75.7635
AT3G62110.2	22.1277	25.0425	9.85134	11.8719	29.9393	27.7937	10.6637	10.029	27.7473	26.8394	11.1045	9.91635
AT3G62260.1	3.41201	2.76939	9.98226	9.53452	3.05573	3.50917	11.8856	11.8524	2.21003	3.38892	10.4455	12.358
TCONS_00056634	0.594621	0.414444	0.268681	0.228131	0.738404	0.520527	0.138339	0.136512	0.460743	0.550265	0.148561	0.2104
AT3G28270.2	0.988572	0.767731	101.995	88.8613	0.136774	0.0467399	160.54	112.891	0.260692	0.0728212	140.279	116.686
TCONS_00056965	0.677054	0.0784769	2.54954	1.25603	0.0644651	0.364499	1.77517	2.14533	0.260846	0.513019	2.50667	1.79852
AT4G01630.1	0.527097	0.740491	11.673	5.27355	0.387134	0.0891963	10.5745	5.42128	0.54337	0.311789	9.24794	4.95869
TCONS_00056989	55.7993	116.399	205.51	207.326	42.302	44.4927	176.693	133.881	50.1941	89.4083	230.343	181.441
AT4G01700.1	12.1961	31.2286	54.2996	51.7176	11.6087	12.1283	38.7965	40.1628	11.4286	22.4189	51.5777	45.9022
TCONS_00057256	0.0793416	0.134061	0.223005	0.936208	0.052265	0.128732	0.362395	0.753859	0.0983623	0.0301893	0.426014	0.772706
AT4G02980.1	17.7175	19.6678	21.6095	26.0691	18.0665	18.4344	20.6125	26.535	19.8702	17.3288	19.7715	26.2042
TCONS_00058680	1.54817	4.54653	142.248	50.4243	3.2942	1.74481	305.265	39.8849	3.38077	2.74504	195.159	61.6469
AT4G13930.1	77.0336	80.9521	176.698	119.08	85.7771	74.1328	185.436	104.541	69.2769	79.0834	162.994	115.827
AT4G14070.1	21.5925	20.6204	30.2025	24.7649	18.2366	14.5483	38.4756	24.937	17.3136	18.4859	36.7369	23.134
AT4G14090.1	0.722248	0.669187	31.7976	12.902	0.511717	0.693674	63.2833	12.3993	0.389133	0.549817	40.945	15.4919
AT4G14240.1	7.62271	6.79099	17.0489	10.2567	7.52642	5.4274	20.0522	10.4419	5.86283	6.68294	18.0343	12.0439
TCONS_00058779	10.5726	14.7249	2.72449	1.97583	15.8449	13.9273	1.17241	1.85784	18.5974	17.4524	1.93841	2.94729
AT4G14720.1	17.8618	19.8523	7.32326	9.30214	15.4022	20.0008	7.14238	9.55437	17.8494	19.4157	7.33387	8.29844
TCONS_00058780	1.80456	1.1981	0.315426	0.333148	1.1518	2.24232	0.0328237	0.780018	1.67873	1.62623	0.169725	0.524864
AT4G14600.1	18.651	19.4372	11.7042	14.6301	17.7231	20.3017	9.2466	16.6703	18.6767	18.792	10.349	15.3785
AT4G14605.1	7.54231	7.21369	8.9566	10.5498	7.64206	6.21386	10.9185	10.0195	7.11645	6.23759	11.2743	8.87858
AT4G14385.1	16.7136	19.9003	7.54575	8.98957	13.5115	21.1605	6.51035	10.553	15.51	20.4817	7.36427	9.87191
AT4G14385.2	1.73749	1.69019	0.460645	0.373677	1.50678	2.76357	0.270809	0.688349	2.07892	2.43879	0.783676	0.65843
AT4G14713.1	5.51756	4.56843	2.47078	3.70118	4.73853	5.46341	2.35699	3.08447	4.73556	5.2319	2.38267	2.62845
AT4G14720.1	17.8618	19.8523	7.32326	9.30214	15.4022	20.0008	7.14238	9.55437	17.8494	19.4157	7.33387	8.29844
TCONS_00059094	10.019	10.1263	1.67275	1.84503	9.1316	9.86274	0.0650957	0.707263	7.57287	8.5499	2.60193	2.38788
AT4G15620.1	12.671	8.30739	34.0589	28.6802	6.49037	4.37544	40.2457	31.4909	6.66132	3.6176	40.0631	29.0791
AT4G15630.1	17.8704	16.3693	39.6537	36.5197	9.32235	17.8747	36.0226	37.447	8.45359	18.6899	38.5679	35.7307
AT4G15660.1	7.29658	6.01701	0.840814	0.967936	5.9961	5.60248	0.274583	0.535803	5.48069	4.61589	0.985005	0.982496
AT4G15680.1	16.2766	14.7862	3.08464	4.2916	17.2848	19.1247	0.722844	1.953	19.0645	17.7289	1.8838	3.74758
AT4G15690.1	24.5647	27.4078	4.52977	6.95765	29.8816	32.5844	1.41897	4.16181	34.1719	31.9105	4.13964	7.78683
AT4G15700.1	24.4097	21.7565	5.78739	5.60764	19.273	22.8735	1.81377	4.10908	20.8147	22.684	4.8475	6.13659
AT4G15490.1	9.95404	11.9135	32.5793	27.4904	12.1467	6.34889	29.3294	36.1443	7.40341	6.56848	26.2893	33.9278
AT4G15530.6	2.28981	2.0619	9.51303	9.86188	0.72633	0.61637	17.1821	13.4789	0.777281	1.56656	14.6439	13.9699
AT4G15530.1	0.886661	0.590887	3.9022	4.13588	0.540855	0.0472972	5.24106	4.19692	0.225657	0.347706	5.59695	2.87745
AT4G15920.1	17.241	16.7605	34.6331	34.6985	18.8116	11.3445	38.736	40.152	14.2286	10.938	36.1876	40.3238
TCONS_00059341	21.0996	16.97	66.2349	51.7263	8.60167	6.64119	80.0995	41.1708	3.52965	8.61381	78.5027	42.0941
AT4G17080.1	20.1204	18.8645	9.99189	11.8876	16.2203	19.7039	9.5396	12.5361	20.1945	19.4809	11.5945	11.8928
AT4G17090.1	11.0963	7.54551	34.4808	30.1425	4.96753	4.48988	38.8134	27.8036	2.35483	4.57682	35.8102	24.8512
AT4G17170.1	132.88	143.569	72.4012	83.6514	124.733	131.788	68.5565	95.849	134.527	132.918	68.185	86.2883
TCONS_00059451	1.20475	0.77593	6.04347	3.51382	0.954092	1.41264	7.83452	5.24482	1.70497	1.14774	7.30738	6.27063
AT4G17660.1	0.0752396	0.116421	0.744514	0.541697	0.141898	0.109492	0.716614	0.479021	0.0636794	0.0850694	0.712311	0.808924
AT4G17770.1	5.91257	6.67764	23.7086	18.9639	6.44114	5.9704	32.0124	19.1732	5.60427	6.508	23.2591	16.8461
AT4G17830.1	28.5179	28.7403	45.5583	41.6554	28.669	25.4449	42.3209	43.7602	27.5681	25.6698	44.3768	41.7553
AT4G17880.1	6.1733	6.17724	10.8125	9.06344	8.33332	7.66541	13.4148	12.2352	6.72287	8.40453	12.9057	11.2411
TCONS_00060536	2.37294	2.74814	0.74212	0.889294	2.5807	2.31948	0.131976	1.51823	2.94386	2.18919	0.221483	0.126495
AT4G24000.1	0.051852	0.150265	7.91794	4.97919	0.0512931	5.64e-07	7.14277	4.68296	1.29e-06	0.00734977	4.02392	8.84197
AT4G24060.1	22.8836	24.2291	12.2991	17.2921	23.5471	24.4196	9.90901	18.3465	21.9752	24.9663	10.6518	15.3709
AT4G24130.1	8.67055	9.97063	25.8685	28.3905	10.7092	6.02552	24.534	24.7659	7.74545	6.56876	29.9792	36.7804
AT4G24015.1	17.1698	20.1724	4.53083	8.35648	16.4776	20.7388	3.7539	8.45791	16.3267	18.7959	2.96905	5.71975
TCONS_00060885	0.900724	2.20937	1.22839	1.4048	1.61453	2.07956	0.573513	0.965204	1.71296	2.23755	0.432567	0.823918
AT4G25500.8	5.88186	11.1588	1.92094	5.72967	8.34222	14.6483	1.3102	5.22573	10.0261	11.5091	1.96152	3.99494
TCONS_00061252	29.5356	31.4166	10.222	17.3242	24.79	34.7847	7.99693	9.26072	33.5868	32.7051	7.64092	10.0001
AT4G27880.1	16.9782	14.7903	10.6503	10.4172	13.392	16.3284	9.66388	9.42713	16.5569	16.0008	9.8914	9.88105
AT4G27940.1	6.24125	5.01702	10.4128	8.05045	5.47584	4.98865	10.5611	8.15779	5.55484	4.7899	9.99911	8.64062
AT4G28410.1	3.08799	4.06243	2.23211	2.57191	2.83397	4.90735	1.8223	2.19366	3.91156	4.69619	1.37278	2.72348
AT4G28480.1	17.5271	16.3706	24.0035	21.1044	17.8124	14.9078	24.0598	20.9461	16.7614	15.7705	22.9659	21.4243
AT4G28180.1	10.3926	10.0783	4.4143	6.01135	7.76	12.71	3.46595	3.77277	10.1048	12.0134	3.68031	4.2089
AT4G28230.1	5.97208	5.59377	2.66423	4.44347	6.36123	5.46871	2.45876	3.41166	6.04205	5.6264	3.0006	3.66503
AT4G28390.1	7.43703	8.01106	16.5555	16.0009	7.93147	8.02843	17.28	19.2673	8.45998	7.84405	18.2367	18.6464
TCONS_00061576	1.3385	0.661818	7.48704	8.08738	1.63838	0.315216	11.0258	6.42539	2.08584	2.22716	11.3594	9.2514
AT4G29750.1	9.70412	9.31055	12.8559	13.6032	9.86535	8.44572	13.8855	14.6939	9.55129	8.42377	13.6938	14.1495
AT4G29870.1	77.4191	75.759	56.358	62.6813	82.8724	85.6096	50.8562	58.8667	79.3335	79.0176	52.2165	58.3904
AT4G29735.1	81.5851	94.5306	62.8404	74.2868	81.2933	98.7052	52.6773	68.7911	90.2925	86.1892	56.2815	74.2995
TCONS_00061655	0.163563	0.0614282	1.46385	0.335308	0.180288	0.0555611	1.58607	0.675699	0.0307881	0.111038	0.866585	0.586149
AT4G30390.1	21.6686	24.5655	12.0793	17.3927	20.0908	26.5342	10.8784	19.9657	25.7318	23.3249	11.7922	19.4144
TCONS_00062801	6.71667	4.64874	2.05762	1.86327	4.82023	5.49816	2.41568	2.1571	7.66466	4.92942	1.44112	1.71947
AT4G36195.3	28.6927	33.5181	44.4936	46.247	34.9684	26.8406	44.5547	51.5475	27.2384	30.4137	45.7522	49.0616
AT4G35800.1	22.2964	21.2372	16.4041	16.6985	22.4929	20.8981	17.1215	15.9567	22.1792	22.0164	17.9263	16.5398
TCONS_00062839	3.03585	4.19993	0.379588	1.53052	1.87301	3.1945	0.381738	2.02801	3.29887	3.03989	0.925209	0.623306
AT4G36410.1	67.4043	61.9224	7.58525	28.9334	41.2416	45.3106	5.16271	26.609	63.5386	43.6337	9.43968	24.4063
TCONS_00062851	2.38761	1.99145	0.403015	0.615225	1.3734	2.67451	0.780041	0.493872	1.98994	3.22226	0.87509	0.404098
AT4G36610.1	4.49815	5.4244	6.55839	8.02051	5.35205	2.04886	7.61649	8.26111	4.11901	2.11502	8.19925	10.6601
AT4G36730.1	69.631	67.2353	19.5005	26.1638	47.5994	65.6005	18.4914	24.8055	59.4338	70.4045	23.1299	24.9016
AT4G36730.2	25.7581	25.5777	6.92845	7.08801	16.7101	27.4967	4.54103	6.52659	20.7826	26.891	5.86585	6.7067
TCONS_00063240	154.342	331.32	50.4039	150.311	173.257	403.048	30.9861	131.673	146.265	449.692	31.4342	87.4789
AT4G39070.1	5.08124	10.4404	0.631239	1.64462	3.09878	9.74514	0.567295	0.992232	3.10647	8.23181	1.24943	1.44157
AT4G39260.1	27.0695	41.4629	20.5649	35.3503	30.0593	51.3595	10.2426	19.9441	23.6903	62.9836	12.7929	17.0642
AT4G39260.2	133.159	217.132	110.178	205.151	154.36	281.924	66.7918	132.052	122.927	296.843	75.593	116.638
AT4G39260.4	88.041	121.44	78.0009	123.747	92.2528	165.423	42.603	95.6175	76.7934	148.484	46.6559	63.1255
TCONS_00064271	0.260469	0.270264	1.30933	0.475399	0.128083	0.118726	1.96965	0.749341	0.134453	0.107049	1.96433	0.673307
AT4G04750.1	2.53838	2.25052	12.0778	9.14946	2.02756	1.41558	20.7201	6.92444	1.5814	1.49626	17.5002	6.52754
AT4G04850.2	10.8721	6.14647	29.7388	26.1237	9.37156	4.61821	39.1923	26.1895	9.02441	4.84697	39.8181	28.2217
AT4G04860.1	21.8613	22.276	17.0608	22.1537	23.4862	23.7016	17.2721	22.6379	24.0113	23.5222	16.7903	22.7104
AT4G04950.1	22.4379	22.0355	26.6345	23.1495	21.7196	21.2366	27.3909	22.2891	19.3065	22.1816	26.9851	22.8151
TCONS_00064752	7.89906	6.80051	2.96768	6.26176	9.52517	10.8162	1.38148	3.178	10.4713	10.8493	2.07417	2.54221
AT4G10310.1	2.53533	2.69014	0.677923	1.43509	4.37983	4.25265	1.03085	0.982191	3.48276	3.7119	0.96795	1.53228
AT4G10430.1	11.3084	12.641	28.2065	19.976	13.1365	11.4428	29.2063	25.2851	11.2145	10.7613	28.9894	28.3947
TCONS_00065516	1.08059	1.25665	0.285634	0.626829	1.54349	1.9496	0.136679	0.786666	2.99549	2.45015	0.65214	0.281662
AT4G14140.3	0.484309	0.477606	0.118027	0.0463756	0.396793	0.415594	0.0709511	0.155982	1.23923	0.61094	0.117088	0.124212
TCONS_00067375	0.6072	1.26463	2.16509	4.11721	0.379244	0.616883	3.34287	5.0964	0.188902	0.339429	3.47306	4.59456
AT4G23430.2	21.2648	21.3982	26.5635	30.3834	19.757	16.2343	25.6775	32.4684	21.0642	17.9011	27.3719	31.1352
AT4G23600.1	17.4535	19.1288	103.367	138.759	0.893802	0.0508755	100.676	214.487	0.202552	0.0611682	57.7984	181.186
AT4G23600.3	16.714	11.9595	55.4573	49.2864	0.19539	0.287604	58.0549	68.285	0.395836	0.252388	33.3567	77.8215
AT4G23610.1	0.0750392	0.0861105	0.396059	1.36347	0.0399249	0.208516	0.773513	1.03958	0.0872405	0.0792733	0.49891	1.06049
AT4G23450.1	2.34859	3.47965	4.37663	5.31503	2.6056	2.80844	4.01661	5.98977	1.9973	2.70544	5.2965	7.98995
AT4G23493.1	2.76005	3.35388	5.83856	14.2586	3.51527	2.72939	6.35185	16.5876	3.57483	1.99944	6.64707	16.3073
AT4G23670.1	675.367	515.72	1472.19	2621.41	886.978	393.504	1641.89	3017.35	633.816	338.164	1513.75	2479.66
AT4G23820.1	93.3302	97.6249	35.1542	22.7594	76.0514	78.22	33.0665	20.8144	72.854	88.4821	30.0221	21.1941
TCONS_00067402	6.01943	9.32186	2.22301	2.83154	6.86226	11.4233	0.358574	3.27042	7.74209	14.7757	2.71484	3.45867
AT4G23530.1	9.63589	10.8108	8.22711	8.27631	8.20366	12.5563	7.36259	7.78295	9.55765	13.0508	7.82348	6.61096
AT4G23840.1	6.52394	6.75522	4.09435	4.45784	5.90638	7.45914	4.13323	5.19581	6.39024	6.95021	4.65854	5.31384
TCONS_00067821	0.0078803	0.00685243	0.0109168	0.0222403	0.0293588	0.388176	0.494432	0.276926	0.00487004	0.0501885	0.164924	1.55802
AT4G26280.1	0	0	0	0	0	0	0	0	0	0	0	0.0244616
TCONS_00068731	1.65332	1.67523	3.33277	4.74689	1.69301	1.95177	3.58155	5.68546	1.79757	2.22973	3.22861	4.61375
AT4G31354.3	1.12	1.92606	3.54821	6.10383	1.92645	1.56884	3.89576	5.14515	1.76415	0.794844	3.3028	6.05143
AT4G31354.2	0	0.453598	1.01706	2.01463	0.138593	0.410345	1.67613	3.01522	0.488	0.46903	1.46808	2.23947
AT4G31480.1	39.4278	39.9464	36.799	27.5785	40.1164	40.0184	38.9767	21.6944	40.4416	40.8786	35.3163	26.7928
AT4G31670.1	8.95233	8.83712	9.68298	10.3306	9.18703	8.67361	9.75655	11.7361	9.4809	8.99752	9.34857	10.8465
TCONS_00069172	121.068	36.3571	152.906	216.911	58.0239	19.1396	136.279	172.418	81.4092	16.6713	237.961	173.017
AT4G33666.1	41.2054	16.6525	55.082	79.6253	21.6315	7.12106	51.9953	62.9663	29.8779	8.70805	85.086	61.3605
AT4G33660.1	11.159	6.34924	26.0326	29.8263	11.275	5.90344	24.7168	31.6782	11.7154	6.12638	31.3881	31.6747
TCONS_00069708	26.233	26.6233	54.764	50.6385	23.5302	15.9075	56.7478	37.3474	21.6115	20.4841	56.3984	41.6742
AT4G36830.1	1.92859	1.88709	5.41325	4.69076	1.83258	0.628225	6.93761	5.45988	1.41839	0.850626	4.33072	3.05861
AT4G36930.1	10.6309	14.4434	5.36601	7.18537	13.384	16.8283	3.72045	6.89847	12.2888	19.1895	3.42284	5.86409
AT4G36690.2	28.0201	32.2605	14.2527	15.2373	29.4552	35.0187	11.7867	18.0526	29.5461	34.2882	12.4182	17.4444
AT4G36690.3	46.085	46.598	11.2292	24.1604	47.3476	48.2002	10.8507	30.4281	51.766	54.2093	14.2847	25.6148
AT4G36730.1	69.631	67.2353	19.5005	26.1638	47.5994	65.6005	18.4914	24.8055	59.4338	70.4045	23.1299	24.9016
AT4G36980.2	16.5942	18.3093	11.9633	15.339	17.8174	19.4	12.2781	17.0763	18.748	21.7512	12.4568	17.118
TCONS_00069780	0.39376	1.11522	1.32445	2.68707	1.3719	0.688767	1.92978	3.28316	0.817655	0.431826	1.96328	1.89328
AT4G37000.1	22.3382	21.5129	37.9995	56.1614	23.2497	20.2499	42.3139	68.705	21.2135	17.8802	37.2392	59.0154
AT4G37470.1	46.2873	49.4677	67.3389	82.9024	49.2726	39.6764	76.5667	96.1921	49.0229	39.3116	72.7419	86.2151
TCONS_00069809	3.37449	2.67521	9.629	12.0063	3.60722	2.11676	8.80381	12.5478	2.31917	1.93778	8.98556	21.3394
AT4G37430.1	0.165284	0.218187	0.845592	1.11574	0.325608	0.0986156	0.870139	1.3795	0.244064	0.22904	0.813925	2.27424
AT4G37310.1	7.54892	8.38251	24.3235	27.5783	8.02275	5.32391	25.3681	35.8163	7.77769	5.94933	27.9179	38.7305
TCONS_00069989	8.58335	10.5119	3.88731	4.91368	11.644	12.7775	3.3081	8.68682	9.41873	10.9393	1.43365	6.62113
AT4G38490.1	42.6465	43.131	24.2204	31.2645	39.0398	41.2581	19.4663	34.8112	38.7111	39.0671	21.8055	32.5596
AT4G38790.1	45.3486	44.8671	34.8313	38.7106	47.2068	46.2136	36.2947	43.5201	45.3587	46.7288	37.8815	42.5428
AT4G38570.1	18.729	21.1627	9.09203	14.5422	20.892	21.1947	8.93127	14.8339	23.3491	22.5344	8.47462	13.0588
AT4G38800.1	179.251	204.663	118.327	153.824	199.31	251.103	117.962	158.655	200.393	253.689	120.427	153.983
TCONS_00069990	2.17589	3.8905	2.40593	3.48085	0.000655079	10.4775	1.73539	1.02262	2.02119	10.4566	4.16375	2.24734
AT4G38540.1	17.8578	35.2446	17.9303	18.672	19.3614	56.9667	11.2815	20.6721	18.7846	63.2359	19.454	15.6038
AT4G38520.1	7.4176	8.56993	6.40064	6.34418	6.01992	11.082	7.28731	6.40094	7.07181	9.8452	7.29598	5.77204
TCONS_00069995	1.24052	5.21072	15.468	9.47908	3.09376	1.31176	11.0458	10.3898	3.06975	3.18519	17.2356	15.6364
AT4G38280.1	29.6914	28.8972	12.7688	16.1913	26.7449	30.7093	10.6582	15.0333	28.7202	30.7677	13.2427	15.7909
AT4G38410.1	0.983574	0.82421	2.29072	1.95471	0.706129	0.750539	2.03492	3.00273	0.898661	0.984082	2.84768	2.50671
AT4G38560.1	0.217273	0.726584	2.55452	1.02796	0.630128	0.332769	3.02277	1.29885	0.328668	0.484308	2.94133	2.40021
AT4G38825.1	21.5177	22.9581	0.878948	3.53971	23.8133	21.9318	0.549655	2.21635	18.0085	21.1164	0.76911	2.21055
AT4G38570.1	18.729	21.1627	9.09203	14.5422	20.892	21.1947	8.93127	14.8339	23.3491	22.5344	8.47462	13.0588
TCONS_00070392	2.64894	3.21787	11.1472	5.11342	3.21439	3.49128	11.1617	7.44345	2.73111	3.52319	9.84722	9.22109
AT5G01500.1	11.9765	13.14	23.4217	17.1469	9.48954	9.17849	19.7683	15.6331	9.09482	9.52739	19.3876	15.931
AT5G01750.2	205.324	283.344	103.041	206.861	210.11	232.915	79.56	192.257	220.003	229.849	80.0229	157.42
AT5G01270.1	8.60707	7.42439	13.769	8.41958	7.90204	6.94292	13.1691	11.3948	7.85048	7.65681	11.6683	11.886
AT5G01360.1	0.451487	0.186432	2.52605	1.69545	0.572098	0	2.27434	1.33269	0.320416	0.042491	1.6473	1.54672
AT5G01390.1	10.915	10.7296	7.787	8.03835	10.6536	11.665	6.42895	7.72956	11.0345	11.3216	6.17156	6.81274
AT5G01550.1	0.625541	1.14906	4.49449	1.98955	1.20913	0.54096	3.30444	2.67184	0.846369	0.771822	2.4254	3.72202
AT5G01560.1	7.21828	7.31515	5.29015	6.50706	7.4518	7.26659	5.82078	6.62955	7.35052	7.69393	5.77064	6.11341
AT5G01790.1	7.79396	8.21527	17.7984	12.531	7.50587	6.09452	21.0357	13.4505	5.58472	5.15384	19.0182	11.8045
AT5G01820.1	11.3188	9.47399	57.573	42.5994	14.0602	6.33414	69.3603	61.8329	9.64726	7.02497	61.7221	57.3136
TCONS_00070505	64.8416	100.666	34.3428	34.2292	62.067	107.759	23.9444	37.7572	77.8264	98.0422	26.6247	34.3041
AT5G02100.1	8.83555	12.0809	3.43819	4.93808	6.29909	11.248	3.71162	6.35483	6.03807	11.03	4.70998	5.40983
AT5G02150.1	14.6752	17.0342	6.16406	4.80425	11.8838	20.2474	4.92952	4.28649	14.4804	22.98	4.70503	6.1039
AT5G02270.1	6.94989	8.88735	21.6947	18.4591	12.7473	6.28285	25.8084	18.0947	7.31773	7.82939	21.8534	19.8789
TCONS_00070646	5.13305	4.89268	18.4867	8.33572	6.11312	3.22535	25.5186	9.25511	3.74112	4.47301	27.0927	11.759
AT5G02590.1	8.06825	7.75386	18.9619	12.3636	11.6906	6.76058	19.8771	14.8252	8.91333	7.44091	18.5277	13.5752
AT5G02750.1	5.60373	6.16418	3.47076	4.81086	5.3453	7.28028	2.98974	5.25857	6.25003	7.19204	3.12392	5.35112
AT5G02770.1	92.7066	98.4482	57.7757	87.0802	99.7088	99.2381	57.3883	84.0816	104.129	108.154	61.0586	84.6675
AT5G02830.1	4.19916	3.66388	14.8635	10.6275	4.51468	3.63766	18.7514	10.7277	4.38807	4.47144	20.002	13.2164
AT5G03140.1	4.89011	4.16488	8.80007	6.13835	7.14987	4.4039	11.1594	5.77619	6.16893	4.40209	10.9121	6.53276
TCONS_00071145	7.51092	5.33894	1.49949	2.2932	3.59954	7.12167	0.0390294	2.29882	8.94214	4.22218	0.332386	1.84326
AT5G05360.1	13.3036	13.28	7.76613	12.6364	12.5973	15.623	7.30693	9.88193	16.7817	14.3	6.98201	10.5831
AT5G05440.1	85.8781	74.313	19.5715	27.3188	61.147	71.5269	13.1476	20.0824	92.4905	70.9178	19.6824	23.2895
AT5G05100.1	74.854	65.3605	32.7212	37.7421	54.1196	76.403	30.4855	38.955	70.601	75.8729	34.6185	38.7177
AT5G05550.2	4.78035	3.37592	0.704454	1.30233	3.39988	3.16468	0.629876	1.16909	3.76932	3.10587	0.748585	1.193
AT5G05550.3	4.72594	4.85078	2.46946	3.40682	4.78562	5.27737	1.89612	3.68934	5.89909	4.72707	2.29881	3.59516
AT5G05690.3	60.9171	60.5845	8.93786	28.7218	49.0255	87.3665	7.78196	27.571	87.6609	71.7567	10.2817	26.8446
TCONS_00071146	1.94509	1.3474	0.298375	0.514205	1.26457	1.38635	0.715334	1.16723	2.20475	1.56044	0.527141	0.745645
AT5G05130.1	2.80986	2.48191	1.60988	1.64485	2.46155	2.62418	1.71178	1.77891	2.73369	2.7396	1.88878	1.7938
AT5G05440.1	85.8781	74.313	19.5715	27.3188	61.147	71.5269	13.1476	20.0824	92.4905	70.9178	19.6824	23.2895
TCONS_00071937	3.82934	8.13052	1.79535	3.32707	4.0018	8.03944	2.80066	5.03289	3.88947	8.39523	2.79171	4.0124
AT5G10140.1	2.3933	5.22833	1.93533	2.16118	3.97619	6.31927	2.35049	3.58077	3.29106	5.29708	1.88913	3.08997
TCONS_00071996	0.584393	0.650106	2.67013	2.69613	0.625866	0.649438	2.09584	2.66007	0.593968	1.29594	2.21742	2.58752
AT5G10460.1	30.5475	28.6545	23.6447	22.5714	27.9483	29.5784	22.3658	23.4855	28.3423	29.247	24.3302	22.7637
AT5G10530.1	2.62584	2.6993	1.38587	1.12343	2.66634	2.44114	1.28113	1.08194	2.55935	2.64365	1.47069	0.877583
TCONS_00072449	34.7984	30.6313	14.8556	12.362	26.545	20.9756	14.5352	12.458	27.299	27.7576	16.9573	12.2936
AT5G14120.1	159.7	152.163	35.1261	44.2125	107.277	152.996	28.5215	30.2655	128.989	158.281	43.4907	37.4887
AT5G13840.2	14.1668	12.7981	7.2896	7.07116	13.5842	11.7932	7.96697	6.10733	14.2166	13.4736	5.75839	6.76854
AT5G14170.1	37.6708	33.4251	23.7104	24.0603	33.2356	36.2246	23.8342	22.9967	35.3755	37.1033	23.8292	21.5412
TCONS_00073169	1.31687	1.55301	0.0938215	1.98517	2.46291	3.0572	0.150074	1.33939	1.69494	2.83478	0.272903	0.999692
AT5G18310.4	13.0446	18.7239	4.94878	13.5158	16.6471	26.8259	4.77612	18.4182	19.0555	29.8884	5.16336	14.8298
AT5G17960.1	0.208129	0.159056	0.0386014	0.260398	0.245985	0.308385	0.0675269	0.259558	0.277818	0.416522	0.0837458	0.158677
TCONS_00076326	0.223213	0.0938779	1.52567	1.25469	0.314195	0.205463	3.05417	1.12059	0.238692	0.104496	2.22941	1.6479
AT5G43350.1	17.361	24.985	41.9633	29.8969	19.6669	20.3518	58.8503	27.9645	19.3799	25.8237	57.2859	31.6448
AT5G43400.1	4.4126	5.1726	12.9084	8.46314	5.18822	4.52933	14.5347	8.56247	4.28666	4.52852	11.7073	9.82714
TCONS_00078185	0.754074	1.00294	1.45215	2.87461	1.04398	1.37426	2.70882	3.9012	0.993821	1.09151	3.02665	2.8124
AT5G53050.3	1.66138	1.76175	1.94777	3.64832	1.37616	1.993	2.79856	5.18001	1.3235	1.26561	3.33719	3.45639
TCONS_00078262	57.8849	52.1141	122.792	112.695	55.0898	30.4065	162.445	85.6155	56.685	32.6225	166.962	95.3672
AT5G53250.1	66.4859	87.6959	17.0262	43.2856	92.8827	99.2807	18.8912	51.5758	78.4551	101.186	17.6147	55.1244
AT5G53280.1	6.01618	6.38612	12.955	9.89299	6.72347	6.60006	13.8282	10.5431	5.81607	6.18753	12.2865	10.1944
AT5G53420.3	1.62259	1.3602	7.96274	5.42397	0.359081	0.677576	9.10259	5.29241	2.00667	1.68281	11.3259	7.85972
AT5G53190.1	1.60892	2.0102	0.0875433	0.410756	2.5171	2.29164	0.0237924	0.888935	2.79796	2.1866	0.0238726	0.892993
AT5G53300.4	956.789	1028.46	539.112	737.451	955.809	1194.47	511.45	798.266	1071.21	1169.95	554.028	744.112
AT5G53370.1	22.1828	17.6031	44.8052	42.3353	22.4818	13.9551	55.7474	41.2817	23.8402	15.9367	61.0053	44.3488
AT5G53390.1	0.0317698	0.0205336	0.59311	0.339247	0	0.103232	0.680207	0.174667	0	0	0.593242	0.304427
TCONS_00078465	3.01814	2.43301	0.526289	0.535287	2.47397	1.63281	0.383647	0.206982	2.41264	2.73079	0.493262	0.480455
AT5G54630.1	15.1262	12.48	9.03295	9.9898	12.234	11.2108	7.84713	8.70315	12.9661	11.1166	9.19714	8.28638
TCONS_00080602	5.05132	3.60086	10.2804	18.5467	3.67727	7.07358	22.5322	14.2543	7.83718	8.95036	11.9589	15.8814
AT5G66595.1	0.0982242	0.00649452	0.268338	0.728864	0.026128	0.179253	1.27512	0.39877	0.378684	0.327188	0.229662	0.508777
TCONS_00080829	112.14	107.448	24.7939	38.3406	78.9322	84.7497	15.5449	46.2644	118.453	89.3883	17.8829	43.6811
AT5G01260.2	3.86104	2.82613	10.2615	7.3847	3.6325	3.52745	12.1888	9.0056	3.11255	3.35116	10.5122	9.16521
AT5G01075.1	43.1755	35.266	20.8003	21.6287	28.9915	35.6498	19.3632	18.91	38.1463	35.043	19.2714	19.0006
AT5G01360.1	0.451487	0.186432	2.52605	1.69545	0.572098	0	2.27434	1.33269	0.320416	0.042491	1.6473	1.54672
AT5G01390.1	10.915	10.7296	7.787	8.03835	10.6536	11.665	6.42895	7.72956	11.0345	11.3216	6.17156	6.81274
TCONS_00080830	1.82493	2.31237	0.913035	1.4689	2.08987	3.26498	0.331545	1.38018	1.9315	3.44083	0.179574	1.50891
AT5G01350.1	68.9083	88.0697	43.2763	59.2836	61.0152	88.9905	37.6538	66.1488	66.0609	94.2235	41.0406	61.8997
TCONS_00081186	15.1984	10.8046	78.9728	306.542	28.6579	13.2548	152.114	343.293	19.8314	18.8808	104.917	305.289
AT5G03190.1	8.63177	6.27603	39.5958	149.457	8.69949	6.31748	49.0891	170.514	8.10129	6.03747	44.0388	161.628
AT5G03210.1	1.25815	0.951266	11.9224	17.6669	0.0972371	0.089096	15.5503	17.0471	0.149663	0.226785	9.07406	19.4896
AT5G03380.1	13.2605	13.8444	16.8166	26.268	12.2156	15.8612	17.3518	31.198	13.2552	17.9593	17.6277	31.5057
TCONS_00082615	1.9019	1.88887	0.499093	0.909764	2.60979	2.04274	0.739211	1.08822	1.96351	1.80707	0.307398	0.877905
AT5G11170.2	16.7865	18.8745	13.9575	14.7921	21.9487	20.665	11.6538	14.8016	18.5092	21.2837	13.0105	12.2661
AT5G10730.1	16.3653	14.9632	25.6195	23.9929	11.316	12.2514	29.1541	24.4294	14.3067	12.5703	25.4658	23.1095
AT5G10930.1	4.27686	3.80227	14.5768	13.0533	4.34367	3.16929	19.9794	14.2871	3.67325	3.25011	17.4212	13.7027
AT5G10950.1	9.847	9.83574	11.5726	10.501	9.64373	9.21649	12.0017	11.1572	9.69982	9.36336	11.7607	11.6162
TCONS_00085215	6.9583	7.48131	2.37958	3.68653	9.65492	5.8389	1.79822	2.63236	9.31356	6.91758	2.83013	3.39519
AT5G25460.1	360.504	387.357	111.477	112.899	360.976	330.117	79.1813	100.095	323.068	320.461	99.825	105.475
AT5G25490.1	8.56001	6.48114	4.72139	4.73818	8.87974	7.55789	3.83523	4.20289	9.41894	7.42007	4.82047	4.93626
TCONS_00086425	1.14157	1.23365	4.61908	6.0306	0.435361	1.2161	6.68423	8.32165	0.307997	2.28369	5.73042	7.45073
AT5G39670.1	0.639528	1.3084	3.66452	4.57544	0.84951	1.38707	4.62769	5.53989	0.47624	1.66292	3.61708	5.39337
AT5G39890.1	3.07514	3.31257	0.67952	1.07048	3.99683	3.11141	0.606009	1.03962	5.18517	3.14436	0.717069	0.769305
TCONS_00086868	2.66375	1.77716	21.1035	10.5785	3.89071	1.88559	21.7211	15.3602	3.63169	1.04586	23.1352	14.8064
AT5G42760.2	0.0770921	0	1.90808	0.882792	0.0890071	0	1.94683	1.50866	0.37764	0.0598245	2.78238	0.981579
AT5G42760.1	1.15655	1.06238	8.80906	3.35502	1.30774	0.690321	9.48187	4.06732	1.03867	0.788378	9.31322	5.83385
AT5G42810.1	13.0711	10.4189	22.628	16.1713	11.8571	8.81373	27.8229	17.5833	12.1962	9.07512	23.6023	17.813
AT5G42870.1	14.0388	13.7958	10.0604	11.8657	13.5642	13.0455	9.37349	11.0959	13.0524	15.4044	10.0673	11.0297
TCONS_00087207	3.10497	8.2618	2.72419	2.83957	3.02183	4.2327	1.03891	1.16877	4.46299	7.92758	1.56465	2.26497
AT5G44585.1	11.7562	34.3203	6.70117	7.92545	13.7835	25.9677	3.41819	4.34982	13.0707	36.8125	4.51469	4.97207
TCONS_00087785	0.435816	0.222283	1.27212	0.949896	0.213538	0.333205	1.51263	1.08888	0.130013	0.174392	1.25726	1.09986
AT5G48335.1	44.9261	48.9915	23.9612	32.6437	48.1477	50.7023	21.8511	32.6836	50.8957	47.4613	23.8293	29.0343
AT5G48620.6	32.3753	30.4767	17.4696	22.7548	28.762	29.8817	17.532	24.0434	30.2028	33.1247	19.1431	22.5294
AT5G48180.1	117.809	132.247	331.65	195.096	73.3165	92.9165	375.895	236.792	80.8247	96.6124	329.318	274.714
AT5G48230.2	56.3145	62.9611	41.0054	49.3202	59.2765	62.765	44.3883	43.2174	59.4922	61.3405	42.28	45.9604
AT5G48630.1	22.1644	25.2506	20.185	21.6854	25.6666	25.0091	16.5572	18.6881	25.8623	24.3352	19.383	17.4674
TCONS_00089716	60.6416	57.2153	23.6961	16.3968	50.1484	32.7751	21.7781	15.9741	55.5105	35.6032	21.4689	17.3928
AT5G60860.1	27.4036	27.2446	12.7198	9.26387	26.8798	18.9575	9.23855	9.40331	29.7491	19.5048	7.78137	8.59052
TCONS_00090081	53.5861	54.209	18.5439	21.639	39.6496	53.1835	14.0793	20.6179	53.0988	62.9824	21.2434	19.7618
AT5G62910.2	21.1004	21.254	13.303	13.0008	13.4958	19.7347	11.7288	12.5689	18.2578	21.4817	10.6606	11.4873
AT5G62980.1	20.2747	20.2512	12.9043	14.2958	14.3347	18.8946	10.5068	13.767	17.1713	20.6949	12.6416	13.1257
AT5G63140.1	14.0424	13.6142	7.06802	9.58758	13.0063	18.7395	5.60343	7.33733	13.8689	16.0514	7.02752	7.68508
AT5G63190.1	31.4941	28.5379	8.18691	9.57307	24.5958	31.1134	7.72758	11.9181	30.7761	31.633	9.42685	12.8733
AT5G63200.1	9.64943	10.6682	6.98486	6.49524	7.2064	10.9998	6.98781	6.08324	8.33874	11.928	6.8818	6.30158
AT5G62950.1	16.807	17.8631	11.8757	14.1327	13.9874	18.051	10.829	14.3795	18.8713	19.8252	10.8313	14.7146
AT5G63160.1	118.594	97.0287	6.81402	12.5284	59.3961	139.742	6.16553	13.4587	113.355	123.856	5.16296	9.09182
AT5G63160.2	12.1452	13.7331	0.725654	2.74463	7.5046	14.9331	0.81831	3.05466	10.2779	16.4118	0.660255	2.64009
AT5G63160.3	18.4456	22.099	0.663405	2.95568	14.2255	22.1336	1.32257	3.4626	18.1784	25.388	0.532241	3.20479
TCONS_00090233	0.21557	0.331065	0.580861	0.125331	0.443722	0.406965	0.509176	0.407058	0.128611	0.482337	0.277648	1.20417
AT5G63770.2	0.265893	0.331046	0.559792	0.2411	0.446453	0.241558	0.387849	0.458374	0.326054	0.422637	0.13113	0.891378
